# Supplementary material for: Arabidopsis and maize terminator strength is determined by GC content, polyadenylation motifs and cleavage probability
Source: Nat Commun. 2024 Jul 12;15:5868. doi: 10.1038/s41467-024-50174-7 (PMC11245536; doi:10.1038/s41467-024-50174-7)
Supplement: Supplementary file 4 — Supplementary Data 1 [file 41467_2024_50174_MOESM4_ESM.xlsx]

## Sheet: Supplementary Data 1
id	GC	length	Species	Controls	Tobacco_strength	Protoplast_strength	Cleavage_prob	n_bc	seq	chromosome	start	stop	strand	PAC
t35S	0.348039	204	Control	Control	0	0	0.993373	25	CTCTAGCTAGAGTCGATCGACAAGCTCGAGTTTCTCCATAATAATGTGTGAGTAGTTCCCAGATAAGGGAATTAGGGTTCCTATAGGGTTTCGCTCATGTGTTGAGCATATAAGAAACCCTTAGTATGTATTTGTATTTGTAAAATACTTCTATCAATAAAATTTCTAATTCCTAAAACCAAAATCCAGTACTAAAATCCAGAT	NA	NA	NA	NA	NA
tAg7	0.269231	208	Control	Control	-0.913705	-1.36482	0.999095	30	GCTAGCTATATCATCAATTTATGTATTACACATAATATCGCACTCAGTCTTTCATCTACGGCAATGTACCAGCTGATATAATCAGTTATTGAAATATTTCTGAATTTAAACTTGCATCAATAAATTTATGTTTTTGCTTGGACTATAATACCTGACTTGTTATTTTATCAATAAATATTTAAACTATATTTCTTTCAAGATGGGAATT	NA	NA	NA	NA	NA
tMAS	0.387352	253	Control	Control	-1.39966	-0.936993	1	16	CTTGGACTCCCATGTTGGCAAAGGCAACCAAACAAACAATGAATGATCCGCTCCTGCATATGGGGCGGTTTGAGTATTTCAACTGCCATTTGGGCTGAATTGTAGACATGCTCCTGTCAGAAATTCCGTGATCTTACTCAATATTCAGTAATCTCGGCCAATATCCTAAATGTGCGTGGCTTTATCTGTCTTTGTATTGTTTCATCAATTCATGTAACGTTTGCTTTTCTTATGAATTTTCAAATAAATTATC	NA	NA	NA	NA	NA
tNOS	0.339921	253	Control	Control	-2.33791	-1.82048	1	17	GATCGTTCAAACATTTGGCAATAAAGTTTCTTAAGATTGAATCCTGTTGCCGGTCTTGCGATGATTATCATATAATTTCTGTTGAATTACGTTAAGCATGTAATAATTAACATGTAATGCATGACGTTATTTATGAGATGGGTTTTTATGATTAGAGTCCCGCAATTATACATTTAATACGCGATAGAAAACAAAATATAGCGCGCAAACTAGGATAAATTATCGCGCGCGGTGTCATCTATGTTACTAGATC	NA	NA	NA	NA	NA
Zm00001d027231_T002	0.417647	170	Maize	Gene	-3.77627	-2.04324	0.638418	21	GTGCGGGCACCTTGCTTTTCTTTTGCCTTCTTTTTGTGAAAACGTGTGCTTAGCGACAATGCTGGCTAAGTGTTAGAAGCATCTCTGGAATGCTTCGTGTAGTATCTTTTGACTCTCTTTTCTTTTGTCGACTCAATCATGTTACATGAGAAATGCCTGATGGACTCAAA	Chr1	50949	51119	-	Primary
Zm00001d027230_T001	0.405882	170	Maize	Gene	-2.63644	-1.31262	0.942899	22	GTATGCTGGTTTGAAGACTATATGTAGTATGCTGTGCTTTGGAGCCTCCTTTTGTATGGCGACTTTATGTATGCCACCAGTGACTGTATGGAAATTAAGCTGTGGCTTGTTTCAAACCTGAGACTTTATGAAAAGGGTGCTGTTCAATCCTGTGATTGCCTTTATTTTTG	Chr1	56266	56436	+	Primary
Zm00001d027236_T001	0.364706	170	Maize	Gene	-1.21107	-0.697083	0.846077	19	GACCTCGGTGGTTTTCTCCACGTTAGGAAAGCTGGAAGAGTCTTTTCTACTCAGTTTTATGATAACAGTGGTGTTATGGTCAAACAAAGTCTTGCGTGTATGTACCAACAGCTAAACTGTAAACACGACATTACCATAGTTGATTACATGAATAATTATCTTTTATATCT	Chr1	138464	138634	-	Primary
Zm00001d027235_T001	0.347059	170	Maize	Gene	-3.02499	-2.33248	0.936667	22	AGTGGTTCAATGGCTTGGTGTTCATCTACATTTATTATACCATTTTTTGCAAGCTATGTGGAGAGCCAAATTGTACAGCAAATGTGAAGAAATATATGATCGGTCCTTCAAAACCTATGAGTATTACAATGAAGAGAATTTGTGACTGCGAACATATCTTTTTATGCTCT	Chr1	182887	183057	+	Primary
Zm00001d027239_T003	0.388235	170	Maize	Gene	-2.54924	-1.82739	0.733547	24	GTTAATTCAGGTGGCACGTGACGCAAGTCGAAGTACATGTCTGCTGGCAGATGTCTATTCTTATTGTCTTCAGGGTAGCTGATATATAATTTTGTTTTGAAAAGTAGAGAAAATCCATGCGCTACAAAGAATAACTGCTTTGGTTCCTTCATAACACATGTCTGGTTCTT	Chr1	197895	198065	-	Primary
Zm00001d027240_T001	0.364706	170	Maize	Gene	-3.70317	-1.92728	0.867925	26	TTGCCTTTCATGAATCATGATCCTATATGTATATTGATATTAATCAGTTCTAGAAAGTTCAACAACATTTGAGCATGTCAAAACCTGATCGTTGCCTGTTCCATGTCAACAGTGGATTATAACACGTGCAAATGTAGCTATTTGTGTGAGAAGACGTGTGATCGACTCTT	Chr1	199432	199602	-	Primary
Zm00001d027242_T005	0.417647	170	Maize	Gene	-2.62851	-1.47629	0.851852	14	GGTCCGAACTCCGAAGCAAATTCCAGTGATAAAGGATGAACTAAGAGGTCCATGTTTCTATTGCTAGACCTTTTGCCTCCTAAATAGACGATGTACTGCGCTTGTAACAAGAACCTCACTTTCGTGTCAAGTAATATCAACAGGTTTCATAATGGTAGTGAACTGCACTG	Chr1	209962	210132	-	Primary
Zm00001d027245_T001	0.329412	170	Maize	Gene	-1.54266	-0.904216	0.918808	18	TTATGCTCTTATGTTTCTTAGTGTGGTTGTGGGAAGTTGAAACTTTCCTGGTTGTTGTAATAAAGTTGCACTTTGGTACTACTCTGGGCATGTAAAAATTAAGTACTCGGTTTTGTAAACTAAAATTGCTAATGTTTATTATGTTATTGTAAAAGTCTTTCGCTCCATCT	Chr1	270037	270207	+	Primary
Zm00001d027250_T001	0.4	170	Maize	Gene	-2.01939	-1.73677	0.902597	19	CGAAGAGCGTCTGCTAAACTGGCACACATGTCCTCCTCCTTTTTTTTTTGTTGCCCTCCTTAGCGGTTCAACCAGGACTCTTTCAGCCCGTTTGATGTAACAAAGACTCAAACAGACATATAACTCTTAATAGACATACTTTATTTGTTTATATACCAGTTTGACAAAGG	Chr1	332204	332374	+	Primary
Zm00001d027253_T001	0.417647	170	Maize	Gene	-4.60982	-2.44974	0.322034	13	TGCCTTCCAAGGTAAGGTGATCTATCATGAGTGGGTCTAACGGGCACACAACTTCTCTTCTTCCCTCTCTAGAAAAGCCCCAACTCTTGGTTTTCGCTCGCAACACAACAGTTCGTTCGATCTATTAACTTAGTGAACATCACTTTTTATATTATGTACGAGTTAATTCG	Chr1	403519	403689	+	Primary
Zm00001d027254_T001	0.411765	170	Maize	Gene	-3.89089	-2.33954	NA	2	TGACACATGTTTTCATCGTCAACGACGATTTCATGCCTCCCGTCCGCCACCCATGATTTGCCATGAGACTGTAAGGCTGTTTTGGCCTCCCGTGACACATGTTTTTGTCGTCCACATTTTTTTTTTTTTTTTTTTTTTTTTTTTTTTTTTTATTTCGTGCCTCCCGACCG	Chr1	459470	459640	+	Primary
Zm00001d027257_T001_2	0.429412	170	Maize	Gene	-4.09232	-1.8266	0.17154	30	CCTCTGGTCTTTAGAGGAACCAGCACGTGAGCTTGGCAAGAGTTACTGATCTTTTGTAAATTTTGATGATAGGAGCCGAGCCGTCACAGTGTGTTGTTGCTGTTACAGTTGAGTTTGTTGGCATGTCATGAGATTGTCTGGTACAGTTTCAACAACTGATGAATGAACAT	Chr1	560976	561146	-	Secondary
Zm00001d027257_T001	0.447059	170	Maize	Gene	-3.07784	-2.01873	0.5625	18	GGTTCAAGAGGCACGGCAAAGCATGCATAGAGGATGGACTGCTCATTCAAAGAGCTAACAAGATTGTAATGCACTTTCCTTCTCTCTTTCTCTCACTTTGGCAGGAGAGGGAAACCCTGGGAAGATAACCCTACATGTGGATTTTTTTTGAAACTTTGATTGCGCTGAGG	Chr1	572899	573069	-	Primary
Zm00001d027258_T001	0.335294	170	Maize	Gene	-4.4532	-2.06948	0.287234	8	TTGTTGCTGTTTAGTTCATATTTGTCACTGTTTCGTTAAAAATGAACTAGCGGGATAACGAGAACGGGAGGTAATATAGCTTTTCATTTAATGTAATGTAACGTAATCTTATGTTTGCAGCAGTAATAATGTGTATTATATATTTGCAGCAATAAAAGGGCGAGCTCGAT	Chr1	689423	689593	+	Primary
Zm00001d027259_T009_2	0.370588	170	Maize	Gene	-2.1085	-1.91603	0.979381	11	GAGCGGCATCAGAAGTTTTTTAAAGTATTTATTCGTAGAGGGGTCGATCGAGCTCGCCCTTTTATTGCTGCAAATATATAATACACATTATTACTGCTGCAAACATAAGATTACGTTACATTACATTAAATGAAAAGCTATATTACCTCCCGTTCTCGTTATCCCGCTAG	Chr1	689469	689639	-	Secondary
Zm00001d027259_T009	0.452941	170	Maize	Gene	-3.31188	-1.6281	0.154185	16	GCAGCACTCACAGGAAGGAGAGAAAGACCTGGGCTGGGCTGGGCCGACAGTAATGAACGCTAGCCCACCTTCCTTTCCCACCACCAAGACGTACAAGTCAGACTATATTACTTCATTTATTTGTGCTAATATCGTAACGTTTTATTGTGTAAGCAATTTGGTACTTGAAG	Chr1	689659	689829	-	Primary
Zm00001d027268_T001	0.294118	170	Maize	Gene	-3.41618	-1.7736	0.966387	27	ATGTCTGTATATATATTAGAAAACGTATATAGACAACACAAACAAACATATTATATAGTGGTTTGTCTATTTATATTGTCTACATAGTTTAAAATTTGTGAAGGATAACACAAACTGTCATTATATATCACTTATAATATTGACCTGGACAACCGTGGCTTCTGGTGGTG	Chr1	1011940	1012110	-	Primary
Zm00001d027265_T002	0.388235	170	Maize	Gene	-2.54289	-1.23948	0.626118	15	CCGCCGTGATTGATTCGTCATAGCCTCCTTATCTTAGAGAGAGGGATATAAAGTAATAATTGGATGCAATAACCATCTGATTGGTTGCCCCCACTATCTTGTCCTAAACTATCACATGCGTTGATTTTATCTTAAACTTCTGTTTGGTTCTTTGTACGTGAAAGACGTAA	Chr1	1023392	1023562	+	Primary
Zm00001d027266_T001_2	0.4	170	Maize	Gene	-3.22263	-1.41902	0.887482	26	CAGAGATGTAAATGCACATCCAGATTTTTCTGGTACTCTACCTACACCCAGTTTAACTACTTGTACCTTCACATTCACATCACATGGTTGGAATTTGACCTTACAGAATCCTGTACCACTTTATTAAAGATTGAGACAGACATTGCTTCCAACAGTAGAGTGGTCTGCGT	Chr1	1028873	1029043	+	Secondary
Zm00001d027266_T001	0.376471	170	Maize	Gene	-2.21474	-2.20962	0.946188	28	GCCGGTGTTTGTAGTGTGGCATATTGTCTGAGTAAGTAGAGGGTTTGGCTAGTCATCTCACGTGACCTTTCCTTTGAAACGATGATGGTGTGTATAAGTGATTTCTTCTGTACAAAAATTATTGACAGAGTTTGAAATGGTTTTCCAGATATATTATTTGTGATCTGAAC	Chr1	1029972	1030142	+	Primary
Zm00001d027267_T001	0.494118	170	Maize	Gene	-4.07143	-1.84058	0.139535	33	ATTTGGCACGCTGTGCTTGGGCTGGCACTGGCAGAGGGTGATGACGCTGTTTTGATTTGATGCATGGGCTTCCGACAGTGGCTTGGATTGTTACGCTGCCTCTGCTTGGTTGGCTTGGCACTCAGTCACAAATAAGATTCATCTCATCTCATATTCTGTTCTGTTGGAAG	Chr1	1034646	1034816	+	Primary
Zm00001d027267_T001_2	0.441176	170	Maize	Gene	-3.16519	-1.47588	0.0567376	17	CGACAGTGGCTTGGATTGTTACGCTGCCTCTGCTTGGTTGGCTTGGCACTCAGTCACAAATAAGATTCATCTCATCTCATATTCTGTTCTGTTGGAAGGCCCTTTGATTCATGGTCACAGAAATAACAGAATGCATGCATGCATGCATCCAACTAGCTAGCTAGCTTATA	Chr1	1034718	1034888	+	Secondary
Zm00001d027271_T005	0.388235	170	Maize	Gene	-1.69872	-1.27371	0.94353	31	CACCACCATGTAAAATAGACAAGGCGGTGCTTTTGCAAACATGATGCTGCCACGAGTCCCGAACTTATGTATGGCCAAACATGTTAACATATTTTGTATGTCATGGGCTGTTCCAGAAACATTCTGAAATACACGGTTCCTTCTAAATTCTATATTTTGTCTTGATAGAA	Chr1	1067841	1068011	-	Primary
Zm00001d027276_T001	0.470588	170	Maize	Gene	-4.09042	-1.14579	0.23301	22	CCCAGGCCCATGCAGATCTGGAGGGCAGGAAGACATCAGGGTCCATAGTGCTCATCCCGGGATAGACTCAAGGGCATGTGAATGAATAAATGGGGTGATCTGGTTATGGGAACGGCGTAATAATAATTATATCTATGCTGTTTATGCGGTATGTTCGAGTCTGTTTCTGA	Chr1	1227287	1227457	-	Primary
Zm00001d027277_T001	0.411765	170	Maize	Gene	-3.80647	-1.7355	0.842282	16	AGCTTGTAGAGGAAGTCGATCGATAGGAGGAAAAGAAAAGAAAAGTGTGTCGTTCTGCTGTTGTCCAGTAAGCTTGATGTAAATGCCTGCACTGGAATGGTTTTGGACTTAAAAACGCAATGGAGTAATTAGGACAGTTCTAACAGTATTAAAACAGCTGCTAGCTCCTC	Chr1	1231728	1231898	-	Primary
Zm00001d027278_T002	0.441176	170	Maize	Gene	-3.46807	-1.9495	0.721768	38	CTCTGGCACTGGAAATTTTCTGTGCTTGTACAGATCGTCTGTATAGTAAAGCTGTTAGTCACACGTGTCGGTGCACTGCCAAACCTTAGCAGGTGCCTGGGAGAATGCTTTTGTTTGTATGAATTTTAGTCAGCAATATGGATGGTTTGCAATATCGCTCGCTGCTACTT	Chr1	1532957	1533127	+	Primary
Zm00001d027281_T001	0.429412	NA	Maize	Gene	NA	NA	NA	NA	CCCACAATTCATCTCCTGCAGCTACAGCTGCAGCCTTTTTGTCGTCGCCCTCGCAGTCTCAGGCTCAGCTCGATCGGGTAGATCGATATGCAGGCAGCGGTGCGTGCTGTAATAATTATAATAATATATATATATATATATAATATATATAATATATACTCTCCCCGACC	Chr1	1610444	1610614	-	Primary
Zm00001d027283_T001	0.4	170	Maize	Gene	-4.23958	-2.07562	0.926554	32	CTCTACCTAGCTAGCTATAGCTGCTGAATACATACATATACTTGTCGATCGAGTCCTCGCTTGTGACGTCCGTCCAGTGCATTATGAATCATCTTCGATCGATCTGTTGTTGGATTATACATGCTATATATTCGTGATAAAGCTTTACCCAACTATTAATGACCTAACGA	Chr1	1717109	1717279	+	Primary
Zm00001d027285_T001	0.388235	170	Maize	Gene	-3.23923	-2.25615	0.69186	19	CCATGACGACGACGTACTCGTCCATGCCACCTGAATCGTCTACCTCATCATATATTATGCATTAATATAATTGCACTAGCTCGGATCGGAGAACTAATATTAATTTATTTTTCTGGTTTGGGACTCCAAATTAAAGAGGTTTATTACATCAAGGCCCTAGCTAGAATGTC	Chr1	1818642	1818812	+	Primary
Zm00001d027286_T001	0.429412	170	Maize	Gene	-4.58966	-2.29814	0.125	14	TAGACAGACAATTAGAAGCTAGCATGTACAGTGAATCAGTGCGAGTTCATCAACATGAAAGAAGCAGCAACAAGTACAAGACCTTCATCATTCATCCATCGGCCAAGCCAAATCACACACATATCCCAGGTGATGATGAGTTCTTCTAAACCAACATCAGCAGCACTACC	Chr1	1841761	1841931	+	Primary
Zm00001d027288_T001	0.429412	170	Maize	Gene	-3.60661	-1.79132	0.592857	33	GTAGGTAGGTAGTGCTGCTGATGTTGGTTTAGAAGAACTCATCATCACCTGGGATATGTGTGTGATTTGGCTTGGCCGATGGATGAATGATGAAGGTCTTGTACTTGTTGCTGCTTCTTTCATGTTGATGAACTCGCACTGATTCACTGTACATGCTAGCTTCTAATTGT	Chr1	1841768	1841938	-	Primary
Zm00001d027289_T001	0.529412	170	Maize	Gene	-4.57428	-2.04461	0	11	CCGGAGAAAATCTTTGCTCTCCTCCTAGTCGCCTAGACGGAGAGAAGAACTGGCGAGCGCGGAGAAAGTGGATGAATTGGAGAGCGCGCGAGGGTTGTTTAGGAAGGCACCCGCCGATAATTGAGGTGGGGTACATGGGGTATTTGTTTCCTAACTGACGTTGGATTTGG	Chr1	1916159	1916329	+	Primary
Zm00001d027290_T001	0.388235	170	Maize	Gene	-1.02567	-0.568567	0.84308	25	CCCATCGGGCTTCCAGTGCTTCTGATATATATGGTGTAGTATTATATATGTCCATGCATGCAATGCATCTCGTCGTCCATCACATGTTGTTGTTGTTGTGTGTGTTTTCGATGATCCTGTCTCTGTTATAAATATCATTATTATTACAGTACGTGTGTGACCTGAATGTT	Chr1	1939269	1939439	+	Primary
Zm00001d027291_T001	0.394118	NA	Maize	Gene	NA	NA	NA	NA	ATATATATACTAGTGGCTAGTTCGTCACTAGCTTCACAGTTGCCATATGCATATTTGTGATTCTTCTTCTTTCCTTCTAGTTCACCACTGTATGTACGTGCCTCCTCCGGATGTTTTCTTTGGTATTGCCTTCTCTTCTACTCTTCTCCTAACTTGCTTGCATTATACAT	Chr1	1941991	1942161	-	Primary
Zm00001d027293_T004	0.435294	170	Maize	Gene	-4.33061	-1.15301	0.755906	19	GTTATCTATTGTATCCCCAGTGACCTTTGTCATCCTCATGTTGGACGTCGTCGTGGATTTGTAACTGTCGGAGTTGCAACAAAACTTGTGTGCTTGCGTCAACGTGTGCCGTCTTGCTCTAATAATGCACTATCTGCATTTTGAATGGGTAAAAAATGGATGAGTATGCG	Chr1	2027050	2027220	-	Primary
Zm00001d027295_T002_2	0.541176	NA	Maize	Gene	NA	NA	NA	7	ACCTCGTGTCCGAGTACCAGCAGTACCAGGACGCCACCGCCGACGAGGAGGGCGAGTACGAGGACGAGGAGGAGGGAGATCTCCAGGACTAGAATAGGCTGCTTCACATTCAGTCACCGTCAGTCTATGAAAAACTAATCATTTGCTGCTTTTCGTCGTCGTCGTAGTAG	Chr1	2106211	2106381	+	Secondary
Zm00001d027295_T002	0.458824	170	Maize	Gene	-4.39224	-1.64844	0.487179	20	ATCATCTGTCGTGGGTGTGTTTCGTTTCTATCATTAATCAGGATTAGTAGTAGCTGCTGCTGCTGCGGGCACAACACAAGGGGGGATAGGAACTGCAATACCCTGTTGCGCTTTGGTTGTTTCTTGGAACCGATGTTATGTTAAATTCTCAACGCTCAGTGTCTGAACAC	Chr1	2106394	2106564	+	Primary
Zm00001d027296_T003	0.376471	170	Maize	Gene	-4.4965	-2.4137	0.386076	22	TATGATTTGTCTTGATGTTCATATTTTCCTTTTAGGATTTCATACTTGCATGGAGTGTTAGATTCTAGCAGGCAGTAAGGTTCATAATGTACTGTTGAGATGTTGAATAGAAGGGGGGGAAATAAAGTAGGAGGAGCCAGTTTTCTTGTGAATGGACGAAGCTAAGACTA	Chr1	2109179	2109349	-	Primary
Zm00001d027298_T001	0.435294	170	Maize	Gene	-3.12157	-2.09886	0.269841	21	GAAGAAAGAGACACAAAGCTAGCTTATGTTGTTGTACGTAGCTGTGTGTGTCTATAGATAGAGATAAATTAGATAGTAGATCGTAGTCGATGGAAACATACGTAACGGTGTGATATTTTGTCGCCCCTGCAACTGCAAGATTGCTTGCCCACTTGCCCCTGTCCATGGTG	Chr1	2154212	2154382	-	Primary
Zm00001d027299_T003	0.388235	170	Maize	Gene	-1.44978	-1.93288	0.944137	22	AATGGGGGAGCTTATTTGAGAATCAGGCAGGAAGCCATGTAGTAGATTTCTAGCCAAGAGCCCTGTACTTGTTTTTTTTTTGGGTCTGAGATGTAATTGTCATGTCACATATATTCTTTTGATCTAAGGCTGACGGAAGTTGCATTGCCTATTTGCTTTAGCTATTACTA	Chr1	2157237	2157407	-	Primary
Zm00001d027300_T002	0.364706	170	Maize	Gene	-3.58996	-2.52969	0.368831	6	CGGTCGGTAATTTAGAGCAGTGTTTGCACTGCACTGCATACTCTATAAAAGGAACAGTAGTAGATAGGTGAACATGAATGAATGAGGACAGGAAAACAAAGGATCAGGGTTATATTATGAATATAGTAGAGAGAAACACAGTTTTGTTGTGGTGTTTGTTGTGTTATAAT	Chr1	2233995	2234165	-	Primary
Zm00001d027302_T005	0.423529	170	Maize	Gene	-4.09082	-2.00849	0.659341	19	TTGACTCAATTTTTTGTTCCTTAACTGCTGTGTTGCCAGTTTTCCTGAATAGGGGAAGAGAGGAGTGTTGCCTGTTAGCTCTGTTACAGATGTCCATGGAATTCTGTTGTAACACTGTATTGTGGTGCACATAGAAATGTGATTCCCTGTATTGCCGATGTTTGGCTGGT	Chr1	2284851	2285021	-	Primary
Zm00001d027304_T006	0.370588	NA	Maize	Gene	NA	NA	0.846154	3	CTACACATAGTTCTTACCTGGTTTCTGTACGTAATACTTGATGTTAGGGTGCAACAGCCAGTCTCTAGTAGATAGATCGAACACATAGTTAGGGCTTTTTCCTTCTGCAGTGTCATCTGTAAAACTCTCAAGTTAATTAATATCTTGCATAATAGATTTTGCAGTTGGTT	Chr1	2302692	2302862	+	Primary
Zm00001d027307_T002	0.411765	170	Maize	Gene	-4.28923	-2.52723	0.793162	26	CCACCCAGCGCCCCTACATGACATGATGATCCAATTGTTATTGGTATTTATTTTTAATGGCGTGCCTTTTCATCTTGTATATAATATACGCCGGTTTGTGAGGAGCTTGACTGGTCAGTTGTTGATATGATTACTGAGATCGATGACTCCGATCTCTCTATTTTACACCC	Chr1	2530755	2530925	+	Primary
Zm00001d027307_T002_2	0.364706	170	Maize	Gene	-4.14973	-2.47073	0.258929	39	TAAATGTAGTTACTCTATTCTTTCTTTCTTTCTTTTTTGAGACAGCAGTGGAGTGGCTGGGTTAGTGGGTAGCAGTCATTATGTTGCACTCATACAATATTGTTTTAGTTTGGGTGTAGAATAATGTGACGAAGGGAGTCCCATTTGTTCATGTAAGTTTGTTTGTTTGT	Chr1	2530936	2531106	+	Secondary
Zm00001d027309_T005	0.347059	170	Maize	Gene	-1.7209	-0.707403	0.954545	11	ATGATGATGAAGGAGCAAACTGTACGTATTGTTGAACAGCAGCTGTGCAGAAATAACAAAGGTAGTAGCGTAAAACTACTGTACTGACCATAATGTTACTACTGTATGCTCCTTCTTGGCTATGAATAATAATAATAATAATAAAAGAGTAAATAAACCTCATCGATCCC	Chr1	2629277	2629447	-	Primary
Zm00001d027309_T005_2	0.447059	170	Maize	Gene	-4.0894	-2.23108	0.06	14	CGGGCTTCCCCTCTCTTGTCAATCAAATACTCGTAGCTTAACCGTGCAAAAGGGCACGTTCTGCTCGCATACTTGGAGAATGATGATGAAGGAGCAAACTGTACGTATTGTTGAACAGCAGCTGTGCAGAAATAACAAAGGTAGTAGCGTAAAACTACTGTACTGACCAT	Chr1	2629356	2629526	-	Secondary
Zm00001d027311_T001	0.341176	170	Maize	Gene	-4.16275	-2.71688	0.33463	40	CACACATTTATTTATTCTTTTAAGAACTGAGATGGGTTTGCTTTTCTTGCCATAGAAAGATCTTACTGCAATTTACAGGTTGCAGCTTATTTTTTTGTGTTTATTTTTTCGGCTGCACACTTGTATAGTTGCCGGGCTGTTGTGTATGCTACTTAAATTCTTCTGTAAAT	Chr1	2748809	2748979	+	Primary
Zm00001d027312_T003_2	0.447059	170	Maize	Gene	-4.46582	-2.43502	0.107143	21	CGAGGAGAAGCTGCAGGTGTTCAGAGTTAATTAATTGTTAGGTAGCTTAGCTGGTCAGTGAGGGAGCAGCTTCTTTTTGACTTTTGGTAGCTCAGCTCAGCTAATTGCTAGGTAACATAACATCACTGTGAAGGTCGTGCTTGTTTGGTGAAGCTGCTGTGTACATACAG	Chr1	2780311	2780481	+	Secondary
Zm00001d027312_T003	0.458824	170	Maize	Gene	-4.223	-2.5942	0.0246914	34	TGGTCAGTGAGGGAGCAGCTTCTTTTTGACTTTTGGTAGCTCAGCTCAGCTAATTGCTAGGTAACATAACATCACTGTGAAGGTCGTGCTTGTTTGGTGAAGCTGCTGTGTACATACAGGGCAACAGCTGAAATTGCCTAGTTTTGGTGCTGCTGGCTGTTTGTTTGTGT	Chr1	2780362	2780532	+	Primary
Zm00001d027314_T001	0.388235	NA	Maize	Gene	NA	NA	NA	NA	GACATCTCACTTGATAATGTATACACGTATCACACACAATCACTGTGATTAGCAGACCGATTTCCCCACATCCAGCAATGTGATTTTGTCCAGGCCCTGTTGTAACCTGTATGGGTCATGATTTCTAATATATATCACGTATTATATGTTTGGAAGCACCGTGTTTAATA	Chr1	2811764	2811934	+	Primary
Zm00001d027315_T001	0.464706	170	Maize	Gene	-3.9911	-1.8169	0.25	23	ACCGTCCGCGACTAACCGATCGCCCAATCCATCCAGACCTCAGTAGCAACAACTTACCTGCACATCACTGTTGCCTGTCTAGAATGATAGTGCTGTACTATGCATGTGTGCACATCTGAATGCTGTTCAAATGTTTCTTGTTTCGGCAGCAACTGCATGCATCAAAACTT	Chr1	2812528	2812698	-	Primary
Zm00001d027317_T004	0.441176	170	Maize	Gene	-3.16897	-2.03457	0.88587	12	ATCCCATGGCCTGTGTGATGAGCAGGCCAATTTTTTTGTATGGTGATCCCAATATGGGGAAACCATCAGCTGTGACAGAAGGCTTTATGTTGCATGCACTAGTTGTACGTCTTGAATCGAGTGTATTTATGAAGAAATTGGATACTGCGCAAAGTCTGGTGCCACTTACG	Chr1	2826341	2826511	+	Primary
Zm00001d027318_T001_2	0.423529	170	Maize	Gene	-4.54083	-2.43517	0.948718	16	GAACCCCCTGATGTTCCTCATTCGTTTACATGTCCTCCAGTTTTTCAGTTTCTTATTTACCTGGGTTTTGGTCCAAACCTGACAACTCAGCATTTGGTTTGGCGTCAATTGTGCTTCAGGTTCCAAAAAAAACATTACTGCAGTATGATTATGTTGAGGGTGTAGGCCAG	Chr1	2827068	2827238	-	Secondary
Zm00001d027318_T001	0.470588	170	Maize	Gene	-3.33428	-1.55763	0.336735	33	GAGGTGAAGGAGGTGCCTGAAGCGGAACCGGAAGAGAAGAAAGAGTCGTAATTTTGTTGCGTGTCATATCCATTGTTTGTGAAGGGTCGTTATGTGTTACCATACACCATGGGAGAGTCCTGGTCATCTATGAACCCCCTGATGTTCCTCATTCGTTTACATGTCCTCCA	Chr1	2827199	2827369	-	Primary
Zm00001d027319_T002	0.417647	170	Maize	Gene	-3.86509	-2.17785	0.583333	17	TGCAACGAATGTATTTGGACGAAGTATGCGCTGTGCAGGGAGGCTGAACGGTTTTCTTCGAGCATACTGCATGCATTGATGAACTGACCACTGACACTGTGTGCTTTAGTTAAGATTTGGAAATGCAATGACATACACTTTGGAGTCCTGATATTCATATTAGCATATCA	Chr1	2877954	2878124	+	Primary
Zm00001d027319_T002_2	0.394118	170	Maize	Gene	-3.01525	-2.04977	0.867925	17	CGAGCATACTGCATGCATTGATGAACTGACCACTGACACTGTGTGCTTTAGTTAAGATTTGGAAATGCAATGACATACACTTTGGAGTCCTGATATTCATATTAGCATATCACGACACTGTTTCGAAAGGAATAAACATTTATCTCTCTCTTGTGTGTGTGTGTGGGGTA	Chr1	2878012	2878182	+	Secondary
Zm00001d027320_T002	0.405882	170	Maize	Gene	-3.45261	-1.58017	0.886029	18	TGTTGATAGGCCTAGGGTGGTATTATATAGTGATGGGTATTTTTCACCGACTCCACCGGTGGAGTTTACTAGCAGCAACTTGAGGCAAAAATATCTCTTGTTTACATGGTTTTATCTCTTGTAAAATAAGAAGTTGGATGATTTTGCGCGAAATGAGTCCGAACGTGCTG	Chr1	2878753	2878923	-	Primary
Zm00001d027321_T003	0.376471	170	Maize	Gene	-3.3986	-1.93019	0.912568	40	TGCCAGTGTAATGACACTACCCACATAGCCAGTTTTCTGTCTCTGTTGCTTGGGTCCTCTTTCTGTACTCTATATATGCAGTGTATATATTACCTGTGTTATTAAACTTATGCATGTTCCATGAGCTGTATATATATCGCTTCCGTTGTTAATTTATGCATGTTCCCTTT	Chr1	2892359	2892529	+	Primary
Zm00001d027322_T001	0.358824	NA	Maize	Gene	NA	NA	0.914286	2	ACACAAGTGTAAAATGTGTATTGATCATAATTTTTTTTTTCGTTTTCACTCGGAGTTGTGATCCATGCTTGGAAATATGGACCGGCTTGAATCTTGATAGTTGGTAAGGTCTTGTTCTTTTGTCCAATCCAAAAATCATTTCAGCTGATCAAAACTTATACTCCCTCCGT	Chr1	2897415	2897585	+	Primary
Zm00001d027323_T001_2	0.505882	170	Maize	Gene	-4.52096	-1.77578	0.22449	4	GTCATCATCCACGACGCTGACGAGTACGGCGCCGGTAAGAACTAGGGCTGGGGATCCGTCTTCGGACTCGCCGGGGGTCAGCAGAAGGATTTTCGTAATAACATTTGCATGATTGCTTGGAAATGTGCAGTATACTCTATGCACCTTTTTAATCATGTGTGTCGCGTCTG	Chr1	2934730	2934900	+	Secondary
Zm00001d027323_T001	0.358824	170	Maize	Gene	-4.04071	-1.73678	0.956701	21	ATTTTCGTAATAACATTTGCATGATTGCTTGGAAATGTGCAGTATACTCTATGCACCTTTTTAATCATGTGTGTCGCGTCTGTCGGTATGTATGTCGTCTGGGGGAAAGGAAATTTAAATTATATGAAATGAATATGCTGTTGATGTGTCAAATTCAAATGGTACTTGCG	Chr1	2934818	2934988	+	Primary
Zm00001d027324_T002	0.441176	170	Maize	Gene	-4.20704	-2.52047	0.137931	19	TGAAATGAAACAGTGGCATGAAGAGGAACCAGATTTTGTCGACTCACTGACATTGAACCAGATTTTGAACAGCTGAGATACATTCTCTTGTTGGTGTGTACTGTGTAGTAGACATCAGTAGCCATCCATTTGAAGGAAATGCTTCCCGCTAGGTCACGTCCCTCTCTGTC	Chr1	2972014	2972184	+	Primary
Zm00001d027325_T001_2	0.476471	170	Maize	Gene	-3.8262	-1.99277	1	11	AAGGCGGCCAGAGATTAGCAGCTTCGTTTCGACTCTTTACAGCCAACAAAAAAAAAGGCCTCGAACGGTTGGACACACTGTGCTGAAATGGCGTGACGGATACAGTGACACATTACTTGCACATACATACTGTGCTGAATCTATTGTGCCAAAGCAGCAGCAGCAGCAGA	Chr1	2976647	2976817	+	Secondary
Zm00001d027325_T001	0.470588	170	Maize	Gene	-2.84974	-2.01524	0.770492	20	ATCTATTGTGCCAAAGCAGCAGCAGCAGCAGATTGGGAGCTGGGAGATGAGCCTGGGGGTGTATTCTTTTCATTTTTGTACGTACACATCTAGGAATGAAGGCAAACGCCTGGCAGCATTCCCATGACCTAATAAAGAAATAGCTTGTTCATCCCTCCGCACTAGCAATC	Chr1	2976785	2976955	+	Primary
Zm00001d027326_T001	0.405882	170	Maize	Gene	-1.92896	-1.64109	0.207547	26	GTGTACAACAGCCTGGTGCCTTGCCATGTTGGCCAATGAATACTCGAGACTCTTTTCAAGTGACGTTTGTTGTCTTCATGGCTAGTTAATTTTAGGTGATGTAAGGTGAACGTAAGAACTAGGTCAACTAAAATATTTATCATTGACAGTATGCTGAATCTGTCTCCCCT	Chr1	2977150	2977320	-	Primary
Zm00001d027326_T001_2	0.435294	170	Maize	Gene	-4.05468	-1.29182	0.895954	35	CTATATTCAGAGAAAGTGCCCTTGAAGCAGGGGAAGGAATATGTACAACCAATATTATGCTTTACGAGCCTTATTGTTGCCAAAGGGTTCCTTGTGTACAACAGCCTGGTGCCTTGCCATGTTGGCCAATGAATACTCGAGACTCTTTTCAAGTGACGTTTGTTGTCTTC	Chr1	2977243	2977413	-	Secondary
Zm00001d027329_T003	0.382353	170	Maize	Gene	-1.79706	-1.79711	0.899872	21	AGTCCATCATGGAGCGCCTGTAGTTTTTAGAAACTTTTGATGTTCTGGTTCGTAGAATTGTAGCCGTCTTTCCCTGTGATCAAACTTGTGAATGATTTGAAGGTCGACTGGTGTAATATTCATGTCACTCTAATTTAGGCTACTTTCGTTAATTACCTCTTGTGATCAAT	Chr1	3036715	3036885	+	Primary
Zm00001d027330_T001	0.388235	170	Maize	Gene	-3.99231	-1.87188	0.930493	36	CGTGCGTGTATTAATTTCGTATTCTCAACAAGTGCACTTGGTGTGTGTGCTGTTTGTTATTTTCTCTCTTGTATTCCAAGGCTTGCTTGACAATATCTGTTGTATTGTATTTGTATAGGAGTGCAGTGCAGTGCAGTGCTATTCTTTCTTCTCGCTTCTCTTTTGATGAT	Chr1	3052837	3053007	+	Primary
Zm00001d027332_T001	0.464706	170	Maize	Gene	-1.46907	-0.448793	0.970149	11	CGCGCGCTATCAGGTGGTTGTGTCACTTTTCTGTTTAGTCTCTCTACATGTGTACTGGACTCGTGTACCGCTCCTCTATAGTCGTGTCGTGTTGTCGTGTACGGGCTAATTAATATATATATATACGAGGAATAAAGGATGAGTTCGGCCACTTCGCATCAATCGCAGGC	Chr1	3095061	3095231	-	Primary
Zm00001d027333_T005_2	0.441176	170	Maize	Gene	-4.01664	-1.66691	0.45	21	CGGAGTGTAGTCTCCATGAGGATTCTAAACCGAGAAAGAGCTTAGATTCTTTTTGTGCGGTTTGAAGGCCCCCTCCCTCTCCATGTAGCAGTTGCCGTATTGTGTAAGCGTAACTTGTTGTTTCTCATTATTATCATCCCCTTTTGGTCCATTTGTATAACCTGTATCGC	Chr1	3122394	3122564	+	Secondary
Zm00001d027333_T005	0.423529	NA	Maize	Gene	NA	NA	0.705882	NA	ATGTCTGGTGGTGGACAATCGGTAGTTTTTGTGTGTTAATATAAGGTGCTAGGTTTTCCCACCATGCCGATTGTAAAGTTGCCCTGGTGCGCATTGCACTGCGATTTGTACGGAATAGGGAAGGAAAAATTTATAGGTTTTGCTTTGTGCATGTTCTATGGTTTGCATAG	Chr1	3122566	3122736	+	Primary
Zm00001d027334_T001	0.458824	170	Maize	Gene	-4.48731	-2.00817	0.181034	19	CCCATTGCCCAAGGAGTAGATTCAGCTCTTGGGCATGGTCTGTATCATCCTGACATTCTGTTGGATGGAGCTCCAATTGTACCACCGGCATCTCTGTTGACACCGAAACGCCTGATGCGTTGGAAACAATTATATCTGATTGATTGGTTTAACTTCGTGGAATCCCTATT	Chr1	3135593	3135763	+	Primary
Zm00001d027335_T001	0.317647	170	Maize	Gene	-2.90855	-2.2102	0.874317	13	CATCTTGAGCTGATGGAAACATATACATGTGCTCATGCATGCGGGAATTTCTTTCTTTCTTCTTCTTTTTTCTTTTTTGCACCCCCTTTTAAGAAGAGTTGTTACCGAACTGTCCATTCTGTAATTTATTATAAATTCGTTAATTATTACAAATACTGTGGTTATATTAA	Chr1	3172319	3172489	-	Primary
Zm00001d027337_T003	0.517647	170	Maize	Gene	-4.10274	-1.96547	0.387755	28	CGGCGGGAACAAGACCAGAGGGTGGGTTAGGTAGACGAGATGATGATGGTGATTGCGTGTGTTGTATGTGCACCGGTGGCTGGCTCAACTTTTGGCTGAGTCCCACTCACTACATTGCTGCGGTGATGAATTAGCCAGCTTGTTTACATTGCTCCTGTGTCTATGCTGCT	Chr1	3230398	3230568	+	Primary
Zm00001d027337_T003_2	0.458824	170	Maize	Gene	-3.62225	-1.95211	0.446154	24	GTGGCTGGCTCAACTTTTGGCTGAGTCCCACTCACTACATTGCTGCGGTGATGAATTAGCCAGCTTGTTTACATTGCTCCTGTGTCTATGCTGCTGCATTGTCGTTTGTGATACTTTTGTAAAATTTGAAAGCTATGTTGCCGCAACAGGAAACAACAGTGCGTGTGCGT	Chr1	3230473	3230643	+	Secondary
Zm00001d027338_T001	0.482353	NA	Maize	Gene	NA	NA	NA	NA	CCTTCTGGTGACCGCCGGCGCCTTCTTTGCTTCGGCTGTCGTGTAGTTTCGGAAATTTTGTACATGTTTCGCGGAGATTTCACGGGCGTGCTTTTTTCTTTGTTTCCAGAGATGATCAAATGAACCAAGACCAATTCGTTCCTTTTCTCCATCTTCTGCGTGTACCAGCC	Chr1	3231825	3231995	+	Primary
Zm00001d027339_T001	0.429412	170	Maize	Gene	-3.07054	-1.37864	0.520513	16	AGGCCATCCATCCTGTGCGTTTTGTCTCCAAGGTATTCGTGATGTGTGAATGGAATGGCTGGACCTGGATGGCTGGATTCATATGTGCCATGTCATGTATGTTAGTTAGCATGCTGTTATTCTGCAATGGAATCTGTGTTTTCTGATACTAGTCATTAAGCTAGATCAAG	Chr1	3232411	3232581	-	Primary
Zm00001d027340_T003_2	0.447059	170	Maize	Gene	-3.6983	-1.99256	0.283912	37	GCAATCGAAGAACCTGCAATGAGTTTGATGGAGCGGGGTTTATGATCGTTGGCCTCGGATTTGAACTGTTATGTATATTCAGTCGACCCGTTCGATTTCTGACTCGGGTTTGGTTTGTTCAGTGAGCTTTTAAGGCGTCTTGCGATGCGCATCTACTTGATCATTAAGAT	Chr1	3287898	3288068	+	Secondary
Zm00001d027340_T003	0.429412	170	Maize	Gene	-3.27615	-1.8487	0.057971	16	AGCTTTTAAGGCGTCTTGCGATGCGCATCTACTTGATCATTAAGATGGCTATGACGCCAGCCTCTAATATATACTACTAGTGGTAGTAATAGGTATAGCGTCCGTATAGTACCATTGTACTTGTACCTCAGAAGTCAGCAAGACTGCGACAATAATTGCATCGCGTCTGT	Chr1	3288022	3288192	+	Primary
Zm00001d027341_T001	0.405882	170	Maize	Gene	-2.4255	-1.71628	0.40724	12	CGCCGGGCAACCATGACAGGGAGCGGTGATCGCCGTGGATGGTAGAATTGTAGTGGTGTGCAAAAAGAAAGCATTTTTATTTCTTTCTCTTTTTTTTTCTTGTTATTGTTACAGTTTATCACACTACTCTACTAATGTGTCAGTGACTGCAAGTAGGAATGGCAATAGAT	Chr1	3289393	3289563	-	Primary
Zm00001d027342_T002	0.458824	170	Maize	Gene	-4.11632	-1.541	0.288026	22	GCCGCCAGGTTTCTGGCTTTCGCTGGCACAGATTTGTAGCCGACAAAAGGATTTCAGCACTTCCCCTGCCTGAGATATATGCGTTTTAGAGCCGAACGCTGGGTGTCAGATTGAATAAAAACTGCCTTGAGAAGTGTTGTATTTCGTTTCATACTTGTGTCAACGATTTC	Chr1	3292977	3293147	-	Primary
Zm00001d027343_T001	0.376471	170	Maize	Gene	-3.55045	-2.2647	NA	16	GCTATTAATCTGTTTATTTCCTCTCTAAGTTTCAGAACTGATCGATTAAAACAACACAGATGCATTATTGCTTACCCCACTAACATCATGTAATGCACTTGCAAGGAAACGCTCGCCGTATCCAAGGAGGGATCAAATTTTGATACTTTTTACTAACAGTTTGACCGTGT	Chr1	3370965	3371135	+	Primary
Zm00001d027344_T002_2	0.405882	170	Maize	Gene	-2.9419	-2.00724	0.544715	23	CACCCGTGCAATAAGATGGAAGTCAGAACCATGTAGTTGTTTTCGTTTGTAATTTTCTTTCTATAGTGTAAGATTTGACAAGGCTGTTAGTTTGCACCTCGGATCTGCTTATATCCACAGGGCAATCGATAGTTCAGCAAGTATTGAGCTATACCTATGTCCCGAGAAGA	Chr1	3374535	3374705	+	Secondary
Zm00001d027344_T002	0.382353	170	Maize	Gene	-1.59784	-1.95049	0.976139	21	CCTATGTCCCGAGAAGATTAGATGAGTTGGCGTCTTGGCGATCGATGTGGGCTTTTCCCGTTGTTGTTCCTTGCAATTTATTTTCGAAAAAAAAAGAAACATGTTCGCTTTAAGCTTTACGATACGGTATATATTATTCTTGGAAGTGTTATCTACTGCATGACAATTCT	Chr1	3374688	3374858	+	Primary
Zm00001d027345_T001	0.411765	170	Maize	Gene	-3.66728	-2.39912	0.518033	27	AGCCATATGCTTGTACTACTTATGTCAACGATCTGCTCTCATCAGATCACGAAAGTTTTGATCTGCCTTGCAATGTAACATTAGCTGCTAGCTGGTAGCGACACAGTAATACTGCCTTTTGCATTATGCTGGAGAATTCATGACATTGTGAAATGTGTCGCTAGATTGTC	Chr1	3377401	3377571	-	Primary
Zm00001d027345_T001_2	0.411765	170	Maize	Gene	-3.38994	-2.07118	0.577465	28	GCCGTGATCAAAGTCAAAACCAATTCGTCGCTTGGATGTCGTTTCTTTAATTATTTGGGAGGAGGCATGTTCTTCTCAACACTCCTATATATTGTTGACAGCCATATGCTTGTACTACTTATGTCAACGATCTGCTCTCATCAGATCACGAAAGTTTTGATCTGCCTTGC	Chr1	3377500	3377670	-	Secondary
Zm00001d027346_T001	0.4	170	Maize	Gene	-4.11705	-2.8251	0.824147	45	TACAGTAGCTGATTAGCTACCTCTATCTCGCTAGTTTTGAGATCTCCATTTTTTGTGTGTGCTGTGGAACGAGAGTGAGAACAGTTCTTTCTTGGCTGAAAATTGAATTGAATGCATGATCGGAGGGAGATTGGATCTCCATTTGCTTTCTTTTTTTCTGTTGGCTTCTA	Chr1	3380096	3380266	+	Primary
Zm00001d027347_T003	0.476471	170	Maize	Gene	-4.56904	-2.49847	0.0930233	26	CACTGTATTGCTACCATAGACGCTGTTATCATTTTTTGTGTGTCAGACGACCTAGGGTGGTGGGGTGGTTGTGTGACTCTGATCCAAAAGTCGGCTGTTATCAAGTGAGCAGGCTGTCGGTTTGGTTGGCTTTTCCAACGCGGTCATGCCAAAAAAATCGCTGATCCAAT	Chr1	3380621	3380791	-	Primary
Zm00001d027347_T003_2	0.517647	170	Maize	Gene	-3.61575	-2.12121	0.015625	13	GAGCTTCGACGGGCGCTTGAAGAGTCCGACACCTTCGATGTGAAGGTGTACGATTGGAACGTCGCCATGCCACGGTGAAGAGTAGCTGGCTCAAAGGGATTGTGTACACTGTATTGCTACCATAGACGCTGTTATCATTTTTTGTGTGTCAGACGACCTAGGGTGGTGGG	Chr1	3380727	3380897	-	Secondary
Zm00001d027348_T001	0.358824	170	Maize	Gene	-3.6025	-2.04655	0.890909	14	GAAAAAAACTGGAAGCTGTGATTCTTTTCCTTTTCTACATTTATTATTATTCATATAAGATGTTCCCCCTTTCGTGTTAAGTTATTGGTTCGAGTACAGAGGGATAATAAACTCATAAACCTGTATGGAACGACCAGGTTTATTTCATGGATTTCACTGGCTCTGGCCAT	Chr1	3443518	3443688	+	Primary
Zm00001d027349_T001	0.364706	170	Maize	Gene	-3.35417	-1.49186	0.585519	24	TCATCACATTTGTCTGTAGTCACTGAACATTTATGTGCTGATGAAGTGGTAAAACCATGCAGATGAAGTGGTAAAACCATGCAGAATGTAGCGTCCGCATTCTGTATCTGTTGTTGATCAATTATGTATTCAGATTTGTTTTTTGCGCCTACTTTTGTGCAATGTAAAAT	Chr1	3443747	3443917	-	Primary
Zm00001d027350_T001_2	0.441176	170	Maize	Gene	-4.29066	-1.50992	0.518987	16	AGTGGTAAGCAACATGATTTTGCCGTGCCAAGTGTACCCGGAGCAGCCGTGTGTCTGCGTAAGAGTTACTGTTCCGAGTATATGTCTGAATGCTGTCTTGTAACGTGATGCTGGTAACCGTTGTTGATTGGAACAAAAGTTCTGCATCTCAAAGAAATTGGTTAAATGGA	Chr1	3447170	3447340	-	Secondary
Zm00001d027350_T001	0.447059	170	Maize	Gene	-4.19307	-1.57941	0.458333	20	TCGTGATGGAGCAATGTATGAAAGGCGAAGCCCTGTATATGATCGCTACGACAGCCTGTTGAATCAATATTAAGGTCTGGTTGAATCTGGAGCGAAGCCCTGTATATGATCGCTACGACTACCCGAAACATTGAATCAATATTCAGCTTGAATCTGGAGCGTTCACCGTT	Chr1	3448410	3448580	-	Primary
Zm00001d027351_T001	0.447059	170	Maize	Gene	-3.06211	-1.99781	0.713433	24	GGGAAGATGGATCCCCTCGCAGACCCAACTAACTTTGCGCGAAGAGTGGTTGTATGGCTGCAATTTCATTGCATTGCTGTTTGCTGCTTTTCTTTGTTTTGGCCTCCCTTTGGGGGGATCTGCAGTAAATATATATAGAGTGGATGGATGAACATATTTTGTTTGCTCGA	Chr1	3486956	3487126	+	Primary
Zm00001d027353_T001	0.464706	170	Maize	Gene	-3.18518	-1.89281	NA	7	CATATACTCCTTGTCCCATATATAACAGGCACTAGCATGCAGTAGCCAACGTAGTGCAGTAGTAGTTCTGTGTTTGTGTGTGTCTCAAGTCTGGACTCTCTCTGAACATTGAAGCTGTACTGTACCATTATTACATGGCCTGTGCTGCGTACTTTGGTGTCGACCGGTGG	Chr1	3495101	3495271	-	Primary
Zm00001d027352_T001	0.423529	170	Maize	Gene	-4.43039	-1.77746	0.0519481	22	AAAGTACGCAGCACAGGCCATGTAATAATGGTACAGTACAGCTTCAATGTTCAGAGAGAGTCCAGACTTGAGACACACACAAACACAGAACTACTACTGCACTACGTTGGCTACTGCATGCTAGTGCCTGTTATATATGGGACAAGGAGTATATGCTGTATTTATAATGC	Chr1	3495116	3495286	+	Primary
Zm00001d027354_T001	0.382353	170	Maize	Gene	-2.44876	-1.27215	0.782322	25	GAAATATAACGGCCCACCATGTTTCCGTGAATAAATTGGTGTAGTATATTGGCTTGTAAAATCGTTGCACGGTATGATATAACCTTGTACTACTAGCTAACATTAGCCATGATGTTCCTTGGATTAAGCATATTGTTGCTATTGAGCGGCACACGACATGTTTGTCTAAT	Chr1	3549159	3549329	+	Primary
Zm00001d027355_T001	0.388235	170	Maize	Gene	-3.66348	-3.05524	0.964912	19	ACCCATTTTCATCTTCCGATCCGTATAGTCTCGTTACTGTAGATAGCTTCTTTGTCATTCATTCAGATCTCAACACACACGTCGGACTCCTGTTCATTTGATTCATTCTTTTACATAATGATGCAATGCAATTATTGAGATTTCGAATCTCGTCTTGCGTGTCTAGTCAG	Chr1	3575057	3575227	+	Primary
Zm00001d027359_T001	0.388235	170	Maize	Gene	-3.1711	-1.95671	0.824451	31	GCTGCATGCCTCTCCACTTTTTTTTTTGAAGAATTGTTCTGTGACATAAAAGGGACCGAAGTCTGTCTAAATGCCCTCCCCCTCTTTCTTTTTATTGGTTGATGAAAGTTATTGTCGAAGTAATGTATGGTTGAGCATCTGGATGTGATTATTTGTCATGCTCGTTTTCT	Chr1	3651091	3651261	-	Primary
Zm00001d027361_T001	0.447059	170	Maize	Gene	-4.53193	-2.04172	0.473684	21	TTGTTTGATAGCATTAGTGTGTGCGCGTTACTTTGCCATTTCTCATGAAGGCCATGGCAAATAAGGAACCTTTGTACGTGTACCTAGCTCCGGTACATCGCGTTTGCATCGGCACACAATGAAGCCAGGAAGGACTCCTGTTTTATTTCCAAACAAAAACTGGGTCGTTT	Chr1	3744407	3744577	+	Primary
Zm00001d027362_T001	0.429412	170	Maize	Gene	-2.28242	-1.55033	0.666804	23	TGCTTGGACCCGTGCAGTTGCAGTTTATGGATGAAGACGAAGCTGACTTGCAGATGTAGGCTTTGTTTTCCCTGAATCCGATCTTGTGTATCCTAATTGAACAGAGCTTGCTCTGATAAATATAGCGAGAAAAGATATGTGTCGCTGTTTATGCCTTCTGGTTTTTCAGC	Chr1	3774765	3774935	+	Primary
Zm00001d027363_T001	0.441176	170	Maize	Gene	-4.4049	-2.01507	0.172414	18	GGATCTGATTCTGCGATTCGGTTCCATCGGCATATGCTTGTTCAGAAGAAAGTTGCATCGGGACTTGAAGAAAAGGAGGGTCTAGTTTGCGTTTTGTAACCGAGACTGCGTAATTCGGCATGCGTATGGCAATCCAAATTGCGCCAGACTAATCCAGATTCAATTTTATA	Chr1	3775248	3775418	-	Primary
Zm00001d027365_T001	0.411765	170	Maize	Gene	-2.0238	-1.29455	0.727018	16	AGGCTGGAGCGCGGCAGTCTACGCAGCATGTTCAGTAGATAGTAGCAGCTGTTACTATTTTATTGCCTTGCGAAAGTTTCACCTCTACTGTATAGAAACCAAACTCAGTCTCACACTCTGTATGAAATGAAATGAAAATGTCTGTTCAGGAACTAATAAGCCTAGTAAGT	Chr1	3801143	3801313	+	Primary
Zm00001d027366_T001	0.323529	170	Maize	Gene	-3.93442	-2.2445	0.948052	20	ATTTTATTATGCGAATATAAGGCAGGCTAGCTATGTATTTTTTTTATTAAAAAAATAGTACAACAAAATAGAACACCAGTGATTGCACGTATGGGCTTATCACTATCTTCTCTTTTTGCCTAGCAATGGACAAGTAATGTTCACGTGATTATGTCTTTGGATATGCTTTG	Chr1	3805142	3805312	-	Primary
Zm00001d027367_T001	0.447059	170	Maize	Gene	-1.88781	-1.88555	0.854578	21	GTGTGCTGCTGGAAGGCTATGTGTAATAGCCTCTCTTCTGTCGGAGATTGGCATTGTTTGTTTTCCCTCGTGTAAACAGATAGCCCTGTAATATACTTGCAGAGCCGCCCACGAGCCATGTGGGGTTTTGCTTTTTTATATATATAGTTGAAAATCAATGCCATGCGTCC	Chr1	3809988	3810158	+	Primary
Zm00001d027368_T001	0.394118	170	Maize	Gene	-2.09592	-1.24583	0.971294	39	GTGGTGCAATGGAATGTCTTTTGAGTGTCTCTGCAATTAAAAAGATCTATGAATAATGGATGCGGCCTCATCGGTGAAAAAAAACATTTCAGCTGCTGTATTTATGTTGTTCGTTGCTCAATGGTCAATGTGCTCTGTTTACTGTTTTGCACTTTTGCTTCGGTTCCTGT	Chr1	3812291	3812461	+	Primary
Zm00001d027369_T002	0.4	170	Maize	Gene	-3.53045	-1.68945	0.54417	23	CGATTTAGTCTCTTCTGTCTATTCCCACATGGCCACATGGAAACGAAAAAGATCTTCATTTGTGTAAATAAATATCTCACTGCCCATCCATTTGGACACGGTTCGGTGGCTCAAAGAAGAATAATGTAATAGTATAGTGGACTCTGATTGAATTTGGCCCGTCCTACTAA	Chr1	3846136	3846306	+	Primary
Zm00001d027370_T001	0.352941	170	Maize	Gene	-2.05483	-0.978799	0.713866	30	CTGTTGGACTGTTGAGTGCTACTGCGTATCATGTAATCTACTAATTTAGTCTCATGATCTTATGTGAACTGAAATGTCCAGTTTTATTTGTGTGTACAGTGTGAACTGATATGCTTGTGTAAACTGAAATGATTCTGTAAACTTTTTTTGAACGAAGTGGCATAAGCTCT	Chr1	3858162	3858332	+	Primary
Zm00001d027371_T001	0.394118	170	Maize	Gene	-3.34541	-2.2774	0.900677	38	GCTCTGTTCTGTCTGGATTGATTATTAGTTAGGTTACTGCTTAATGTAAAACTTGGTTCATGGGCGTGTTTCTACACTTGGTTTTGATGTTAGTACTATCCTTGACATGAAACTACTACCAGGGTTGCATCTGCGATCTCTATTTTCTTTACATTGGCCGTGTATGCCTT	Chr1	3916740	3916910	+	Primary
Zm00001d027373_T004	0.405882	170	Maize	Gene	-2.39531	-2.22589	0.256127	21	ACGTTGCATTGACATTTGTATGAGCTGAGTCGCTCATTCCTTTTTATGAACGCCTGTACTCTTCTCATTCTCTCCCTGCATTTTTGTCATTCAGCTGGATATTTCGAATCTGGTGTGTTTTGAGATGTATTAAAGAACGTCAAATAGATTACCGCCTTGGACTCTGTCCA	Chr1	3964693	3964863	+	Primary
Zm00001d027374_T001_2	0.394118	170	Maize	Gene	-3.73788	-2.10477	0.774929	25	TTCAGAAGGCCATGTTGTTTAAGGGGCCACTTCTATTCTTTAATTTATACAGCAACTGCCACTTGGTAGGCTCGTGCTCATCAACTATAATCTCAGAAGATTGTTACCATGGGTTATCAGTGAGTGGCTATCATAATAATGTCTTTTTTTTGTGTGCGTGTGCAACTGTT	Chr1	3965038	3965208	-	Secondary
Zm00001d027374_T001	0.405882	NA	Maize	Gene	NA	NA	0.6	NA	GAACGTCAGCAATCCTGAAGAAGGCACGTTAACAAGTCGCCTGTGTGATAATTTCATGCCTGCGCCCAGCCATTGTAAAGATAAAAGTTTCACTTGTAATCTTAGGTAACTACTAACTTAGCATGTGAATTACCGTCTTATTTTTGTTCCACGATGTTCTTGTCCCAGTT	Chr1	3965206	3965376	-	Primary
Zm00001d027375_T001	0.464706	170	Maize	Gene	-2.97227	-1.71372	0.728013	12	AGCGATGCAAGAGGACGCCATGTACTGTTAAGTATGCGTGAACAGCGTGTAGCAAGAAGCTCTGGACGAGGCCTCCAGCCTCCTGTGTGTAAATTGTAAGGGACGCCGCGCTAGTGCTTCAAGTGAATGAAGAGATAAAATTGTTGGCTTATTTTTTTATGCTTCAGTAG	Chr1	3971985	3972155	+	Primary
Zm00001d027376_T008_2	0.370588	170	Maize	Gene	-4.43437	-2.81585	0.739645	15	TTACCTGAACCCTAATGGAAGCATGCGATTTTATTATTCGCCCGTCTATCTTGGTACTGGGGAGGAGATCGTGCATAGACTAATTGTTGATTTTTTATGCCATGTAATGTCCATGCTCTCTACCTAAATTATGGATTGTTTTGGCCTTTTAGATACACAGTTTTTATTAT	Chr1	3974348	3974518	-	Secondary
Zm00001d027376_T008	0.441176	170	Maize	Gene	-3.88634	-1.41718	0.577586	22	GATCATGTTTGTGTTAGTCCATGTTGGCAATTGAGATGGCGCTGTGACTTGAGTATTGCAAACAGTAAGGAAGCGGCATCCGACGGCTATCTGAAGTGTGTATTTGATTCCAAGGTTACCTGAACCCTAATGGAAGCATGCGATTTTATTATTCGCCCGTCTATCTTGGT	Chr1	3974463	3974633	-	Primary
Zm00001d027383_T004	0.394118	170	Maize	Gene	-3.56223	-1.2853	0.819149	27	GTAAAGTTAGTTAGAGCTGCGTCATTGCTGTAATGCTTGCTTGGTAAAAGTTCTGGCGCTCTTCAGTTCTTCAGTGCTTGCAAAATTCAAATCAAGCTCACTACTAGTTGTAAGAATTCTGAATAATCTGCAGAATCACTGGTTACATCCAAGTTACGCTGTTGAATGCA	Chr1	4114453	4114623	+	Primary
Zm00001d027384_T001	0.376471	170	Maize	Gene	-3.45779	-2.08168	0.914406	32	TTTACGAAGAAGCATTTGGATCGCGATCCATTACCACCCCTACATGTGCTACCTTCTGGTTGAAAAAGTCTGCAATGTACTCTGATGATGAAGGTCTTTTGTATATATGGTGGTTATGAACTTATGATTGAGAAAACAGAATTTTGCTACAAGAGTTGGATTTTGAGAGT	Chr1	4117459	4117629	+	Primary
Zm00001d027385_T001_2	0.364706	170	Maize	Gene	-2.53122	-1.39897	0.9	8	TTACTTTCCCCTTTTGTAAGTTGTCATACAAAGAGTCCTGTAACCTTTTCAATGTTGGAAGTGATTCTTTTGGCATCAGAACCGTGATCTGTTATCTGTTGATGCATTTGCTGTTGTCCAAGTACAAAAGAAATCATTATATTTAGCCGCAAACATTGGCTGAAAGTTCA	Chr1	4118674	4118844	-	Secondary
Zm00001d027385_T001	0.411765	170	Maize	Gene	-1.7582	-1.52042	0.917845	30	AAGAAATGCCTCAACTTGTTTCAGATCAACCCGTCTAGGGCATAATGGATCTGGGGCTGGGAAGTACTTCTAGTTACTTTCCCCTTTTGTAAGTTGTCATACAAAGAGTCCTGTAACCTTTTCAATGTTGGAAGTGATTCTTTTGGCATCAGAACCGTGATCTGTTATCT	Chr1	4118747	4118917	-	Primary
Zm00001d027386_T001	0.4	170	Maize	Gene	-2.14315	-2.23821	0.903846	19	AAGAGATCACCTAGCTTTCTGTAGGAAGGTCAACACCAGAGATTAATAGGTTAGTACCTTGTAACCAACAACAGGGTCATCAGTGGTTCGTCAGTTCAGTTCGCATGGTGCATCCAAGCAAAATCTAAATGTGACTGCTATTTTATATCTAACTCTTCCATCTGATACAT	Chr1	4122034	4122204	-	Primary
Zm00001d027387_T001	0.517647	170	Maize	Gene	-4.11854	-1.9501	0.130081	9	AGGAAGTAGGCAGGCGACTGTTGTATAGGCTGGTGGAGGCAGGGTACCCGATCATCTGCGACGCAGCAAGCTCAGCTGCAATGGCAATGGCGCCCGTTCGTTCCGTATGTAAAAAAATGGCGGAAATAATTAATCGCATCGAAAACCCCCAAACCCGATCATCTGTCTGT	Chr1	4133069	4133239	-	Primary
Zm00001d027388_T001	0.4	170	Maize	Gene	-2.44779	-1.6245	0.604453	14	TTCAAGGGATCGGAACCAGCAGGAAGCGTTACAACAAGCGTGATTGTGCCGGTGCACACGTATTATTTGTTAGTTATAGGTATGGAAAATAATATTTTACGGTTATAGTGATGTGGTTGTGTAGTACCGTACAAGGAGACAAATTTATAGAAACCCACTTCACTGCAGAT	Chr1	4138943	4139113	+	Primary
Zm00001d027389_T001	0.405882	NA	Maize	Gene	NA	NA	1	NA	AGTCTACAAGATTGAACTTTGTTGCTACAGCGAGTACCGAGCAGTGCCCCCCCCCCCCCCCTTTTTTTTTTTAGAAACAGCCCTCAGCTTTTAGTAGAGAAAGGGACTAAACATGTCTTCCAACATAAAAACTAAGGGCCTATTTGTTTTAGCTTTTTTGTTTTTTGTTA	Chr1	4142156	4142326	-	Primary
Zm00001d027389_T001_2	0.405882	170	Maize	Gene	-1.6743	-1.17791	0.362726	39	GACGACACTGAGGACCTATCAGGACCGATTGTTTCGCACTGGAGGTTTTGATCTATTTGGCTCTTGAATCCTCTGTTCAATGTGATACTGCTGTCAGCTGTTTGTCTTGTTTACTGTTGTACTTATCAAATTGATGTTGATGTTTTAGTCGATTCGAGTAATCGAGTCTA	Chr1	4142320	4142490	-	Secondary
Zm00001d027391_T001	0.4	170	Maize	Gene	-1.71588	-1.03337	0.854423	25	AGCGGTAGTGGAACCGAGGCCTTGCTGGAAAGAAAGAAGAATAGCAAATAGCAAATTCCTGAGTCCAGAACAGGTGCACTTTGTAATAGAGTAGCTCATGTGGTAACAATATATGTAATATTGCTACGCTGGAAACCATCGTTAATCTTTATCTCTATCTCTACTACTCT	Chr1	4220177	4220347	-	Primary
Zm00001d027392_T003	0.4	170	Maize	Gene	-4.25386	-2.2146	0.811828	22	TCTGATATCTCTATGTTCACCGGAGTTGTTTGCCGTGGGTATAAATATCAACGGCTATATTTCTAGAGTTCACCGGCTTGTACCTGTATTTTTGAACGGGTGAACTTTGTATGGCCCTTCTTTTGACATTGACATGTGCTGATTACGTGGAAAAATTGCTTTTTTAGGTC	Chr1	4295982	4296152	+	Primary
Zm00001d027393_T001	0.441176	170	Maize	Gene	-4.25217	-1.90488	0.23913	12	TGATTCCCTGTAAGGTTTCTAATTGGTCTGAGGCTTGAGAGGAGAGGGGTAGGGTGAAGACTCTTTCAAAAAAACTGTATTTCCATGAAGTGGGCTACTTACTCATTTGGCTTGACAGCAAAAGAATACAGCTGGGGGGAAAGGCTTTTCAGGGGTGTGTTGTTCCAATT	Chr1	4319421	4319591	+	Primary
Zm00001d027394_T001	0.576471	170	Maize	Gene	-4.09318	-1.68552	0.375	25	CCCGCCCCCCACTCTCCGCTCTGGCGTCGTCACTGGTTCCTTGACCCCTGTGCGGGTCGGTCGGTGGTGCTAGGGTCAGCAGTTGTCTGGTGTCTGTAGCCTCTCTGGCTATCCGTTCTTTGGTGTGAAATGGAATTCCAATCGTGTGGGAATGGATCTCTGTTCGATTG	Chr1	4340569	4340739	+	Primary
Zm00001d027395_T002	0.352941	170	Maize	Gene	-1.23627	-1.30924	0.925163	15	CGTGCATCAGTCAGTTAACTGGTGTGTATAACTGGAGAAATGTAATAATCCGTATTTAATTTTTTACTCGTCCGTACGTGTATTAACACGTCTGAAGAAATTGTACATGGAAACATTGTAAGTGCAAATACACATGTGACATGTTCATCCATATACACGGTTACGTTATA	Chr1	4351669	4351839	+	Primary
Zm00001d027399_T001	0.4	170	Maize	Gene	-2.59876	-1.52647	0.847251	26	AGCATTCGCAGCATCGAGCATATCAGCACAAGGACAAGGAATTCTAGAAAAAAATTGTAGCTGGCTATCTGCCGTTATCTTCTTCATTGGCCATCCAAACGAGGTGGTTTGTACACTTTGCTTTGTTCTATACATAATCTGATCTATTGTATCGATCTGTCGGTAATTGT	Chr1	4404237	4404407	+	Primary
Zm00001d027401_T001	0.364706	NA	Maize	Gene	NA	NA	NA	NA	AGAATGACACTGCAAACAAAGGTGGAAACGATGTTACTCCTATCTGTTACGGATGCACTACCTGTGTCTGATAAAGGAAAGTACAATTCTAGCATATGATACCTCAAACTTGATTAATTATAGATAAAAGAAGTTCAGCTTGTGTTTCAGAAACGTCATGCTGAGTACAA	Chr1	4418492	4418662	-	Primary
Zm00001d027402_T003	0.323529	170	Maize	Gene	-2.92851	-1.56906	0.970425	27	TAGAAAAATACTTTCTTTCAAATATTGAGCAGCAACTGCTGTTTGGTCAGTTGATCAATAAGTGATTACAAACCTCGGTGTATCCATGTTAAAAGGAATTTGATGTAATTATCCAAGAGTCCATCTTATGAAATTCAAACGACTGTTTTCAATATGATATCTGCCTATGA	Chr1	4420881	4421051	+	Primary
Zm00001d027403_T001	0.505882	170	Maize	Gene	-3.34742	-2.10843	0.0943396	28	CTGGTGCTGGTGCCTGTGACTCTGATTCCTTCACTGCATGACCAGCACAGCACGTCACCCGACTGTAACATAGCATGACCCGTGAGACTGTGATCTCCGGCCATGGTAGAAAAATTTGCTCACTGTACGACTTGTGTAGTGCCTTGGTCTAATGGTGTCCAGTTTTTTGG	Chr1	4495211	4495381	-	Primary
Zm00001d027404_T001	0.411765	170	Maize	Gene	-3.79146	-2.05165	0.938875	21	GCTCCCAAACTAGTCCCGAGGGTTTGAGTAAGGTGGCAAATTTTATTTCGCTTCTATTAGCTGGTTGGAACAATTGCGGTAATGTGTATCAATACTTTCTTGTAGATATTTCAACCTGTGCTTATTGATTTGCCTGGCCTAGCATTCTTCACGTCCTACACTTTGCTAGT	Chr1	4534489	4534659	-	Primary
Zm00001d027405_T001	0.552941	170	Maize	Gene	-3.65959	-2.0475	NA	6	CGTCATGTGATCTCAGTCGCGCTCTCGTCGTCGACAGGCGGTGTGTGTGTGTGTGTATGTGCTCGTCAGCTCGTGCGCGTGTAACAGAACCGTACCAAATGGATGGATGAGTAGTAGCAATGCAATCGACAACGGGCAATGGCCACTCTCTATCCACTCCACGGTCCGAG	Chr1	4536800	4536970	-	Primary
Zm00001d027409_T001	0.394118	170	Maize	Gene	-4.25111	-2.10031	NA	9	TGCACCAACAAGTCTTCACTCGTAACCCGTATATAGCTCATCTCTCCCAATTTCTTTTTAGCAATTCCGGTGTGAAGGGGGAAACAAGGAAATTAAGAACAAAGCAGCAGCAACAAGTTATAAAAAAATGATTTCTTCTTCTCGATGGTTAATTTGTCGCCTCGATTTGC	Chr1	4662762	4662932	+	Primary
Zm00001d027411_T001_2	0.347059	170	Maize	Gene	-2.73864	-1.67054	0.875	6	CGTGTCCATCGATCCAACTGTAGTTGTGTACGCAGTACAGTACGTGCTAGCTACGGATCAGTTGCTTATATATAGCTTGTGCGTTTTTTTACACTTTCTTTTGTCCTTTTGGTTTATAATTTTTATTAAGATATACAAATATTTCTCTTCAGATTCGGATCGAATACAAA	Chr1	4718971	4719141	-	Secondary
Zm00001d027411_T001	0.447059	NA	Maize	Gene	NA	NA	0.545455	NA	AAACTGTACGTACGGCGTAGAGTGGTGTGGCGGGGTCCAATGATTCAGATTGTACGTACGTGTCCATCGATCCAACTGTAGTTGTGTACGCAGTACAGTACGTGCTAGCTACGGATCAGTTGCTTATATATAGCTTGTGCGTTTTTTTACACTTTCTTTTGTCCTTTTGG	Chr1	4719029	4719199	-	Primary
Zm00001d027412_T004	0.311765	170	Maize	Gene	-3.63079	-2.45045	0.953333	31	TCACAAATAGCAGTTGCAAATTGCAATAGAGGAAATGATGATAGGTTGATATAGGATATTGGAGGCCTCTTATTCATCGATTGTATAAGATGTTTACAGAACAGTGCATTGATCCATTAAATTTATATTGATTGATATTTTTATAGTGGTATACTACTAACGGCTTTCTT	Chr1	4725163	4725333	-	Primary
Zm00001d027414_T001	0.335294	170	Maize	Gene	-3.97375	-2.58288	0.919643	17	GCTTTTATTTGCATTGTAACTAACGCTTAATTAAGAGAAATGAGGGTTACATCTGTCATTTGAGCTCTCCCATAATCTGTCGAAAAAAGCTAGAACGTCCAATTGAGGGAGTGGCATCTAATTTAATAAAAAGATATATAAGAGAGTTTTGTGGAATATTAGGGATTTCA	Chr1	4747776	4747946	+	Primary
Zm00001d027415_T002	0.423529	NA	Maize	Gene	NA	NA	NA	NA	ACGGCAGAGATCAGTCCACCATGTTGCTTTTTGTCTAGGAGGTGGTGTTCAATGCTTTGGTGTCATGAACCTTTGTAAAATTGTAGTTGCCGAACACCATGATCCTGCCCCCTTTTTTGTATATATATAGATAATAACACCACATGCTCTATATGGTCGCCCCTTACCAT	Chr1	4838129	4838299	+	Primary
Zm00001d027416_T001	0.4	170	Maize	Gene	-3.72152	-2.13333	0.777778	27	GCAAAATGAAGATGGTTTTGGAAGCAGAATTGCATTCATCCGACTCAGCGACCCAGATGGATTTTTGTTGTCCAACGAGTTGATTTCACTTGCTTTTGGGATTATCTCACCTTGATCTAACATTAATATAGATGCATTTCCATTTGGTTGATTTGATGAGGCCGAACCGA	Chr1	4840114	4840284	-	Primary
Zm00001d027419_T001	0.335294	170	Maize	Gene	-2.91764	-2.16572	0.812734	17	AAGTAAAAATTCTCAAGGTGTACGTTGTAATTTTTTTGCTAGATACTTCCTTGGGGTGAAAGCCCTGGCCGTTCTTTGAGCCATTTGATAGAGACTAAAGGTTTGTCTTAAGAAAATCAAATGTTTGATATGGATTCATTTTTATTATCTAAGTAAAAAGTCTCAGGATG	Chr1	4900247	4900417	+	Primary
Zm00001d027421_T001	0.323529	170	Maize	Gene	-1.11667	-2.4075	0.916667	6	TCTTGTAGTTTGTTTTTGCTGGCACCACCAGTGCCCATTTTGAGATTATATGTGAAAGGACCAAGATGATCAAAAGAGTGAATTGAGTTTCTCTAAAATATCTTGTATAAATTAATGCCTATTAATGAGTCCATTTCACCCTTTGTATCTAAGAATTTTTTTTGCATACA	Chr1	4900892	4901062	-	Primary
Zm00001d027422_T001	0.317647	170	Maize	Gene	-3.4474	-2.48875	0.930618	15	CTTACATAACTGCAGTGCTGAGATTTTTCAGTAGTAAATACCGGGATTGTGGATTATGCTGATCAGTTTCATTTCGAAATGTTTGTTACCAGACTTGAGCAACATTTGTTTGTACTTTATGTGTATAATAATAATATCTTGTTTGGATGTAGATATTGGAGCATAAAATT	Chr1	4907174	4907344	-	Primary
Zm00001d027422_T001_2	0.405882	170	Maize	Gene	-4.1596	-2.33559	0.454545	11	TAATGTTTTCTACTAATTGTGAGTGGGATGCTGCAGGCAAATTTTACACATTGACCACTGGAGCAAACGAGAGGAGGTGGGAAAAGATGAAGGATAGGCTGCATACTGTTGTGGATTCCTTCAAAATCGAAAATAGAATATGAGTGCCTGAATTGCTGTGTTGTTTTTCC	Chr1	4907362	4907532	-	Secondary
Zm00001d027423_T001	0.423529	170	Maize	Gene	-3.58743	-1.63426	0.551913	25	TGTTTGTTACTAGAATGGAACTTGCCGACTGCATCAGAAACTGTCTGTCTGTACCCCTCATCAGCTCCCCCTCCAAATAATCTCTCTGCCCATGTGGGCTTGTTTCAATACTTTTTGTCAGTACAGCCCATATATTACTTTTTTTTTGTCACATACGGTGTGGAAACACA	Chr1	4909587	4909757	-	Primary
Zm00001d027425_T001	0.529412	NA	Maize	Gene	NA	-1.78875	NA	10	GTGTTTTACAAACCTGTCCACCGTCCGTCAAAGGCACATGCGCCAGAACGTCCGTCAGAGAACACTTACCCCCTCATCTCCCTCTATTAGCTAGCTGCTCCGGCCTGCTCATGTCGAAACCTTCTGTTCAAGTATGTTCTCCTCCTGATGAATTCCCTGCCCGGCATGCA	Chr1	4979134	4979304	-	Primary
Zm00001d027425_T001_2	0.517647	170	Maize	Gene	-4.05567	-1.73095	NA	5	GACTGCACAGTAGCTGTCAGGTCAGGTCAGGTCAGGCTAGCCAGCAGTGCAGAGAATAATCTTAGATCTGTGGTGCGGAGAACTGGAGATGCAAGCCAAGCCCAAGCCAATCAACATGATAAGGATCATGAGTGTCGCGTCGTGTTTTACAAACCTGTCCACCGTCCGTC	Chr1	4979275	4979445	-	Secondary
Zm00001d027424_T001	0.429412	170	Maize	Gene	-3.56006	-2.01829	0.329412	16	CAATGCCCGATGTAGCCTGTAGGACACGAAGCTGACTTACCTTCTCCTTCAGCTTATGGAGTTGCTCCTCCAGCAGCTGAGTCTGCCATGTACGTAAGACCAGATACGCATATGTATGTATGCAGCTTTCAATTCATTTGTTAAAACATCATACATATACTGTATGCATA	Chr1	4979903	4980073	+	Primary
Zm00001d027427_T001	0.423529	170	Maize	Gene	-4.1059	-1.80802	0.63981	26	TGCTGCACATCCGCATAGTTGTTGCTAGTGTCTTGAATGAAAGACCAAATGTAACATGGTGCTTGGAGAAGTAACTATCGCCATTGTGGACTGTGTGTCTTTTAACAGCCTTATTAACTGTTTGGAGTGTGTGTTTTGCGGGATGATGTCAAAACCTTGCTGTGTCTTGT	Chr1	5097827	5097997	+	Primary
Zm00001d027427_T001_2	0.435294	170	Maize	Gene	-4.45051	-1.92605	0.642105	28	AACCTTGCTGTGTCTTGTTATCAAGAATTGCTGTGTGTTGTCTGACAAATCTAAATATGGGAAGAAACGCCCATGACGTTTCAGCTGAGGGCACTCCTGGTTCTGTACTTTGACAGATATGAAGGGAAGGTAGCCTGTGGTTTTTGATTCAACAGTCATTCCTAACGCCA	Chr1	5097979	5098149	+	Secondary
Zm00001d027428_T001	0.347059	170	Maize	Gene	-4.50587	-2.6274	0.995074	20	TGAATAAGTTTCTTCTTCTTCTAAACAATACGTGTGATAAATAATGACGGTACGAGAGTTGATTTTTTTTTGAATGGCCACAATGTGAAGATAACATTTTTTTGGCGATCAACAATGAATTGATTTTTGGCTGCAAACTAGCCATCTTCTACTTCGTCGCTGGCATTAGA	Chr1	5102066	5102236	-	Primary
Zm00001d027429_T001	0.464706	170	Maize	Gene	-4.20152	-2.89133	0.236842	30	TGAGTCCGTTTCGCTCCCTCAGTTTTGGCTTAAGCTTTTTTTTCGCCGCTTTGAAACAAGGTTTTTGAGATCAGTTCCATGACGCCAGTTCTTGGCACCAAACATATGGCAAAATGTAAACCCCTCTGTAACGAGTACCGAGTTGTCGTTAAGCCTGTATCCCAGCCCGT	Chr1	5108399	5108569	+	Primary
Zm00001d027430_T001	0.458824	170	Maize	Gene	-3.87643	-1.62251	0.157718	29	GTTCCATGGTTTCGTTCCTGGTGTCTTGAAAAGGAGGGCTGGTTCTGCCCTCGACTGGCTTGTTTCGAAGTAATAGACAGTCGAGAAACGTGTGTTCGTTGTTGTTTGTTGATGTATGGACACCAAGACAATGCTGAACCTTGTCTGGCTACCTTTGTTGTAAAGTGCAT	Chr1	5116551	5116721	+	Primary
Zm00001d027431_T002	0.411765	NA	Maize	Gene	NA	NA	NA	2	GGTTCAACTGTATATCTAGCCATTAGTCTGACCACTGGCATATTTGTTTGCTGCGGCTGATACTTTGAGCTGATGATGTGTGGCTCACAGCATACTTTATTCTTGTTCTTATTGTGTTGACATAGTTTGTCCCCCATAATCTTGAGGATTAAAAAATGCATCCCCTGTGC	Chr1	5127629	5127799	+	Primary
Zm00001d027434_T001	0.552941	170	Maize	Gene	-3.91152	-1.91493	NA	12	CGCCCAAGTTTTGGCTCGAGAAGCTGTGCATACCGATCGCCGCGTCTGTCCGTCCACTCCCTCTGCGTCTGTGAATGTGTGCCAGAGTGAACGTGTAGTGTCATCCTGTACATACGTATGGAACACAACATTCGTGCTTCGGCCTCCTGCAGCCAATGCGATCCAGGATG	Chr1	5161387	5161557	+	Primary
Zm00001d027434_T001_2	0.552941	170	Maize	Gene	-4.26795	-2.30927	0	22	CACAACATTCGTGCTTCGGCCTCCTGCAGCCAATGCGATCCAGGATGAGCCGTGTGCCAGGTGCTTGCGTTGCCTCGTCGGCCCGGAATTGTGAATATGCCTGTCACGTGCGGGCGGAGGTGGCAAATGGGCATCTCTAAATTTGGTGTTTATCCTGCTTTCAAGTGGAT	Chr1	5161510	5161680	+	Secondary
Zm00001d027435_T001	0.423529	NA	Maize	Gene	NA	NA	NA	NA	TAGTACTAGTAGTAGCTAGCCCGCCGGAACTGCGTAGTTGATCAAACACGCATTGCATGCAGGTTAATTGCATTGTTTGTCAATTTCTTGAAGGATTCGACGACGTACGGCACAATTTATACCAGGCATTATTGACGATTTTCCTGGCAGAATATTCATCAGTCCATATG	Chr1	5208400	5208570	+	Primary
Zm00001d027436_T001	0.464706	170	Maize	Gene	-4.46137	-2.11779	0.290323	22	CTACTGGAGTGTACTAATCGCGCGCTGTTTTGTTATCGTTTGACAGTACCATAGGGGGGAAAACACGTTATTATCACATATACAGCAGCAGCTAGCTCCTAGAGTTGCTGGTGAATGTGCTCAACTCTGCAACCAAAAACTTTTCGAGCCAACTCTTCGCCGTCCCTACA	Chr1	5330886	5331056	+	Primary
Zm00001d027437_T001	0.476471	170	Maize	Gene	-3.824	-1.98147	0.0555556	11	TTATCCCGTGACCCTGATGCAGACCTGTCTGAGTGTAGGGACGGCGAAGAGTTGGCTCGAAAAGTTTTTGGTTGCAGAGTTGAGCACATTCACCAGCAACTCTAGGAGCTAGCTGCTGCTGTATATGTGATAATAACGTGTTTTCCCCCCTATGGTACTGTCAAACGATA	Chr1	5330919	5331089	-	Primary
Zm00001d027439_T001	0.405882	170	Maize	Gene	-3.47986	-2.15968	0.805825	26	GTTTTGTATCATCACTCCTTTCATGCTTGGACTTTGCATTCTCCATGCTTTGTCAATGGTCAATGGAGGACATGCTCATGATGCTGTAAAAGTACTCTACCCTAGATGTGGCTGTATTGCTATTGCCTCATTTATTCAGTTTGACTTCTGAAACATGGATTCACAGCTGA	Chr1	5413690	5413860	+	Primary
Zm00001d027440_T001	0.323529	170	Maize	Gene	-1.46938	-2.11663	0.951471	15	AACACAAGATGTGTTGAATCATTGTACACTTTGGCTGCGTTCGTAGATGCCTTTTTTTTGCAACAGAATGTGCTTAGATAGAAATATTTATGCGGAAATCTCTTTGTTCTTAATAATATATGGAGAATAAAGCTTTTATTTCTCCCCTGTCTTTATTTTCCTATTTGTGA	Chr1	5420116	5420286	+	Primary
Zm00001d027441_T001_2	0.482353	170	Maize	Gene	-4.48127	-2.42368	0.0952381	11	TCCCGGAGGAAGAGCTCGTCATCGGCCCACCCGAGCTGCCGAAGTGTAGCTATTGAGGCCGATTGCCAAAAGAGATCATTGATCATATAGGCTCTTCGGTGATAGTCTAGACAAGCAGTATGAGAAATGCAGCTGAAATACGTTTGCATTACAGTGTCCGACTCACATTA	Chr1	5434204	5434374	+	Secondary
Zm00001d027441_T001	0.4	170	Maize	Gene	-4.25889	-2.10376	0.6	20	GCAGTATGAGAAATGCAGCTGAAATACGTTTGCATTACAGTGTCCGACTCACATTACTGCTTCCTCCGATTACAATGTCTGGCAGTGGTATAACTTGTGACTACAAATTATGCATCAAGAAGAAATCAGCAAAACGGACATGATCATTGCAAACCTTTTTCATAGGTGCA	Chr1	5434318	5434488	+	Primary
Zm00001d027442_T001	0.382353	NA	Maize	Gene	NA	NA	1	4	AGCCCATGGTTGCACACGCTCTGTTCAGCTTGTTTTAATTCCGATCTTTTTGCAGAATTTGGCTTACAAATTCGATGCTGTTGTTGTCTGTCAATTATGTAACTTGTGCACCTATGAAAAAGGTTTGCAATGATCATGTCCGTTTTGCTGATTTCTTCTTGATGCATAAT	Chr1	5434424	5434594	-	Primary
Zm00001d027443_T001	0.405882	NA	Maize	Gene	NA	NA	NA	1	ATACAGTGCTTACTGCTTTGGCTATAGAATTCCACTGTTTTTTTTGACCTTCTCCTCACATTAGATCTTCTAGCGTTTCGATGTATATACGAGTGGTAGCGTGTGCATGTGTCTTCTTTCCTGTTAATAGAGTAGAAGCGCAGATCGAGGAATAATTTCGAGTTGGGCAA	Chr1	5464042	5464212	-	Primary
Zm00001d027444_T002_2	0.405882	170	Maize	Gene	-1.23818	-1.25829	0.989861	28	CGGCACCACTGTTGGGCTGCCGGCACATTAGGGTTAGGGTTTCCTGTGTCTCTATATATTGTAACCCCATCTATTATCAATACAAGACTTCATCCTTCTACAGTCTATATGCATCATCACATCAGTAACTTCAAATGCATACGTTTTCTTATTCGTTTGAGTAGTAGTCA	Chr1	5477235	5477405	+	Secondary
Zm00001d027444_T002	0.411765	170	Maize	Gene	-4.00156	-2.58227	0.411765	16	AGGAATTCTTTACGTTGTTGGTGTCCAGCACTCGTATTTGTTGTTGCTCGAGGTTCCAAACAGATGTAGGAGCACATTGAGCTATGTAGTACTAGTACTGGTATAGATAAATAGTCAAAACCTATCGCAGATGCGGAGGTAAAATTTTGCAAATTTTCGTGAGGGGCAGA	Chr1	5477566	5477736	+	Primary
Zm00001d027445_T002	0.347059	170	Maize	Gene	-2.32992	-1.56657	0.879939	9	CCTCATTTTGCCAGAACAACAGACAATAATGATGTATCTTATCGATGAATAATCCCTAATGGATTACAATCTTTGATGAGCTTTTGTTGCACCATCATAGAGCGATATGTCACAATTGGAATATGTACTATTATAACTATATTATCCCCTAAGTCCGTTGGAAGAACAAG	Chr1	5488477	5488647	+	Primary
Zm00001d027446_T001	0.458824	170	Maize	Gene	-4.04398	-2.91765	NA	10	TTTCCCCTCCCGTTCAATCTCACTGGTCTTTGATTGTATTATATGTGAGCATCCATCATTCTGTGACGATACTTGATACTTGAATCGCACACACAGACACAATGACACGCGAGTGTAGGGGAAAAGATAGGCATGATGTTGTGACTGACTAACATGCCCAGGCCAGGCCA	Chr1	5495080	5495250	+	Primary
Zm00001d027447_T004	0.535294	170	Maize	Gene	-3.85688	-2.66509	NA	4	TATCGGTGTCATGCAGCCTGCATCTCTCACTCACAGCTGAGCTGGTAGCTGGTGGTGGTTGCCCTCCCCTCCCCTGTGCGTCCTCTTCGCCTCTCACGACTCGTATGTACGTATGGTATGACCAGGAGAGCTAGTTTGCATACAATGGATATACTGGATGTGCATAGCCA	Chr1	5496701	5496871	-	Primary
Zm00001d027448_T001	0.388235	170	Maize	Gene	-2.88134	-2.38882	0.818182	19	ACAGCTCTCTTGAATGGTTAGTGGCCCATGTATTTATTGATTGTTTGCTTGTACATATATGCTTCGGCATCCGGACCTTAGTATGGCCTAATCCTCACTATGTATCATACATAGGAAGTGAATGGAAGCCAATATAATTTTGCTCTAGACAATTTTAGCTTGCTTTCTGG	Chr1	5523116	5523286	+	Primary
Zm00001d027449_T001	0.429412	170	Maize	Gene	-3.27192	-2.32455	0.48	21	GAACCTACTGATGCGCTTTGTTTATAGCTCGCTCGCTCTAGTCTAGTGTCTCTAGTTATTATAGTATTGTTCACTTGGATTGGACTGTTATGTACAAGTAGAAGGCGACAAACTTCCAGTTACATATATGCTGCCCGCAGAGCTTCCTTCTCTTCTCATGTCAGGACATG	Chr1	5526702	5526872	+	Primary
Zm00001d027450_T001_2	0.382353	170	Maize	Gene	-3.14485	-1.72777	0.917303	27	GACATTTATATCAATACATCATGTGTAACGTGTTTTTTCAGATTCCACAGTGTAGCTTTGCATATTTCTCTTGCCTAGGGCATGGGGCACAGGCAGAGTCCTGTTTTACTGTGTGTTTCGTTAAATTGCGACTTTAAAAAAGGCTGTTTTAAACTGTGGGTTATGAGTTA	Chr1	5528990	5529160	-	Secondary
Zm00001d027450_T001	0.341176	170	Maize	Gene	-3.89402	-2.58684	1	43	TTCGGTTTGCTTCCTTCTTTTTTGAAAAAAAAAATAGCTTCCAGTTTTTCTATTCCTCTGCTTAAGTTCCCAATTTTGTCCTTTCTGATGTAGGGACCATGTAGAGTTGTAGACATTTATATCAATACATCATGTGTAACGTGTTTTTTCAGATTCCACAGTGTAGCTTT	Chr1	5529101	5529271	-	Primary
Zm00001d027451_T001	0.452941	170	Maize	Gene	-3.74578	-1.78023	0.642857	15	GGGTGGTCGGCGTCGGTTCCTAGTGAGCTAAGCACGAATAGGGCCGGCCCTAAGCCTATGCTAGAGAGGCGACGGCCGGGGGCCTAAAATTCTTAGGGGCCCAATATTTAGTATATATAACACTATATAATATATCAATTTACACTTTACAAAACCCATCTAACCAAATA	Chr1	5537159	5537329	-	Primary
Zm00001d027454_T001	0.5	170	Maize	Gene	-3.47132	-1.97278	0.315029	17	TTGTCTCTCGCGTCGCGCGCGCGAACGTGAGTACGTACGTGTCTCCCGGCCCGCCCCGTCCATCAGTCCATGTGTACATCCGTCGTCGTGTTACGTTATTATTACGATGAGAAGACAGACGAATCAAACTAGCTACTCGTAGCTTTTATTATTTTGTGAGTCAAAAGTCC	Chr1	5604246	5604416	+	Primary
Zm00001d027455_T001	0.447059	170	Maize	Gene	-4.26836	-2.86768	0.607143	26	GTTTGGTACTGTATGTTTTTTTTACTGGTACCACATTGGCAATCAATCTCGTGTACAGAGCTCCTTCTGAATGAGCGCAGCTGTACACGAGACATGAAGAGGCCCTCCCTGAGATGCTCCAAACGTTGCAATGGAACTAAAAATTTGTATAAATGGGTCCTTGGCGTCCT	Chr1	5610440	5610610	-	Primary
Zm00001d027456_T001	0.441176	170	Maize	Gene	-3.78932	-1.62874	0.894737	25	GAGGGGCCGTTTCTTCTTTGCAAATTAAGATATCAAACCGAGGAACGTACCAATGCAGCTACTGTCGCCCATGTCATGTGTTGTGTGATGCATACCCTTACCTTCTGTATACATAACGAAATTAAAGAGAGGACAGCATTTTGCCTTGCCAGCCATTTCTCAATCGGTTC	Chr1	5661791	5661961	-	Primary
Zm00001d027457_T001	0.494118	170	Maize	Gene	-4.06874	-2.48474	0.0393013	26	TTCTTCTTCTTCCCCCCGGCGGGCGGACTCTTCTTTCCGTTCCCCTGTTCTTGTGTGAACCGGAACGGACAGCAGCTTCTTGCTAGTAGTAGCAAAACTAGGCACGGCACGAGTGTTGTTGTAGATTTGCAAGAGGCTTCGGTTGCGTGGATTTTTGTTTGTTTTGTTTA	Chr1	5698593	5698763	-	Primary
Zm00001d027458_T001	0.347059	170	Maize	Gene	-3.0678	-2.39166	0.816949	24	TAATACAATGTAGTGTAGCAAACATGTTGTGCGAGTTGTCACGCCAGGACATTTGACATTTCCCATGGTGCTACTGGTACATCGAGAATCATCGCTGTAATTGTATGTATGTGGTGAATTGATTTCATTTATTTTATTATATTTTTATTCAAGCTGTGGCAATATCAAAT	Chr1	5701657	5701827	-	Primary
Zm00001d027459_T001	0.4	170	Maize	Gene	-3.36634	-1.71938	0.666667	14	CGCGGAGGGATGCATGCATGCATGCGTACATGGGATGGTGCGTGTCATATATTATGTGGTTATAGCTGAAAGTTGGACTCTCTTTTATTTTTTTTCCTTGACTACTTTCCCTTTGTATGTTTGCCAACAAATGTGATTGTAATTTTCATCTGTCTCTGTGCAGAGTCATA	Chr1	5705808	5705978	-	Primary
Zm00001d027460_T001	0.482353	170	Maize	Gene	-4.52307	-2.12723	0.05	37	GAAATGATCTGTACTGTCTTCTATAGGGTCTTGGTACACAAGAGTTATACAACATAGATCTGTCTGTGCAGTCCAGGGAGCAGCGTGTCGCTACTGCTGTGATCGCCGCCAAACGATCCTGTGATCCTGCGCCAAGTTTTGTTTCTTGGTAACTTCTGGTATTGCGCGTG	Chr1	5812570	5812740	+	Primary
Zm00001d027461_T001	0.370588	170	Maize	Gene	-4.05526	-2.6666	0.930502	33	GTCGTTAATAAGCACCGTGCATTTTTTTCCAGGTGATGAACCTGCTGCTTGTACCTGTTTATTTATTCTTTGGATGATTCAGTTGCTTGAGTTGCCAAACTGATCAAATTGTAGCCGGTTAATATTCTTTTATAGTTGTAGTGTTTATGGATGCTTTTGCACTTTGGTAC	Chr1	5819528	5819698	+	Primary
Zm00001d027462_T002_2	0.352941	170	Maize	Gene	-3.57831	-2.03468	0.911458	33	TCGTTCGTGCACCATTCGCTGTATGAGCTTGTATTATGCGTAGTGTAGCAGTATTTGTTTTTTATTCTTTAAATGTTTTTAGCAGCTCGTGGTGTTGTACGAAATGGATGCCGTTTGGTCTTCAACACAAAATAAAGACATTCAAACTATAAAAGGATTTGGCTTTTTAT	Chr1	5819774	5819944	-	Secondary
Zm00001d027462_T002	0.388235	170	Maize	Gene	-2.23972	-2.19799	0.398544	28	AGGCTATGGTTGAGGATTCTGTTGGGTAGCTTAAACGGAATTGACTGCTCACTGTAAATATCTCAATTCGTTCGTGCACCATTCGCTGTATGAGCTTGTATTATGCGTAGTGTAGCAGTATTTGTTTTTTATTCTTTAAATGTTTTTAGCAGCTCGTGGTGTTGTACGAA	Chr1	5819841	5820011	-	Primary
Zm00001d027463_T001	0.294118	170	Maize	Gene	-1.91022	-2.05774	0.879846	26	AGGATGTTAACAGGAAAAGTGTTTTCTGATTTTTTTTTCAACAGATGAAGGTCACATTCTTTTTTTTTTATTCTTTACTGTGGCGCAGCTTCATTTGTAAATTGTATTTAGATTTATTGCTGAATAAGTGATTGTTTTGGTCAAGTTACCAAATCCATGTATATGGTTTT	Chr1	5886549	5886719	+	Primary
Zm00001d027466_T001	0.4	170	Maize	Gene	-3.02537	-2.04408	0.596577	25	TGGTTTTGTATCATTGTTGCCAACTCGATCAGTCGACAGTCTAGAAAGCTAGATAGGGATTTTTGGTACCTCGTGCTCAAATGTACACTTATTGTCAGAAGACGATGGGAAAGTTGTATGTTATGTATTTGTTATGCCCTTGTGACGACTAATTGACCATGGACACATGA	Chr1	5893806	5893976	-	Primary
Zm00001d027467_T001	0.494118	170	Maize	Gene	-3.46506	-1.665	0.0566038	19	AGGGAAATTATCAAACAGCCCCGGCGAAAGATCTCGCTCGACCAGTGAAAACCTCTTTCTGTCACGGCGACTCGCTAGAGCAGAATGGGCAGTACAACTGCGCTCTGCCCGTGTGCATGCGAGATCCAATGCTATCCTTTTTATCTTTTTATGCGCAATTGTGTTCACGA	Chr1	5907152	5907322	+	Primary
Zm00001d027468_T001	0.447059	NA	Maize	Gene	NA	-1.48245	0.411765	16	AACATGATGTTTTAGGTGCCTCCTTTAAGTAAACATACGTACGGACCCTCGACACCATTTTAAGTTCGCTCTCGCAGAGGCTGGTGAGTTTGTAGCGTGGCTGTGACCGCACCTCTTTTTATGTCAGAGATTGGAAATAAGTGACGTTAGAAATTGCTGTCTTGCTGCAT	Chr1	5947189	5947359	+	Primary
Zm00001d027469_T002	0.411765	170	Maize	Gene	-2.38342	-1.61355	0.638791	14	GACACGAACAGCCAACTGGAGAGCCCTCCTAATGAGCAAAAGGAGAACAAAATAGCCGTTTGATTTTGATGTAGCTTTTGTATGTTTCTTCGTCCAGGAGATCTGTATGAGAACGAATAAGGGTATAATGAGAAGGAAACGCTAGTGAGTAACTAAGGCTGAAACTTATC	Chr1	6023123	6023293	+	Primary
Zm00001d027471_T001	0.441176	170	Maize	Gene	-2.70132	-2.10156	0.647059	10	CTCCGATCCAAGCAGATACCCGTTTCTCTGTGATCTCTCTCCCCCGCTCTGTTCCGGTCCTTGCTTCATTGAATCTGTTGGTGCATTGCCATTTCCACATGTAATTTGAGCAAACATGTACATTTCCCCCTTTTTTCATGATAGTTTCAGAACACAATATTCTAAGCAGC	Chr1	6035939	6036109	+	Primary
Zm00001d027472_T002	0.323529	170	Maize	Gene	-1.5734	-0.971224	0.96737	26	GGGGTATAGTGTGTTTTTATGATTACAATATGTAAATATCAGATCAAGGTGTCATAATTGTATTCGTTAGATTACTGTGTGTGTTTCTATTGTAATAGTCTTTGATCCAGCACATGTACTTTTACTACATATATACGCAAAGTCTACTCTAATCAGGGTTTCCAACATGA	Chr1	6068288	6068458	-	Primary
Zm00001d027476_T001	0.488235	170	Maize	Gene	-3.36914	-1.87525	0.116236	34	TCGCAGCCTTGCCGGAGGGATCTTTTTTTTCTTCACTTTTCTCACGTTACCACCCCCGGTCCGGTCGGTTCGGACGGTCGAGTGCGCCAATTGTATTGTACGTAGCTTTGGCGAAAGCCGAAAGCTACTTAATTGTTACCTTGTTGTGTTGGTATGTGTCTACTCTAACT	Chr1	6236626	6236796	+	Primary
Zm00001d027477_T001	0.405882	170	Maize	Gene	-3.86547	-1.90022	0.95625	20	TTGTGTTTCGTTTGTGATTTCTTTTTTTTTTGGGTTCTCTCTCTCTCTCTCTCTGGTGGCGAATCATTGTGCCAGCGACCACGTTGTAAATTGAAGTTTGCAAACCACGTTACCAGCGTTGTGCTAAGAAATGGATTTACACCATTCATCAGTGTGCTGTTTTATACTCT	Chr1	6237626	6237796	-	Primary
Zm00001d027478_T001	0.376471	170	Maize	Gene	-2.77635	-2.11723	0.984829	30	CGAAATCTTAGAAGGTGGATGGTAGGCTACCAATCAGTTGTATATACTTTATTTGTGTTGGAATCGTTACATTGAATAGCTGCATTTGATGCTCTTTTTTTTCTGACGGAAAGTCTCGTTTATATAATTGCAATTGCCTTTTGTGCCGTTATCTGTCCGAGGTACTGCTT	Chr1	6239795	6239965	-	Primary
Zm00001d027479_T001	0.435294	NA	Maize	Gene	NA	NA	0.307692	NA	CTTAGGTTTTGCCAAGTAGATCTTTTAGAATGCAGATGCTGTAACTTGTAACCACAACCGAAACTGAGGCTGGACCGAGTGTAGCGTTTAACAATCGAGTTGGTGCTCATGCCTCGTTTTGCAATCACAATCAGCAGGCACGTTTGTCAGATGTGCTACTCTTTTATCAT	Chr1	6246859	6247029	-	Primary
Zm00001d027480_T002_2	0.452941	170	Maize	Gene	-3.74674	-1.61428	0.317073	25	AGTACACTGTCACTGATGCGCTCGCCATGTACAGATTTTGTTCTCTTCTCGTGTTCATCGTTTCTCCACACGACCTGAGAGTTCCGGTCGACATGACATGTATCACGAGGAGAGAGCAAATCAATCGATTCATTTAGTGGTATTTATCCCAAATAAAGTGTGGGCTGGCA	Chr1	6274735	6274905	+	Secondary
Zm00001d027480_T002	0.388235	170	Maize	Gene	-3.43605	-1.28293	0.926606	14	GGTTTATATGTATAAATATATAGCAGTGGTGGTATATTGGTTTATGTAGCGGGTGATCCTGTCAAGCGATCCAATCGAAATACCAAAAGTGCGTTCAGTTTGCCCGTTTTGTTACGGGTTTCATGAAGATGAATGTGATTATGTTTTCTCATGTCGAGATTTGCACTTCC	Chr1	6274941	6275111	+	Primary
Zm00001d027483_T001	0.352941	170	Maize	Gene	-3.80834	-1.98275	0.937198	26	ATCTTTAGCTCCACTCCAGTTCATTCCAAGGATTCGAACGTTGATGCTGTAAATTGCAGGTTGGTCGATTATGTACATATTTATTTTCAGATTAGAAACATGTTAAAGTATCGTGTGAATGTGAATCTCAGAAACAGAATCTTTCTTCGCAACTCAGTTTCTCATAATCT	Chr1	6293555	6293725	-	Primary
Zm00001d027484_T003	0.376471	170	Maize	Gene	-3.52323	-1.82434	0.972043	28	TCTGAGATTGTGTCGGTAACCATCTAGTTTCCCAGTTGAGAGTCCTGGAAGTTGCAATGACCTTGTAACATGATAATCAGTGTAATTCTGGAGCTGACTAAATTTTTGCATTTAATATCAATATCACAGGAACCGTCATCTTTTGGACTGAATGTGTGAATCCATTTGTT	Chr1	6296216	6296386	-	Primary
Zm00001d027485_T002	0.435294	170	Maize	Gene	-2.90779	-1.52233	0.179104	30	CCTAGTAGCTGTTCACAATAGAAGGGTTCGTGCAAAAGCTGACTAGCCTGTGGTCCTGTGGATGATGAGTGCAGCTGTCCTAATAGCTGTTCACAAGAACAATGTATTTGCTGATAACCTATCTTGTTAGTGTGAGTACTGGTTGTTTCCAATGTATAGCTTCATCCTGG	Chr1	6310012	6310182	+	Primary
Zm00001d027485_T002_2	0.4	170	Maize	Gene	-3.06729	-1.05944	0.380483	16	AAAACTAAAGAGTCCAAGACGATGGCGTCAACACTTACAACGAGCGGGACAAAAGAGATCCAGACAAGCGTGCCGAATCCTGCGCACATAATTAATGATGGTGGTTATTACAAGACCAATAATAACTCAATAAAGACTGTGTTTTCTTTTACCAACAAGAACAGCTATCT	Chr1	6311429	6311599	+	Secondary
Zm00001d027487_T009	0.347059	170	Maize	Gene	-2.96862	-2.36096	0.564202	16	GTAATCACCACATGGTCAAGATTTTGTAGTATCAGATAGTTTTTTCTCAATACATGGGGCTCTATGCATGGAAGCTTAGTTTCTGAATGGTACTCACAATAGAGAAAATATACGACATTGTATTCTGTTTATGTGAAAGAGATGTATGTTAATGTGACAAGGGTGGTTAT	Chr1	6319218	6319388	-	Primary
Zm00001d027487_T009_2	0.394118	170	Maize	Gene	-2.28833	-2.11094	0.525735	13	GCTGAATTGTAGCAACATTGTAGTGTTTTCCCGGGCCTCTCACACCTCCAGCTCACTCTTTAGTTCAACATTGGTGTGATTTTCGATTTGTAAAACTAATCAGTAATCACCACATGGTCAAGATTTTGTAGTATCAGATAGTTTTTTCTCAATACATGGGGCTCTATGCA	Chr1	6319320	6319490	-	Secondary
Zm00001d027488_T001	0.447059	170	Maize	Gene	-3.96587	-1.45017	0.704	33	ACGTATGTTATATATATATATGAGTTGTATGCAGTCACCGAACTGGCGGTACAGGCTTCCGCTTTCCATTTCCTGTTGGGAGTCGTGTAGTGTAATCCTGGGGTGTGTATTTGTTTCATCAACCATGCCTGCCGATTTGAATCTCGTTTCACCAGCATGGCAGCATTATC	Chr1	6409603	6409773	+	Primary
Zm00001d027489_T001	0.352941	170	Maize	Gene	-1.56892	-1.61601	0.891272	21	GCGTGGTTGATGAGGAAGCTGTTTTTTATTTAAATTTTTTGCAAGACTTGTCAGAACATGGATGTGTGATGTGATGTAATGTAAACAAAACATGTATGGGAAGTTCATATGTGTTGTTTCTGTGACTTATGCAAGTTTTGCAGGGTTTGGAAATAGACCTAGACAAAATG	Chr1	6419435	6419605	-	Primary
Zm00001d027493_T001	0.405882	170	Maize	Gene	-4.47858	-2.35908	0.939759	23	TAACTGTTGTCTTCTTTTTCCCTTCCCCTCTCTCTCTATCTCCCTGCCTGATGGCTATCTTCAGGTTTCAATTTGATGATGGAATAAGGAAAGGTACTTGTCCTATTACCGATGACTGGATGACTTTTTTGAAGTTTTGAAAACTTGTTCACCTTGTGGCTTGTGTTGCT	Chr1	6539599	6539769	-	Primary
Zm00001d027498_T001	0.435294	170	Maize	Gene	-2.72442	-1.44489	0.0485564	27	GTCGTCGTTCTCTGCAGCAAGCCAGTGCCATCATCGATTAGGAGCTTTGAACTCATGTACAATTAGTATAGTGTCTACGGTGCAGGTCCATCGTTTGAACTCCATAAGATTTATCTTCCTGGCAACCCACGAGTACATGGGTGTATCCTTCTTAATATAATGAGAATGGA	Chr1	6607676	6607846	+	Primary
Zm00001d027501_T001	0.417647	170	Maize	Gene	-3.49066	-1.79383	0.691176	28	GTGAGCTGTGGTCAAGTCGAGTCCAGACACATATACTAGTGCAGACCAAACGTGTTGTGTGATGCCTTTATCGGCCAATCACATGTGAACTCTGCTCTATCTTATACTGCTACTTTTAACCTAGTTATTATATAATATATACTATTCTGCATGCATGGTGACGCCTGCTG	Chr1	6771052	6771222	-	Primary
Zm00001d027499_T001_2	0.476471	170	Maize	Gene	-3.99507	-2.10179	0.214286	14	GGTGTCAAGGCTATAGGTAGCAGTGGCAGCACACAGCGCGCTCCAGGGCACAGCTCGTGCTACACAGTAAACTTCTTTTTGCCAAAAGTTTTGGAGCTACTCACACATATGACATGCCAAAGCTCCTATAATAAGGATGCCGTACTTTTCAACTTCTTTTACGGGCAGTG	Chr1	6773291	6773461	+	Secondary
Zm00001d027499_T001	0.358824	NA	Maize	Gene	NA	NA	NA	NA	TACGGGCAGTGACAGTGTAGGTACACTCGCACGGATTTCTTTTCCTTCTATTTTTTTCTCTCTCTCTGTACTTTGATACTTGACTATGTGCACATGCATTGTAAAATACACGCTTGTGAAACGTGGATGAAATAAATTTTTTGTTCTTACTAAACAAAATTGTGATAGCA	Chr1	6773450	6773620	+	Primary
Zm00001d027500_T001	0.476471	170	Maize	Gene	-3.50389	-1.48096	0.421053	27	CATGAATAACAAGGGTGTGCGCGGTTTGTGTTGTGATGCCAAATTGTATCCTCGTCGTGTGTTGAGCAGCGGCGTGCTGTTGTACGTACGTCTGCCTCTGTTCCATGTTTCGGGATTTTCCATAGCAAATGCATGCGTCGATCGAGATCTACTCCGAAAGAAATTCGATA	Chr1	6798375	6798545	+	Primary
Zm00001d027503_T002	0.329412	170	Maize	Gene	-3.57568	-2.16586	0.861111	18	TTTCTTCCATTTTCCTTATGTGCAATTTTCGAGTCCATCTCACGCACAAAGTGGACAGGTTTGGGTTTATATCTTTGTTTTTGTAAACATTTTTTCTGTATCTTGTAAATTACGCCAAGTCTGTCTTTGTTTATATAGTTTACATGTATGAAACAACTTCTCGCCATATA	Chr1	6829909	6830079	-	Primary
Zm00001d027504_T002	0.435294	170	Maize	Gene	-5.00872	-2.80947	0.638298	13	GTATGCCTCTTCTGACGAGTATACTTGTACATTTTGGGGTGCCTTTTTTTCTGCCTCTTTTGGGTGCTTGCCGGGTTTGTGAACGGTGTTGCATTGGCGAGTGAGATATGTAACTATGCTTGCGTGTGGAAGAATGCTGAATTTACACTGAGAAATGCTTAAAGAAGAGA	Chr1	6907646	6907816	-	Primary
Zm00001d027505_T001	0.423529	170	Maize	Gene	-4.0775	-1.85058	0.914894	24	GTTATTCAATCATGTATTTGCATTCGGTGGGGGCAAGGTTTTATTGCCACAATAACTCTCGCTTGTATGGATGCGGTTAGCATGTAGTGACTCTACAACAGGTATCACATGATTTGCACAACTAATTTGCTAATAGGCCATTATTGCCTGAATCCTACGGGCCCATGATG	Chr1	6915069	6915239	-	Primary
Zm00001d027506_T003	0.423529	170	Maize	Gene	-3.95801	-1.75402	0.144304	22	TACAGGTTCTAATCTTATTGGAGATGACAGTGTTTCGGATGAGGCGGCCGCCTGTTGTCCAATTTGTAACATTTATAGGAGGAAGTATACAGGCGAAAAAGGCAGTGAATAATTGTGCCTTTTGAAATGTTCGAACGGCCGATTGGCGACATGTTGCTGTTGTTTTGATT	Chr1	7033933	7034103	+	Primary
Zm00001d027508_T002	0.464706	NA	Maize	Gene	NA	NA	NA	NA	TGTCAGTTTTGAATTCTGTAGGCAGTGTACATAGGATCAGTGTCCTCTGTAGGGGGGTCGTGGGATGTTCATCATCAATTCACCAGCCATGTACAGAGCTGCCATGGCTGGCCTGTAGATGCAATAAGAAGTTCACCAGGGTTTAAGCTTAAGAGGCATATCACATGTTG	Chr1	7067935	7068105	+	Primary
Zm00001d027509_T001	0.482353	170	Maize	Gene	-4.29241	-2.24395	0.125	9	CGGTCGTCGCCGCACCATGATTTTTCCAGGCCTTGCTGATGCGGCATGGTCGTTGCTTGGCTTGAGCAAGGCTATAGCTGCTGACTCAGAACAGTACTGGCATTGATTCTTCAGCTTCATTCAACTAATCGCCACAGAGTACACATTTTTACTCGATTGATCCCTCATTA	Chr1	7074306	7074476	+	Primary
Zm00001d027510_T001	0.435294	170	Maize	Gene	-4.09585	-1.33581	0.473118	14	GTGTGTAATCTGTCCTCGGATTCGCAGCATGTGTGTCTGTTTCATAACTCATAGTCTGCATGTATGTTGCTACGACTGTGGCCATCCTGTCCGATTCCAAGAACATTGCTGAACCTATATACTGCTGTAATAATGAGGGATCAATCGAGTAAAAATGTGTACTCTGTGGC	Chr1	7074436	7074606	-	Primary
Zm00001d027511_T001	0.447059	170	Maize	Gene	-3.84552	-1.91148	0.581522	25	GACTAGCACGCAAACTGAATCGCGTTTAGTTTAGTTTTTTTGGCCCCGGATAAAGGCTGCTAGCTTGGTTGTAATAATGGCTGGCTGTGTCCAGAACTCTTGTAGAAGACAGAACTCGTCCAAAACAACATCGACACTGCATTCATGGTTATTGTGCAGAAGCAGAACTC	Chr1	7144492	7144662	-	Primary
Zm00001d027512_T002	0.417647	170	Maize	Gene	-4.21659	-2.9582	0.658537	34	TCAGAACTTGCGCAATGGCATTTGTTGTTCCCTTTACTCCTGTAACAGGCATTTTTTTGTTTGAGATTAGAGCTGGATATATGGGGTTCACGATGTGCTGCCGGTTGACCTTGCTCTTTTTATCCCTGGATTTTGTCAGTCTTTGGGCTGAAACACAAATTTTGGAATCT	Chr1	7148466	7148636	-	Primary
Zm00001d027514_T001_2	0.388235	170	Maize	Gene	-2.14011	-0.963705	0.557175	12	AGATTGAGAGGCGGCATCTAGATTCTGTGTTTAAGGATGAATAAAGAGTGTACCGGTGGAACCTTACATATAAATGTGGGCTGGTGTCATGGTTAAAATTGTTGTTGTTGGTACATTGGGTTGCTGTACATATGGATCTTTTGCAATCTTATTTGCATTGTACATGGACA	Chr1	7177670	7177840	-	Secondary
Zm00001d027514_T001	0.405882	170	Maize	Gene	-3.15827	-1.06609	0.640212	24	ATGCGATCTGTAGTTGGCATTGTGAGATTATGTCTGGTTCATTGGTTTTAGACCTGAGATTGAGAGGCGGCATCTAGATTCTGTGTTTAAGGATGAATAAAGAGTGTACCGGTGGAACCTTACATATAAATGTGGGCTGGTGTCATGGTTAAAATTGTTGTTGTTGGTAC	Chr1	7177726	7177896	-	Primary
Zm00001d027515_T003	0.4	170	Maize	Gene	-3.43379	-2.11215	0.874687	30	AACAAACTAGGCAGCCCTTTTCTGGTTTTAGTCAGTGCTGCAAAGCAATCGAGTTGTTCAGAATTTTCTTGTGTTGCAAGATGACCACAACGACAACTGTAGACGTATTTCAGAATTTTTATCAAGGAACTCGAATGTGCAGTTGTAGCTAAACTCCCATGAATCCTTTC	Chr1	7258716	7258886	+	Primary
Zm00001d027516_T001	0.376471	170	Maize	Gene	-3.56993	-1.68336	0.744548	31	TTCGCCATCTAAGGCTTGTTGTACCATCATTTTGCCTGAATGTATTCTTGGTCACCTATTGGTCAATCCGTGTCCAGTTTTCTGACATCCTGGGCTGTATATACAGAATAAGACTTGGCAATTTGTGGCTGTATTTATATAAAATATTTCAAGTAATCCAGACATTCACT	Chr1	7296757	7296927	+	Primary
Zm00001d027517_T002	0.358824	170	Maize	Gene	-1.18849	-1.04349	0.982338	22	CAAGACAGCGTGTTGTATAACCATTTGTAGATCTAGTTTGTACTGTAAATGTGTAATCCTACGAAAACGGTCTTGTTCATTCGCTTGTATACGATGTATTGATGTTTAATGATATAAAAAAACTCGTGGGTCCCTATACCCGCTTATGTGAAGTTTTTTTTCACTACGCA	Chr1	7300648	7300818	+	Primary
Zm00001d027518_T001	0.4	170	Maize	Gene	-3.06684	-1.86747	0.874059	33	GGTGATTGCGTTTTATTCGTCGGGTATTCAAAGCACTGCCCGGGTTGTATTTTAGGATGAAACTTTTGTGAGTATCATATTTTCACCGGAATTGCAGTTTCAACCTTCCCGCTTGGAAACTCTCTCTTTTTTAATCCCGAATAATAGTCCAGAGGCACTTATGAGAATTT	Chr1	7311230	7311400	-	Primary
Zm00001d027519_T001_2	0.505882	170	Maize	Gene	-3.47728	-1.51962	0.222857	18	GGAATACGCCTGTCGTCCACGAGCGGCGAGCCATTCTCTACGCTGCCCCGGTAGTTTGGTTGTAGAATGCTTGTATAACTGAAGATCCCGTCGGCTATGTGCTTGCTTGTGTACAGTGCTCTGTTCTCGTACAATACAATATTGGGAGGGAATACTAGGCGTCTGTACGT	Chr1	7345978	7346148	+	Secondary
Zm00001d027519_T001	0.411765	170	Maize	Gene	-2.63945	-0.930358	0.507554	26	GAATGCTTGTATAACTGAAGATCCCGTCGGCTATGTGCTTGCTTGTGTACAGTGCTCTGTTCTCGTACAATACAATATTGGGAGGGAATACTAGGCGTCTGTACGTAGGCTTGGATGGAAATAATATCCGGTAATTTCAGTGTTGGTATCACTAGAAATTTGTTTTTCGT	Chr1	7346042	7346212	+	Primary
Zm00001d027520_T001	0.464706	170	Maize	Gene	-2.87347	-1.84987	0.13486	30	CTGTACATGAATTAGCTGCATGCGTCGTCGTCGTTGCCATGGCCGTTGTTTCAACCGGATCACATGCCTCGTCGTCGTTGCTTTCTGCCAACACTTAAACACTTGTACTAGTAGGCTAGTAGCTTCGTTATTTATATATATATTCTTCTGACGCGGGCCGGAAGAAACTC	Chr1	7357830	7358000	+	Primary
Zm00001d027523_T002	0.458824	170	Maize	Gene	-2.32245	-1.81845	0.727488	34	AGGGGTTGGGAATGTAGCTGGGGGAGTGTGCTGCAGAGTCCTGCGATTGTAACTACCTGGTTTCGCATTTCTGTCATGCATTTTTTTTGGGCCCGTGTACATGTTACATCGACGAAAGTCGAAACAGGCAGAATGCAAGGGGATTTTTTTACTTGTGGTTGTCAAAATCT	Chr1	7399420	7399590	+	Primary
Zm00001d027524_T001	0.617647	NA	Maize	Gene	NA	NA	NA	NA	CAACGGTGGTCTAGAGTGCGGCGAGGACCGCTCCACCGACGGCGCCAAAGCCGCCAAGGACCGGGTCGGCTACTACAAGAGGTACTGCGGTATGCTCGGAGTGGGGTACGGGGACAACATGGCATGCGGGAGCCAGAAGCCTTACGGAGGATGATGACACTAGTAGCTGA	Chr1	7402519	7402689	+	Primary
Zm00001d027525_T001	0.435294	170	Maize	Gene	-4.11657	-1.74004	0.426573	29	CTAAGAATAAATCAAGCTAGCAGCAAACAGGGGCAACCTGCTACCTTCGGCATGTGTCTACTTATCATATAGTGTGTCTATGTATGGCACAGTATCTCATCTCTGGATGCATGATAACGAACTAATCAACGGTTAGCAGCATTCACCTTTACGTTTCCGGTGGTTCCACT	Chr1	7406072	7406242	+	Primary
Zm00001d027527_T001	0.429412	170	Maize	Gene	-4.14906	-2.40895	0.821346	42	TCTAGATGTCCAGAATCTTTTGGCATCTGCTATAGCTATGCTTTGCTTTGCTTTGAGCACTTCTGTTTTGGGGCTTTCTAGCTGACCCTGTTGTCCAACGTTGCTGGCATGGAAATTTTTGGTTAATCTTAAAACTGGAAAGAGCGTGTGAAACGATCCTTGTGACTCTG	Chr1	7457417	7457587	-	Primary
Zm00001d027530_T001	0.388235	170	Maize	Gene	-3.08749	-1.65099	0.760155	25	GATGTGAATTCGGTTGTAGATATACTGCACGAGCAAGTTGGAAGTAGAAGAAGAGTTGAGTACTCGTATATGCTCTTTTTATTTCTGCGTGATGTTGGTACGGGGCCTCTGACATGAAAGTCATAATAAACTAGTCAAGGTTCATTTTCTAATCTCTAACCTGTACGAAT	Chr1	7490282	7490452	-	Primary
Zm00001d027530_T001_2	0.470588	170	Maize	Gene	-4.08391	-2.40244	0.128205	12	GAAGGTGCACGCGCAACTTGGAAGAAGTGGTGAACTGTATCACCGAAATGCGGTTCAGCTCTGCAACGGCGAGCCGCGATGCTAGCTTAGATGTGAATTCGGTTGTAGATATACTGCACGAGCAAGTTGGAAGTAGAAGAAGAGTTGAGTACTCGTATATGCTCTTTTTA	Chr1	7490371	7490541	-	Secondary
Zm00001d027534_T001	0.370588	170	Maize	Gene	-3.51712	-2.32315	0.335366	22	TGTGGACTTTTCTGAAATCCAGACAGAGATATATGGTTTAGTTTTGAAGTAGCAGAATTAGCGACAGAATAGTCGACTCCAAAACGATTTACTACTAGTATCAATATGTAAGATAAAATCATTTGCATGATGATGCCGGGAAAATTCTGCACTCCGGCCATGTTTGCTTA	Chr1	7563360	7563530	-	Primary
Zm00001d027532_T001	0.517647	170	Maize	Gene	-3.94579	-2.69007	0.2	29	GCTCCGCCGGGCATGCCCCCTTCTCCTCTGGACTGAGTGAATTAGGCCTGCCAGCACAGACGGATTTTTCTGTCTATATAGGCTCCAGATTTTGCCTGTAAGGGAACAGCATTCTTTGTAGGAAGTTGACGGAACCCCGTTCCTGCGTTCATTGGTTGGCTCATTCTTTG	Chr1	7563825	7563995	+	Primary
Zm00001d027533_T001	0.376471	170	Maize	Gene	-3.63834	-1.12461	0.705977	14	CCACTGTGAGATACTCAGATTGCTGTTGTGGTCTATTCATTGGCGATTGGTCTAGCTGTTTGAATAAAGCAAACATTAAAGTTTGCATCTGTGAGTGAATACGTATTTATTAGAATTGGGATGATCCAATAAAGCATTCCATGAATGGCCAAGTCCTGCAATACTATTTC	Chr1	7566694	7566864	+	Primary
Zm00001d027535_T001	0.464706	170	Maize	Gene	-4.5204	-1.5177	0.666667	2	GAAGACGCAGAAGTTTGTTCTCCGTGACAAGGCTCGCGCCATGGGCAGCCTCACAAAGGTTGCCTGTAGCAGCAAAATGTAACATCGTTTGCCTGGTTGGAAGTGGAACATTACTATGATCGATTCAACTATACACTATTCTCTTTGGACATCTGGATCTCGTCCTATGA	Chr1	7598060	7598230	-	Primary
Zm00001d027536_T002	0.329412	170	Maize	Gene	-1.63252	-1.90057	0.748411	20	GGCTCCAAAATCTAGAGTGTAGACAAGCATGTCCTTAATGCGCCTTAAATTGGTCTGGATGGCACTTTTTTGTGATAAACTATCTATCTAAACCATTGACTAATGTCTACTCTACTCTCAACAAGATCAATTAATTGTATATTTGATATTAAAGTTGGAATGTTTAGTAT	Chr1	7686656	7686826	-	Primary
Zm00001d027539_T001	0.447059	170	Maize	Gene	-1.84752	-1.08656	0.821518	27	TACGTCATACGTGTCTTGCTGCTTTTGAAGCTCCGTTCCCGGGTGCAGGGACCTACGAGTCCATTCCGTCGTTTGCTGATTCTGTTCGTCGTGTAATAAAATGAAAACCCCACCCCGTTTTGAATGAAATTCAATTCTCAGTGTCGTGTGAAATATACTCGATTGTAAGA	Chr1	7844380	7844550	-	Primary
Zm00001d027538_T001	0.382353	170	Maize	Gene	-2.69134	-1.6988	0.578804	19	GGCGCATCAAGCAAAAACTGCAAAAGCTTCACTTTTAGTAACCATATGGGGGTGATCTTAACATGTTCAGATATGCTAAGTACTAGAGCACTACACTTTTAGCTGCAAACAGATCTCAGTAATGTAAAATGAAAGCAAAAGCAGATTATTAACCAGCCTCGTACATAGAC	Chr1	7846118	7846288	+	Primary
Zm00001d027540_T001	0.429412	170	Maize	Gene	-1.84004	-1.51654	0.984611	28	CCTGCCTACGGTGTCTCTCGTGTCTTCCTTTCGCTGCATATATAAGCAGTGTCTTTTTCTGGGTATTGTATGGTGACCTAATCATCAACTCCTTTTGCAATATTGGCCAATTCAATAAAAATATGTCCGGGCATTTTGCTCGTTCGCACTATTTCTCAAGACCACACACC	Chr1	7878458	7878628	-	Primary
Zm00001d027541_T001	0.423529	170	Maize	Gene	-1.11852	-1.14595	0.609603	43	GGGAGCTGCGAGTGCACCATCATGAATGGCTTCATCGTCTGTGTCGGTCTGGCTCTACAGTTCATTTTGTTTTTGAGTGATCCATTGTTTAATTTCTCCTATCAGTGTTGTCGTGTGAACCAAAAATAATGTGAAGCCCAGCTGTGATGTATATGATCCTTTTGCTCAAT	Chr1	7882244	7882414	-	Primary
Zm00001d027542_T002	0.364706	170	Maize	Gene	-3.21141	-1.76585	0.944444	16	GGCAATTAGTTGCATTCTCCTTGTTTTGTCATCAAGTCCTTGTCTGTACCGTTTCCTGTTCTCTTATTTATCGGTCTTAATTCTTGATCTATGTATGGTTTGGATCTGTTCTTCTGGTCCTTTAGTTTATATAAGTACCTACAATTCTTCATATGGTTTGCCATCCAGAT	Chr1	7885507	7885677	-	Primary
Zm00001d027544_T001	0.429412	170	Maize	Gene	-3.50325	-2.0818	0.596852	40	CTACGAATCTGAACTAAATTTCTGGCCCGCCAACATGTAATGGGTCAGGATTGCACCATCCCAAACAGGCTGTTCGGTGAGCGTTCCTCGCCCATTAGAACCAGAGTTGTACTTATCTTCTTTCCATATAATTTGTTGTGATGCATTGGGAAACTTTTCATGCACTATTT	Chr1	7987581	7987751	-	Primary
Zm00001d027546_T001	0.347059	170	Maize	Gene	-2.98276	-1.50978	0.988966	40	GTATGTATGTATATATATCTGAATCCCAGCACCAAATTGAAGATTTGTTGCTCAGGTATTGTAAGTTGATCATTTCTTACGGTCTGTATCATTGGGTCATGGTATGTATGCGGATTGATATATTCCAATAATAAGCAGATTGTTCCTTTCTCTGTGATTTTGTTCTTGCT	Chr1	8017634	8017804	-	Primary
Zm00001d027549_T001	0.411765	170	Maize	Gene	-3.3525	-1.37373	1	13	CTGTGCAGGCAACATTAGTATCAGTGCAATGGCTGCGTTGTAAAAAAAAAACTCAACCGGCCGTGGTAAGACAGTCCTTAAACATTACATCAAGAACGTATTGTAACCAGGCCATGTGCTTTGACGTGGGACAAATGAAAAATGTTTTTTAACCCCAGCCTAAAATTCAC	Chr1	8039970	8040140	-	Primary
Zm00001d027548_T001	0.376471	170	Maize	Gene	-4.46109	-3.22813	0.636364	11	TTTTTTTCCTTGTCCCCATTCTTCTTCGTAGCTTTCACTTTTATTTTTTTTTGTTTTTCTGGTGGACGGATTATTCCGTTGGGGACGAGGTCGGGATTTAAATTTGCTTGATCGTGGAGATCCATCTATAATCTATCATCATCATAAGCCATGTTTTGTCTGCTAAGAGT	Chr1	8047557	8047727	+	Primary
Zm00001d027550_T001	0.376471	170	Maize	Gene	-4.48938	-2.36454	0.979592	8	TAGCTTCCTGCAATTCGCGTCCTGCGTTGTTTTCTTTAGAAACAGTGTGTTTGAAATGGCATGCGACTGAAACTATGATTGAAATGGCATGCGACTTCTAATATACACACAAGACAGAAGATATAAATAAAAAACTATGATTGAAATGGCATGCGACTGAAACTATGGCA	Chr1	8056238	8056408	+	Primary
Zm00001d027554_T001	0.352941	170	Maize	Gene	-2.1801	-1.29918	0.940405	34	GTTTCAAGGATTAGGCTAGCTCAAGCAGTACTACTATGCATGTTTGATTTTCACTTCACAAGAATCTGAGAGAGAAACACTTCAATTTCTTGCATTTGATCCATGTATGATGTGTCATACAATGAATACAATCAGCTCAGCCTTTTTTACATTGCTTATGAAGGGAAAAA	Chr1	8115408	8115578	+	Primary
Zm00001d027555_T001	0.352941	NA	Maize	Gene	NA	NA	0.941176	8	CCACCACATTTTTGTAGCAATTGGAGCAGGATGATGTACAAAGTTGTTTTTTCCCTTCATAAGCAATGTAAAAAAGGCTGAGCTGATTGTATTCATTGTATGACACATCATACATGGATCAAATGCAAGAAATTGAAGTGTTTCTCTCTCAGATTCTTGTGAAGTGAAAA	Chr1	8115455	8115625	-	Primary
Zm00001d027556_T001	0.388235	170	Maize	Gene	-3.18008	-1.79578	0.889115	24	TTAGTTCGAGTCTTGTCGCAGATAAAATTCTCTGAATCATAGCAACGTCAGATCAATTTTTCTGTCACTGTACAAGCTGTACCATGTATCTATGAATAGTTTGTAACCACAAATTCATGCATGACATGGCGCTACACATCTTTTTGCTGGAAATTGGGAACACAACCCCT	Chr1	8120080	8120250	-	Primary
Zm00001d027556_T001_2	0.376471	170	Maize	Gene	-3.86564	-1.87484	0.429379	24	CTATGTATATGACGTCACACAGCTGAAAAATATCTGAGGATCGTGATGGTAGCTGAGTTACAGAAATATGAACTACACATTTGTTTAGTTCGAGTCTTGTCGCAGATAAAATTCTCTGAATCATAGCAACGTCAGATCAATTTTTCTGTCACTGTACAAGCTGTACCATG	Chr1	8120164	8120334	-	Secondary
Zm00001d027557_T001	0.376471	170	Maize	Gene	-1.88033	-1.42548	0.894183	13	CCCCTTCCAAGGGGAATCGACGCATACACTAGTGGCTCTGTATTCTTTAGTGCAAAGCTTACTGTTCTGAACTCAGTTGCAGAGTTTCATTAACTTTTTCAAATGTGACTAAAGATAATAAAGCAAACTGAACTGTTAGTAACCTATTACAAGAGAGAAATTTACTCCTC	Chr1	8129031	8129201	-	Primary
Zm00001d027557_T001_2	0.452941	170	Maize	Gene	-2.64123	-1.96191	0.488435	32	CTCCCGCCAAGTGAGCAAAAAGGGTCCGTGCATGCTTCGTCATTTTCACTTTCACTGCGCCCCTTCCAAGGGGAATCGACGCATACACTAGTGGCTCTGTATTCTTTAGTGCAAAGCTTACTGTTCTGAACTCAGTTGCAGAGTTTCATTAACTTTTTCAAATGTGACTA	Chr1	8129090	8129260	-	Secondary
Zm00001d027558_T003	0.388235	NA	Maize	Gene	NA	NA	NA	7	AGTAGTACAACCCATTTTTGCGGACTACTTATAATAACCTCTGAGTATCTCAGAGTGAGCTGTCTGAAATTTGATGAACTGCTACAATTCTGGTGCGCCATGAGGATGGGATCCTTTTGCCTTCTATGTTAATAATATGCTAACTTCTGCAATACCAGATATACATTTGG	Chr1	8152560	8152730	-	Primary
Zm00001d027568_T001	0.523529	170	Maize	Gene	-4.38562	-2.26542	0	18	GCCAAACGGGCCCTGAGTCACGTAACTGGCGTGTCGGAGATTTGACTCGTAACATGGACCGTCCATCGATAACTACGTTTAACACTGTCAGTGTGTTAACAGTGTCTCACGTGTCTGCGCTGAGGCTGCAGTACATGGGCCTTTTGTTTTGCAGCAGCAGCAGGACGATC	Chr1	8243184	8243354	-	Primary
Zm00001d027570_T001	0.394118	170	Maize	Gene	-3.8834	-2.56595	0.32	17	GTCTTGACTCTAGACTACGCCTGGTAATTAGTGCACTGATAGCGACGCAAATCCTTTCACATTCTTTTCTCTCCCTCGACATGAGATGAGAATTGAGATACTCCATTCATCCAGGAAAATAGGACCGATTATGGAGAAAAGACAAAATTTAACCAACAATTACTCAATGT	Chr1	8284884	8285054	+	Primary
Zm00001d027571_T003	0.364706	170	Maize	Gene	-2.96781	-2.15701	0.642017	15	CTCATGGGACAGTGATCCACAAGAGTAAGGGATCAGCTCAATCCAAAGTCAATAGATGTTCCTTATAAAACATAGAGGTACAGATGTTCTCATCGGCTATGTGTATTTGGGGAAAAAATCAATATAAGGGGTGTTTGGTTTTTAGGGACTAATTTTTAGTTCTTCTATTT	Chr1	8287123	8287293	-	Primary
Zm00001d027572_T004	0.417647	NA	Maize	Gene	NA	-1.81529	0.95	19	TTATTTGTTAGCGACACACATCCTTTCACCTTCTCTTCTCTCCCTCGATTCCTATCCCTTTTCTCTTCATCCTTGAGAGAACAGGTGGTTGTAAATTGTTCAGAACATGTTTTCCCTTATAGTCCATCATATCCCGCTTTTTTCGTGTTGATATGAAGGGTGGCAGCATC	Chr1	8308094	8308264	+	Primary
Zm00001d027573_T001	0.388235	NA	Maize	Gene	NA	-2.17054	0.948276	18	AAGGTGCAAGCAGCTGTGTATAGCAAACAATACATGGACATCTCTGTCCCTTATAAAGATCACTTGTATCTAGTTCTCTCAACCCCAATCCCAATCTTTCAGAAGAAAGTTTGTATCGATTGCAGAATGTGGAATGAGAATTCTTGGATTAATACTCTGGAGTCTGGAAT	Chr1	8309082	8309252	-	Primary
Zm00001d027573_T001_2	0.411765	170	Maize	Gene	-3.78342	-1.762	0.404255	31	TGGCATGTAAGTAACTGAAATGGTTCGTGTTCAAACTTCAAAGGGTCAGGGAAATGCTTATTTTCCGCTCAAGGTGCAAGCAGCTGTGTATAGCAAACAATACATGGACATCTCTGTCCCTTATAAAGATCACTTGTATCTAGTTCTCTCAACCCCAATCCCAATCTTTC	Chr1	8309152	8309322	-	Secondary
Zm00001d027577_T002	0.482353	170	Maize	Gene	-3.27968	-2.98092	NA	7	CATTTTTGCTCAGAGCAACCAGCACTTTTCAGTTAGAACAACGTCTAAATTTCTGGAAAACACACAGCACCAGCACCTAAATCTGGTGGTAACGAGTGCTACGGCGCCAAGCAGGGGCGAACCCAATACAGTACATGGGTGTGCGCATGTAATCGAGGTTACTAGCCATG	Chr1	8333352	8333522	-	Primary
Zm00001d027576_T001	0.411765	170	Maize	Gene	-3.3656	-1.75069	0.203343	26	CCTTGTCTTCTGTACACCTAAGAACAAGGGCTGGAGCGCAAGTGGTGAATGTGTTGGCCTGGTATTATCAGAAGTTACGGAGGGACTCTCTCTGTTCTTTTTTATTTGTCACGGTTTAGTTTAAAAATGAACAGGGGACAAATATTCGAGAAGGGAGGTTGTATTTTTTT	Chr1	8336091	8336261	+	Primary
Zm00001d027580_T001	0.435294	170	Maize	Gene	-4.19013	-2.33503	0.267857	18	TTTTGGTAAGAGCCTTGGGCAAAGAAGTGTTGTCAGGGAGTTGGACTTGTTTTGTGGAATGTTTCCATTAAGAGCCAACCCCACACCGAGGATTGCAAACACAGAAGTTTGTATTAGTGCAGAAGTTTCACTCTGCGATATTTTTTCCCCATGTTTTCCTAGTCGACGCA	Chr1	8371565	8371735	+	Primary
Zm00001d027581_T001	0.388235	170	Maize	Gene	-3.902	-1.16255	0.760274	35	GGCACTAGGCCTGCAGCTTGGGATCAGTTTCTAACTTGTGGCTACAATATCTTGGGGTTTGCTTCTCTTTTTCTTTAACTCACTCTAAGTATTATCACACGAAGCATCCCCTTAAATGAAAATAATGTAAGAGAAAGCAAAATTATTTTCCTTGGCTTTGTTGGCAACTG	Chr1	8373409	8373579	+	Primary
Zm00001d027582_T001	0.417647	170	Maize	Gene	-2.34619	-1.45106	0.847934	16	ACGTGGCATAATATGGGTGAAGGCAAGTGCCTGGTCCATCTGTATATTGATGCTTTCCAATCATACCCTTTTGGAGTTTGCATCGGGCATTGCATGCCATATATGTATACCGACACTGTCTACTACTATTATAACAATGAGAGTCCCGACAAAAAATTCCTGTCATTAGC	Chr1	8373809	8373979	-	Primary
Zm00001d027583_T002	0.441176	NA	Maize	Gene	NA	NA	0.8	1	GTTTCTAGTTCCCTTCGTGTTCCTTTGCACTCACGTGCTGCCATCAACTCTAGAATACCCTTGTATTCTAGGGCGAGAAACTTGCAATGAGATGGTGAGACTTCCGAGTTGCTAATGGAAAATGGGTTAAACGTGTGTTTGGTTGCTTTTATATGGTTGTGTCGTGCATC	Chr1	8485483	8485653	-	Primary
Zm00001d027585_T001	0.476471	170	Maize	Gene	-3.37456	-2.43032	0.669231	17	CCCTGGTCACACAACCTCACTGTAACCTGTTAACTGCTCAAGCTGCTGTAACCGAACCAATCTCATGTAGCGTAGGCCTAGCGCAGTCTTCTCATCTGTTCGTAGCTCTCGAAATTGATTGAATGGAATTAGAGTTAAAATTTGCATGGCAATGGCCTGGACGCCTGGTG	Chr1	8489116	8489286	+	Primary
Zm00001d027588_T002	0.311765	170	Maize	Gene	-3.62696	-2.3411	0.944262	21	AGTTTTTGGCAGAGTAATGATTCATGTGATAATGCAAATGCTATTAGAATCGAACATTACTAATTCCTGTGCATGATTCAGATCGATTTTGTCAAATAGGATTTGATGTATTAACATGGTATGTTTCTTTTAAAAAGAATCCTTGCTACCATCATTTGTTACTTACAGGA	Chr1	8557084	8557254	+	Primary
Zm00001d027589_T001_2	0.482353	170	Maize	Gene	-4.26263	-1.07745	0.0198413	19	TACTGGAACTGCAGTGCCAAGGAGTCTGATCCGGTCACGAGAGGAGGGTTTATGAGGACCAGAACCAGATTTGGCCAGGTCAGGTGAGCAGCTTTGTCTCGGTAGTCTGACTTGACTGTTGTAATCCATGTTTGCTATTATCTTCTGTTGAAATAATGGAACACCTCCCG	Chr1	8573704	8573874	+	Secondary
Zm00001d027589_T001	0.317647	170	Maize	Gene	-2.53425	-2.52706	0.346591	36	TGCAAAGATATACAAGTATGTGTGAGAATGCGAGATCGTGAAACCAGATAGATTTGTGTGATCATATTTCTTTCATATGTTTGTAAACATTACATTGCCATCCATATTCTAGGATGGTATTTTTTGTAGCTTCAATGTCATTCTTTTGTCAATATGATCGATTGTTTTTG	Chr1	8573917	8574087	+	Primary
Zm00001d027590_T001	0.347059	170	Maize	Gene	-1.75361	-1.26382	0.935961	6	GGGGAGCATATAGTCGAGGAAGGGGGTAACATACACAAAAACAATCGATCATATTGACAAAAGAATGACATTGAAGCTACAAAAAATACCATCCTAGAATATGGATGGCAATGTAATGTTTACAAACATATGAAAGAAATATGATCACACAAATCTATCTGGTTTCACGA	Chr1	8573952	8574122	-	Primary
Zm00001d027595_T001	0.4	170	Maize	Gene	-2.73708	-2.19149	0.747634	34	AATGCCATCGTTTGAGAGCTTGTTGGAATGTGTTTAGACTTGAGTATGATCATCTCAATTGTGTGTTGCAGCTGTTGTAAGGGTGCTATTGGACTTGATGGCTCCTTTTATGTTTGGTCACTCAATTTTGTAGTGAACAGAAATTTGTCTACCCTGGTTGCCTCAAGTTT	Chr1	8664717	8664887	+	Primary
Zm00001d027596_T002_2	0.311765	170	Maize	Gene	-3.77661	-2.23546	0.774648	19	GAATGGGAATAATTCTTGTTATTTTTAACTTATATAATTTTGAGAGAGAAAAGCAGGCAGCTGTTTTCAGACTGCTTTTAAATCATCAATCTGTTGGTTTGGCCGATTGAGCGAAAGCTAAGAAACATGAATTACAAATCATGTTTCGTTAACAATTACGATTTTTTGAA	Chr1	8666784	8666954	-	Secondary
Zm00001d027596_T002	0.329412	170	Maize	Gene	-1.62334	-1.62715	0.831813	19	ACTGTGAATTGCAAAGCTTGGTGTAGCTGAATTACAAAGATTCGTGAAGCACTATGTACATGTAGATAGTAGAATGGGAATAATTCTTGTTATTTTTAACTTATATAATTTTGAGAGAGAAAAGCAGGCAGCTGTTTTCAGACTGCTTTTAAATCATCAATCTGTTGGTT	Chr1	8666855	8667025	-	Primary
Zm00001d027597_T001	0.5	NA	Maize	Gene	NA	NA	0.181818	2	CTGAGCCCCAGGTTGCACTATTCGATCCGGTTATAGTTGGGATGGATGCTCAGGGGTGCGAATTGGAGGAGCGAGGGCTCTCAGAATTGTTCTCTCTTGCTGTGCCAGTGCCCCAGGCCACAACATTAATGACTATGAGTTAGCCTTACCACATAGCTGTTTGTACATTT	Chr1	8676703	8676873	+	Primary
Zm00001d027598_T001	0.452941	170	Maize	Gene	-3.15479	-2.0418	0.0740741	8	CTGGAGTCGCTGGGCGAGGTCAATGGAGCCTTCGTCGCCTACCAAGTGTGTGTAAGGTTATAAGATCTCATGGGTGGTCAGCACACGGGTGTGGGGTATGGTTCGGGAGCTCATTAGGCTAGGAAATAGATTGTGATCTAAATATTTTTTATAATTTTTTAGAGTCCTAA	Chr1	8700590	8700760	-	Primary
Zm00001d027599_T001	0.464706	170	Maize	Gene	-4.33328	-2.54453	0	25	ACGACACTCCGTCCGCCGTTGAAAGGTACGTAGTGTTATTACGTGTACTTGTACGTGTGTGCTGTGCGATGTCGATCAGTGCATATAGCATATGGGTGTTTTCTGTGGTGTGGTGGGGCGAAATGAGAGTATGAGTCCAAACCTCCTAGCAAATTTATACTCTCTTCGAT	Chr1	8702990	8703160	+	Primary
Zm00001d027601_T001	0.558824	NA	Maize	Gene	NA	NA	NA	NA	GGACGACGGGACGGCGCCGTCGTCGTCGTGCGTGCGTCACACGGCTTGCTTTTGAGTTGAGACTTGAGAGACTGACCACACAGTGCGACTCGCTCGCCTATATGTGAGCACTGCGTGGTTTATATGCCAACACGTTGCATGACACGTTTCAATATGCATGTGGCCGTACG	Chr1	8774132	8774302	-	Primary
Zm00001d027610_T001	0.294118	NA	Maize	Gene	NA	-1.95472	NA	27	TAGCATCCGATTGATTCTTCTCTCCCTTTGTTTATGATTGTTTGGGTTTTCATAGTTTTTTCCTTTTTATTATGACTTAGTTATTTTTTTCCTTTCTATTATGACTTAATTGAAATTAAGTGGATACAGTGAAAAAAGTTCAGCTGGACTAGTACTTCAATCTGCTAATT	Chr1	8979244	8979414	-	Primary
Zm00001d027611_T001	0.411765	170	Maize	Gene	-2.24659	-1.47432	0.775149	27	CCCCCGTAGGGACGGGTGGTTTTGTGTCCTCTTTTTGTATTTGAAAAAATGGAATCAGTTTATTGAGGACGGTGCTTTCTGGGTGAGTTTAGAAATGTAATTTGTTTGAACAATATTAGCTCTATGCAGTGCATGCGAATCGATGGTTGGAACCATACGAATTGATGGCT	Chr1	9007649	9007819	+	Primary
Zm00001d027612_T001	0.447059	170	Maize	Gene	-3.77327	-2.21682	0.548747	38	GGAATTCCTGAGTTGGCGATGAGTATTGTTGCATTGTACACTTTAATATTGTACTGTGATTAGGCTTTACTCGCGGTGGATGTCTTTCACCGCTAGATGGCCAGAGGCATATCCTGCCAACCAAGCAGAGCAGCCATTTTGATTTTGGTCTATGATACTTTTACCTGCGC	Chr1	9009004	9009174	-	Primary
Zm00001d027613_T001	0.541176	NA	Maize	Gene	NA	NA	NA	NA	CGGCGACGGCAACAACCTGAACTCTCTCGCCATCTCACGAGTCTCGAGAGCGGTTCCTCCGCAGTCGAAATGGAGCGTGACAGTGGCCTCTGCTCGACTCTGTCTGTAGTAGCATACCAATAATACTACTCGCGAACTCTCTTTCTGAGCAAACAGATTCCATAGCGCCG	Chr1	9015321	9015491	-	Primary
Zm00001d027616_T001	0.352941	170	Maize	Gene	-4.16808	-2.47004	1	21	TCATCCTAGACTATTGTTCCTTTCTTTAGTGTACTTGTAGTTTTTTTATATCATAGATAATCATTGACAGATATCTTGCTATCCTAACCTTTCTGCTGTAATGGTTTAAAGCTGAGAATTAATGGTCAAATCTTGCGGTGGTCGGGTGGTAACACTGATTTGCAACATAC	Chr1	9111127	9111297	+	Primary
Zm00001d027618_T001	0.429412	170	Maize	Gene	-2.14458	-2.12235	0.422486	24	CCACATTTCTAGGGGCGGTTTGTCCCTTCTTGAGTATCGTCTTGAGAGCCTCGTGCACTGGGTCGGCCTCTCTGGTTCTTTTTGTTCTGGTGTTATAAACCTATGTGGCTATTGCTAGTTAATGCTAAAGATTTTGCCATCGTTTATTGTAACCTTTTATGTGGATTGTA	Chr1	9115415	9115585	+	Primary
Zm00001d027619_T002	0.447059	170	Maize	Gene	-3.29486	-1.11095	0.928155	14	GTAGGTGCCACGTTGGAGGCTTTGGCGTTTGCTCAGAGCCTGGCAGGAGATGGGTTTGATGTTCTGCTGCTGTGTTACTGTATCCTACACCTACAGAATGTGCTATGATTTGTACTGCTATAATTTTTAACGAAGATACAAACTTCTACAAAACGTGCAACATCGTGCAG	Chr1	9122535	9122705	+	Primary
Zm00001d027615_T001	0.347059	170	Maize	Gene	-3.28836	-2.38159	0.956522	12	ACACATCACTGAAATAGTCTGATCAAGGACTAGACAAGATAGAGCTCAGAAATTTGATCATTAAAATCACCATATATATATTAGAGAAGAAGAAAAACTAGCCAGAGTTCACGACAGAATAAAAATGAGATGGATCGTCGCATTTGAGCCAAAACCCAAGTTTTTCAACA	Chr1	9160685	9160855	-	Primary
Zm00001d027621_T001	0.505882	170	Maize	Gene	-2.76118	-1.75561	0.189189	19	GACCCAAGGGTGCAGAAGGAGCCGGGAGCTCTGGATCGAAGGAAGTGCCGCCTGAGCAGTAAGTAGATTATGTGCGTGCATGTCACCGTGTTACGGTGTTGGAATTTCGTTTCTGTCTGATCTGAATAATCTAGGGGAACCTGCACCTGCATTCTCCAGTCTTCTTTTCT	Chr1	9163044	9163214	+	Primary
Zm00001d027622_T001	0.376471	NA	Maize	Gene	NA	NA	0.479167	18	CTATATAGCAGACATGGGGCTAGAAGTCCTGGGGTATAAATTGGTTTGGTGTACATGGTTGGTATTTGGAAAGGATTTGTTCTGTACATAAACTTGCCCCTTGAATTGCAGTCAATAATTTGGGGTGAAATCATTTACCCGTTTGTATATAGATATTGGAGCACAAAATT	Chr1	9233115	9233285	+	Primary
Zm00001d027623_T001	0.358824	170	Maize	Gene	-1.94997	-1.85257	0.984059	28	TTCCAACGAGAATAGTTGATCATGTTTCATGTTTTTTTTATTTTACCCATGAACCATGAGCAAGTGGCATTGTATCAAAAGGCCCTCTGTTTACAAGGTCGAAATACCTTCATGTAACTTTGGTTTCAAGAATAAAGACCGTGTTTTAGCATGGATTTATTATCTGCACC	Chr1	9256376	9256546	-	Primary
Zm00001d027624_T001	0.435294	170	Maize	Gene	-2.07758	-1.23756	0.742717	25	GCCCAAGGAGAAGAACAACTGGGAAGGCGACGAGAGATGCTAGGCTTTGTCGCCATCATTGTTTACCCCTGTCACCTTAATCTGTACCCTAGAGCTGTATTGTACTTGATGAAAAAGATTGATACTGTATGTGATAAGAATATACAGTTTCGTACATATGGTGGGCTGGT	Chr1	9344418	9344588	+	Primary
Zm00001d027625_T002	0.447059	170	Maize	Gene	-4.18342	-1.95264	0.489796	33	GGGGAGGAGTTGGTGACACTAGTACATTACCCGAAGCTGATGCTTCAGTATGTATGTATAACAACAATGCATACTGCTTCTCCCTTTGCAGAGTGGAGAACCAAGGGAATAACTCGTGCGTAATAAGAGGAGAAAGATTTGTTTTTTGGCATCAGACTGGTGTGTGTGCG	Chr1	9346433	9346603	-	Primary
Zm00001d027626_T003	0.394118	170	Maize	Gene	-4.08739	-2.15861	0.439535	21	TACTTTCAGTACTGTACTTCGAGCTGTGAATGCTGCTATGCATGTGCAAGGTTACTGTATAACCTGAAGGATTTTTGTAGCAGCTGTATCAAGCAACGGCAAACCAACTTTGAATCTTTAGGCCTTGTTTAATGATTTCAATTTTACGTGAATCGGACTGTACTGGAATG	Chr1	9404988	9405158	-	Primary
Zm00001d027627_T001	0.341176	170	Maize	Gene	-2.17636	-1.6633	0.918103	20	GACCCTAGTTAGCTGGTGTAGTGTCTCTGTCTGACTCGAGACACGACTATGTACCAAGGATTCGAGGGTTGACTCCTGAATTAGGCAAGAGGCAAACTTGGGAATTTATTTTTATTCCCTTTTAATTAATATTTTAATATTAACTGTTACAAAATTAATATTGTATATTT	Chr1	9453592	9453762	+	Primary
Zm00001d027630_T001	0.429412	170	Maize	Gene	-3.40492	-2.51097	0.866667	17	TTCCAATCCGGTTCTTGTGTGTATATTACCCTCGTAACTGCTCAAAGTGTTCCCTGCTGCTGCCTCTCTATCTGTGTTGCATCTCTTTCAGCATTGATACATTCACGGTAATAACATTTACGGATGAATACAGCTGCTGCACTGCACTTGAAATCCTCTCTCTTTTTCCT	Chr1	9491971	9492141	+	Primary
Zm00001d027631_T001	0.388235	170	Maize	Gene	-3.9559	-2.51979	0.41129	19	TGACGTGGCACCGAGCTCGGTTGTGTTATCAACTGTTTTGCTGCAAAGAAATAGCATAAATCTATCTAGCTCAGTTGGTGGAGCACAAAGTTTTAAATCATGAGGTTGGGGGTTCAAGCCCTACAACTTGCCCAATTTTTTTTATCTTTTAAATAACTCATTAGGTATAC	Chr1	9495824	9495994	-	Primary
Zm00001d027636_T001	0.388235	170	Maize	Gene	-3.92593	-1.55118	0.86036	18	TACTCTTGTATGCGGGGTTATATGTTATGTTGTAAGGTAAATGTATATTATGTAGTCACAAGTCACAACCATCAACCGTGGATCCTGGACCTGAACAGGAGAATGTGTTTGCTTGCTATATATGAAAATTAGGTGGGTATGTTGAAGTTGACCCTGAGTTCGCAAGTTTA	Chr1	9629761	9629931	+	Primary
Zm00001d027636_T001_2	0.4	170	Maize	Gene	-2.97382	-1.7955	0.758587	15	TCAACTTTGAGACTATCTCGCTGAACCAAATATGTAAACCAGCTGGAGAGTTGAGCCAGAGGACACGTGCTAGTTAGCTGTTCTTCTCGTGTCTGTATTTCTCAGACTGCTCTCAAAGTATATTTAATGTATGACGATTCAGATTAGCTTAAAAAGTTGTGTTATCCGAG	Chr1	9629935	9630105	+	Secondary
Zm00001d027637_T002	0.394118	170	Maize	Gene	-2.46489	-1.71551	0.932881	26	CTTGTGGCTTGTTGGCTTGTGGGGCGAAAATGCAAGAAAATGGATGTGAATTATCTTTTGTATAATAACCACACGACATCATGTACTGCTTTAATTTAACAATTGGTAGTACACCCTGCAGACGAGGCGAATACAATTTTTGACCCATGCAAACACTACATTGCAATTGC	Chr1	9638218	9638388	-	Primary
Zm00001d027638_T001	0.447059	170	Maize	Gene	-3.18352	-1.45104	0.0327103	17	ACCACGGGAGATTGAAGGGCTCTGTTCACTAAATCAGCCCTTAGCATTCCCGGATCCCCATGGACCATGGCATTCTGTGGCGGCACAAGTCACATACTTCCGATCTGATTCTAATATAGAGGGACTCTATCTATAGACTATAGTTATATCATGTCATCTCATGTTATCGA	Chr1	9732547	9732717	+	Primary
Zm00001d027642_T001	0.4	170	Maize	Gene	-2.81112	-1.71676	0.565924	18	AAAAGAAGGTTCAGAATAGTCGGCTGTCACTTGTCAGATTACGAAAGGAATTTTGTAATGATATTAGTTTGCAATGGCGCATCTTTCGCCTGTAACTCAAACGTGGTGTGATTCGTACAGTATTCGCTACAAAAGATTTATTTAGGTGCCTACGGTTTTGGAGGGACTGT	Chr1	9777276	9777446	+	Primary
Zm00001d027643_T001	0.470588	170	Maize	Gene	-4.09019	-1.88847	0.0645161	21	AAATCAGATAGTTAGGGGGGATTAGCTCGTGGCAATGCTGGGCCTTGGAGGGGAAAACGAGTCCATTGGCTGCTCCCATTCGTGTAGCAGTTTCGTGGGCAGTAGACGATGATATGTCATCTAAAGAAATACAGTGGCATGTACAACATCTTCACTCCTCATTTCAACTG	Chr1	9783190	9783360	+	Primary
Zm00001d027645_T001	0.294118	170	Maize	Gene	-2.33857	-2.74053	1	19	TGTACAATTTTTTTTACCATAGTTTTGGTTCATACTTTGGTTATGTTCAGAGGGAAAGGAAACTAATGTAACCAATGTTTATACGTTTACAATTTTAGGATGTAAAGCAATTGGTCCCTTTGAATAATAGAAAAAAAATCATTTTAGATTACACATGCCATTAACGGTCT	Chr1	9880343	9880513	-	Primary
Zm00001d027646_T001	0.394118	170	Maize	Gene	-2.81627	-1.46054	0.815018	30	AGGTAACCCAGATGTTCTGAGTCCTGGGCCTAAAGCTATAAAACTTGCTAAGTTTCTTTCTGAAAGGCTGTCATATCGGAACTTTTATTCCCAGCAATGTATATGGGATTGATGCTTGTATAATTTCATTATCAGGGAACTGTTATCTCTCGGGTTATGTGTTTGCGGTT	Chr1	9996678	9996848	+	Primary
Zm00001d027647_T001	0.447059	170	Maize	Gene	-2.05268	-1.17061	0.398455	40	TCGAATCCGCCATGGAGCTGATGAGGCAGCAGGCCTGCACATCGCAGTCACAGAAACGCTGAAAAGTGAATTACACGGCTCAAACGTTATTTGTTTTTTACTCTGTATCCCGTTTGATTGTGCGGTATATTTGTGTGGTCGCTTTTCCGTATGCTTATGCTTTCTTCTAT	Chr1	10028108	10028278	-	Primary
Zm00001d027648_T001	0.382353	NA	Maize	Gene	NA	NA	0.333333	16	AGAAATAGCCGTAACATCTTATCTGCCATCCAAACTTCATTTGAACTGAAGTAATATTGTAATCAGACTAGTATGGAGGGGTTAGCTTAGCTACATGATCATGCTCCTTTTCCTTATCGCTGCATTATACTAAAGATGAAGTGGAACACCCATCGGTCTTTCTTGTTCTT	Chr1	10061793	10061963	-	Primary
Zm00001d027649_T003	0.464706	170	Maize	Gene	-4.20686	-1.40469	0.0727273	10	TGCGGTCGATCGATAGGTAGCTTGCATGGAGGAAATTAAAGACTACCATTGCGCATGGACACGATTGGTGCCGGCAGTTGAGTACGTGTATTAGGCCTGTCATATGTAGATGTATCATATGCTATGCCTTCGCAAAGAAGAATTTGGCGCAGCGGACAGGGTATATACAT	Chr1	10109310	10109480	+	Primary
Zm00001d027652_T001	0.576471	170	Maize	Gene	-4.86513	-1.66485	0.115385	5	CATCGTAGACTGTCTCAGGCCGCCGCTGCGCCGGCGCCGCTCGCATCGTTTGCTTCCTTGGACCAGCAGTCGTCGCCGTCAGGCTGAACTGCTTGTAACCGTGAATTCCGGACCCGTTTGCTTCTGTAAGATTTGTGCATTTGCCTGAGTACACCTCGATCTGCAGCATG	Chr1	10150818	10150988	-	Primary
Zm00001d027655_T001	0.458824	170	Maize	Gene	-4.05266	-1.52285	0.0689655	33	AAAAGGGGCGTAGCTGTTGTGTTGATTAATCCCTCTGGCTGTTAGTTGGAAACTTGGGATCTAGTTGGGTCGACTTGGTGTGTGCGTGGCGATCTGTTTGTGCTGACATTTAATCTGTGCGATGTGATCTTTGTGATTGTGATTCTGGTTAGTAGCGCTGGAATCAGGTT	Chr1	10258452	10258622	+	Primary
Zm00001d027656_T002	0.376471	170	Maize	Gene	-2.12399	-1.96341	0.86625	17	AGTCTAGGGCTCTAGGCGTCTAGGTAGGGAAAGTAACTTTTTGCCGGGTATAGGTCATATTGCTCACATATGTATTTTGTATAGTGTATGCACTCAACTGTAGCCGATGCAGTGCGAAAATATAGTTTTTATGTTATTATCTATTGGATTAAAATTGTCTCCAGATCCTT	Chr1	10265522	10265692	+	Primary
Zm00001d027659_T001	0.358824	170	Maize	Gene	-2.87792	-2.22478	0.989247	13	GTATAGCAATCCTGCCAAAACAATGGGCATGCTTGTTTCAGTTTTTTTTTGCTGATTTTGGCTGCCAAAAGCTGTTGTATGCTAAACGCTCAGTTTTTCATTCCACTTTTATGAGAATCGTTTTGATGAAAAAATGTCCAAAATTAACTTAAACACAATCGATCGACAGG	Chr1	10358060	10358230	+	Primary
Zm00001d027662_T001	0.370588	170	Maize	Gene	-1.22902	0.0145798	0.940046	32	CATGAAGACAGCTTCAACGCATGTTAACTGAATGTATCTGTCTTTCCTTTCAGTTATGTGTTGTTTCAGAAACAAATGTGCATGTGATTATGTGAACTGAATGTATCTGTGAACCGAATGTGCCTGTGCAATGAATGTTCGTGTTAATTGAATGTGTCTGTTACCTGTTA	Chr1	10491418	10491588	+	Primary
Zm00001d027665_T005	0.335294	170	Maize	Gene	-3.55839	-2.42942	0.969072	27	ATGCTGTACTTCCCTCGCAAATAGGAACAGGAGAGCAAATTTATGCTGCCATGTCAATAGATCTTCAGTACACCTGTAAAGCAACCACTCACAGTTAGATGATTATTTATTGAATCAAATATTATTTATATATTGAATTGAATTTTCTTCGATGCAGTATGTCGAATCTT	Chr1	10572346	10572516	+	Primary
Zm00001d027667_T004	0.358824	170	Maize	Gene	-3.91884	-1.87102	0.841584	16	CATGGCTGACCGTGTAGCTTGCATTTCCATTGCATAATAGGCTTATGAAGAATGCTTTGGTAATATGATTTTACAGTCTGACAAGGATTGTGAAGCAGAGGCAGTGTACCATCAAGATAATACTTCTGGAAGCATATAAAAAAATTTCGTATATTTGGATTTCAAATCCA	Chr1	10614716	10614886	-	Primary
Zm00001d027671_T001	0.470588	170	Maize	Gene	-4.24459	-2.41	0.431034	14	GCAAAGAACTAACAGCCGTCGTCAATTTTGTTACGCGGGCTACAAATTTTTTTTTGGGGGGTGGTGGGGACAGTAGCTTTGACGGCTCTTTCTGAAGGTCCACATGAGGCCTTATGAACCTTCTGTCTACAGAATAAAGGATTTTGCCGGATGGCCCTGTCTGTTAGCAA	Chr1	10681327	10681497	-	Primary
Zm00001d027672_T002	0.329412	170	Maize	Gene	-3.21232	-1.72854	0.925669	25	TGGATGACCATTCATGTCCAGATAAACCTGCTCAATTACCATTTATTGTCAAAAAATCATAAGTTTTGTAAAGCCATGAATGTATACTTGCCCCAGTAGTTGTATTGTGATATTGTGTTCTGGGATCTTAAAAAAACCATTTATAGTGCCTTTTTTTAGCTTCACAATAC	Chr1	10689982	10690152	+	Primary
Zm00001d027673_T001	0.382353	170	Maize	Gene	-2.93496	-1.93901	0.979259	16	GCATGGTGATGAACTTCATAGCTGGCGCAGAGCAGAACTCCAGTTGACCACAAGAAAAAAAAGTGTTCGTAGGACAGATTGTAACTTCTGTACATACTACGTAGTTTTTATTTCTCAGTACAGGAAAAAAAAGAGAGACTAAGATTTCCTAACACTGGTCATTATGCTTT	Chr1	10752106	10752276	-	Primary
Zm00001d027674_T001	0.464706	170	Maize	Gene	-3.29768	-2.03773	0.184426	32	GACGAGGCCTACGAGTTCAAGGTTGGCGATCGGGTTTTCCGCAGGCCTGGAGTCCCACCCCTGGACCAAGTTCTTGATAAGCCACAGAAAAAGAAGCGTCATAAGTCTAGAGTCCAACTGTAGATTCATTTGCTAACTAATCTGTTCTACATGTCCTGTTATTTTTGTTC	Chr1	10755755	10755925	-	Primary
Zm00001d027675_T001	0.388235	170	Maize	Gene	-2.34431	-1.59538	0.96962	25	CGAGTTGGAACCTAGATCTGTAATCTGCACACGATGTTTATTGCAGCAAGTGCAATTAAATAGTCCATGGATGTTCCCGTGCAGTCTGAATGCCATGTAAATAAACTGCAATTTCATGTTCGCTAATCTTATTTCCATCTCCAGTTGATCAATTGAATTTCCAGCATAAC	Chr1	10758938	10759108	-	Primary
Zm00001d027676_T001	0.388235	170	Maize	Gene	-3.01664	-1.61122	0.736842	18	ATGGCCTTCCTAGATGCTGTGTTTGTGCTAGAAACCAGAAAAGTCCCTGTGTGAAAGTGTTGCTGAGTAAACATGTACGAGTATATATCAGATATCTAATGGTGTGTATATCTTGTAGGTTCTCTTATACAGGTAAGTGCATCACGCATGAAGAAATCTAGTTGTTTCCA	Chr1	10858996	10859166	+	Primary
Zm00001d027677_T001	0.347059	170	Maize	Gene	-4.10234	-2.47526	0.898876	15	TAAAATCGTTAGCTTAGAAACTCGAGTTTCTCAAAATGTATGTACATTTGCGGAAGGTAGTTGTGCACTGGTTCTGGTTATGATCGCGCTGTATCGGATCTGAGACTTAGAGCTGTAAATGGGAAGGTATTATTTATTTTATTTTGTTTCAACATAATATTCCATACTTA	Chr1	10875923	10876093	-	Primary
Zm00001d027678_T001	0.452941	170	Maize	Gene	-3.6729	-2.40698	0.329114	27	CGACACAGATACTTTCTTCTATTAGCGCCAAGAGACAACAACAACCGAGGGCCTCAACTTTCTTGTTGGTTTGCAGTGCGTTTTGTTCAGTTCAGCAGCTAGCTCTCCGGTTTGGGGAGGAGCTTAATTTCGATGAGATTTCGTGCGATCCATAAACTTGTATTTCTTGC	Chr1	10987866	10988036	+	Primary
Zm00001d027680_T001	0.452941	170	Maize	Gene	-4.46249	-2.31283	0.873016	21	TTTTACATGTTTATCATCAGATTCCATTTTGCGGGGCACGGCCCGGACAAAGGTGTGACCGGGGTGGGTTAGGCGACTAGATTGCACGATTATGTACTTGCGATTTGTTTGTTGAACTGGGTTGCCGACAGTTAATCTTCATTTGATTTTATCTTGTTAGCAGCGCAGGA	Chr1	11011343	11011513	-	Primary
Zm00001d027683_T001_2	0.394118	170	Maize	Gene	-3.00635	-1.67146	0.635398	39	CAAGATGAAGGCTCAAGGATTGCGTCATGCAGTATTTCCTGCAAATTCATTGCCTGATTCAGCTCTAGCTCTAGCTCAACGCAACAAAGACGATTAGTTCTTCTGTATCAGTGCCAACTTAGATGAGTTAATGGTAAACTGTTATTTTACAAGTGATCCCTCAAGTTTTT	Chr1	11130563	11130733	+	Secondary
Zm00001d027683_T001	0.341176	170	Maize	Gene	-4.21954	-2.02636	0.838074	19	TAATAAAAAGAAACGGAGGGAGTATATTTTATGTTACCCTACAATAGAAATGACGAGTTGACCATGCCAGAATTTCTATTTGAGAAACAAATAGGCTATGCTTATGATGTTTGTACTTTACAATACAGAAAATCAGAATATTGGCAGTTGAATGAGGTGTGGACAGCAGA	Chr1	11130823	11130993	+	Primary
Zm00001d027685_T001	0.547059	170	Maize	Gene	-3.65126	-1.92025	0.278689	6	AGCACGGTGCTGCCGATCCACCTCGACAACCCGTGACGGTGGCGGCGGCACCGGCCGGGTTCGTGTCGCTCAACGATCGATTAACCTATTCCCGCACACTGCTTGTTCGCTTCATTCATGATTATTAATTGAGCCGTGTCGTTTGCATGCAATGTACAGCTAGCCACATA	Chr1	11144054	11144224	-	Primary
Zm00001d027688_T004	0.4	170	Maize	Gene	-1.87122	-1.89911	0.570213	19	TGGGCACCATGGTCCTTGATTATGGCTTGATTATGGCAAGGACAGTCGATGTTAGTTTGATTCACAGCTCAGCCGGGCTCACTTGTCTTTTTAAATTTTTATGAATTAGCGTTGAGAACTTTGTACTGCCAAGAAAGTTCATTTTTTTTACCCTTTCGGTTTCTCCGTTT	Chr1	11158225	11158395	-	Primary
Zm00001d027691_T001	0.452941	170	Maize	Gene	-4.03671	-2.03702	0.306569	23	GTAGTAGAACCACGGAAATGGTAAAGGGAGAAAGATTGTTTTTTCTCACATAGAAGTATAGGTGGCGAGTGGTTTGAAAGGTTGAGTTATGTTGCTGATTCAACACGGGTCGGGTTCGATCCCTCGATCCCTCAATCTATCTCCTTTTTTTACTGCACGGGCACGGTTGG	Chr1	11237029	11237199	+	Primary
Zm00001d027695_T001	0.358824	170	Maize	Gene	-2.75451	-1.77058	0.883929	13	GCCAGCCTGGGCCGTGGATCCGTCGGCGTCCACGTTGGAAGCGGAAAGGGAACGAAGCCCAGAGTATCTCCACTAGTTTTTAAAGAAAAATTTATAAACTTAAATTTACCAAGTTGCTAAATATATAATCTTCAATAATTTCTAACTTTTAGATTGTTAAATATTTTAAA	Chr1	11299186	11299356	-	Primary
Zm00001d027694_T002	0.341176	NA	Maize	Gene	NA	NA	0.75	NA	TTTTTGTTTTGCAATCTGAGCATGCTTACAAGCAACAAAGTGTGTGCTATATTTGTACGGATCTACGTGCACCTAACATCATGCACTTGTACAATTGCTTTGCACTATTATGTACTATTTCCGATTTAACAGTAATACGGATTTAACAGTAATAATACCGTTCATTTTCT	Chr1	11303412	11303582	+	Primary
Zm00001d027699_T001	0.376471	170	Maize	Gene	-2.53262	-1.64307	0.897208	27	AGTTGCCTTGTAAATGCCTCAATCTGAGCCCTTTTTTGGGTTTATTTCTCTGCAAATGTATGTTTCTAAGGTAGTGTGTTGTTAATGTTAATGATTCTACACCTTTCTGTGACAGTTTTGCGAATAAGAGGAGCACCTCATCCTTTGTTCAGCTGTTGTAGTATTTGTTG	Chr1	11365355	11365525	+	Primary
Zm00001d027700_T001	0.452941	170	Maize	Gene	-2.37497	-1.1166	0.594257	21	GCTACGAATAACCGTATCTGGCTGGCTGGCTGGCCATGCTCGCGCGTGCGTGTCTGGGTGCTCGTGTGCAGCAAATCAATCAGCCGCTGTGTGATTTGCTACCTTTTGATATTGTTGCTGATTATGTAATAATTCAAAACTATTATGGGTAATTTCTCGATTTTGTGTGT	Chr1	11409014	11409184	-	Primary
Zm00001d027701_T002	0.370588	170	Maize	Gene	-1.33225	-1.70614	0.989547	22	AGAAGAGTACCCTTCTAGAGCTGTGCATTTTGTATCTAGTTGACATTGTTGCTCTGTGCTATTCCTTCGCCTTTTTGGGAGGCATATTTATGTATCTTAATAACTATTCTGTATAAACAAAAAAAATGCTAAATGTCTCTCAATTTGCCTATAGCTGGGCGTGCTCGTTA	Chr1	11432410	11432580	-	Primary
Zm00001d027703_T002	0.435294	170	Maize	Gene	-3.77273	-1.9182	0.87478	27	ACCTGTCTTAGACTCTGTCTGCATTGCATTGGTGGTTACTGGTAGCTGTAGTTTCGGCTCTGGCGTGCTCAGGTCTGCTGGGTCGATGAGCTAGCTAGTCATCAAGTCATGCAGTTTTAATGTTTTATAATAATAATGGTTTTTACTGTCATTGATAGTCACAAGGGCAG	Chr1	11493193	11493363	-	Primary
Zm00001d027706_T002	0.429412	170	Maize	Gene	-5.00007	-2.76177	0.205882	12	CCTTCTGCAACTACTACATGGACGTGCTCGTTTCCTTGGTTCACGAGCACGCAGAATTTTTGTTAGATGGGTGTAATCGGAAAGTGCGTGGACATAAAGATTTCTAGAGGTTCGTCTTGCGTATCTGATGAAAGGGAATATATCAGGTGGAACATATACATTGGTGTAGT	Chr1	11589832	11590002	+	Primary
Zm00001d027707_T001	0.394118	NA	Maize	Gene	NA	-1.87806	0.782609	8	AATTAGCAGTCCTGTGTTGTGACGCATATTGAGTACTTTGCTTCGTTATATGCTTATTATAGTAGACTACGTGCAAGACGCGGAGTCGCTGTACCTATATAATACTTAAGTTAATATTTTGGTACGATCCTCTGAATCGTGCCATGAGCCATGGTTTGTGTTCATTTGAG	Chr1	11591189	11591359	-	Primary
Zm00001d027708_T002_2	0.335294	170	Maize	Gene	-4.27864	-2.28581	0.967273	20	TTATTATAGGTTTATGATCTTTTACAACACATGTTAATATGTCACTACCGAATACATCTACTTTGCTTTAGTGCTTTAGTCGTCACTACGGAATACATCTACTTTGCTCTAGTGCTTTAGTCACTCGGCAAATCCAATAAAATATTTGGTAAACTATTTTGTCGACTGTG	Chr1	11664766	11664936	-	Secondary
Zm00001d027708_T002	0.452941	NA	Maize	Gene	NA	-2.4859	0.26087	17	GTCGGCGAGCTCACTGATCCGCCGTCAGCTTTAACCTTAGCCATCCGGCCGAGAAAGAAGAACTCGACCTGTACATATCGTCAATGAGGAATCAGCCTTAGTCCAGAGCCCTAGGATTATTTTCCTGATGAAATTTTGCTTCATTTGTTTAATCATTTTGTTCTCACCTC	Chr1	11665141	11665311	-	Primary
Zm00001d027709_T002	0.358824	170	Maize	Gene	-1.96484	-2.00429	0.932374	24	AGAACGACGGGTGCTCTAAGTAGTTGTGTAACTATAACTATCCTTGAATCGGTTTCTTTAGTATGGTTGAGAGAAGGGTTGACATGTAATTTTGTAGAGCCTTGTAAAATTAAAATTGTTGATTTCTATCAGGGTGAAATTTCTGGGCACAATCTTTATTTCGTGTTCCT	Chr1	11678255	11678425	+	Primary
Zm00001d027710_T001	0.317647	170	Maize	Gene	-2.86564	-1.91693	0.990074	15	TGATTCATGCATGCTCTCGATCGAGGCAAAGCTGTTGTATGTTGTTATGGTGTACTGTTTTTTTTATTATTTATAAAGTTTTGATAAAAAACATGTAAACAAAACAATCACATACATCATTCAAGGATACAAGGAACTACAGTATTTGTTATGTCCTACGACTACTCAAC	Chr1	11717691	11717861	+	Primary
Zm00001d027711_T002	0.405882	170	Maize	Gene	-3.2504	-1.78029	0.497238	18	GCGTAAAGGTTTACATGTTACTGAGCGGAGCTTATCAAGCAATACATTCAGCTTGACACAGTTTGTGGGACATGTATACATGGTGGTGTCGGATGACTTGTATCGAATATTGGGCCTGATTTACATTCACTATTCGAAAATAGTACAGATATGTAATATGGCTCTGCTGC	Chr1	11719954	11720124	-	Primary
Zm00001d027714_T001_2	0.394118	170	Maize	Gene	-4.16959	-2.32802	0.433628	22	CTTCGCCTGCGCTGCGAATCTCCACATCATATCAAACGGCAGAACCAAGTCCGCGATGCAGCAGTCGTTTGGTGAGGATGGAACATTGTCAAATAGCGATCTTCTGTTGGCATATACATTTTACTCTCTATTCTAAATTATAATTTTTTTAGATGCATTGTTTTTACTAA	Chr1	11887253	11887423	+	Secondary
Zm00001d027714_T001	0.305882	170	Maize	Gene	-4.09942	-2.33784	NA	25	CATTGTTTTTACTAAATTAAAATATCTTATAGTTTAGAATGCATCTTGTCCAACAGGTAGTCAATAATGGCAGACGAGTTATATTTGGCCAAATTACATTGTACTCCGTGTACCGAGAACTGTTTTTTTAAGAATCCTTTATTGACCAGGAATTTTTTTCTTGTAATTGT	Chr1	11887408	11887578	+	Primary
Zm00001d027715_T002	0.394118	170	Maize	Gene	-4.18534	-2.0439	0.897561	35	CGAGAGAAGATACACGTAATTTAGCTAAGAAGGCTTTAGATTCGAATCCTGCTTTTTTAAGAGAGATCCAATGACTCTTCTATGGCCAAGACAAACATTTCATTGTAGACTCATCCATGATACTATACATATGCAGATGATGTTCCATTTTCTCAAGGTCCCACGCTGCC	Chr1	11984305	11984475	+	Primary
Zm00001d027717_T001	0.505882	170	Maize	Gene	-4.50142	-1.85158	1	10	GCATGCGGTTGACATGGCTGAGGCGTGGGTTTTCATGGGACTCTCCGGCCGGCCTGATCGAGCTCCTAGTGCCCGCTATGCCGGCCGCTTTTACGATGAAAATGATTGTTGCTGGGGAAAGAAACAAAAGAAAAACAAACAGTTAAATTCTGTCTGAGTACCTTTGCCAG	Chr1	12043756	12043926	+	Primary
Zm00001d027718_T001	0.423529	170	Maize	Gene	-1.40168	-1.84048	0.868243	24	GAATGGGGCAGCTCAGCCCAGGGAACAGTCACACACCCTCCTCCATTATTTGATTCAGTTTCACGATTCACTGATGATCTGATGTACCAGTGGCTATTACTAGTAGAGTGTATTCTCTAGGTCTTAATAAAAAGAGGAATATCTTCTGTTATTTAGTGCTGCCATTCTGG	Chr1	12074423	12074593	+	Primary
Zm00001d027719_T001	0.394118	170	Maize	Gene	-4.41433	-1.42594	0.884298	25	GCCCTTTGTGTTATGTGGTCTTAGTGGGTTTGTTTTCGAATGTTAGCAGTTTGATGGTTCTATTGTGTAAACCGGAGTTATTGAAGTGTCTTGGTATCATTCGGAGACTGCTGAGTGGATGAAGTTATATAAGTACAAGACATTATTATTAATTCTGCTGCTGCTCCCTG	Chr1	12138417	12138587	+	Primary
Zm00001d027720_T001	0.376471	170	Maize	Gene	-2.01644	-1.89532	0.894942	10	CTGCGCCGTCATGTGAAAACAATAATATACTCGTGCTCTCATAGCCGCTGTACAATTTTGTGCAAATGTAAATTACTACTACCTTATCTCGAGCGTGGAACCTGAATCAGTCCCAAACATCCTCTAAATAAGAAGCAAAACAACTTATTTAAATGTCTTCCAAAAGTTCA	Chr1	12138908	12139078	-	Primary
Zm00001d027721_T001	0.370588	170	Maize	Gene	-4.75361	-1.68534	NA	1	TTTACTCGATCGGCGCGGTATTGTTTTTCTGTAAGAGCATCGCTGGCAATTAGTTTGATATTATCATTATCATAGATGGTTATTGTTTGTGAGACTACTGCTGCAACTAGACCTGTCACCTGCTTACTTTACACTGATTTTCTGCTCTGTATCATTTGCTTTTTAATTCT	Chr1	12140927	12141097	-	Primary
Zm00001d027722_T001	0.423529	170	Maize	Gene	-3.51888	-1.81362	0.789855	25	GTAGTGTTTATTCTTACTGTCTATTGTTCGTCCTGGTCCTGGAACTTGCATGTATATGTTGGGGCATAGCACCAGAGTATGTACTCTGTAAAAACACATCAGTTACAGGCTGGTAGAGCCTAACATCGCTTAACACCGTCAGTTATTGGCAAAAAAGTTCTTTGTGCGTG	Chr1	12175731	12175901	+	Primary
Zm00001d027723_T002	0.382353	170	Maize	Gene	-3.87064	-2.13255	0.618785	24	CTGTGAAAAGATGGAAGTCTTTTTTTTTAACTTTTCTGTCTTTTTCAACTAAGTTCTGAGCAAGTACCAACACTGAAGAACAAGGATCTGTAGCGAGTGTACCAGAGACAAGCTGTGCTGTAATTTTTCCTTCACAACGATTGCGTGGTTAAAGTGATTGAGTATAAGCG	Chr1	12176211	12176381	-	Primary
Zm00001d027726_T003_2	0.376471	170	Maize	Gene	-3.23413	-1.85929	0.87696	26	CTAGGTTTCCATTAGCAGTGTTTTGTTCAGAGTTACGCGATTTGAATAGTTTAGCCGTTTCGCTTCCTAGCTTACCTTTGCCTAAGACGTTACTCTGGTTAATGTAAGTCCAGAATGATGTCTCCCTGTTATCAAAAAAAGTTTGGCTTCAATCTCCGTTTATTTATTTT	Chr1	12295701	12295871	+	Secondary
Zm00001d027726_T003	0.417647	170	Maize	Gene	-4.03894	-1.8735	0.413793	15	ATCGGAAGTGCCATCTCATTGCCCATTGGCTCATGGAATGGGTGGATGGGACTAACAAACATGTTCTGGTTCAATGATGAATACTGGAATCGCACAGGAAAAATATACTGTGACATTGCGACAGTGCAACACCTAAATACAAAGACTTGGAAACAAACAACTTGCTTTGT	Chr1	12296405	12296575	+	Primary
Zm00001d027727_T001	0.429412	NA	Maize	Gene	NA	NA	NA	3	CCCTTGATTGCCTTGTGCTTATGATCATTTGGTATTGCTACTCAGTCTTTCTTCCTAGCATAAGTGAGCTCGTGCAAGAGCTGTCTCGCGTTGCGCACTGGGATCTATCTGTAGTATTAGTACCATAACGTAACGGCTACTGTATTTTGCAATGTTTTTTTTCCTCTCTC	Chr1	12331804	12331974	+	Primary
Zm00001d027727_T001_2	0.405882	NA	Maize	Gene	NA	-2.25118	1	8	CGGCTACTGTATTTTGCAATGTTTTTTTTCCTCTCTCGCTTTTGTTATGTGTTCATGGAATTTCATTTCTATGTATCACCATTGCAGTTGTAATGTGTTTTTGCTGGAAATAAGGAATAAGGTAGATGGCCGGTTGCCTCGCCTCGATGGAGATCAGCTATTCAGGAGTG	Chr1	12331937	12332107	+	Secondary
Zm00001d027728_T001	0.423529	170	Maize	Gene	-3.17813	-1.8475	0.473043	15	CTGCACAGCGTTGCTGTGCTCTTCTGTTCATCCTGTTGTCAGGACTGATTGTTTTGCAGCAGAGTTGTGGATTATGTTAAAAGACTAGAACAGCTATTGTGTTATGAGCTTTATATGAAGCAGAGGGTCGTTAAGAGGTGTTCATTTGGCAATATGCTTGTAGCGCAGTT	Chr1	12340360	12340530	+	Primary
Zm00001d027728_T001_2	0.347059	170	Maize	Gene	-1.98306	-1.69383	0.89211	19	ATGCTTGTAGCGCAGTTACGAGCATTACCATTTGGAATTGTAAATCTTTTTACTAGAGAGTAGACTTTATTTGCCGTGGAGTCCCTTGTGTTACTATCTTTTTTACAGTGAATGTGTTTTATATGAAAAAAAATCATCAATGTACACTTCAGATGAGTCTCCGATCAAAG	Chr1	12340513	12340683	+	Secondary
Zm00001d027731_T003	0.494118	170	Maize	Gene	-3.57762	-1.84863	0.125	21	TAGTATTGGAATGCCAGAGTCCTTTGGCCGGACAAGAGGAATTTGCGAAGGCCGTCTGGCTGGGTGTGTTGCGTCGTCATTGGGGTCGAGTATGGCCGGTTGTGTTCGTCGTTATATTGAGTGGATCCGAATGAATGTGGGTTAGATTGGAGCTTTCCTTTTCTTTCTCT	Chr1	12354754	12354924	-	Primary
Zm00001d027732_T001	0.458824	170	Maize	Gene	-3.57905	-2.05534	0.068917	25	GCGTAGGTTTGCTGTGTCAGACTACGCTTCGTACCGAGACTTTTTTGCGTCCGTTTCTTGGGATTGGTATTGTGCTGTAGTACTGGTTGGTGGTTATGTATTGGTCGGTCCCACCACTAGTATTTGGGAGTATTTGTGTCTTGATTGCACAAGATGGTTGTGTCTTGATG	Chr1	12364828	12364998	-	Primary
Zm00001d027734_T001	0.405882	170	Maize	Gene	-3.68517	-2.36609	0.6875	26	CAGCTCACATCACAGTCACACACAGCTCTGGAAAACTCGGGTGCCACGTACTTAACTATGCATGATAATAGTAGCTAGCTAGTGTTCTTGATATGCAGGATGATTTCTTGATTGTTTAATTAATCCATGGAGACAGTAGCTTTGTTCAGCAGAAAGTTAGTGTGTATCTC	Chr1	12378157	12378327	+	Primary
Zm00001d027734_T001_2	0.452941	170	Maize	Gene	-1.97752	-1.32759	0.347976	23	GTGTTCAGTCCTGGCGTAGCGAACTCCCTGGCATTTCGGATGCGGGCAAGTCTGTGCAATCTGTATTTGCAATGCTTGTTGCCCGCAGAGGAAGCTTGCTTACCAGTGTTTGTAACCTAGTATTGTGCAGTTCATGATCTATGCATGTTGAATAATGTGTGTGTATATAT	Chr1	12378356	12378526	+	Secondary
Zm00001d027740_T001	0.482353	170	Maize	Gene	-2.55663	-1.06156	0.490241	19	TACGTCCATGTAGGTAGCCTGCGAAGTACCGTCGTGTCAATGTGACGGCTCAGAACGTGTCAGTGTGTGTAACTCGACATCAGGCGATCGAGCTGTGTAAATATGTAGTGTTGTACCTTCGTGCAATATAATAAAGTAAGATACGCGCGCGTCAAAAGCGTGACCGGTGT	Chr1	12442597	12442767	-	Primary
Zm00001d027741_T001	0.335294	NA	Maize	Gene	NA	NA	1	NA	TTAAGTGCATTGAGCCTGAAAAATGAAATCCAGGGTGGGATATTTTTTATAACAGTTCAGTTCAAAATTGTTTGATCAGTTCTGTGTTTGACTTGGAAAATATCTCAGATTAAGATACATTATCATGTCATGGATGCATTTGACTTTGAGAAGCCGTAAGCGTGAAATTA	Chr1	12445967	12446137	+	Primary
Zm00001d027742_T001	0.441176	170	Maize	Gene	-3.51805	-1.8355	0.322418	26	GTCAGACAGGCGATGTTTCATGAGCTATGTTCTCTTCCTCCTGCTTCTCTTCTCAAGCATGTGAGAACCAGCTACTGTGGATTACCTTTGGTTGCCCTAAAATCAGATGTAAATTTCTAGATAAACAAACTGTGCGGTGTTTGTGTGCCCACTCGACGCAACTTGGATTT	Chr1	12448671	12448841	-	Primary
Zm00001d027743_T002	0.417647	170	Maize	Gene	-2.73374	-0.858145	0.798246	18	GTTCATTGTGAAGTGCGTGGCTATGCTAAGTGGATTTTCTGTCTTGCTGCGCAATAGGCAGCAGCGTATCTGGAAGTTTGAAGCGTTGTAAAACTCTGTACAATCAGGACACTTGAATACAGGATACATACATTGTGTTCTTTGTTTTTGAAGATGTGCAAGCAGTCCTT	Chr1	12510444	12510614	+	Primary
Zm00001d027744_T001	0.441176	170	Maize	Gene	-3.952	-1.75616	0.480282	36	AATGGAGAGTGTGATCGAACTTCTCTTGTAAATGTAGAGTTTGTTTGGGTAGTTACTACCTTGTGCAGGAGCAGCTGTAGCTGGACTCAGTGCACGAGCGGCTACCATGAGTCCAAGATATAGTATGAAGATCTTATGTTTGGTTCATGTACACCACAGCTTTCCTTGTG	Chr1	12512176	12512346	+	Primary
Zm00001d027746_T001	0.464706	NA	Maize	Gene	NA	-2.21775	NA	9	GTGAAGCTAGAACTAGAACGCCGCTACATCAGTCAGTGCCATTAGGCTTAGTACATTCTTCAGGCTACAGCTGTTTCGTCAATAAGGAAACTACGTGTATGATCTGCGGACGGCAGGCGAAAATAGCACGTAGTACAATTCCATTCCTACATATCCGGTCTGTCCATGCT	Chr1	12532335	12532505	-	Primary
Zm00001d027748_T003	0.511765	170	Maize	Gene	-4.35771	-2.04248	0.0243902	29	CGTCAAGCCTTCGTTCATTTCTCACTGCTGGACAGTTTGTTGCAGCGAGTGAACTGTGGCGTCCATGTGTTTAGGACAGGCCATCGTGTGTGACTGATGCTGGCAACACGAAACGTACGTGCAATGTGGCGTGGTTATTTTGCGGGTGCCATATATTGAGCGTGTGCTCA	Chr1	12538565	12538735	-	Primary
Zm00001d027749_T001	0.5	NA	Maize	Gene	NA	NA	NA	NA	GTAGTGTGCTCCGGTTCCGGTCTGACGTAACCAGTCGTCACGCGGACCGAGATGAATTATGTATACACGTGTCTCGAGTATTGTACACCTGCACCGTCGCGGGAAAAACGAATTCAGAGAAGAAAGGATCCCACCCGGTTTTTTTTGGTGAAGAAAAACCCCATCTCGAC	Chr1	12546650	12546820	-	Primary
Zm00001d027751_T001	0.382353	170	Maize	Gene	-4.11298	-2.60031	0.821918	18	AATATGCAGCTATAAGCAGGCCTCTACCAATTATACGTGGGCGAGCACTATTTAAACTGAAGATATCTCAGGTGAGTTCTCCATATGTAAAACTTCCTTGCTATGTATATAGCTTCAGTTTGCATTCAACACAAAAAAGGAAATTGGCACAGACTTTCTGTCTCTGATGT	Chr1	12622303	12622473	-	Primary
Zm00001d027752_T004	0.394118	170	Maize	Gene	-3.69994	-1.64218	0.564103	11	AGGTACTAGTGAGGTCTAGTTGCTTCAGAAAACCAACAGTAACATGAGCTACCATGTGTGTCGCAAAAAGAAAGAAGCTGTCATCATGTGCCTCGAAACTGGAGGATTTTCAGTGGCTAACATGTTGCATATAGAATTGACAGTTGATTTATTTTTGGGTTCCTTTTCAA	Chr1	12632411	12632581	-	Primary
Zm00001d027753_T001	0.411765	170	Maize	Gene	-2.60161	-1.60045	0.72973	3	ATCCGCAGGGACGGCGACGCTTATCCTCTCGAATATCTGAACACACAAATCGCATAACAAGAGAGGGAGAGAGTACGTGAAGGCTCCGTTGGATGCAGCTACTGCTGTAACGATAGATACTGTTTAAGAAAGATTATACATGAATTTTACAAGAATCAGTTCATTTTTTA	Chr1	12658367	12658537	+	Primary
Zm00001d027755_T001	0.447059	170	Maize	Gene	-3.66184	-1.37204	0.474138	33	AGGACAGGGTAGAGCTGATAGTTTGTTAGGGTGGTGATACACTTTTGGATGTGTATTGTACTGCTGCGTGGTTACGTTTTGGCGATTGGTTTGTGTAGATGTTACCCGGCCGGGTCATTTTATGTCGATATGGAATAAAGCGCCTCTGTGAATACTACTGGGGTGATTAA	Chr1	12681590	12681760	+	Primary
Zm00001d027756_T001	0.411765	170	Maize	Gene	-3.95531	-2.14351	0.816425	21	TCCTAGTACCGCCGAATAAGATTTGCTATCTGCAATGTGCTCATGCCACCGCTGTGTGTGCCAGTTAACAGTTTGCACGAAACCCTAGATATTTTGTTATACGAATGAATGACATGTGGTGTTTGATAAATGATGAAACGATGATGGTTCAAATCAACCCACCTGTCTTT	Chr1	12712856	12713026	+	Primary
Zm00001d027757_T001	0.435294	170	Maize	Gene	-3.49015	-1.77199	0.431315	26	GTTGTAGATTATAGTATATAGGAGTGGGATCGTGGTGGTTACACTATGTCATTTTGTGCAGAGTGCAGACGTGTAGTGTATATAGTATTCTTGGTACCTACCCTGTGTTGTACCCAGCGCAAGTATATTCCACAGTCGCCGGGCCGTGTCATTATTGATGTTCTTTCTAC	Chr1	12716238	12716408	+	Primary
Zm00001d027758_T001	0.329412	170	Maize	Gene	-4.17904	-2.06131	0.81106	34	TGGTTCAGTATGCACATATATTGACATGATTTATGGCATGACATCTGCCATCTTTGTTATATTTATGACATCGTTCTTGATTGATGTGTGCAGACATGAATGATGGATCTTTTTTAACATCCTGACCATCATTATCGTATTTTGTATATCATTTATGGGTTCACAGATAT	Chr1	12771804	12771974	+	Primary
Zm00001d027759_T001	0.535294	170	Maize	Gene	-3.93225	-2.05414	0.046875	19	GGGTGACCAGCCGGCGTCGCTCTGTGTACGTGTACGTGTGCGCGCGTATGTGCAGGAGGCTGGGGCTGTGACAAAATTTTGCATAGGACGTCGTTTGTCTCATGTACCCGTGCATGCACATAGCGATGAAATAGCGCATGCGTCTTTTTCTTTCTTGTGTCCAAGGATGC	Chr1	12851054	12851224	+	Primary
Zm00001d027764_T001	0.370588	170	Maize	Gene	-3.11947	-2.45078	0.7642	34	CAGCACACACGTGGCGCGAAAATAATCTATTGTCTTCATCAATACCGCCTCGATTTGAATCTGATACGACTAATAGTCATCAACCCCGTTGGTCAGCTAGCCTAATATGGTGTTTGGTTTTCGGAACTAACTTTCAGTCTCTCTATTTTATTCTATTTAATTTATAAATT	Chr1	12921534	12921704	-	Primary
Zm00001d027760_T001	0.423529	170	Maize	Gene	-3.48377	-2.06998	0.861407	42	TGCTGCTGCTTCTGCCTGACTACAGTCCCATCTCGTTCTGTACTTGTGCAATCTGAGTTTAAGTGCATGTTGGCACAGTTCTAGTAAACTCATCCTGTTCACCTATGCTTCTATCTTGTTAATTTAAGCTCTATTCCGCGAGCTTTTTGGATTGCTGGTATCGTGATTAA	Chr1	13024248	13024418	+	Primary
Zm00001d027761_T001	0.347059	170	Maize	Gene	-2.824	-2.33976	1	20	TAATTAACCCTAATTTTGTTCAAAAACATTTGAAGACGAATTGAATCTCGGAAAAGAAAATTTCTTTGCATGATATTGGTTTTCTAATGACCCCATGTGCTCATATGCAATTTGGTCGATGGTCAGGAAAGTACAGATCAACATTGCTTCGTTTCTTGGTCACTAGCAAA	Chr1	13026460	13026630	+	Primary
Zm00001d027763_T001	0.452941	170	Maize	Gene	-4.28749	-1.9136	1	14	TGGGGGTGTCTGTTTCGCCGCGCCGGAAGTCGTAGTACTGTAGTAGTAGTAGCTAGTGCTGGTAATGATGGAGAAGAGAAAGGACACACCAAAAAAAATTGCAGCTTTATTAGATTGATGATGAGGTAAAAGAAAAAGGAGATTCCGGACAGAGTCCCGTCGTTGTTCCA	Chr1	13053728	13053898	+	Primary
Zm00001d027766_T001	0.3	170	Maize	Gene	-3.02762	-1.76974	0.987685	20	TTATTGGCCGCCATTGTTATCATCATTGTTGTTACTAATTATACAGGGCATTATTGCTCAGTTTGTACTGCTACGAATTACAATTACTAGTAGTGTGTAAATCGCAATGGACTGTCTGAATTAGAATTATAATAATAATTGTTTTTTGTTGAAAATAGGAGACATTAATT	Chr1	13140132	13140302	+	Primary
Zm00001d027767_T001	0.388235	NA	Maize	Gene	NA	-2.12332	0.692308	21	GAAAAGGAAGTACACAAAAGCAAGTAACTTCCTAACTGATAATGGTTGAAACTTAGATGTAGATACACTTTAATGATGTTCCATCTACTGAACTGTACACAGAATGGGGTGAACCATCTTTGAGAAAAAGAATGTTGACAGTTGATTGGCTGTCTGGCTGATGCACGGTG	Chr1	13145568	13145738	+	Primary
Zm00001d027768_T003	0.423529	170	Maize	Gene	-1.53734	-1.27115	0.543576	25	CGACCCCTAAAGTGAGCTAGTGTTGCGCGCTCAACTCAAGATGGACCTTCAAAGCGTCGTGTCGTGTGTTTTAGGCGTGAGTGTATTGTAGACTGGGGATTGGTGGACTGGATGCTTATATATATTATTATTATACTAAATTTGCAATGCAATTGTAATCCTGATCCTGA	Chr1	13166490	13166660	+	Primary
Zm00001d027768_T003_2	0.341176	170	Maize	Gene	-4.16241	-1.90742	0.985981	23	TAGCCGTAGAACTTCTTTGATGCAAATATTTTACTGCACAGTTTAACCGCAGAATCTTTTCTATTTATCTGTAAACATAGTGAATAACACAGGCAACTTGTATGGTACAGATGTCTGAATAAAGGAAGGATGAAGGAAAATTGATTGACTATGTTCCTTGTTGTTTCCTT	Chr1	13176050	13176220	+	Secondary
Zm00001d027769_T003_2	0.452941	170	Maize	Gene	-3.74255	-2.56831	0.138767	23	ATTCCTGCTGCAGGACGACAGCTGGACGGAATTTTGGAATACACCGGCAGAGTAGCTGAAATAACGGCTAGGAATTTCTGAGAAATTTCATGTTAGGGAACCAACGATGCTGTTTAATAGAATTGGCTGTACATACCTGTCCGCCGAGCTATTTTCCTGTGTCTTGTACG	Chr1	13183362	13183532	+	Secondary
Zm00001d027769_T003	0.376471	170	Maize	Gene	-3.02909	-1.90686	0.947955	21	TGAAATAACGGCTAGGAATTTCTGAGAAATTTCATGTTAGGGAACCAACGATGCTGTTTAATAGAATTGGCTGTACATACCTGTCCGCCGAGCTATTTTCCTGTGTCTTGTACGTTGAAATAAAATACTGCAAATGTTTGCCTTACGGTCATGAAATTTTGCAATAACCA	Chr1	13183418	13183588	+	Primary
Zm00001d027791_T001	0.429412	170	Maize	Gene	-3.92631	-1.92772	0.565217	14	GAACGTCAGGTGTGGACGCCTACGGTCCTCTCTTAAGAGATAGTAGAGATTAGTTGCAAGCTTGCTCGACGAGGTCAACAAAATATTCTTCATTTCTGAATTAGCATCCCACGCACAAAGGAATAACATTGCTTACTTCAATTGAGATCGAACATTCGAACGCCATGAAG	Chr1	13475010	13475180	-	Primary
Zm00001d027789_T001	0.394118	170	Maize	Gene	-2.09806	-2.74654	0.75	11	CAATGGACGAACTTGGTGCTGTGGACGACATCTGCTATTGTAGCTAGGCGCATACATGTTTTCCTATAAATGCTAGCTCTGCAATCACCAAAGGAAAACACAAGAGTACTCTTGGAGGAAAGTTTAGCATTCAATTTAAAAAACCTTACCAACTCATGCCTTATTTGAAT	Chr1	13533403	13533573	+	Primary
Zm00001d027790_T001	0.341176	170	Maize	Gene	-2.72684	-1.45043	0.952729	26	CATTGGAATATAATATATATATGAACGAAACATGCTGTCGCGCTTCTGGTATCAGCTGCATTCGTTTCTTGTATGTAATGTTCTGGTTAAAGCGATGGAAAGGTTTTATCAAGGTCGCAAATATTAATGCAGCTTTCCATTTCTGGGTTTACATATTTTTCAAATTAAAC	Chr1	13591212	13591382	+	Primary
Zm00001d027799_T002_2	0.405882	170	Maize	Gene	-2.7985	-2.23062	0.515625	16	TTGTGGATGTTCCTATTACCGAAGTAGTTTCTGAACTTTTGCCTACGTTCGAAGCAGTGCCAGACGAAGGGCTGTCCAGGCTTGATTCCATACTGAATAGTTGATGGTTGTATTCATTTTGTCATTCACATAGATTCTTATTTTACCTCCACGATTACACGCTGTTTTCT	Chr1	13761750	13761920	+	Secondary
Zm00001d027799_T002	0.458824	170	Maize	Gene	-4.46437	-2.28018	0.358974	18	ATGAGTGGTAGTTGGGGGCTAGCCTCCAGGTAAAGATACTTTCTGAACAGAATATGGTTGCTGAAGCTATTGATAGCTGTACAGTTATGGCCGCTTGGGATGGTGTGCCATCTGGAGTTTTGTGCTAACATGCATGTGATTTGACGCTGCAATGTGTACTAGCAACAGAC	Chr1	13761924	13762094	+	Primary
Zm00001d027802_T003	0.364706	NA	Maize	Gene	NA	NA	1	1	CGTCCAGTCAAATTCTGTTTCCTTTTTGTGCAGCAGTTTTGCTTAGCCTGCATGTAAAACAGTGTAAGTTTGTAAATATGATACCTTGTACATCTTCCGTAGAAGGCTGTTGTTCATACAGAAGATAAATATAATGAGTTTTTTGGGGCCAATTCCATCTTTACCATATC	Chr1	13813260	13813430	-	Primary
Zm00001d027800_T001	0.429412	170	Maize	Gene	-2.85493	-1.52899	0.361062	25	GCGTTCTCCCATGTGGACGAGTATTCACAAGGTTGACCGCATGTATACAGAGTCGCTCAACTCGTCGTGAACAAGTTCACAGAAGGATCTCTATTGCACAAGCACAATGTATTTCAGAAGTAGAAATAAGACCATTGGTTACTGTGTCGCAATGTCTTCCTTAGGAAAAA	Chr1	13813869	13814039	+	Primary
Zm00001d027801_T002	0.417647	170	Maize	Gene	-3.33771	-2.2672	0.348315	9	ACAGAGACTGGCAGCGTCCGCCAAACGATGAAGCCTTCGGATGGTTTTCGTGTACTGAGGTGCATATAAGTGCACCTGACAAGCTCATTTTCTAGACAATTACTAATATTTTTAAACAAAATGCAGCTATTAGGCTGATGCTAGTTCAGCAAATCTGACGGCACTTATTT	Chr1	13827296	13827466	+	Primary
Zm00001d027803_T008	0.447059	170	Maize	Gene	-4.18755	-1.61348	0.982456	16	ATCTCGTTTTTCTTGAAACGGAGGAAGACGCAGGTGAAGCGTGCATCGTGCCTTTGTTGTTGCAATTGTGTTGTGTGTGGTGGGGGAGGAAAAAAAAAGAACAGGCTTTGATGTTCTCAGAAGCTCAAGTTCAGATCTGATAGTGCATGGAAAATCATGAACCCTGAGGA	Chr1	13905227	13905397	-	Primary
Zm00001d027803_T008_2	0.470588	170	Maize	Gene	-3.45854	-1.93912	0.274194	29	GGAGCTGTAGAGAGAGTAGGAGTAGAAGACTGATCATGCGTTCTTTTGCTGTTGTGTGTTAGTAGTAGCTGTGTACCTACCCGTGACACATCTCGTTTTTCTTGAAACGGAGGAAGACGCAGGTGAAGCGTGCATCGTGCCTTTGTTGTTGCAATTGTGTTGTGTGTGGT	Chr1	13905316	13905486	-	Secondary
Zm00001d027804_T001	0.558824	170	Maize	Gene	-4.27566	-2.20252	NA	9	CTTGTTGTAGGGCCTGGGTGGGAGGAGTCAGGACAGGAGGCAGCACAGCCATTATAATAGCACGCCATACGCCAAAAGCTGCAGTGGAGCCGAGCAGGTACTCCCACTGTCGCCCTCTCCCAAGAACCCGCCCAAAGAATCCTAGAATCCAAGAAGAAGGGCAGCAACAA	Chr1	13911385	13911555	-	Primary
Zm00001d027805_T001	0.341176	170	Maize	Gene	-4.12923	-1.89173	0.665	30	TTGTACCAGATTTTTTTTCAACTAGAGTTTGTGTGTATTGAATTAGGGGGAAAGGTTGTTGTCACATGATAACAATAACTTCCAATGATGACTCTATTCAGTTTGTAATTGTCTGTGGGAGTACAATTATGCAGCTGTATTGTCTGCTACAATATTGTTTGTTTGTGTGT	Chr1	13968323	13968493	+	Primary
Zm00001d027807_T001	0.405882	170	Maize	Gene	-3.99699	-1.79831	0.367758	9	AAATGGAATTGTTGGTGCGGTGTGTATCTGTGGAGTACTGTTTGAAAAGAGGAACGATATCTGGAATACGGTAGACTTTGAGAAATCTGTAGTACACGAGTCTATGTAAACAGGGACTCGATGAGATTATGTGAGATGAGTATAGCGATGAATACCAGACTCCTTATCAC	Chr1	14012770	14012940	-	Primary
Zm00001d027807_T001_2	0.423529	170	Maize	Gene	-4.65495	-2.13802	0.428571	16	TCTAGCCGGATCTGCCTAAAGCTCTTCATTATGCACCAGTTATGTATAGAATTTTGTGCTTACAATGAGGTGACAGGTATAGGAGTGTGACTGTTTTGAGGCCAGAAGGTTTAGAGAATGGAAGGAAATGGAATTGTTGGTGCGGTGTGTATCTGTGGAGTACTGTTTGA	Chr1	14012895	14013065	-	Secondary
Zm00001d027809_T002	0.476471	170	Maize	Gene	-4.06332	-1.72282	0.553571	17	GGTAAAGCGCGCGTGTGTGTGTGTGCCCCTGTGAATCTGTGGATCGGAGACAGTGTGCAGTAGCATAGCATCAGCAGCAAGGTATTTAAAGCGTGCAAGTGTGTGTATAACTGTATATACGCTTCTTATATGCATCTGTGGATATTTTGCATGGATCGGACGCATGTCGC	Chr1	14207756	14207926	-	Primary
Zm00001d027810_T001	0.476471	170	Maize	Gene	-2.98963	-2.03635	0.154839	10	ACCGGCCTCACCCGGAAGGACAAGTACAGGGAGCTAGCAGACAACGACGGCCTAGTTTTAAACTTTTAATTTGTAAAACTTCGTCGCCACTGTAGATTGCGTAATAATCTTGTTCTGTCCTGGTGGCGCTGAATATATTGACAATCGACCACTGCCTGCTGGACACGACA	Chr1	14247840	14248010	-	Primary
Zm00001d027811_T001	0.429412	170	Maize	Gene	-2.32721	-1.48081	0.688943	18	CCTGGCGAAGGCAGGAACGAGAAGCCTAAGGGAAAGAGGCTTGTTATGTTCCTCACCCTTTTACATTTCCGCCTCGATGTTCTCTAGTGGCACTAGTTGGAATGCGACTTCCAATAGAAGATATATTATCAATGCAAAGAGAAATGATTTAATAGATTCGTGTGCCGTTT	Chr1	14317965	14318135	+	Primary
Zm00001d027811_T001_2	0.4	170	Maize	Gene	-4.73531	-2.23449	0.792627	20	TCAGCTTTGGCGTAGTTTACTGTGTTGAAGATGCTTAGTTGAAAAGTGATGTCGGGTTATCTATGATGGATATTGAACGAATACCTGGTGACTAGAGAGAGCTTCACATTGGGGAAGCTATACTGAATGAAAACTGTGAATTTTGATGTCTCTCTTGCAGTGGTTTCTGA	Chr1	14318303	14318473	+	Secondary
Zm00001d027812_T001	0.458824	170	Maize	Gene	-4.39415	-2.23711	0.4	27	TGTGTTCCTGTTATGCTATGGGTACGAGATGTTAGGGCATGGGTTAAGCTAAGCTAAGGCGATGGGGTATCAGCAGTACCTTACCTCTCATCTGGCTGCTGATCCTTTTTGTTCTTGGCACTGCTGTTTTATCTGAACATTTGATCAGCCAAGAGAACTTCCACTCGTGA	Chr1	14320616	14320786	+	Primary
Zm00001d027813_T002	0.394118	170	Maize	Gene	-2.43975	-1.47512	0.872918	25	CGTTGAGGCGGAATAGTGTATTGGTAGTTTTCGTATGGAGTTGGATGTCATCTAATTGTGCTATGTTTGTCAAACTTTGGTATGACCTTCAAAACACCTGCCTTGTATGATTATTTGTGAGCCTGGTGATAAGATTGCAGTTTGGTTTTTTATGATCCGGTTGAGGGTAT	Chr1	14322762	14322932	+	Primary
Zm00001d027815_T002	0.405882	170	Maize	Gene	-3.94753	-2.2924	0.89916	19	CCTTGCCTTCTTCATCAATGCTAGCTAGGCTGCGATCCAAGCCTCTAGGGTGATTGATCTCTGTGTGATTTTTTTTCCCAGTTCCTTGTGCCTTTTTTGGTAGCAGTACTCCGTATGAATGGTCCGCATCTCTGAATAAAAAATAATTTTAACTTGTGTTTATGTATACC	Chr1	14360215	14360385	-	Primary
Zm00001d027816_T001	0.394118	NA	Maize	Gene	NA	-1.01901	1	15	TTGCTGTTTGGTAGCTTCGTCGTCTTTGTCTGTCTTCCCTTTATTTTGTAACCTGTGAGTGAGTGAGTGAGTGAGTGAGAGTGGCATCGGTGATCGTGCATGTACATATATGGATCTGATTTACCCAAAAATAATAATGACAAAAATTCTAAAGCCTCTGAATCTAGACA	Chr1	14364983	14365153	+	Primary
Zm00001d027826_T001	0.358824	170	Maize	Gene	-1.13265	-1.25754	0.970133	22	AGAGGCTTGGAATTGGCAAAAAAGACCGAACTTTCAATTGTACTTCTGTAGCGTAAGCTTGTACCAATAGGCGTGTACTAATTTGTATCATCATTCATCCATGGCAAGACATTGTTAAACTCCTTTTCATCAGTAAATTAATTTTTTGTTAGAGAATGGCTCACAGTGTT	Chr1	14606191	14606361	-	Primary
Zm00001d027827_T001	0.382353	170	Maize	Gene	-3.25418	-2.45113	0.741935	16	CCCTGACTGTACATATCCTCCTCTTGGTTTATCAGTCATGGGAAGTACTCGTATGCTTTATACCTTGAAATCTTCCCTCCTTAATTATTGTTTGCTGAGAAATCTGTAGAAACTGATCGGTGCTATTTCTGAAAGGAAATTCTAGACACCATCGAATTATGTGTTGCTAA	Chr1	14615727	14615897	+	Primary
Zm00001d027831_T001	0.382353	170	Maize	Gene	-3.83384	-1.76083	0.818565	29	TGCCACTAGTTTTTTTTCCAATTAGATTTGAAAGCAGGCCACTTTGTAATAATATTCGCCATGCCGTCGTGTTGGCACATCACATATGCATAGTTTTGGTGTGCTAATAGATGACATTAAGTTGTTGTACGTATAACTCGAATTTCTGCGAAGTTTGTGTGCATGTCATC	Chr1	14652211	14652381	+	Primary
Zm00001d027832_T001	0.405882	170	Maize	Gene	-3.67842	-1.91889	0.940501	26	CAGTGTCCAGGTCGTTTTCAGCGTGTTCAAAGCTAGTTTTTTTTTTCTTTCCTACACGGATCTGTATACTAGTCTTCTGTTTCAGCCTCGACCATATGCTGTTCCTGCTCTTAGTACAATAATCTGATGACATGCACACAAACTTCGCAGAAATTCGAGTTATACGTACA	Chr1	14652336	14652506	-	Primary
Zm00001d027834_T001	0.305882	170	Maize	Gene	-3.20712	-2.39194	0.906897	22	GTTTTACATGTTTTTTTGCAGTGAATCAGGCCACACATGTTGTATTAGTGAGAGAATGATGATTTATTTTATATTATTATGGATTTCATAGATTATTTTAGTTTTCCCTGAACTGCAATTGTTTCAATAACATAGGAGGGGACTACCTTCAATGACATTTAGGTGAATTT	Chr1	14673177	14673347	+	Primary
Zm00001d027835_T001	0.388235	170	Maize	Gene	-3.75361	-2.39406	0.846154	23	TCTGTTATAAGCAATTTAAGCAGTACCAATGAGAAAACTGAAGGACATGGAGAGTGCATTTTGCCAAACCTTTTTCTTTCTGCAAATTCCCCTTAAAGGTCATAAGGCGATATATGGCTTCCAGAAAATGGTGAACTGATGATTGTTCTCAAGTTGAACCCTAGTGGAAC	Chr1	14692225	14692395	+	Primary
Zm00001d027837_T001	0.452941	170	Maize	Gene	-3.79498	-1.74283	0.829545	23	CTTGGCTTAAGCCTTAAAAACTCCGTCGGGTCTTGCGAACCACCACATCACTAGTGTTTTGTACTCTACTCCTCAGTGGAAGTGTAGTGACAGCATACAAGTTCATCATATATATTATCCTCTTTCTTCGCCGGATGCTTCCCGGGACCTTTTGGAGTCCATTACTGACA	Chr1	14702177	14702347	-	Primary
Zm00001d027838_T001	0.341176	NA	Maize	Gene	NA	-2.33749	1	28	TGGGCAACTTCCAATAGGCTCATGTTAATCAATGATTAGTAATTATTCAGCAAATATTCTTGTTTGTTTGACATTTATAAGAAGTGGGGTGAGTCCGATTAAATATCATCCATGAGAGCTTTATCTTCATGCTCTCTTGATTTTGGTTTCAGATCATTCTTTCAGTGTTC	Chr1	14705129	14705299	-	Primary
Zm00001d027839_T001	0.335294	170	Maize	Gene	-2.58757	-1.42209	0.796774	10	AAATCTGGACATCGTAATACCAATGAAATAAATTGTCAGATCGCTCTTGGTATTCACCTTGTTCTCCTTCCAAGCATTGAATCAATACACACTTACTCTAGTTTGAATTCGAAGTGTAAGACTATCATCAAGAGCCTTTCTAATTTTCTGATATCATTTGAGTAAAACTT	Chr1	14756757	14756927	+	Primary
Zm00001d027841_T001	0.405882	170	Maize	Gene	-1.46149	-0.682831	0.737912	20	ATTTACAAACGCACAGGTGGCACATGAACTAGCAGAGTAGCTCTCTCTTGAAAGGAAACTGTATTTGGGGTCGATGAACCCTCTGGTGTTATTCTTCAGACTGGTAAACGATGTAACATGTTTGATAATCAATAAAGTGCGTCGTATGGCTTTCCTAAAAAAAAGCACAG	Chr1	14846466	14846636	+	Primary
Zm00001d027842_T002	0.411765	170	Maize	Gene	-4.69155	-2.59559	0.176471	14	TTAAATAATTTTTTTCCACAAGAACTGCTTTTGGATCCTCGGACATGGAAGAACTCTCAGTAGGAGACAGACCAGTAGAGTCCGCAATAGATGAAGGCGTTAATGTATCTCCCAATCACATTCTTTCAAGCAAGAGTCCTTGTTTCTTGGATAAGGATCAGCTTGCCAGA	Chr1	14884143	14884313	-	Primary
Zm00001d027843_T001	0.352941	170	Maize	Gene	-3.55654	-1.73907	0.792353	31	CTTAACAGTAACTTTTTTAGGCCTATAAGTTTTTGCTTAACACCAGAGGTTCGATACATGTGTATCTGCTTTCATAGTGATGTTGCGATGATTACATTGAATGAATAATGTGGGAAACCCTAACACTATCTTAGTGATGGGTGTTGTATTAATAGACTTGAGTTAATCGG	Chr1	14990781	14990951	+	Primary
Zm00001d027844_T001	0.470588	170	Maize	Gene	-4.15891	-2.08622	0.774194	23	TGTAGTGTCGCCCCCAGAAAGGAGGCACCAGGGCTTGCATTGACAGTTCTCAGGAGACAGGGAAGTTGGTCACATTCCATGCGGATTCTGTATTCTGTATTCTGTATGATCCATCAGTCCTTGATCAACAGGCAGTTCATATTTCACTAACAAGGACAGTTTCTCCGTAC	Chr1	15012555	15012725	-	Primary
Zm00001d027845_T001	0.382353	170	Maize	Gene	-3.50347	-2.14345	0.784329	27	TCAGGCCTGAAGCTATTGCTGCTTTGAGGCTCTGAATCGTGCATTTATTTGTACTTGTTAATTCATTATATGTGATATATAGCAACGAGATGCCTTAGAAAATTTTGTTGTAATGACGAAAGACCTGCATCGTAGAAGAAGTCTGCGACCATATCTGTGTGTCTGTTATG	Chr1	15018439	15018609	+	Primary
Zm00001d027846_T001	0.388235	170	Maize	Gene	-2.36547	-1.795	0.77451	12	TGGGGCTCATAGCTGCCAGCGGACATTGAAACTATACAATAGATAGATATTTGTAGATAGCCAATATATATGGGTCGGGGGAGGAAAAAATTGATAATGAGAGCAAGTCCCCTTATTTGTATATATTATGGATTGGAATATTTGGTTGCCAAGTGGTCTTCCAGCAATAG	Chr1	15062760	15062930	+	Primary
Zm00001d027847_T001	0.341176	170	Maize	Gene	-1.69556	-1.78173	0.93299	8	AAGTAGTTGCCTCAAAGTTGGAAGTAGTTGCCTGAGGCTCAATGGAGAAAGCTTGATTCATTGTTCTGTCAAATATCTCCAATCATGTTTATACTATGTAGCTTAACACTTCAAATGATTTATCCCAGAAAAGAAATCGTGATATATTTGAATCAATGATTGTCTGCATT	Chr1	15067791	15067961	-	Primary
Zm00001d027848_T004	0.4	170	Maize	Gene	-3.80593	-1.98159	0.878947	23	TCTGCCACCAAGAGTTCTTTGGTGCGTCTGTTGTTAAAATTATAGGATAGTTTTTTAATGGATTGAGCTTTTTGCGGCTCACCTAAAAGTAAAAAAAAAGTGCTGTGGACACTCGTTCTGATGCCTCGGGTAACACGGATATGCTGATGTACTCTTGTGCTTTTCTTGTA	Chr1	15120856	15121026	-	Primary
Zm00001d027850_T001	0.364706	NA	Maize	Gene	NA	NA	0.904762	NA	GTCATAATTGCTTCTATCAAAGTTCTTAATTTAGTACTTGATGTTTCTGTGGACAAGTGTGATCTACACTACCAAGCCTCTTGTTCTGAGGTCGTACGGTACAGACTTATCCTAATCCAAAAAGTTTACAATGTTGTTGTTTTCCTGGTGAAATTACTTTGCCCATTTTG	Chr1	15157959	15158129	-	Primary
Zm00001d027851_T001	0.429412	NA	Maize	Gene	NA	-2.36975	0.679245	3	TCGCAGCAGAACACTTGTGAGCAATCAGGCCTCGGTTTTGTTAAGTACCCCGTGTCCAAAAACGTGTAATATATTTGTCCTTATGGATCAGTCGTTGGGCCTGTATGAAGAACAGACCAGTTTATGGGGTAAGCAACGTTCTTTTTGTACACATACATCACCATCGATTT	Chr1	15175366	15175536	-	Primary
Zm00001d027852_T001	0.323529	170	Maize	Gene	-4.42365	-2.30772	0.907923	22	TAAGCGGAGATGCGGTGTAATTTAATTAGGTAGGTTTTGGTTTGAGTTTTGATAGTATCTTTATTTTTGCGTCTTCATTTTTTTTTTGGTCTTCGCGTTTTGTTCGCTTTTTTTTTTGTTCACACATATATAAATTTGTGAATTGTGATGAAGCGGTGTTGCAAGTTTGT	Chr1	15193359	15193529	-	Primary
Zm00001d027854_T001	0.447059	170	Maize	Gene	-3.49258	-1.90886	0.939716	15	GATTATTCGTGCAGTATATACAGTACAACTAGACAATGATGTTGATGATTGGTCTAGAGCTAGAGGCCTATAGCCCTATACTACTGTGTATTGTCCGCCGTTTTAGTTTTTTGGTCCCATCCCATCAATGCAACCGCCTTGTTTTGCTCCAATTGTCCCGTTCCTGCGCC	Chr1	15301561	15301731	-	Primary
Zm00001d027855_T001	0.452941	170	Maize	Gene	-1.70813	-1.14715	0.708309	28	TGTTGGAGAGGCAGCAGGTCAATTACCTAATACGCCCGTGTACTTCGCCTACGTTGTCCGACTCTCGCTACCTGAGCCAGAGGCCAGAGCTATCTTTTTTTTTTCTGTGTACTTAATCCCATCGTTATTGGCGCAATGCTTACTTATATCATTTCGTGTATCTCTTGCAA	Chr1	15365747	15365917	-	Primary
Zm00001d027856_T001	0.470588	170	Maize	Gene	-4.01687	-2.43621	0.666667	30	ACAGAGGCAGCAGCCTGTCCAATTGCTTCAGCCCTTATTCTTCTTCATAGCGATTTCTGCCGTCTGCGCGGTTCCGGAATTAACTGGACATCGGCTGATTGTCAGCAGTCTCATGTAACCATTACGTTCTAATACTCCTGTTTCCCTGCTAATCCATTCCTACATTTTGC	Chr1	15402831	15403001	+	Primary
Zm00001d027859_T001	0.435294	NA	Maize	Gene	NA	NA	0.928571	5	CTACGTTGCAGACGTGTCCTAAGAGTTGTTGTTTTGTAGATTTGCACGCTGCTCTTGTCTCTGCCCTTAGCTTGCCAATGGGCGGACAAGCAGCTTAACGTACGACGACTACTCTGGAGACAAATATATATATATACTATCATGTGCTTTTCCTGTCTTTGCTTTCATTC	Chr1	15501505	15501675	+	Primary
Zm00001d027861_T001	0.435294	NA	Maize	Gene	NA	NA	0.6	NA	GGTATGTTGGTGGTGTTATGGTGAAGTTTAATAGTCCCCCTCCCCCGAATAAATTGATGAAAGGGGACAGAACGTCTTGCCCAGCTTGTGAGTTGTTTGTAGAAGAACTGCAGTTAATAAATAGAACAGCGAGCGAGCAAGCGTGATATCAATCTGCATACGGTCATTTT	Chr1	15585564	15585734	+	Primary
Zm00001d027861_T001_2	0.564706	170	Maize	Gene	-3.82498	-1.81205	0.27027	22	GCTCGCCCTGGCCGCCGCCGATGGCCTCTTCTCCGCCTAGCTAGCTAGCTAGCCTAGCTGCTTCCAGGCCCTTCTCCTGAGTGAGCAGAGCACTGAGCAGCAGTAGTCGAGTTCTTCTGGACCATATAATACAATGCGCGGTTCACCTGTACATTCATTCTTCGCTTCTC	Chr1	15646108	15646278	+	Secondary
Zm00001d027862_T002	0.511765	170	Maize	Gene	-3.60518	-2.27175	0.253644	25	GAAGGTGAAAGCCCGGTGCGGGCTCATTGGTTTCTTTTAATTTGGGCCCACGCGGCGCCGCGCCGCGCCACAATTGAGCGCGCAGCGTGATGCAGTGCTGACAGGTTGTTGTCTTTGCGACAAATTGTCTTTTAATTTATCTGTTGCTTCAGTGGATGTTTGGTTTTTAG	Chr1	15668986	15669156	-	Primary
Zm00001d027863_T001	0.441176	170	Maize	Gene	-3.51998	-2.47113	0.0833333	21	ACTTCATACGATGATTTGATTTTTTTTTTTGCCACCTGCACCAGCACCTGCCCAGCTGCCGTGACGCGAAATGGACCCATGGTATGGCAGTTTGCACACCCTGCTTAACTAGTATCCATTCATCCATATTGTCCTCAACCTTTTATTGTCATCAGTGGATCTGATCATTT	Chr1	15684805	15684975	-	Primary
Zm00001d027864_T001_2	0.470588	170	Maize	Gene	-4.27061	-2.02809	0.952381	10	TCCTCCTCCTCATCCTCGGCTGCAGGAGCCAGCCAACTATAATGTAGCTCTCACTCTCTATATGTATTCCGTCTGTAACACAGTTTCATTGCTGCGTATCAGCGTATGTGCTACCTGCGTTCGTAGGAAAAAAAATATGAGTCAGTGCCTACGAATGCTCGTCCAGTTCT	Chr1	15692465	15692635	-	Secondary
Zm00001d027864_T001	0.452941	170	Maize	Gene	-2.84628	-1.28166	0.573633	34	TGCAATAAGCGTCAGTAATAAGGTAGTGTTTCAATGATCAATTGTAAGCCGTGTCCTCCTCCTCATCCTCGGCTGCAGGAGCCAGCCAACTATAATGTAGCTCTCACTCTCTATATGTATTCCGTCTGTAACACAGTTTCATTGCTGCGTATCAGCGTATGTGCTACCTG	Chr1	15692518	15692688	-	Primary
Zm00001d027868_T002	0.388235	170	Maize	Gene	-3.84101	-2.48239	0.898551	14	TTGTGTATTAGCACCGTATTACCAAATATAGGTTATTGTTAGATCAGATGTATTTAGTGTTTGGTTCAGCGTTTTGTAACGTAATCAAATCAGGAACAGAGAGAACCGTTACTTGCGTTTGGTTGGACGAGGCCCATAATGCAAATCTATAACTAATCAGAGGCTCCACC	Chr1	15768256	15768426	+	Primary
Zm00001d027869_T002	0.394118	170	Maize	Gene	-3.6592	-2.04799	0.856209	19	TCTATATTGAGAACATTCGATGTATGATAGGCGTGACTCTTTTGTACTGTATTTCTTAGGCTGTTGGTTAATATTATTAGGACAATATTGAGGGAGCGGTGAAAGTCAACTGTCTGTATTTCCAACTGATTATTCTGCTGTTCGATACTCAACTCCCGACTCCCGTTCAC	Chr1	15970582	15970752	+	Primary
Zm00001d027869_T002_2	0.341176	170	Maize	Gene	-3.88348	-2.77238	0.875	11	ATTTTGAGTTCCTATTTGATTGATTCATTTGATGGGTACCATATCCGGGAAGTAAAAAAACCATGTATAGTCATACAGATTCAAAGGGTCTTTCCAAATGCATAATTTGAGATGTAGCAAAACACTTTTCTGCTGCTTCATTGTTTGTTCAAACAAACTGCATTCTTGTC	Chr1	15973967	15974137	+	Secondary
Zm00001d027870_T001	0.452941	170	Maize	Gene	-3.03992	-1.48949	0.626761	14	ACTACGACGACGAGTCCATGCAACGTTGAATATCCTGCCCATCTGCATGCTGCACGTGACACCACCTTTCACTAGCTCGCGCACAACCTTTAGCTTCCAAGTTCATGTAATCGATTCTGATAATCTGATGGGTGACAATGAGTTTGGCATAATGAATATGTGACCAATAG	Chr1	16006908	16007078	+	Primary
Zm00001d027871_T001	0.376471	170	Maize	Gene	-2.33822	-1.5334	0.902821	29	ATGAGTCATTTGCACCATGTTTGACCACCAATTGTTAGGTGGTCCATATATTTTGTACTTATTGTGAGACTTTGTGCTATGGATCTCAACTGTATACCTTGCTGGTGCATGGCTTTGGGTTTACATGGTTGAAAATGAGATTGGTGTACTAATTGTCTATGTTTAACCTT	Chr1	16007182	16007352	-	Primary
Zm00001d027872_T001	0.405882	170	Maize	Gene	-2.68037	-1.38107	0.794643	26	GGCACGTCCTCTCCTGAGTGGAATGATCTGGATTCAGTAGTAGTCAGTGGCACTTCATTAAAACTAATACAGGGAAATCGTGACGTTGTATGATAGTGGTAAGATATTGTATTGTGAATTTTGACGATAATATCGGTGCGTGATTGTGCCACTGGATTTGTTCATCAGTA	Chr1	16017252	16017422	+	Primary
Zm00001d027873_T001	0.405882	170	Maize	Gene	-3.79707	-2.27245	0.684524	10	AGGACTAGCGGCGGTCAGTTTCGAGATCTTTCCTGCTTCGTTTCTCCCTTTTTGTGCTCTCTCTTTCTTTTCTGTTTTTTTTTTGAGGATTGGGTGTAGCATGTAGAGTGAGGAAAGGTTAATAAATCTGTCCAAAAAGGGAGATTTTGCAAGAGATGCTGAGTAAATCT	Chr1	16018569	16018739	-	Primary
Zm00001d027874_T002	0.482353	170	Maize	Gene	-4.16495	-1.61083	0.185185	29	CTACGCGTCGTTGGGTTGGGTCTGGACTAGAGAGCGTGCTGGTTCTTTGATGAACTTGGCTGGACTTGAGGGTGTTGACTAGCGCGAAGCTGAGTTCCATGTAAAACTTTTGCTTCAAGACCGATGACTGGCGGCATAATAAGTAGCAGTAATAACCATTCTTCTGTGTC	Chr1	16038733	16038903	-	Primary
Zm00001d027875_T001	0.5	NA	Maize	Gene	NA	NA	NA	NA	GTTTCCTTAGATCCGGCGCTATAGAGGGTGGGCAGGAAGAAGAACTAGAAGGGGTTTTAGGATGCAGAATTTTGCTGGCCTTTGCTGTGGCCCTGCTGCCGATGCCGATGATGATGATGAAAACCTGCGTGAAATGCAGAACTTGTATCCAAAGCTTGCGTCGATTTCCC	Chr1	16141531	16141701	+	Primary
Zm00001d027876_T003	0.5	170	Maize	Gene	-4.44826	-1.85216	NA	2	CATTAGCACAGGGACGAAGCAGGAGAGCAGTTGACTCTGCAGGCTTGCTCGTACTACTTCGTTCATGAGATGCATGCCCATGCCCATCGAGAGATCGATCAACTTGATGTGTGAAGGTGGAGAGGACGGAATAAAGCGACTATAGTTTGTACCTTCAGCGCTAGTTTGGC	Chr1	16231531	16231701	+	Primary
Zm00001d027876_T003_2	0.458824	170	Maize	Gene	-3.29034	-1.93468	0.666667	1	CTCGGCGCACATCGCGGGCTCTCCTACGCCTGGCGTATGTGTGGCCGTACATGACACTCCAGTTGTCGAATAAATTGATTACTTTAACCTATGAAGAAAACCTTTCTCCATGAAACAAAGATAAACGGAGGATCTTCTCCGATTTCCTTTTGGGCCGTACCAATTTGAAT	Chr1	16232264	16232434	+	Secondary
Zm00001d027877_T001	0.429412	170	Maize	Gene	-3.67328	-1.70197	0.5	10	AGTCAAGAAAAATGATACACCAGCACGCGTACAAGCGCAGCGTAACTGGTCGTCTGCAGCCACGGCATTGGAGAAACGATGTCATCGAATAAAAGTAGTGGTCACATTTCAGATACGAGATTATCCCTAATTATTATGAGAACCTGTTTTTTATTTGGACGATGCCAGTC	Chr1	16233475	16233645	-	Primary
Zm00001d027878_T002	0.505882	170	Maize	Gene	-3.48334	-2.04792	0.12	28	GTGAAGAAGTGGACGACACGGCCTGGGGAAGGACATGCATGGCGTACTGCCTCCCTGCAAGCGAGATGCATGCATGTTGCACACGCTCGCCGTTTCTTCGCAAGATGGCGACAATTTTGCCGCAATATGTAATGTAATGGTTCCACATGCATGCATGTTATTCTTCAATG	Chr1	16356262	16356432	-	Primary
Zm00001d027879_T002	0.335294	170	Maize	Gene	-1.7948	-1.94798	0.874585	39	CCAGTAGATGATTATGTAGAGGGCTGAAACAGTTGGAGGATATTCTTTAAGGCTGAATTTTGTTAGGTTCTATATCATGTATACCTGTTTGGATTACTAAATTCCTCGAACTGTACATCCCAATTTATAATTCGTTTGCTTTTTTTTATGAAGTTTGATTGGCTCATCTT	Chr1	16413977	16414147	-	Primary
Zm00001d027880_T002	0.358824	170	Maize	Gene	-2.52584	-1.69968	0.878315	19	TCTGTTGACAGAAGAAGTCCATGCTGGAGTCGCACCCTTTGGTGATGTTCAAGAACCTAGTCTTGGTGCAGAAACCACTTGCTTGAGCCAATTTAATTAATGTTTGATTATACTACTCTTTTCATCCTGAAATATAATTCGTTTTAGGCTAAACATACATTCATTATTTA	Chr1	16437023	16437193	-	Primary
Zm00001d027883_T001	0.429412	170	Maize	Gene	-4.16397	-2.25509	0.947154	38	TCGCCAGTAATCTCCTAGCTATGCTATTGTTCAGGGGTATGATTGCCATTATAGTGTGGCCATAGTTGCTATGTGTACTGCTTGCTATTCGACTAGTTCTGTTGACTGAACTTCCCATACCTGTGTGAAATGAAGCTTATAGCTTGTTGCACATTGCTAGACCATGAACG	Chr1	16707079	16707249	+	Primary
Zm00001d027884_T004	0.394118	170	Maize	Gene	-2.56055	-1.44324	0.517695	20	TCCTGTACTGTTTGTCAACCCAACTATAGTAGCAAGTATGACCCAGAAGGACAATAATCTACCACGGCCTTCAAAAACATTGTAAATTAGTAATGGTACTGCTGTAAGCCTGTAAACAAAGTTAAGGCGTATGACTATCGTTCATGGTCTAGCAATGTGCAACAAGCTAT	Chr1	16707217	16707387	-	Primary
Zm00001d027885_T001	0.488235	170	Maize	Gene	-4.44533	-2.28925	0.0465116	30	CTCTCTAGCCATCGAATGCAAACTCTGTCAATGCCGCATGCAGAGTTCGCCCCTTTGGTTCACCACGTTGCTTCAGAGCTTCAAATGGTTTTTGTGCGTTGTAATGCGTTGGCGTTGCGGAGCTTTCTTCAAATGGTTTTTGTGCTTTGTAATGCTTTGGCGGTGAGGGC	Chr1	16722405	16722575	+	Primary
Zm00001d027886_T003	0.458824	170	Maize	Gene	-3.27405	-2.31076	0.886667	25	CACAAGCCAGTAAAAGTATCTGTTTTGCGCTGGTCTTGGGGAGGTTTGGGTCGACTCCATTTCCCCCCAATGTTAGGACAAAATGTACTTACCATCTTTTGGAGCTCTGCCTGTTTGGCCTCACAATATCAAGTTCATTCGTTGTTGTCTATGCAGCATGCCTATTCACG	Chr1	16722720	16722890	-	Primary
Zm00001d027886_T003_2	0.447059	170	Maize	Gene	-3.7037	-2.42035	0.38502	26	TATAAGCCACAAGACAAGTAACTAGGATGGTGTGAGGAGCAGAAAGTTTACAGTGTCGCGGCTTTGGCCGATTGTGATTCTTTTTACATGAGGAACATTTGTTGATCTTTTTGCCCCACCACAAGCCAGTAAAAGTATCTGTTTTGCGCTGGTCTTGGGGAGGTTTGGGT	Chr1	16722839	16723009	-	Secondary
Zm00001d027887_T001	0.582353	170	Maize	Gene	-2.92214	-3.04955	NA	4	CCCGCCGCCGCGGCTGGTGACGCCGGACTTCCTGCTCCGTGACTTCATCCAGGTGCGGTGCGGTGCTTGTGCCTTGTGCTAAGCGGAATCCTCCCTCTTTTTGACCGTTTCTTTTGCGCCGGAAGTCAACGTCACCTCGGAATCCTGGACACTAGAATTGCTCGTGTTTT	Chr1	16745897	16746067	-	Primary
Zm00001d027888_T001	0.358824	170	Maize	Gene	-2.84293	-1.70132	0.95	15	GGTGCGCACAGTCTGTCTCTTTGTTTCTTCATGCTCAGCCTCATGAGATAACGATATATTTATGACAGCTCCAACAATAATTTGTAAGCTAAATTCAAGCATTTTATTTTATATTTCAATAAAGAAAGGGAGAAAAGCTACCTCCTGATCAAAAACTGGTTTTGTGCACG	Chr1	16748744	16748914	-	Primary
Zm00001d027890_T001	0.435294	170	Maize	Gene	-3.89358	-1.84207	0.228477	9	ACCTCGGCGGGTCCTCGTAGACAGCCACTTTTTTTTTGTTTTTTCTTAATAAACTTCGAGCGTGAGACTGCTAGAATTCTAGAAATGATAAGGTGGGAAAAAAATGCAACCCATAAAAGGGCCCGAATGAAAGAAAGGTTTGGGCCCATCAATAGCTCTCTGTCGCGTGA	Chr1	16810862	16811032	+	Primary
Zm00001d027889_T001	0.529412	170	Maize	Gene	-3.06979	-2.04743	0.00990099	10	CGCGCAGACCGTAGGCGCAGAAGAGTACGCTGTTGTTCTGCGCGAGCAATGGCCGCACGGAACGCGAGAGAGAGAGAGAGAGAGAGAGAGAGAGAGTCCGATCTCTTTCTCGCTAAAGCAGGATGCTGCTTTTAGATTTCTACTGCGATTAATTTGCCCCGTGTGTTCTA	Chr1	16811311	16811481	-	Primary
Zm00001d027892_T001	0.388235	170	Maize	Gene	-3.76092	-2.37607	0.721429	18	CATGCAGCTTGGCTGAGATATATCTATCGATCGAGCAGCTATACGATCGGTGGAAGTTAACGTCTTCGTTTGTGTGATTGAAAGCATCCAGCTGGTTGCGTGTTTTAGAGAGAACTCTATAGATTGAATTTGTTGCATATACAGTAATCTAACCAAACTTCTCTATTTTT	Chr1	16848325	16848495	+	Primary
Zm00001d027893_T001	0.364706	170	Maize	Gene	-3.48989	-2.37681	0.903448	16	ATCTCCATATGAATGAGTGCATCGTTCGTTGTTTTTCCACATTTTTTTTCTACGGGTACTATTATGTATTGGTTTTCAAGCAAATTCGTGCCTACGCCAGCACTTGTAGAGAATACACTACGAACATATATCGAAAATACCAAATCTGCCAAGAATGAGGATTGAACATT	Chr1	16954928	16955098	+	Primary
Zm00001d027894_T001	0.405882	170	Maize	Gene	-4.63749	-2.09309	0.619048	25	CTTAAATTCGGACATGAACGCTGAAATTTCTCCAACCCTTGTACACGCCCTAGGAGATGTGGAACATCAGAAATTTTGGAGAAAGAGGGTTGTGAGAGATTTGAAGTATATATAAAAGCTACAAGATGGGAGAATCCCATCTTTCATGTCATTTAGGCCCCGTTTCAATC	Chr1	16960724	16960894	-	Primary
Zm00001d027895_T001	0.405882	NA	Maize	Gene	NA	-1.95472	NA	28	ATGGCTAGCAGGATAGAAGCGTTAAGATAGCTCATGCATTCACATATCAGGCTTTAGCAAATGTATACATCTTAAAATTTGCGGAGTTAGGTCTTTGGTGCTGGTGGATGCATAAGGTGATAGCATCTTCAAAATCATGTTCTCGTTCACAATCTTTGGTGCTGGTGGAT	Chr1	16976784	16976954	+	Primary
Zm00001d027896_T001	0.411765	170	Maize	Gene	-3.7797	-1.97195	0.971223	26	GTGCTTCGGCAGTCATTAAGTTTCATAGTCATCAAAGGAACTGAGTGTACCATTTCACGTTTAAGACCGAAAACAAGCCCCCTCTCGATGTACTCGTTTCATATCGTTCTGTGGTTGATTGAAATTGGCACGGTTTGGTTTTGGGTTGCTAAAATGCTAACTATATTTGC	Chr1	16977206	16977376	-	Primary
Zm00001d027898_T002	0.4	170	Maize	Gene	-4.40359	-2.24721	0.536458	30	TGCAGGATCAGCTGATCTAGGAGTGTCGTTGCATACATCTTCGTCAGGGCTGGACCTACCAATGAAGGTTACTCATATATACTTGTTTGATTAAAGGCGGAAGGATTTTTATTAACTTGATTATAACCTGAATGGTTTTAGGTGGTTGATATGTTTGGATGTGGATTGCC	Chr1	17060182	17060352	-	Primary
Zm00001d027899_T001	0.482353	170	Maize	Gene	-4.46854	-2.4654	0.62963	22	TGTGCTACCTACGTAATTACCCCTACCTACTATCATATGCGTGCTCCGTCGGAGAGCGACAGCACGTACTATTCGTTCGTATCCTTCGTTGGTGGTGGTGGTGGTGGTGTATCATCTATCTATTCTAATCTAACCAGACATGTGAACCTCAGCGACAGGAGATGTTCAGC	Chr1	17140883	17141053	-	Primary
Zm00001d027900_T001	0.341176	170	Maize	Gene	-3.20771	-2.30823	0.832558	18	CTTTGGCCAGAACGAAGAAGAATTCTTTTTTTCTTCCTTGCTGGTATTCATCATATCTGCGAGGATACGAACTGATTAATTAGACCTAGTCGAACTCATATATATACATAGTGTGTAAATTCAAATAAGATGATGGAACAGGTTATATGCAATTCTTTCGCTTCATTGAT	Chr1	17148352	17148522	+	Primary
Zm00001d027901_T001	0.435294	170	Maize	Gene	-3.35699	-2.59586	0.617069	27	TTCCTGGCTTCCTTTGGGTCTGCTGGATTGGGGTTGGTGTGGAGATCGGAGTCCGAGGATTGTAGAAACGTATTCTTGTTTTTTTTCTCTCTCCCTTACGAGAGAGTTTGGCTGTTAATTGATTCGATAATAGAAAGATGGAGGATGTACAATTCGTGTCTTTCCTTCGT	Chr1	17156923	17157093	+	Primary
Zm00001d027902_T001	0.294118	NA	Maize	Gene	NA	-1.22907	1	9	ATACAATATCAAAAGGAGAAAAATATTCTTCTAAATTTTGATTTTGTACTCTCTTCCCGGTCTGTCACTCTCTTCACTTCTCTAAGCATAATGGTTTTAGGAGGAGTATGTATGTGGTAAATTATCAATAAGATAAAAAATTGTTATTGATCTATTGTCAAATTCATGAC	Chr1	17161740	17161910	+	Primary
Zm00001d027903_T001	0.382353	170	Maize	Gene	-4.4386	-1.77548	0.876712	22	AAACAGTCATAGGTTTCCTTTAAGAACTCATAAGGCAGGAGCCAGGAGGTGATGAATTAGAAGTTCAGATGTGTACATGTCTACCTCAGTGTGCCAATGGTAATCTTTGTATACAAGCAATTTTGCAGTATGGATGAAGAAATCGTTTGCAACAATTTGTCAATTGGAGT	Chr1	17165000	17165170	+	Primary
Zm00001d027904_T001	0.452941	170	Maize	Gene	-3.47283	-1.45879	0.679501	24	ACTATTGCTTGTTGTTTAAGTAGCGGTTAAGGGAGGGAGTCGTACGCTGTGCTACCATAATGGAAGTACTCCGGTCCGGTCCGGTCCTGTGTGAGCCTTATGTACGTGCAATTTTAATGTCTTTTGATATTACAAGACTCGACGGTTGGCAATAGATGTTGCTGTTGTGT	Chr1	17190029	17190199	+	Primary
Zm00001d027907_T001	0.370588	170	Maize	Gene	-2.76307	-2.40064	0.153846	15	GATAAAAAAATTGATGTAATGGTGACGAAGACGAGCATTAAGTTATTGGGTGTTCAGTCCTGCAACAGGATGTTGGGGTGAAGAACACAATGAGGGGAAGATGTAAATAGTCGGGTTGCTCATTTTTAAGTTATAAACTAATTTATTTTTATTTTTTGGGAGGTGGGGGT	Chr1	17325284	17325454	+	Primary
Zm00001d027907_T001_2	0.376471	170	Maize	Gene	-2.42789	-2.48514	NA	1	TGTTGGGGTGAAGAACACAATGAGGGGAAGATGTAAATAGTCGGGTTGCTCATTTTTAAGTTATAAACTAATTTATTTTTATTTTTTGGGAGGTGGGGGTGGGGGAATTTCCTGGTGTTGCGTGTGAAATGGCAATTGATTTTCTTGGGTATTCGAATTGTTACAAATGA	Chr1	17325354	17325524	+	Secondary
Zm00001d027911_T001	0.217647	NA	Maize	Gene	NA	NA	NA	NA	CGGAGAAAAGAAGAATGTTCGTTCTTGTTCTCCACAGCAACAATGTCACATACCCTATTATTCTATATATATATATATATATATATATATATATATATATATATATATATATATATATATATATATATATATATCGTGTATTTTATATTTAACAATGCCGCGTCTTAACT	Chr1	17368269	17368439	-	Primary
Zm00001d027916_T005	0.329412	170	Maize	Gene	-4.27565	-2.46253	1	26	TTTCCCTTCTCCATAGAAAAGTATCAAAAGGAAAAACAATGGAAAATCTATTAGGAAAAGGAAAAAACAAACAAACCATAGGTAAAGAACACTTCTGTTGTAAATAGTTAGTTTGCTACAGAAGTATAAATATCTGGTACTTGTTGGGTTTCTTGGCGGTGTCTGTTTCA	Chr1	17552985	17553155	+	Primary
Zm00001d027918_T006	0.358824	170	Maize	Gene	-2.91361	-1.74211	0.873016	18	CCTATCGATGTCGATGTTCTATCCTTGGATGATCTGATAAAAAATTGTTGACTTTGGTTCAAGAGCCTTGATAGGTGAAGGTATTTATGGGACATTGTACTATGCAACTCTTGGTAATGTAACAAAAATGACAGTAAAGAAACTTTACTGAAAATGAACCCATTGTCGAG	Chr1	17610432	17610602	+	Primary
Zm00001d027921_T003	0.370588	170	Maize	Gene	-3.13066	-1.71151	0.651351	18	ACGTGCCCATAGTCTACGGTGCAAGCAAACAGCTATACTATACGATCTATTGATTATCACCTTAGGGATTAATGCACAAGTAGGATGAAATTTGATATGACAGTCATGTTAATGAGAAGAGAATGAGTATAACAACATATGAATTGGGGCAAAGGTCCTTGTTATATGTC	Chr1	17708853	17709023	+	Primary
Zm00001d027922_T001	0.382353	170	Maize	Gene	-3.6404	-2.06362	0.958974	20	GTGAAGCTTCTCTAAGCAATTGTATCATCTCCTTTGTGGTATACCGTATTTTAAGATCTCGGTATACCTGTTCTTTTTTATGGCTGAATTGGTACCTGCAACTTGGTTTTTACTATAACGAAATGACCAGTTATGAGATTGGTCGGCCCTAAATCCTAATGCTTGCAATG	Chr1	17722762	17722932	-	Primary
Zm00001d027924_T001	0.423529	170	Maize	Gene	-4.05473	-2.66646	0.740506	31	AAGTTTATCCCGTGAGATTGAAACGGGGCCTAATTTTGTGTAAGAAACTCCCCCGACAAGAGAACCCCTGAGTAGAGGTTATTAGTTCTCCGAGTGTGGAATGACCTGAATGCCTTATTTGATTGCTGAAAAAAAGGGCATATTGCATGCATGGAGTACCTTTTTTTTGC	Chr1	17775407	17775577	-	Primary
Zm00001d027924_T001_2	0.435294	170	Maize	Gene	-4.20186	-1.98934	0.459016	23	TCAACAAGCATCAGCTATGCCAAACAGGGCCATAGCCTTGTTTGCAGCTTATTTCTATAGAATTTTGCTGGGAGGCTGGCTGTCTCGATCGATAATCTATCTGTCTGTTTGGCTAGAAAATCTGAATGTTTGGCAATACTAAGGCCCTGTTCCAATCTCGCGAGATAAAC	Chr1	17775698	17775868	-	Secondary
Zm00001d027925_T001	0.405882	170	Maize	Gene	-2.93571	-1.16812	0.649097	28	CCACTCTGGATATTTGTGCTACGTACTCGTCTGGTATTTCCTACTGTGGGTCAATGGTTCCTATGAATTTGTTCACGTCGGCGAAACTCTGTATTGTACGGTCGTGATTGATGTGCCAAATTAAATAAGCCTGTGAACCTGGTTCTATGTATATATGGTATCTTGATTAT	Chr1	17807125	17807295	-	Primary
Zm00001d027928_T001	0.470588	170	Maize	Gene	-2.71692	-1.72788	0.980583	14	GTTTTGCGACGACAGCGTGGGACTCTGGAGCTTCGACGACAGTGTTTGCTTCTAGGCCGGCCGGTTTTCCTTCTTCCAATCCTTGCTGCCGAGTTGCCCCTGTAAAAAAAAAGGATGTAGTGGAACCCTAATAAGCAAACCGTTTTTTACAGCCGATATTTCCTATAATT	Chr1	17833004	17833174	-	Primary
Zm00001d027929_T001	0.376471	170	Maize	Gene	-2.07576	-1.95167	0.912467	11	AAGCTTCGGCGACTGTTGTTGTGTCTTGAGTTTTGTAAATTACGACCTGTTTTTTTTTTGGAGTTTCTGCTCATGTATATCTGTATCGATGGTGAGCTGAATGAAATCATCCTTCTCAGGAAGTAAAACAAAGGAACATCCCTCCATTCTAAAAGTCATGAACACACTAA	Chr1	17839699	17839869	-	Primary
Zm00001d027932_T001	0.447059	170	Maize	Gene	-3.51508	-1.84952	0	19	CGTCCGCTCTACGGTGTACCACTACATACATAATAGGAGAGGAGGCACGATCTCTCTCTGTGAGTGTGGAGTATGAAAACCGAACAACACTGGCAGCTTGCAACGGGTAGCTCATGCTCACTTCCTGAAGAACCAAATCTTTTTCAGACCAGATATATATCAAAGAATAT	Chr1	17929538	17929708	-	Primary
Zm00001d027931_T001	0.458824	170	Maize	Gene	-3.8693	-1.95116	0.201389	17	ATTTATACTAGTGCGCATCGCTCGTGCTGTGGCCTGTGGACACACACACACACACACAATGCAAACGTGTTCTATTAGCTCCTGTGTGTGTGGTGTGGTGTGGACTGTGGACACAGTTTTAAAGTTTAGTTAACTAGCCTCGAATTATTTAAAAAAAGGGCTCCCGCCGT	Chr1	17930597	17930767	+	Primary
Zm00001d027934_T002_2	0.417647	170	Maize	Gene	-4.13688	-2.42952	0.225806	25	CCTGGACCAAGATTTCATATGACAAGCTGAACTCTTGTCAGATTGTATTTATTTCGTTCGACTAGCGGCCCAGCAGAGACATAATCACACAAGAGGAAGAAACAGAACTCTGTCAGCTTCGCCAGTACATAATCACAAGTTTTTCTTGGTAGCAAAGTTGTGCTATATGG	Chr1	17961179	17961349	+	Secondary
Zm00001d027934_T002	0.352941	170	Maize	Gene	-3.69798	-2.27153	0.968675	21	TGTCAGCTTCGCCAGTACATAATCACAAGTTTTTCTTGGTAGCAAAGTTGTGCTATATGGTTGTACTGTGTCTACAAAATAGTACCTTGATCTTACGCTAATGGCATATTGTTATAATTCTTTGGTAACTTATATGCAAATGCCCCAGATAAACAAAACTATGGTGAAGT	Chr1	17961289	17961459	+	Primary
Zm00001d027936_T001	0.382353	170	Maize	Gene	-2.99557	-1.69079	0.634241	17	AATGGTCATGTTGGAGACAACACCTGTTATGGTCCTTTGACCATCTCGTGGTGACTGTAGTTGATGTCATATTCGGATATATATGTAAAAGGATCTGCATAGCAATTGTTAGACCTTTGGGAAAGCAAAAGCGATAAAGAGATCTCAGATAGATATTGTGTTCTTTCAGA	Chr1	17972053	17972223	+	Primary
Zm00001d027936_T001_2	0.382353	170	Maize	Gene	-3.89398	-2.3857	0.75	37	GTTCTTGTTATGTATATCTGTCTTCTGTCTTCATCAGTAGTGCTGCTTAGTACCTCACTCTCTCGTCAGCAGGATATTTCTATATATTGTCTGTACTTGGTAGATATATGTATTGGTTGATCCTATGAGTGTAATGTTTTTTTTTGCTGCAGCTTTTGGGGGCAGTTGGT	Chr1	17975526	17975696	+	Secondary
Zm00001d027937_T001	0.464706	170	Maize	Gene	-4.28351	-2.32039	0.140625	20	TCAGTGCTGGGAGCGTGTAAACTTCACTGGTTTTTACTCGATTGCACGTTGTTCGTGCTGGATGTGTTCGAAGATTGTGTGAGATTGCATGGGGTGTTCGGTTTGCTGGACAAGACAAGATGGTTCTGTAACACGGTTGGCTTGGGTTTTTTTTTCTCATGCTCATGTCC	Chr1	17985437	17985607	+	Primary
Zm00001d027938_T001	0.405882	170	Maize	Gene	-4.03371	-1.70477	0.704156	26	TTTAGGCCAGCTCAGTTTCATAAGTGGAGCTGTTGTTCCGAGGTTTTTAGCTTCACGTACGAACAGCTTTTCCGATGAAGCTGAGGGGTTTTCGTGATCTTATTTGGCAAATCAGCTTTGCATTGGACAATAAACAAATAAAATGACCGTAATGCTCTCTGCTTTTGTTT	Chr1	18003490	18003660	+	Primary
Zm00001d027939_T002_2	0.405882	170	Maize	Gene	-3.82016	-2.09092	0.285714	19	ACTATATTAGTGAGAATCAGGCTCCTAATTTGCAGAAGTCATAACTTGCAAAATGCATTATGAGCTATTTTCTGCCCAGCTGCATGTTGCTGTCCCAATCGAGGTTTCAGAATATGCATGGCTTGTGACTCAGGAACGATTTTTTCACCTAATACTTGAGCTCTCGTACA	Chr1	18004762	18004932	-	Secondary
Zm00001d027939_T002	0.388235	170	Maize	Gene	-1.6922	-2.00909	0.783568	13	AGGAAAGCGAACAAGCCCTTAGCAGGAGCCAGGAGGTGGAAAGCGGGATTTTGAGTATTTTTAGGCTTTATCTAGCAGAATGTATTTTATTTGTATGCCTGTTGTTATTCATGCTACTATATTAGTGAGAATCAGGCTCCTAATTTGCAGAAGTCATAACTTGCAAAATG	Chr1	18004877	18005047	-	Primary
Zm00001d027940_T002	0.494118	170	Maize	Gene	-4.07077	-2.19401	0.153846	15	AAGGCAACCCAGCAAAGCTTGGGGAAGTCAGCGACACGAGGCGAGAAGAATGATGCGCCTGAGAGCGAGAGGAGGATGTTTAGGGATTTGGGGGGAGATTATTCACCTTATTTAAACTGGATTCGGATTTGCTGCCTAACCAAAGCCGTGAAGAACGATCTGTGTAGTCA	Chr1	18019142	18019312	-	Primary
Zm00001d027941_T001_2	0.4	170	Maize	Gene	-4.46695	-2.03225	0.473282	26	AATCAAGTTTTAGCGTTCTCTACTACACACCACATCACATATTTAATGTACACCGATACATTGGGGATGTGCTGGGGATTTTGAAGTGTATATGCTTCGGCATTGCATCACGTCGTATTATGCTAGAGGAAATCTAAGATGTTGACGTGTGATACTGATGTTGGCAACAA	Chr1	18021459	18021629	+	Secondary
Zm00001d027941_T001	0.370588	170	Maize	Gene	-2.46779	-1.88723	0.349794	23	TAATGTACACCGATACATTGGGGATGTGCTGGGGATTTTGAAGTGTATATGCTTCGGCATTGCATCACGTCGTATTATGCTAGAGGAAATCTAAGATGTTGACGTGTGATACTGATGTTGGCAACAAAGAGAGAAATTATGCATTATTTTTACATCAATGTATTTAGTTC	Chr1	18021502	18021672	+	Primary
Zm00001d027943_T003	0.335294	170	Maize	Gene	-2.819	-1.70554	0.977941	20	AGGCTGTAAATAGCTGTCTTTTACCTTTTAGTTGACATGAGTTGCCCCCATGTAAGATCAAGCTATATACCCCAATGCCTGTATCATCTCAACAGTTTTCAGCAACAGATTTTTTACAAAACAATCTCATAATATATAAGCCATTTTCATAAAATTACTTTCTATGTGCT	Chr1	18047063	18047233	+	Primary
Zm00001d027944_T001	0.435294	170	Maize	Gene	-4.54719	-2.47418	NA	24	TCCTCAAACCTCATGTAATGACCATCTCGCTATTGTGCTGCGCTCCTTATATACCACCCCGTCAGGTTCTTCTCTGCTTCTATCCATATCATGGTTGAGGAACTTCAGACGTCGATAACCGAAATTTATATATCTCAAGGAATTGGAGTGAGTGAATGTAGCTGGTCAAG	Chr1	18050675	18050845	+	Primary
Zm00001d027944_T001_2	0.405882	170	Maize	Gene	-4.45941	-2.24874	0.184739	37	TATCATGGTTGAGGAACTTCAGACGTCGATAACCGAAATTTATATATCTCAAGGAATTGGAGTGAGTGAATGTAGCTGGTCAAGGCGGTTATGTCTTTCATTACATTGGCTCTTGCACATTTCTCTTCGGCAGAATTTGTTTCCCTACCGAAGATTTGTTTCTCTTTGGC	Chr1	18050761	18050931	+	Secondary
Zm00001d027948_T001	0.358824	170	Maize	Gene	-1.08385	-0.955958	0.767162	11	ATTGATCAAACGGCTGCCGGGGCACAACAATTTGGTTTCGGTTCCATGAATTAAGTTGTGATTTCATTTATTACTGTCCAATTTCTATTACTGTGTAGAAATGCCTATTATGGCATGTACAAAGCCAATTAATAACATGTATCTTGAGTCATGCATGTCTAGGAAACTAA	Chr1	18148734	18148904	+	Primary
Zm00001d027950_T001	0.529412	170	Maize	Gene	-3.94212	-1.80916	0.228571	19	CCCCCGTTGAGGGAGGTGGTGGTGTCAAGCCATGGCTTTCCACTGGCCCAGTTTGTAATGGATTCTTGGGCCGAAAGGCCCATCTCTATATGTCTTGACTCGCAAGGCGATTGCATCAGTCCATCCATCCATTTCATGGAGGGTTTTAGCAGTGCCGACTCTGTTTCGCT	Chr1	18189898	18190068	+	Primary
Zm00001d027951_T002	0.435294	170	Maize	Gene	-2.97873	-1.05142	0.919192	11	GATGCCGAATCACCGGTTTGCCATTGGTTTCCAGGGACTCGGGGGGAGCCCTGCCAACTGATTGAAAGTATCAGATCGGTGAAGTGAAATTGTACACACACGGTCACACGTATATATAATGATGGTAATAAATAAATGACGATATCTGACAAGAAAGTTTGAAACGTGTG	Chr1	18195068	18195238	-	Primary
Zm00001d027957_T002	0.435294	170	Maize	Gene	-3.20852	-1.63742	0.168986	34	GAGCTGCTATGTGCAGCTCTTCCTCTCAGTAACTACCAGTTCACGACAGTGTGGTAGGAGTTCATCAAGATCGGATAGGGATCGCAAGTTGGACATGTTTTTTTGTCTATCTACATACTGTGTTTGGAGATGTAGTACTTTATTCTCTACAATCGGTTAACCCTGGTGTC	Chr1	18323992	18324162	-	Primary
Zm00001d027958_T001	0.370588	170	Maize	Gene	-3.98099	-2.42604	NA	21	TAATAATCAGTTGCTCATGTATCGCTACTCTTTTTATATATGATATACACATTTTTATACAACATAAACTAACATGAGGCACAGTCGTTAGGGGTGGGTACTATTTTTCTAGAGTCCACGGTTCGAATCCTGACAATTGCACTTTTTTTTAGGGAACACTCCCTACGTGC	Chr1	18380171	18380341	+	Primary
Zm00001d027962_T001	0.364706	170	Maize	Gene	-2.69405	-1.18417	0.959492	32	TTATGTCTTGCAAAAACGTCTTATGTACTCTGTCCTGGTGTAGTGGTGTTTACGTATCTAGTGTCCAAGTTGGGATTCATTTGTGGTAACTAAACACTTTGCCTATTTTGTTCAATTCGATGATAATAAAGCTTTTGTACGTTTGTGTACACATCCGTTCAGTGTTTTGA	Chr1	18457572	18457742	+	Primary
Zm00001d027963_T001	0.388235	170	Maize	Gene	-3.99373	-2.08427	0.739884	29	CGCCCCAGTTCTCGTTATTTTTAGAAAATAATCACGGGTATCCATGGACAGCATATCATCTATTCAGGCACTCAGGAGCCAGGATTACTCAACTTTTAATGTTTACACAAGCATTTCACCTATTATCAAGGTAAACTCTTTTGTTGTCGTAATTCAGGGTTCCATGCTAA	Chr1	18462405	18462575	+	Primary
Zm00001d027965_T001	0.447059	170	Maize	Gene	-4.12051	-1.49285	0.797297	14	AATAACGGACGTGACCCGGGGAAAAAAACTGTTTCGTCACGGGTAGCTAGAGAATCACGTAATGGCTCTTGTTTTCGTTTGTGTCCTATAATGTATGGCTATTGGCCTGTTTCGAGAGGTTAAAATTTGGAGGTGCTGCATCAAATTCGTACGTCGACAGTGTCAGACTC	Chr1	18513316	18513486	+	Primary
Zm00001d027966_T001	0.441176	170	Maize	Gene	-4.46353	-2.10465	0.787611	26	TCTACCATCTTCAGGTAACAAGTGATTTGGTGTCCCGTGTGGGTAATCCAAATGCATGCATTGCTCTGAGTATTGACAGGTTGGCTAGTGTAACGTGTAAGTCCAAACCAGATCGTATCCAAACATGCGTATTGTTGGTCTTTGATCGATATTTGGGCCGAGTTTTCTGC	Chr1	18514306	18514476	-	Primary
Zm00001d027967_T001	0.447059	170	Maize	Gene	-4.38312	-2.34951	0.312	33	TTTTGCCCAGTTAACTATACCGGGGTTGCCGTGGAAACGAAGGTAGGTTCTTACTATTATGTTGGTTTATTATGTGGTGCCTGTCCTAAAGACCGATACCAACTTTTTTACCTTGCAACCGGTATATGATCCACGCCGAGTGCTTGCCGCATGCTGTTCTTAGTTTCTGT	Chr1	18525680	18525850	+	Primary
Zm00001d027969_T005	0.376471	170	Maize	Gene	-4.2245	-2.65326	0.741573	18	CATTGTACATCACTTTGTATTAGTGTGATTCATGTCAAACTGAAGTAAGTTGCTAGCTGTGTACATATATATAGAGCCGGTAGAGAAGTTTTGAAGCGAGGAGAGACAAATCTGGGACAATTTCTTTTTAACGCGTACATCAATTCTTCGATGTTGCAGTTCAGTTTCTG	Chr1	18617517	18617687	+	Primary
Zm00001d027971_T001	0.423529	170	Maize	Gene	-3.82988	-1.57979	0.782805	23	GTGAAATTCTGCAGTAAGTGAAAATCACAAATGTAAATGTGCGGTATTGTCTCTGCGTGCCGCAGGCAGGTCATGCTAGTTTGTGGTTGACGATTGGGGCATATCTTCCCGTATGGCTTGTTCAATTATTTCTAATACATACGGATTCCTAATACATGGGGATTGGAAGA	Chr1	18770831	18771001	+	Primary
Zm00001d027973_T001	0.464706	170	Maize	Gene	-4.18775	-1.81101	0.150538	26	TATATAGGGGTAGACACGGCATCTTGCGGTGCTGCCATGCATGCATGGAAATACTACGTGCTGATCGATCTCAAGCATTACTCAGGGTGCTCGCGTCGTGTTGTATTTGTATATGAGGTATTGTATAAAGCATCGGTTCCCACGGTTTCTAACATCGTCGTGGGAGTTAT	Chr1	18909842	18910012	+	Primary
Zm00001d027975_T001	0.341176	NA	Maize	Gene	NA	-2.11631	0.785714	16	ACTAGATTAGATTCATTAGAACTTACCCTTATGTTGTTGTTGTTGCATATTTTCTGTTTCATTTTTTCTCGCTTTAGAACTATATGAGATGAGATGAGAAAGACCTCCTGATCTGAGCTACTGTATATTGTTAAATGCCAATGTTCCTAGAGTCCCAAGTTGTTTGATCT	Chr1	18954239	18954409	-	Primary
Zm00001d027976_T002	0.388235	170	Maize	Gene	-3.59748	-1.86773	0.763713	37	GAACTAGCATGTCTTATACATTACAGTTGTGATATACTGTTTTCCCGTCAGTTTCGACTGTTTGTCCAGATTTAGTTTGCGTAGGTATCAGCTGTTTCTGTGTTTTGTACTGACTTAAACCGATGTTCAATATGTGACGTGCATCCTTTCATGGTTGTTCTCTGCTATGA	Chr1	19024907	19025077	+	Primary
Zm00001d027979_T001	0.376471	170	Maize	Gene	-2.42519	-1.76167	0.455378	10	GGCTTTGGGAGAGATATAGTAGATATTTTTACTGTAACAGATATTAACATAAATACACATGTGGTGTAGTGGTAGCTACGAGCACATTTGCTTGGGGGGTATGGGTTCGAATTCTTATGGGCCCATATTTGTGTTTTTAAATTTAATTTTATCTAGGCGTAGGATGCACG	Chr1	19166177	19166347	+	Primary
Zm00001d027978_T001	0.394118	NA	Maize	Gene	NA	NA	0.52381	20	CAAATGGTAAAGAAAACTGTTGATCTGGAGTCGGCTACTCTTTGAGGATCTATGTATTTCTTCATTTCTGTTTTATTGTTGTGACAGCATGTATCCGCAATTCCGCATACGCAGAGGCATGCAAGTATAGTTATACATGGCTTTCAGCTTAGAGATTGCTTAGCAAGTAC	Chr1	19169426	19169596	-	Primary
Zm00001d027982_T002	0.305882	170	Maize	Gene	-2.7822	-1.44501	0.845805	18	GGCTATGATGGTTTTGGTGCTTTTGCTTATGGGCTTTATGGTGGTAACTTCAAATCAAATAGCTTGACTGTGGACCGTTGATCTGGATGTGTTTTATCATATATTACTTCATAGAAGGTAATAATAAAATTTAATTGTTTTAAATTTTGGAAAAAACGAAGTTTTCAAAT	Chr1	19319600	19319770	+	Primary
Zm00001d027987_T001	0.494118	170	Maize	Gene	-4.08427	-1.95354	0.238095	15	TGCAGCAATACTGTCCCAGTCCGGCCGTGGTCGCAAAGAATATGCTATGAGAAATCTTAGGCTAGCTGTAATCTAAGCACCACCTCCCTTCTGGAGTGAGAGCACTTGTGTAGATTATTGACAGATACAGCTGATCTGCCCTCTCGAGCTACATACCACTGCGCGCTTAC	Chr1	19434837	19435007	+	Primary
Zm00001d027988_T001	0.423529	170	Maize	Gene	-2.35658	-2.28108	0.953608	29	GGGTGGGTCGTGGGTGATTCTTTCTTAGATACTGAGAGAGCAGAGGTTATGTGAGAGATTCTAGTGGGGGTAGCGATGGGCTGTTACATATGAATATCATGATTCATGATCCAGAGGATTATTAATGGAATTCTTTCATTTGTTTCTAGTACGTCACGTTGTCCCTTGTC	Chr1	19437242	19437412	-	Primary
Zm00001d027991_T001	0.394118	170	Maize	Gene	-3.87013	-2.24403	0.868966	40	TTGAATAAGGAGGGGATTTTAACCCCTCCAATCCTCTTCGGATTTTAGACTTCCAAACTAACACTTAGAAGAGGAATTTAGCCCATTCAATTCTCTCGGTTTTTTTGGCTCCCAAACTACCAATCAATGGTTTAATGATTTTTCTTTGCCCTAAGCTTGTCTGCTGGAAC	Chr1	19584110	19584280	+	Primary
Zm00001d027992_T001	0.5	170	Maize	Gene	-4.34324	-1.93766	0.09375	18	CATCTGCTGTTGCCGCTGAGGAATCGGGGTTTCCTAGGTTGTTCTACAGGAATATAGGATCGAGAGCATTGTTTCGTGTGGAATGCATCGTTGTACGTGGGGTGGTGTACTTTGAGAGGAGAGCCTATACATGGAACGGGATAATTCGCCACATGCGCGGGCAAATCTCA	Chr1	19596468	19596638	+	Primary
Zm00001d027995_T001	0.464706	170	Maize	Gene	-5.03201	-2.12742	0.0714286	17	TCCAAAACTGCATTGCAGGTAGTGTTATTTGTCTTGTGACCAACCATGGACTGTATGGTGATCTATCATGGATGGTTTGTTGCCTCGCAGAGAGGACCCCAAGGTCTTGTTCCCCGTGAGTGGGATCTATGGATCATTAGTGCTTGGTTCAAAAAGGTGGCAACACACTT	Chr1	19663907	19664077	-	Primary
Zm00001d027996_T002	0.411765	170	Maize	Gene	-1.63125	-1.23778	0.688693	21	GTTAGCGGCGACCAAGACTATCTGTTCCTGAAACCCTGTGTATCAGTATCGTTTCGTTGTCTGAACTGATTAAATCCTAATATCGATAGATTAGACTCTCCCCAGCAACCGCTTTGTCCCCTGAATAAAGTGATTCATCATCTCTTTTTTACGTCTAGCAATATCCTGTA	Chr1	19699734	19699904	-	Primary
Zm00001d027997_T001	0.364706	170	Maize	Gene	-3.31669	-2.08841	NA	22	TGGTCTGTAATCTATATATGGATATTCCTATTTTGCAACAATATGTTCTGTCAGCTATGTGTTTTCCTTTTTATATTTTGGCTTTGAATGAATGGTTGTTGCAGGACTCAACTCTCAAGTCAGTACCAGCAGCAGAGTTGAATGTTTGGTAATTTGGGTACCATTGCTCA	Chr1	19766442	19766612	-	Primary
Zm00001d027998_T001	0.429412	170	Maize	Gene	-3.49887	-1.8918	0.588235	30	GATTTCTTTAGGATAGTAGCATAACAGTAGCAGTTTATCTAGTCTTGCTTGTTGTGTCTACACTTGCAGTAAACTCATCTGGACTACATTGTTCTTTGCTTCTGGCTTTGTGAGGTCAAAAGGACTGGGGTGGGACTAGTCCGATCTGGTATCCTGGTATTTGTTCCGTG	Chr1	19888126	19888296	+	Primary
Zm00001d027999_T001	0.470588	NA	Maize	Gene	NA	NA	NA	NA	TGCGCCGGGGTCCGGGGGATGCCAGTGTATGTATGCATATGGATTGAATCCCAAGCAAGGACGAGTCATGCACTCATGTACAAGCATTACTTCTGTGCACAGACGACCATACAGATTATATGAGATCTCACTCACACCTTTTTTTTTTGCATTTGGTTTAGCCAGCGACC	Chr1	19906114	19906284	-	Primary
Zm00001d028001_T001	0.388235	170	Maize	Gene	-3.39683	-2.04709	0.916388	49	AGCACATGCATCATGTTTCTTTTCGCTTCCTTCTCGAAAATGTATAGTAGCAAGCTTTGTTACGATAGGAGGTGGAAGTTCAGGACGCTGTTCTGATTATGTACTACTGGATAGTTATAATGTATGACATCATGACTTGTTTGTTGTTTCCATTTCTTCCTTGGTGGTTC	Chr1	19944776	19944946	-	Primary
Zm00001d028002_T001	0.405882	170	Maize	Gene	-2.77949	-1.8308	0.80363	35	ATCCCTGCTGTTATGCTTGGATTTTTGGAGGGGTTGTGTTGGAACACCGGTGTATTTTTAGATATTTGACACAACTGTGACACGAGGGAAGGATGTGCTGATGTGTATTGGTTCTCTTGTTCTCTAATTGATATGTTTTATCCCTGCTGCAAATATCTGTAGCACTGATT	Chr1	19961092	19961262	-	Primary
Zm00001d028005_T001	0.3	170	Maize	Gene	-3.31459	-1.79618	0.917012	23	TGACTAGTTTGTAGTTCCTACTTTATCTGTTTTTATGCATATACAGGTTGTATCAATTCCTGAATAATGTTTGTTGAAGACCTTTATTATCATGTAAAGAGATTCTATCTAGGAAGCCTTTTTTGGATTCGAGTAAAAAAATTGTTTCTTAAATAAATAGCTCATGCCGA	Chr1	20022500	20022670	-	Primary
Zm00001d028006_T001	0.305882	170	Maize	Gene	-2.70365	-2.25176	0.828338	24	ACTTTAGTGGATATAGCAAGATAGATTTTTTAATTAATTGATTTGTCCAAACGATGCCCTGGTCATTAAATGACCATATGTGGTTGTAACTTATGACCTTTATTGTTGTTGTTGTCATGCGAATATAACTTATGGTCCTTGAAATTGTTTAAATGGAATTTCTCATTCTT	Chr1	20028780	20028950	-	Primary
Zm00001d028007_T003	0.364706	170	Maize	Gene	-4.10294	-2.45452	0.947977	23	CATATCTAGCGTGTATATATTTTAGTTTGGTTCAGCTCTTAGTCATTTAGCTGTAGTGTTTTGTACAGTATATGTTGTACAGAAGGAAAAACATATTTACTGAGGACTCCTTGGGAATGGGATGGATATATATCTACGGCTGACTTGTTTAAACTTCCGACCAGTTTGCA	Chr1	20105954	20106124	-	Primary
Zm00001d028010_T001	0.317647	NA	Maize	Gene	NA	NA	0.956522	1	TTTAGTCAACCAGAGAAAAAATTGCTGCAAAGTTATATTAATAGAGAATTATTCATAGTTTTGTTCTCAGTCTTACAGTGCACACAAGATCTCACTGGATATCTGTATCTCACTTTTTTATCACTCGAACAATTAAACTTCTAGCTGTTCATTGTTATACTCGATACCTA	Chr1	20263879	20264049	-	Primary
Zm00001d028010_T001_2	0.423529	170	Maize	Gene	-3.83841	-2.28572	0.659218	18	CTCACCGGTAGACGACGGTCCACCAGCGAGTAAGTAGCTTGGACCTCCGTTTGAATCGTCAAAGTCCTTCATCAAGGCCTGGTTTAGTCAACCAGAGAAAAAATTGCTGCAAAGTTATATTAATAGAGAATTATTCATAGTTTTGTTCTCAGTCTTACAGTGCACACAAG	Chr1	20263961	20264131	-	Secondary
Zm00001d028011_T001	0.547059	170	Maize	Gene	-4.24773	-1.80426	0.105263	23	CAAGTGCATAGCATGGGTGCAGCTCGGAACTTTCGGGTGTCCGTCACGCATTGTCCGCGCGCGTGCGTGCAATGCATGTACTACTCCGATCCTCCTCCTACATGCTGTACGTACGTAATCCTAATCCTAATCGATCGAACGAACTTGCGGAAAGCTGGTCGGCCCTTGTG	Chr1	20291252	20291422	-	Primary
Zm00001d028012_T001	0.382353	170	Maize	Gene	-4.67984	-2.85124	0.333333	18	TTAAGTACTTTCAGAGAGATTATGACGAAGAGTGTGTTTTCGCCCAGACGTCCAGTAGTGATATACTGACATCCATAGCGAGAAGCCAATTTCTGTGTACAGATTTGTTTAGCAAGTTATCATATACTAGGATATAACTTTTTGAGACACAAGGGACAAAATCTGTGGAG	Chr1	20303053	20303223	+	Primary
Zm00001d028013_T001	0.476471	170	Maize	Gene	-3.43145	-2.01331	0.716724	26	CTTTGGTACCAGGAGTAAGGTCGCTGGCCTGTATTCTCGATTGTTGTCAATTTATTATGTTCACTAGTTATCACCCATAATGTACTCCTCCACGCCGCTCTACATGAGCCCGGCCAGAGTTCAGAAAGGCAGGTTTTTGTTGCAAGGTGTAAAAGAAGTCTACCGCCCCC	Chr1	20304632	20304802	-	Primary
Zm00001d028015_T001	0.482353	170	Maize	Gene	-4.5756	-2.0941	0.172414	18	GAGAAAGAGAATGGGGGACAAAAGATCGTGCTCGCGCGCCTTATGTAAAATGCAGTGAAATTCTTTAGATTTTGATGTAAATTGTCAGGAACCGAACCATGGCGTTGGAGGCCGGATCACAGCAACACGTACTATACGCTATGGCGGCGCAAAGCTGGTCTGTTCACTGC	Chr1	20352809	20352979	+	Primary
Zm00001d028016_T001	0.452941	170	Maize	Gene	-3.22717	-2.07083	0.0615385	19	GAGTTTGCGACGATGATGAAGGCCGGAACATACGAGAGGAAAGCATCCAGACAGTACTCGAGAAAGCATCCAGACAGTACTCGAGAGAGCTGCAAGAACAGAGTATTCTGAGGAGCCTTTGTTGAAGTAAATGTAATCAAGTTTCCTAGCAATCTTGTTCCTGCTGGTAT	Chr1	20360215	20360385	+	Primary
Zm00001d028017_T001	0.435294	170	Maize	Gene	-2.9906	-1.98179	0.504367	23	ACCCCTCCTTGGAGATCGACTGGGACTCGATACTACTAATTTCATAATGCGCCTTTGCTCGTTTTGTCTCCCCCGGTTCCTGATCAAGCTGTTCTTGCTTGCTCTGTACTTCATAGATTAAAGATTAAAGTGGGTTATTGATGTTTAGGTACTTGTTTGTTTAGGCCTCG	Chr1	20410787	20410957	-	Primary
Zm00001d028018_T001	0.329412	170	Maize	Gene	-3.76041	-2.2633	0.951049	19	CAGTATAACTAATGTTGAAATTAGATATGCTCAATCTGGCAGCTTTGACATTTTATTCAAGAACATATATTTCTCTACTATGATAACTGAAATGGCGTGCATAGAATCAGAGCACATCAGCATATTAATATACCGTTTCTTATAGTGAGGAATCATCATCTGTCTACAAG	Chr1	20422219	20422389	-	Primary
Zm00001d028019_T001	0.405882	170	Maize	Gene	-3.27747	-2.28575	0.867925	25	AGTTTCACCCTTGTCTCGTCAAGTCACCATGCATATTGTCTCCATTTCCACGTTAACTACCAGACCGTGTACATACTGACTAAACGCTCGATCTGTGACCTCAACTGTTGTATGAATGTTTCGCTGCAGTAAACTTACTAATTAAGGGTGTGTTTGGTTCTGATTTTAAA	Chr1	20431731	20431901	+	Primary
Zm00001d028020_T002_2	0.388235	170	Maize	Gene	-3.18736	-2.11603	0.325843	22	TGTGTCCATATACCTGATCAACAATTAGGCAATGCCCTGTTCATTGCTACCGGCAGACTGCGCAAATTTCATAGTCATCCATTTCAAATTCGTAATGATGTGGTGGGCAACATTTAATGTGGTACAAATATACTACTAGATTTTCTGTGCATTACAACGGAACATGTTTG	Chr1	20539117	20539287	+	Secondary
Zm00001d028020_T002	0.341176	170	Maize	Gene	-3.86507	-2.01934	0.912791	16	TTTCTGTGCATTACAACGGAACATGTTTGGTAGTATTGTCCAAAAAAAACTTGTCAAGCTAAAACCAAGATACAGAGGGTCCGTGTCAACATGTTACTATGTGTTTTCAGTGCTTTGTTTTTTTAAAGGAAATATCTTGCTGAAGTATGCAAACCGTAATGTCTAATTAA	Chr1	20539258	20539428	+	Primary
Zm00001d028022_T001	0.382353	170	Maize	Gene	-2.88998	-1.76555	0.22694	22	TTAATGTGTCTGGGCGTGCGTAAGTGAAAGCTAATAATGAATTCTCGTACCATTTTTAGGTAGGATTAAGCTCATGTAACACACAGCACACTATTCACTAAGATGTACTATGAGCTAAGTGAAACGTAGGAACAAAGGTGCCGTTTGGTCACATATTTGTAACGTAATGA	Chr1	20614806	20614976	+	Primary
Zm00001d028024_T001	0.376471	170	Maize	Gene	-3.70218	-1.47799	0.895899	25	GTCACTTGTCCTGTTTATTGTCTCCAAGTAGTGACATTTTCGAGGTTTCCATCATAGGATGTAATACAAGTGCATTGCTTATGTTGTCTGTGTGTTGTGACATGAATGCTTAATGTGCTGCTGGGATAATAAAAGCTTGGATGCTCTGCTATTCATGTTGTATATTAGTT	Chr1	20741968	20742138	+	Primary
Zm00001d028025_T001	0.458824	170	Maize	Gene	-4.4554	-2.23	0.516129	16	GGTTTGCCTACGTAGTATCATTCATTCGTAGCATTTTTCGGGTCCCATGTGATCGGCGATTGATGTGCTGTGATTTGGTAGCTTTGTACTGATATTGGAAGCATGTGGATCTGTTCTGCCTGGCAGAAGATAACCCGTGCATGTTATCTGACGTGACGAGTCCTTCACAT	Chr1	20833892	20834062	-	Primary
Zm00001d028028_T001	0.441176	170	Maize	Gene	-3.16671	-2.04646	0.458492	26	CCAGGAAAAGTGTAATCCGTGTTGGAAATCTAAAAATAGTACCACATTGTTCACTAAACTGTGCACACACGTGTTTATAAGGGCTAGTGCGCACCACAACATGTGTACTCTTGGTTGGCTGCGAGCTTTAACCCACGCAGCTAGCTTTTTTGGGTAAAAATTTGGTCGCG	Chr1	20851114	20851284	+	Primary
Zm00001d028034_T003	0.370588	170	Maize	Gene	-3.4641	-2.50872	0.938462	25	ATTGGTATAGTCTGCATTTTTGTCGTTAGCATGTGTCGCTAGGGATTGCTATTGTTTTTCTTGTAATAGCATAATCTTTACTGTAGAAGAGGCAGCGGGTGCTAACCAATCCTATGAACATATAATTAACATTATTCACTGTTTCATGCCACCTTTCGGAGTGCTTTTTT	Chr1	20939140	20939310	+	Primary
Zm00001d028035_T001	0.394118	170	Maize	Gene	-4.18759	-2.23884	0.0394737	18	AACAACATACAGACTGAGGGCAAGTATCGTCGATGGAGCTGCTAAGTTAAATTGTTTGTTCAGTTGACAGAAACAAAGGCAATTAACTCACATTCTACTACGTGGAACAAGAAACAGCCTTGCTAGAGGAATGGTAGCAGGAACTTTGATAGCATGTGTTGTTTATTTTG	Chr1	21006739	21006909	-	Primary
Zm00001d028038_T002	0.411765	170	Maize	Gene	-2.54251	-1.39057	0.50541	8	CCGAGGTGGAAGAGGAAGCCCAAACAAGTTCAAAAGCAGCAAAAGGTGGGAAGAAAGCACGCAGGAAAGGACTTGTGGAGGCATAGTTTCTGTTGGAACAGTGTATCAGCATCGTTAAAAGGAGAATATTTCATCTTCTCTTTTTTTTGGAAAAAAATCTTTAGCCTATC	Chr1	21200159	21200329	+	Primary
Zm00001d028038_T002_2	0.323529	170	Maize	Gene	-3.9244	-1.88692	0.886598	25	CAAAATCTAATTGGATATTTGTTGTTTTGGATAAGGTGGAGAGCAACTTAAAAAAACCCAATGTCCATTAGATATCTTTGGACTTGACTTGTTTCTAATGTTTGGAGACATGCTGATTTTTATGAACTAATAACACAGTAGCTGGTTGTTATATGGAGTTGTTGCAAATA	Chr1	21200470	21200640	+	Secondary
Zm00001d028039_T006	0.388235	170	Maize	Gene	-4.10916	-2.32611	0.0380952	27	AGATTATTCCTGGAAGACCAGGTATGAGAAAATCACTCATTTCTGTCAAAAATCTTATGCAGCCAAGGGAATGGAGATCTTGGATAAGCCAAAGACAACATGACGTGATATATGACTGGACCATGGATCATATACATGTCCGGATATTGCATGCGTTGTTTTGTTAGTTA	Chr1	21290642	21290812	+	Primary
Zm00001d028040_T001	0.394118	170	Maize	Gene	-4.10434	-1.93369	0.511111	31	TAGCAAACTGATTATACCGATGTCTGATCCCTCATGTTTATATGTTTTCTTTAGGATTGCTCTTTGTAAATTACAGCCCCAAACTGGCCAAATCAAAGGTCCATTCCTTTGAGTCCAGGATGCAGGTTCACCCATGAAATGGATCTGTTGAAGAAACTCTTAAGCTTGTA	Chr1	21294056	21294226	-	Primary
Zm00001d028043_T001	0.541176	170	Maize	Gene	-1.61056	-1.81438	0.845582	35	CCGAGGCCGAGGCCGCCCAGCCCGCGGCGTGAGCGCCGGACAGCCATTCGTTCCGTTTTTGTATTTCCTGCAGCCTGTGTGTGGCTTGGGTCTGAGTTTGTATGACTTGAACGTTAGCTGTTTGCACATCTATGCAATTCTTGTTCTTCCATGAATAGCCCCGTTCTAGT	Chr1	21388085	21388255	-	Primary
Zm00001d028045_T002	0.352941	170	Maize	Gene	-3.64321	-1.93172	0.846154	12	TCATCCTATAATAGCCGTCATTTTTTGTTTTATCCCTAATAAGGTCTGAGTACCAATCACATAGTTTAAGTTTATTCATTCTCACCATGTAAGCTTCTATTAGATTGAGATTATTGTTTTGGGTTTATACCTTGCAGCATGCCACTGCACAATCTTGACTTGCTGTGCTA	Chr1	21526675	21526845	+	Primary
Zm00001d028046_T001	0.429412	170	Maize	Gene	-2.87238	-1.79871	NA	17	TGCCACCAGTGGATTGCCAAAGAGTCCAACACTCTGTTGAAAGCAGGCCTAGTAATGGTGATGCAGCTGACGCTGATATATTGAGAGCAGCTTAGTGCATACATTTGGATGATGGCGATCATGAATACATCATTAAACTATTTTGTTGACAAGATGAACACTTATGCCCC	Chr1	21551696	21551866	-	Primary
Zm00001d028047_T001	0.417647	170	Maize	Gene	-3.70394	-2.48423	0.985849	41	CCTGCACAAAAAAACAATGCGCATCAACTAACAGAAGTGCAACACACTCTCATCTGAGTGTTCACATCTTTCTTTTTTTTTGGTTGATTCGTTTAAACCTCACTATGTACATACAAGGCAGAATCACAGTCCCTGCATCGTTGGCTTGCCAAGTTTTGCCCTCTTTTGCC	Chr1	21554100	21554270	+	Primary
Zm00001d028050_T001	0.417647	170	Maize	Gene	-1.70651	-1.4851	0.838251	21	CTGACTGAGGGCAATAGGCGTGGGGGATAGAAAATGCCTTTTCCCCACCACCCATCCACCACCTAATTAAAATTAACTGTTGTATGCTGTGACAATATAAACGCATGTATCAGTGTTCTTGACTGTAAATTGATATGTGCTGTTTCTCGTATTCCTTAGCTCTCTGCTTT	Chr1	21686348	21686518	+	Primary
Zm00001d028053_T001	0.435294	170	Maize	Gene	-3.74422	-1.95432	0.170354	32	CTTTGGTGGTCTGATTGCAGAAAATGTCAGCTGTGTCGATAACTTTGGTAGAGCTGCCGTTAGGCTTGCCTGTTTGAATAGCTAAACCGTTTACTCCATTTGTTCCGGAGTACAATCTGGTAATAACATAGGAGTACACTTGACTTTCTTAGACCAGGCCGTCACATTTG	Chr1	21766577	21766747	+	Primary
Zm00001d028054_T001_2	0.405882	170	Maize	Gene	-3.22981	-1.54407	0.242709	28	GGTGATCATGCATCAATGCTATTGCTTTTACTGCCTGACACAGAAGGGTGTCATTTTTTTTTTGTAGGAGTTGCCATCTGAACTGTAGAGCTCCATAGGGGATAGGTTCTGATCGGAATGTGAATGGCACTAGAAAATTACTTTTACTGTATCTGCTTGTGTTGTCAAGA	Chr1	21773538	21773708	+	Secondary
Zm00001d028054_T001	0.452941	170	Maize	Gene	-3.29148	-1.4879	0.738431	19	ATAGGGGATAGGTTCTGATCGGAATGTGAATGGCACTAGAAAATTACTTTTACTGTATCTGCTTGTGTTGTCAAGAACCGAATGAGGTGCCTGGCAGCCTTGTCTGTACCCTGTACACTAAAATTGGAGAATGTTGAAGCCCTCGGCAGTAATCGGCTGGACTTGTAAGG	Chr1	21773632	21773802	+	Primary
Zm00001d028055_T001	0.411765	170	Maize	Gene	-2.06134	-1.69932	0.785714	15	ATTTTGTGTTGTGTCACTCAGAGAGGTTTATGGTGTTGTGTGCGAGTGGAGGCTAGTAGCAGTATAGCTTAGAAAGCACCCTTTTGTGTGTATGTAGCGAGGGATCACGCAAATGATCCTGTACTACTAATGATAATGTTCTGATGTCTGAATTTCAGTTGTTACTGCAT	Chr1	21774585	21774755	-	Primary
Zm00001d028062_T001	0.388235	170	Maize	Gene	-2.26118	-1.2038	0.98538	10	ATATGTGTATGGCTCACCATATCTAGTTTAACCTGTAAAAAAGAAATAGGGAACGGCCTGTTTGGCCGCAGCTGCATTACCTTGCAGTTCTATGTGGTACTACTATGTAAAATGCTTGAAAATGTTATAGTTTTAACGTGTCCTGACTCTTCAACCATGTATATTGCGAG	Chr1	21842279	21842449	-	Primary
Zm00001d028066_T001	0.494118	170	Maize	Gene	-2.05075	-1.46655	0.474963	13	CGCGGTGGGCGGGCGGATCGCGGCGTTCGCGCGAGCGTAGCCGGTTAGGGAGGCGGGGGCAGTCTACATTAGTCTCTTAATAGAGAGATACCATGTATTGAGATCTGTTAGTCTAAAATGAACTATAAGAGCTAATTAGCACAATGGGTCATATTGTATGCCATTATGTC	Chr1	21902628	21902798	-	Primary
Zm00001d028071_T002	0.423529	170	Maize	Gene	-3.3752	-1.69536	0.498433	22	TTTCAATACCACTCATTGATGAGCACTTGAGCAATACCAGGGAGATAAGAAAGAGAATTCAGGACTCCGTGCTGACATAGCAGGGCGTCCATATGCTTCTGTATCTTTGGCGTTGGACCGTTGTAGTAAAAGATATGAATGTCTCGTGATATTTGTACTTGTCTATGCCT	Chr1	21981831	21982001	+	Primary
Zm00001d028071_T002_2	0.394118	170	Maize	Gene	-3.74211	-2.16317	0.868421	28	TGGACCGTTGTAGTAAAAGATATGAATGTCTCGTGATATTTGTACTTGTCTATGCCTAGTCTGATGTCTGACGACTCTTCCATAACCCATACCAGTCCGTGCAGATTTTCATTTTTGTGCAACCGTCTTATGTCTGAGCAGTTTTTTTATAATATCACAGGAGTCAGAAG	Chr1	21981944	21982114	+	Secondary
Zm00001d028072_T001	0.441176	170	Maize	Gene	-1.35364	-0.723733	0.538321	7	GCCGCCGCCGCCTGCCTCCTGTTGAATCCCCTGGATCCCCTTTCAGGCTTTCACTTGGATACATCTGGTCGTCAAAATCTGCTGTCATACTTTTATTAAGGTCACTAGTGTGACCATATATGTATCAAATATAAGTGTGTTACTGTTACCAATACCATATTGCTTGAGTG	Chr1	21984911	21985081	+	Primary
Zm00001d028073_T003	0.441176	170	Maize	Gene	-4.00159	-1.54345	0.830325	30	GCTTCCTGTAGATATGAAAAGAGCTTGTCGTTTGCGTGCTTAGTCTTGTGTGGAGTGCTCGAGTGGTGATGAGTGTTTGTATTGTGAAAGGGAGTCCGTTGTTGGCTTGATACAGGTGTTTTCTTGTCTAAATCCACACGAAAGTTGTTCATCCTGATTTGCTCATGGAG	Chr1	22006693	22006863	+	Primary
Zm00001d028074_T001	0.4	NA	Maize	Gene	NA	-1.92782	NA	22	TTCTCTCTTTTTTTTTCCCCTAACACTTCCAAATTTTGCGACCCTTCAGTTTTGTTCTGGTTCTGGTAGACGAGATACTGTCTTTTTTCTTTTGTAGAATCACCAGGGAGTACGACGATGGAAAATCTATGATGTAGATACATTTCCCTTGACTCTTGTCATTGTCCGCC	Chr1	22018434	22018604	+	Primary
Zm00001d028075_T011	0.482353	170	Maize	Gene	-3.76659	-1.69131	0.103659	15	GACCATGTTCTTAAACGTCTTGTAGGCCGGGAGCCCGGGATGGTACGCGTACGTTGTTAGGTGATGTTGTTAGCATGTAGGCTTGCCATGAAACCTATGAGTCCTTGGGTTGTGCTGTGAGGGTTTATGTCATAAGAAGCCTACTTTGTTAGAGAGTTGAAGCACGACTG	Chr1	22053679	22053849	-	Primary
Zm00001d028077_T002	0.394118	170	Maize	Gene	-4.01495	-2.34999	0.730263	28	GCTTCCATTTCTAGTTCCAGAACGCCTCCTGCTCGGATTTGCAGAGCAACTTAAGTAGCAAATAAGTTTAGTAGTATCACGCATAGATCTACAGTTTGTGCATGGTTGTTGATTTGAAGTCTAAATCTTGCTCGGATATGCTATTGATTTATTGTGGTGGGCAGAATTTT	Chr1	22121344	22121514	+	Primary
Zm00001d028084_T002	0.482353	170	Maize	Gene	-3.89647	-2.34955	0.259259	45	AGTTTCACTGCATGTATAGCACGCCATTACGGCCTCTGTTTGGTTCAAGCGCTTATGATTTCGCATCAGTCTTTGGCCACCAGTGACGAGCGCTGTTTCGCGGACGCAAAATGCACGTCTGTGCTGTGATTTAGTTCCGTCTTTTTTTCTCGTCTGATTGGTTGCTCATC	Chr1	22263375	22263545	-	Primary
Zm00001d028086_T001	0.405882	170	Maize	Gene	-4.06052	-2.2415	0.439024	29	TTCTCTTTCTTTTCGTTTTGGCGACACAAGTGTTACGAATTCTGATTCATCCCATATAAGTTCCATGCACAACTGTGACATGCTATTTGGTTTTGTCAGCTCCCTTGGAGCTCTGGCACACCTAATTAATCTATCGAATATTCGAATTGTAATACGAAGGCCTCCTGTAG	Chr1	22489421	22489591	+	Primary
Zm00001d028088_T003	0.4	170	Maize	Gene	-2.22616	-1.63603	0.779762	25	ATGCAAGGATTGACAGGGCTTTAGCTGCTGGTAGCCTTATGCTTTTGATGTGCCGTACTGTAAATGGCATTTTTGGAGGCACTCCTACTTGACCATCCAAATTTTTGTGCTTGTTCTGTTTTTAAATCAAATAACGCCATGAAGTAACCCACATATGTTCTCGTAACATT	Chr1	22606252	22606422	+	Primary
Zm00001d028089_T001	0.417647	170	Maize	Gene	-4.34985	-2.52592	0.5625	28	CTCTCTCTCTCCTGCTGGGTGACTTGCAGAAATTGTGGTTGTGGCTTAGAAAAGCTGCCCACTTTCAGTAAGTAGTGCAATGCAGCTTCTGGGTTATGGCCTCTTATTTAACTATGCTCATCTGATATAATACGGGAACATGTTATCTCTTATCTGCATGTAAATTTTGC	Chr1	22609049	22609219	-	Primary
Zm00001d028093_T001	0.405882	170	Maize	Gene	-4.36853	-2.22606	0.84	22	TGTAGTATCTTATCAGCCAAGGTTGTGGACTCGATTGTTAGAAAATGCCTTGGGCTCTTGTAGCTGTTCTTTGCTTTATATTTTTTCTTGGTGCTTTTGCTAGGAACATTGGAGGCTGGAGCTGTATATGACAATCTTGTTGTTCACTCGAATGTGCTTGTTTTGACACC	Chr1	22735361	22735531	-	Primary
Zm00001d028094_T001	0.529412	170	Maize	Gene	-3.79602	-1.5882	0.348485	23	GGGGACGGGGATCAGATAATGTGGCGACCCGCGCCGTTTGCTGTGCGCGCCATGACTGTAGACTGTAGTACGAGTGTACGACTTGTTCTGGACTTCTGGTACCCGATTTTTTTACTGCTTTTTAATGGAGAGCCGAGCAGTAGCACTGGTACTCCGCATCTTGCCCTCTT	Chr1	22841777	22841947	-	Primary
Zm00001d028096_T003	0.335294	170	Maize	Gene	-3.04178	-1.89964	0.896509	12	CACTTGAATATAATTCCTTTTCCAGGTTTTCCTGGTACTTAACAACAGCAAAAATAGGACGGTTAGTATCAAGTGGTGTTTGGCTACCTTGTAAGAGATTTACTGATTAAAACATTGTAATGCTAAAGCTTGAATAGATCATAATTGAGGAAAGAGAATTATCTAGTGTC	Chr1	22880096	22880266	-	Primary
Zm00001d028097_T001	0.341176	170	Maize	Gene	-1.22503	-1.39068	0.723152	19	CCAAAGTTGAAGCGCTGTTGGCACTGTAGCTGTCTTATTTATGTCTGGAGTTGTTTTTTGTGATAGATTATCATGTACTTGGTTTCAGATGTGTTGAATACTGTCTTTTTTATTCTATATATTCTGCATATCTATGTGGAATTGTGGATTAAACCACCTTATGAAGCTAT	Chr1	22894135	22894305	+	Primary
Zm00001d028098_T001	0.441176	170	Maize	Gene	-4.42702	-2.00487	0.114583	31	AATGGTGAAGACCCCTGCAGTTCTGCTCTTGTGGATAGGTGGCCACTGAAACGGTTGGTAACTTGGTATTGTAAATGGGACAACCGGACAATGTTATCTCAACAATGCCATGGTGATATGCTATCGTCAGTGTAAGATGACTTTCCTGTCAGATCTCAATGAGTATCTGA	Chr1	22971731	22971901	+	Primary
Zm00001d028102_T002	0.447059	170	Maize	Gene	-3.90105	-2.38173	0.72	23	TTTTGAATTCTTTGGTTGTTTTTCGCAAAGCTGTAGCCAATAATCCGTTCCACGAACCTTTTCTGTTATTCTGGCAAACGTTTGGAGCACTGTGGCTTAGATCCGGATGGGTCGTCTACAGGAATTTTACCTGCCTGCTTTTATTGTTGGAAGCATCTGGCCGTCGGTAG	Chr1	23008233	23008403	+	Primary
Zm00001d028102_T002_2	0.476471	170	Maize	Gene	-4.20699	-2.25735	0.193548	28	ATCTGGCCGTCGGTAGATGTACACTGTGCTCGCTTCTTTAGCACCTAGGCCTCTGCCACTGTGTTACTGAGTAGACGCTACGGTAATCTTTTGCATGCAGGATTAGCATGCTAATTTTGTGCGGTGTTTGATTTACCGCTCTTTACGGTCTACCACTTGTTTGGAGCTCA	Chr1	23008387	23008557	+	Secondary
Zm00001d028104_T003	0.323529	170	Maize	Gene	-3.57724	-2.24215	0.877888	17	AATTTTAAGGTATAGGTTGAGAACTGCTATCTTTTGTAGGTTAATCCTTTTTTAGCGCTCCCATGCTTTACCTTGTCAATCGTAGTTGCAAAAAAACTTGAAGCGCTAAAATTAATGACTTGTATTACTTATTTTAGAGTATATTTGCACAAAACAACCTTGCTAGAATC	Chr1	23019571	23019741	-	Primary
Zm00001d028105_T002	0.352941	170	Maize	Gene	-4.44432	-2.07031	0.909722	24	TGTTTGTGCTTTTCTTTTACATCTTCAAACTTATTGTATTATTGCGAATGTGATGTTGAGTAGAATAACAGAGTTCACATTATTTAAGCTGTGTAGAGTGTGTGACATGGGCTTGTTTTGTAGCAAATGAAGCAGCTCAGTTGTGGATTTTGGATGTGTTGTGAACGAAA	Chr1	23026261	23026431	+	Primary
Zm00001d028107_T001	0.364706	170	Maize	Gene	-3.53681	-1.99801	0.977034	43	TAGGCGGTATCACCTCTGTATATTCGTTTGATAAAAGGTCATCCATGTTTATGTTGCGTACTTGTATACTTTTTTTTTGCGAGCGGGTTGGACCCGTATTTCTTGTATACAGTTTTATGATGAACCGGAAATTATACTTATTTTGGACTTGAGGATGATTTAGTTTTGGC	Chr1	23027788	23027958	-	Primary
Zm00001d028109_T003	0.394118	170	Maize	Gene	-2.92245	-1.7553	0.398438	11	GTATCGGTGTTCTGGACACGTTCAAATCATGTGGTGTGGTATGTTAAGTGTTAACTGTGTAAAATCACATGGCCTACTTGGAAGTGTGCTCTGTAAGTTTTGATTCGAGCTTGCTTCATACTGAAGAGTGAAAAATATGTATATTGCATCATCTGGTCAACTGATTCCAG	Chr1	23113849	23114019	+	Primary
Zm00001d028110_T001	0.4	170	Maize	Gene	-3.50474	-2.50694	0.975	21	CCCTCTGCCTTTGTGCTCCTGGCTGTTGCGTCGATCATGGTAGTTTTGCTTAAGCGCGTTTAGGTCAGTCAAAAATAAAATAGAATGAAGATAAAGGAAACTTGGACACATTAGCATGATTATTTATCTCTTCATGGGATTGTTTTTTCTTGTGTGGGGCTCAATCTTCT	Chr1	23114289	23114459	-	Primary
Zm00001d028111_T001	0.429412	170	Maize	Gene	-3.97801	-1.902	0.897716	33	ACACTGTATAGGTCAGATGTAGATGCAGGGTTTGTAAATGTGCAGTTTTTGGAGTTTGCACTGAAATCAGATAAAACTTTGTGGCCTTTTGGGCGAGGTGTTGTGGCGATCCACTCGTCTTACTTTCAAGAATAATCTGCTTGCCCATTCAGCATTGGTCTTACCGTTTG	Chr1	23118771	23118941	-	Primary
Zm00001d028112_T001	0.441176	170	Maize	Gene	-4.18988	-2.11412	0.370558	31	TATGCAAGAGGTATTAATCAGGGATGTTGTGTTCATAATTTTGTTAACCTGGTTTAGCAGTATGTTGGTGGACAGCGTCTGGTATTGTGCACGCCCGTGCTCTGAGGCTGCCTCCTGTGTTCCACTCAATTTTAGCTGTGCGATTTGTTCTCTTGTGTTCCACTCAATTT	Chr1	23150630	23150800	+	Primary
Zm00001d028113_T001	0.417647	170	Maize	Gene	-4.19121	-2.62782	0.387097	29	TGTTCCAAGTTGTTCTACATTGATACTGGGTATCTCACAGTTGAGCTCTGGGGTTACAGCAATTTTGTTAGTCAGATTTCTGATGATCATAACTTGGAAGGCCTGTAAGACTTGTGGTTTCCTTGTAGTAATATTTTGGCGGGGAACTTTAGCTGCTTGTTCTTCCAGCG	Chr1	23250342	23250512	+	Primary
Zm00001d028113_T001_2	0.452941	170	Maize	Gene	-4.20225	-1.99303	0.331058	24	TCCACCGGAAAAGTTGTTCTGTCGCGGGCTCGCGTCGAGGACACACCAGCTCAAGACAGAGTTTGTTCCCAGATTATTCATCTCCTAATGGATGCTTGCACAGGCAGCTCTGTTCTACTAGTTGCCATAATATATGAAAACTGACATCTGAATGAATTGTGTCTGTATTC	Chr1	23250533	23250703	+	Secondary
Zm00001d028114_T002	0.364706	170	Maize	Gene	-3.83515	-2.46726	0.593705	27	CTCCCGATCATGCTGCATTAGGAATCTATAGCAAAGGAGTTCACATTTTTTGTGGATTTTCCCCATAGTTGTCTTAGTTATTAACTTATCCCTTGCAAAGGTAGGAAACATATGTTTTTGTGAATGTAAATTAGTCCACTTTTGTTCGTGAGGAAATTTACTCGCTCTTG	Chr1	23269703	23269873	+	Primary
Zm00001d028117_T001_2	0.411765	170	Maize	Gene	-3.89551	-2.22622	0.607046	27	TCAGTTATGCCCTTCTGTTCTATAGCACTGGAAGGGCACAGCTGAGCAAAAAACACGACTAAGGGTATATGTGAGCACACCACCAGAACTAAGGGCACCAATTTAAAATTTTTGTTTGGTTATCGATAATCCAGTTTCTCATTCGTGCTTATTTGTTGTGAGCTGGTAGT	Chr1	23321788	23321958	-	Secondary
Zm00001d028117_T001	0.394118	170	Maize	Gene	-2.97319	-1.7024	0.632911	19	GCTACTTCTTTATCTAGACGAATCTGGACAGGAGGTCCCTTATGACGCGAACTTCATAAAATTGTCTGGCGACATGTTTTCTTCTGTCCCTGCCCTAAACTCTAAACCCAAAGGTTATTCGTAACAAGTGTTTTAAGATTATTTTTGTTTATGTTTGGGTTCGAGTACTG	Chr1	23322049	23322219	-	Primary
Zm00001d028118_T001	0.429412	170	Maize	Gene	-2.10898	-0.975597	0.557598	16	TTGTTAGCGCGCCCGACTGGTGTCCAGATGTGTAGCGGCAGCAGTTGGCTAAGCATAGCACTAGACTAGTATAGTAGTATCCATGCATGGATTTGATGGTGTGTTTGTAATAAGGTAAGTAGTATACGGTATCGCATAAAATCTTTATCCTGTTCTTTGTGAGCTCAATC	Chr1	23362247	23362417	-	Primary
Zm00001d028119_T005	0.347059	170	Maize	Gene	-2.71426	-1.77061	0.870903	54	ATATTGACATGCATTGGTTGTGGAGCAATTAGTATGGTTCTACTTGATGCAAGGTCATTGAGTTGTTGAAGTGATATTTTGTCGAATATTTTATATGCCGTTGCAAAGCACGGGCATCTACCTAGTGTTAATAATATGTTTTTAATCTTCCTTCTTCTTATGCATATCAG	Chr1	23371638	23371808	+	Primary
Zm00001d028120_T001	0.376471	170	Maize	Gene	-4.46182	-2.27889	0.796875	30	TGACCAGCTTAAACTTGCCCTTGACTCTTCTTCTTGGTGTGTTGAATGGTGTTTCTTGTTTTATCTTCTTCTGTTCTTCTGTTGACACAAGTGAACATACATGTAACAATTCGAAGAGGTCTGTAATAACCAGATCAATTGATGTCGGATAAACGGGAAATTGCATAGAT	Chr1	23432904	23433074	-	Primary
Zm00001d028122_T001	0.435294	170	Maize	Gene	-4.20333	-2.27437	0.145	34	AATTTGCACTTTCAGCTCTTGGCTGCTAGAGCAGAAGCCCTTTTCCGACTCAATTTACTTGATGAGGCTGATGTTGCAATCTCTAGTTTATATAGATTTTGATGAGCTGTAATGAATCCTGGCTCATTCCAGTACAACCGAACGGGCCCTTACAAATGTTCTGGTCCAGG	Chr1	23488660	23488830	+	Primary
Zm00001d028125_T001	0.4	170	Maize	Gene	-2.44068	-1.59403	0.328255	22	GGCTGAGTCCAGCAAGCAAACACCACCATTGCCCAAAAGCAACAAATAATGGTCGTGGTCTTATGTGAAGAAGAATTTTTCTAGTTGTCCACTGTCCAAGTCTCTACTGTTTATGGTTAAGGTCACTGGAAGAGTTGTTATTTTCTGGTTACCATTCCATTCTTTATATG	Chr1	23558045	23558215	-	Primary
Zm00001d028128_T003	0.476471	170	Maize	Gene	-3.62229	-2.37526	0	22	GGGCTCATCTGCATCCTGGTTACTTTCCCTAGAACAATTCGGAAAGTTCCTGTAAAGTTAGGACAGAGGTTTCCATTTCCCTGAGCGGCTGAGCAGAACTGGTTCGAAGACAATGGATGCAGGCCGTATCCAGTGCCGATTCTTTTGGTGATACCACATTCTTCCGTTAT	Chr1	23604529	23604699	+	Primary
Zm00001d028128_T003_2	0.441176	170	Maize	Gene	-4.30231	-1.72724	0.470085	34	ATCAGGGAGGTGTAGCAAGTCTACTAGAGTGAACCTGAGCTGTTTTTTTTAATCTGTGATTGTCAGGACAGTTTGACAGTGCATTGGGATGCTACTGAGCAAGTGGTTCATACTGTATATGCGTTGTATAAGATCGTGCAGCTTTCTGGCGGTGTGGAGTGCTTTTCTCA	Chr1	23609446	23609616	+	Secondary
Zm00001d028130_T001	0.452941	170	Maize	Gene	-3.64069	-1.79748	0.752542	22	TGCCTGATGTTGTATCATGTAAAAAACCCCTAGCGACGTGTGCTGCTGATCTGCCTCGCAAGATCTGTTGGGAGGGTGAATTGCCACTCGGTTCTACCCGCCGCCTATGTACTCTACTCAGGGATTTGTATATTAATCCATTATTCTTTCAGCTGTTGGAAAAAGCAAAA	Chr1	23628611	23628781	-	Primary
Zm00001d028139_T001	0.505882	170	Maize	Gene	-4.03697	-2.23345	0.272727	8	CGCGCAGGCAACGCCGTGGGAGAGGAATCCGAGTAGCTCGCCGATCCTGTAACTAAAAACTTGGATAGCAATGCAAGTAGTTTGGATTGAACCCCAGGCGCTGTGATTTTGGGCAAAAGGAAGAGGAAACAGTAGACGCCAGGTTCGATTAGCAGCTACGTAGTCTTATG	Chr1	23959851	23960021	-	Primary
Zm00001d028140_T001	0.435294	170	Maize	Gene	-3.70379	-1.77653	0.0909091	20	GCCTGCTGAGTTTGCTGAAAAACATATTACTGTTGAATGCAGGAGGAGAAGGTCAGCAGAACCGCTTCATTCACTCGGTTCTATGCATCCGTAGCTGAAAACCGTCAACCAAAATGTATGTCATAAATCTCTACTACTCCTTATGTCTTTAGTGTAGGCGTCCACATCTC	Chr1	23981334	23981504	+	Primary
Zm00001d028143_T002	0.435294	170	Maize	Gene	-2.90973	-2.41817	0.6	24	TTCCATGCCCCGGAATCCAGAATCAACATTTTGTATAGTTTGCAGCTGCAAATGTGTATCTTGTGATTTTGGGGGGAGGATGCTTGTTTAAGTAACGCTCACTGGATACCTTGTAGCACTACTGTTTCAAGAGCGCTCGAATGATTCAGTAAGGGCTTTCGGTTTCATCA	Chr1	24011351	24011521	+	Primary
Zm00001d028152_T001	0.364706	NA	Maize	Gene	NA	NA	NA	2	CGTTAGACATACCATTGACACTCATTTCATGTTTGCTTGTAATAAGATAAAAAGTGCTGTCGATAGAACATACATACGGGACAACATCCCACTGAAAGTTCCACCCATAGCAATGAGCAATGAAAGAAACACAAGAAATCTTACCATCTCATCTATTATTTCCTATGCTA	Chr1	24314916	24315086	+	Primary
Zm00001d028153_T003	0.352941	170	Maize	Gene	-1.82126	-1.47764	0.8472	29	CTGAACTTTCCGAAGTTTGATGTAATGAGGTATTCATTTTCTGCAGCTTTTCTCTGGGACTGAAAGAAATGTAGTGCCTGTACTAGGAAAGAAGATGTTCAGAATTGAATGTACTTGATTTGAAGTATATCAGATGATATGGTTCATGCTAGCTGTATACTTGTATTACT	Chr1	24332759	24332929	+	Primary
Zm00001d028153_T003_2	0.364706	170	Maize	Gene	-2.71446	-1.53361	0.601513	19	CCTGTACTAGGAAAGAAGATGTTCAGAATTGAATGTACTTGATTTGAAGTATATCAGATGATATGGTTCATGCTAGCTGTATACTTGTATTACTGTATTGGTGGCACTAAAATTTCTTCTAGCAAGTCTGAAGCAGACGAAGGATTGGCCAAATTTGTAAGCTTCTGAAG	Chr1	24332835	24333005	+	Secondary
Zm00001d028154_T001	0.370588	NA	Maize	Gene	NA	NA	0.949495	NA	CATAAAGAGGGAGCTCAATTAGGCATTGAGCCCTAGAGCAACTCCATATTTTTCTTTGTTTTGCGTGAGGGGAATAACAATACTATATGCATCTGATAAGTTATCGGTTGCTTGTACATATACTTTCAAGCTATAAATTATTGTGTCCGCATGTTTCGTTTCTTCTCCTA	Chr1	24418007	24418177	+	Primary
Zm00001d028159_T001	0.423529	170	Maize	Gene	-3.75269	-2.37132	0.579505	16	CACGGCCGCCGCCGCTTAACATAATCGTTTTAATTGGTTTGGTTTTGTTGATTAGCACGGACGAACAACAGGCAAGGAAGAGCTCTTCAATCAATTCAAGCTGTACCCGGAGAGGCTTATTAAATTCTAATAATGCTTATTCTTTCTTCCTTTGCTTTGCTTTACCCGCT	Chr1	24572876	24573046	+	Primary
Zm00001d028160_T002	0.494118	170	Maize	Gene	-4.29843	-1.09756	0.977273	19	GTTGGGTAGGCATACCTGTCGTCTGTCAGCGTAGACATAAAAAAAAAGGACTCTGGGACGCTCGCCCATGTATGTATGTATATGATGTGAAGTGATCCAAGGTGGTTCGCGTGCTATGGCAATAAACGTGTGGGAAAGCGATGTATCGTCGATGACTGTCGCCGCCTGCA	Chr1	24589884	24590054	-	Primary
Zm00001d028162_T004	0.364706	170	Maize	Gene	-2.72853	-1.98853	0.846626	21	GGTTTCAGGCTTTGTGTATATCTTACAGTACTTAGCTCCTTTCCTTGTAGTTTAAGTTGTTATGATGAGCTTTTACATTTGGCTTATATATGTATATTCTGTAACGTTGATGCATTGTTAAGTGTTCCTGACCCCAAAAAAAGGGGGTGCAAAAACGTGATTGTGAAGTG	Chr1	24771791	24771961	-	Primary
Zm00001d028161_T001	0.394118	170	Maize	Gene	-4.16423	-2.26138	0.803279	29	TTGGTAAGAACCAGCTGTAAGTAAAAGGAACAGATTTTGATCTTAGTGAGGTGTTCTTCTTCTTCAGTGACAATTTCTATGTTGACGAGCACCACTACCAGACTCCTAGTAGTTGTAATTGCTTGTTATGAGATCTGGCGTCTTACCTGAATTTTGCGTTTTTCAAGAGC	Chr1	24772453	24772623	+	Primary
Zm00001d028162_T004_2	0.447059	170	Maize	Gene	-2.72835	-2.1097	0.690608	2	CGAGAGTGCCTGGAATTTGGTTAGGCACGAATGTGGTGCGCCTGCGCTTTAGAATGTTCCACCTTGTTGCCTCATCACATATGCATGTGTGGATCTGGCTGAAGAACTAGAGTCCTCGGCCTACTTTTTTTTTTTTTTTTTTTTTTTTTGCGCACGACTTGAGTTCTTGG	Chr1	24777533	24777703	-	Secondary
Zm00001d028165_T001	0.564706	170	Maize	Gene	-4.49467	-2.24002	0.047619	20	AGGCCTCCATGGCTGGAGCCTGGATGAAGTGTTTGGGGAAACTCGGGAGCTGGAGCTCCCTTGGCTTTAAAAGGGTTTCTTGGTTCTGGCGGCTGGACGGAGAATCTTGCGGTACGGTTGGCATGACAACGATCACATGCGCAGCTGGCTAGAATTCCTCTCCCCCTCCT	Chr1	24947017	24947187	-	Primary
Zm00001d028164_T002_2	0.405882	170	Maize	Gene	-3.80834	-1.83054	0.3	22	GCACAGCTCTCGCATGTTGAGTATGCGTTAATTACTACTATTAGTACTCCTAAGGATAATCCCATAAGCGATGCGGTTATTTGCATCCTATGAAGGTGTTACTGGAAATGCTTACGAAACAGAAATGCATGGTTTGCACATGATGGAGGCAAAATACCTATGGTATGACT	Chr1	24951037	24951207	+	Secondary
Zm00001d028164_T002	0.376471	170	Maize	Gene	-2.18266	-1.0664	0.643971	22	AAATACCTATGGTATGACTTGACTGGAGTGGTCGTGGCGAGAAACAAACCTGCTCTGGGAAGGACATTCCTTGAGCTCCACAAAAACATGTATGGTGATATCTTGATGATGTGTAACTGTACTTAGTAAGTAAACAAGTCTTTTTGTTTTACTGTTTCTTACAAGAAAAA	Chr1	24951188	24951358	+	Primary
Zm00001d028167_T001	0.364706	170	Maize	Gene	-2.34975	-2.20625	0.271458	30	GATCGTTGCTGATGTGTTTCTTTCCTGTTACTACTGCCTCTGTAGTCTGTACTCCTACCTAGAAGAGTAGCTCCTTTGATTTTTTTTCTTCTGTTTTGTTGTTGAATTTTATTAGGGTTCTATAGTGCCATTTGTACACATTTTTTCCCTTCTTATTGATGTACGTACGA	Chr1	25047788	25047958	-	Primary
Zm00001d028169_T001	0.370588	170	Maize	Gene	-3.4997	-1.82711	0.884932	31	AGAATGAGGTACTCGGACCGTGGAATTTAGATTGTTCCAGTGTCCGCTATCTTCATTTAAGAAGTTACTTTCTTCCTGACATAGAGCTTGCTTGATATCTGTCTGTATCATCAAGAGTCTGATCAATAGAATATAACCATCTTACTTTCCAGAAAAGTGTGCTACAATTA	Chr1	25110398	25110568	+	Primary
Zm00001d028169_T001_2	0.411765	170	Maize	Gene	-2.93202	-1.89459	0.892938	31	CTGCAGACTGCAGAGCTTGTGGGCTTTGTTACTCAGTTTTTGTTACCCATTTACGTTACTGAGTGGAAACCATCCCGTTACTTTGTTACAATGACGTTTATGTCACATTTTCTGAACCAAACAGCACCTAATACAAGTTAATTTCTCCTCGGCTAAAGTGAGTTGCCGTA	Chr1	25113445	25113615	+	Secondary
Zm00001d028170_T001	0.470588	170	Maize	Gene	-3.38621	-1.93634	0.461538	20	AGGATGCGGGCACGCTCACAGTCACAGGCTCACAGCTACTGGGTGGGGAGTGGGGACAAAGTGCCACGGCGTGCTCTATTTTGTCGCATGATAAGAGTGTGGTTTTTTCAGATCCTTCTCAATCAATATATACAGTAGAAATTCTTGTACAATTAACACCATTGGCTTCC	Chr1	25117529	25117699	+	Primary
Zm00001d028171_T001_2	0.4	170	Maize	Gene	-3.83286	-2.06105	0.376923	27	GTGCACTAGCTCGTAATCCCCTATATATACATATACATGGTCCAGGTCTGTCAGATGTCGGCTGGCACGTAATCACATACTTTCTGTCTCCGTAGTATGCTTCTAGGACTCACTCTTGGTACTGCTATTATTAGTATTATGCTTTGTTAGAAGATAATAATTTCATCCCA	Chr1	25154855	25155025	+	Secondary
Zm00001d028171_T001	0.341176	170	Maize	Gene	-3.4071	-1.8771	0.981818	24	CCGTAGTATGCTTCTAGGACTCACTCTTGGTACTGCTATTATTAGTATTATGCTTTGTTAGAAGATAATAATTTCATCCCATAGTCATAGATTAATCCCGTGTACTAATACATACCAATGAATATAATGTTACGAAATCAGTTCTGACTCAGGTACTGTGTCTATCTGAA	Chr1	25154944	25155114	+	Primary
Zm00001d028172_T001	0.535294	170	Maize	Gene	-4.07504	-2.01414	0.463415	18	GCATGCTTCCCCCTTCCCTTTCGATCTAGAGCAACCCCAGCAGGCGCCCTGCACCGTCTGGCGTCTGCTTGCTGTTCATGTCCCGTGTCTCTGTGTGTTTTTGGATTGGATGCCAATGGAATAAGAACGTAGGCTCGAGTCCTCTGTTCTATTTGGTGTTTGTGGGGTCA	Chr1	25155632	25155802	-	Primary
Zm00001d028173_T002_2	0.3	170	Maize	Gene	-3.70441	-2.21006	0.940325	29	TGTGAGTAAGCTATTGCTTAAAAATGATCAACTCAATATCAGGATAGTTAGTGACCTTTAGTTCAATTGAATAATTCTGTATAATTCCTAAGTTAGCACTCGTTCATGCTTCAATCAATTCAATATCAAACTTCATGTCACTTTCTTATTATTCTGAGTTGTTATTCCTA	Chr1	25306658	25306828	+	Secondary
Zm00001d028173_T002	0.4	170	Maize	Gene	-3.64744	-1.93037	0.593301	38	GAATTCTAACTTATAAGGACAAGTTAGGTGTAATGGTGAGAGTTATCTTACCGAGCCACCAGATCCTAGGTTTGAAGTAGCCTCTTCCTATTTTCATTGGGTCATGAATTTGTAGTATCTGTATTTGCAGCGGAAAGCTTACCTTGTTTTATGCCTTTGTCGTGTGAGTC	Chr1	25316255	25316425	+	Primary
Zm00001d028174_T001	0.405882	170	Maize	Gene	-2.87627	-1.75731	0.369021	16	ACACTGGGCCTGACAAATGAGGTGATGGGTGGAACCAATTGTGATGGTTGGCAAAACGATTATGGTGATGCAGGGGCAGCTATAGAATGCAAGGACATTGACGATGACATTGTAATGTTTGATATGAAAAATCCAGTTATGAGGCTTGGTAACATATATATATAGTAGCA	Chr1	25496401	25496571	+	Primary
Zm00001d028175_T001	0.388235	170	Maize	Gene	-0.275055	-0.500294	0.812754	28	GGATGCCCTATCCCACAAAACTGCGTTTTGTGTGTCACTGTGTGTGTTTGTGTGTCCAGTGTTTGTACGTGTGTCAACCTGTGTGTACGTTCTATTACATATCTTAGTATGTAATGAGTCCTAGTATTAATTATCAGAGATGGTGTTATGAAATCGTGTGTGATGATAAT	Chr1	25500306	25500476	-	Primary
Zm00001d028177_T005	0.394118	NA	Maize	Gene	NA	NA	NA	5	TGGTTGTGCACACATCGGCTTATTGACAGGTAGATTACTATGAAAGTCTCAAGGCGATGCAGAGCATTGTGCAGTTTTTTCATGCCTTTTATTTTACCTTAGATCCTAAGGGTGTGCAATGCCATTTGATATATATATACCTTTATGATCACTCTGGTTTGCTCACCTCT	Chr1	25545577	25545747	-	Primary
Zm00001d028177_T005_2	0.441176	NA	Maize	Gene	NA	-2.00365	0.25	24	AGTGTTTTTTTTTCCTGTTGTTGGCCATGCGGGACCGTGAGGGCTACGAGCGACTTGCATTGTACTTGGTGGTTGTGCACACATCGGCTTATTGACAGGTAGATTACTATGAAAGTCTCAAGGCGATGCAGAGCATTGTGCAGTTTTTTCATGCCTTTTATTTTACCTTA	Chr1	25545646	25545816	-	Secondary
Zm00001d028178_T001	0.435294	170	Maize	Gene	-3.34946	-1.90753	0.189873	17	GAAGTGCTTAATCCGAGTGCATAAGGCTCACACTTTCTTCGCTCCCAAAGTTCTTGTAGGTTGGGGTTCAGCCTCAACCACTTGGAAGTGAGGCCTCAAATGTTTGAGCTACGTGAGTTGTCAAAGCAGAGTCTAACAGTTTTTTTTCCTCTAAAGAGACATGTTGTTAT	Chr1	25547571	25547741	+	Primary
Zm00001d028180_T001	0.476471	170	Maize	Gene	-3.31305	-1.88071	0.6	16	CGTTCTTTCCTAGTCATTGCTGTTGCGCTTTTGTATTTGTCGGACCCGTAACTACCAGGGCTCTGCTATTAGCGGCACGGAGCCTGTAATTGTATTGTATGATAATGTGATCGAGGGTGCTACTTCCCCTCGGCATTCCTAGTGTTGGTTAAAAGTCGTTCGACAGCAAC	Chr1	25636539	25636709	+	Primary
Zm00001d028181_T001	0.4	170	Maize	Gene	-2.10824	-1.12597	0.910887	34	AGAATGCAATCATGTCATGAGGGCATGAATAAGGCTATCAGACATGGGCATCCTTCTTTGTTCACTAAGGATCAGCTGTTCAAATACCTGTATCTATTTTACTCTTATGAAATCTGGCTGGTTAATAATATGAAGCCGACGCTTTGCCTCATCTATGCTCGTGCATTGAT	Chr1	25716987	25717157	+	Primary
Zm00001d028181_T001_2	0.376471	170	Maize	Gene	-3.98156	-1.32168	0.985549	18	GTATCTATTTTACTCTTATGAAATCTGGCTGGTTAATAATATGAAGCCGACGCTTTGCCTCATCTATGCTCGTGCATTGATGTAACGTGTCCTTGTTTGATATTAAGAAACTACTATGGAATATAAGAAAGAAAACAGCCTGCTTCTTGCATCTCCGTGGCGTATTTTGT	Chr1	25717076	25717246	+	Secondary
Zm00001d028182_T001	0.4	170	Maize	Gene	-3.98931	-2.08003	0.617647	28	TTATGTGTAAACGCAAATCTTGATCTGAAGACAAGCGTAGCTTTGTTTAGCATTTTCAATTTTCAAACATGCCGTTGTCGTGGAGGCCATGCAGGCAGCAAGTACTTAGCTGTGTCTAAGTGTTGAAAACTTGAAATCACGTTGAGCACTACACTTGTCTTCTTTTAACG	Chr1	25723732	25723902	+	Primary
Zm00001d028183_T002	0.411765	170	Maize	Gene	-4.69208	-2.50625	0.608696	16	TGGTGGTTAGCCTTAGCTTAAAGATGCACCTTGTTTTATATAGTTTGATGAGTGGTACGAGGGTTTTGGGATCCAGGTTTTGAGTGTGGTTGCTGCTCGTTTTGATTTGGACTGATGAAAAAGCAGTGAAACTAGCCTTTATTTATGGCTAACTTTGCCTGTTGTATGCC	Chr1	25725651	25725821	-	Primary
Zm00001d028185_T002	0.388235	170	Maize	Gene	-2.9687	-1.25954	0.738095	16	GCTGAAATTTGGAACCAAAACCAAATGAAGGACGTCATTTTGGACGGTTGTAAAAGGCACGCAATAGTGACGTTCTGTATTGTAATATGTATTTGGCTTTGACAAGTTATGAGTGCACATTCCACTGAAGGCAACATCAACATATTTTTGAAGGGTGTGGAGTTAAGGAA	Chr1	25738950	25739120	-	Primary
Zm00001d028186_T001	0.529412	170	Maize	Gene	-4.82669	-2.37883	0	15	TAGCTGCACGCAGCCCCCGAATGAAATGGGCGTACGCGCATGTATGTACAGGATCAAAGGTGTGGTGGAGCAGAGTTGTCGGGCTGGGTACTGTGTACAACAGGATCAAAGCATGGACCAAGCGGAAGCTAGCAATGCCGGTGTTTACAGAATCTGACACTTGCCAAGGT	Chr1	25744901	25745071	+	Primary
Zm00001d028187_T002	0.5	170	Maize	Gene	-3.00518	-1.96693	0.0541872	23	CGCTGGCAGCATTCCAGCTATGGATCCGGTGCTCGTCGCCGTTGATTTGCCGGTGCAGCTAGCACCAACATCCATCGCCTTCGTAGTCCTACCCAAGTTTGAGGCCAAGGCTTGTTCTTGACACATGAGCTCTTGAAATCAGTTTTTTTTTGTGTGTGCCTTGAAATGTT	Chr1	25759514	25759684	+	Primary
Zm00001d028187_T002_2	0.435294	170	Maize	Gene	-3.64549	-2.4818	0.0748299	28	GCACCAACATCCATCGCCTTCGTAGTCCTACCCAAGTTTGAGGCCAAGGCTTGTTCTTGACACATGAGCTCTTGAAATCAGTTTTTTTTTGTGTGTGCCTTGAAATGTTCCATAGACCTATTTCGTGAAAGAAATCATACAACGCGGCACAAAAACGGCAAAGCGTTGTT	Chr1	25759575	25759745	+	Secondary
Zm00001d028188_T003	0.370588	170	Maize	Gene	-3.76943	-1.91899	0.832618	23	GTAGGTTGGAGATGATTGTAGTAGAGATGCCATTGTTTGTGGAGTAACCTACAGGATATTGTTACAATTGTTGACATACTATAGATGTGCAGATAATTCTTACAAGAGTATTTGCGCTATATTGTGAGAAATAGAGGTCCAGATTGACTGAAGAAAAATTACGTCACCCC	Chr1	25760298	25760468	-	Primary
Zm00001d028189_T001	0.494118	170	Maize	Gene	-4.48854	-2.08608	0.552632	20	TCGTTAGATGAGCCATGAGTGTACAGGTTGTATTGTTCTGCCCTGCATCTTCGCTGTATGATGGAGATGCCGGTCAGATGTAAAGCCAGCACATCGCATGGCACCGACAGTCCTGGTACAACTAGTGGCCAATGATATGGCCTTTTTCGGAAGCAAATTTGGTGCCACCA	Chr1	25769991	25770161	-	Primary
Zm00001d028189_T001_2	0.435294	170	Maize	Gene	-4.24644	-1.88538	1	3	AGTAGACTGCTGCCGGTACCAGGATCACTTCTGTCTGTCGCTGTACTATTCCGTGGCAAAACTACAGTTGAGAAAAAAAAATTCTCTTGGAAAAAAAAGAGGCAAAAAAAAGTGAATAGTAGAGGCCACGGTCACACTGCCGTCATCGTTAGATGAGCCATGAGTGTACA	Chr1	25770136	25770306	-	Secondary
Zm00001d028191_T002	0.435294	170	Maize	Gene	-4.04819	-1.53742	0.482558	18	CTAGTTGGTCAGGAGTCAGGACCGATTGTAGATTTGTAGATATCAGTCTCAACCTACAAAACAGGGTTCACCAAACCGGTTGTAAGGTGAAAACCGGCGCCCAGTGAAAACTGGTAAAAACTGGCCGAAATCAAAATCACCCCACTTTTCAATTTGAAACGGTTTGAAAC	Chr1	25805091	25805261	+	Primary
Zm00001d028193_T003	0.441176	170	Maize	Gene	-1.78992	-1.95756	0.865169	28	AATCCGACGATGATATCATCTGTCGATGATCTGTTGTTAGGCTGTAGCATGTACGTATCATCTTTGTAGTGACGGTGTGTTTTGACCTGAGCATTTTTCCCATGTGCCAACGAGGGTCATGTAATAAAAGGCTGCTGTTGTTCCTTGCCCAATATATCTCACCAGCTCGT	Chr1	25919265	25919435	+	Primary
Zm00001d028194_T002	0.482353	170	Maize	Gene	-2.90519	-1.05051	0.813084	19	CCAAGTGACGTGCACGTTCCCCACTTGCAACTGGCCGACGGACGTGGTGTACATGCGGGATCCAATGGCCTCCTCGCCATGACTCGACTCTTCACTTGTATATATATATGATGGGAATGCAATAAAGAAACAGTGCCCTCGCGTTCATTTACACAGTTTCTCAACAATTT	Chr1	25921393	25921563	-	Primary
Zm00001d028195_T001	0.394118	170	Maize	Gene	-4.073	-1.8627	0.534743	33	AAAGATGAATTTCGGTGGTACATTATTGACTTCAGATGAATAGTCGAGTAATCTGTTGCTGTTGCTGACTTGGTTGTGTATGGGCATAAGTGTAGGTGTAGCAAACTGAAACTTTGCACAATTAAATTTCTGCACTCCAACATGTTCATTACATGTGCACTCGTTCCTCG	Chr1	25927383	25927553	-	Primary
Zm00001d028197_T001	0.370588	170	Maize	Gene	-1.18282	-1.50518	0.652013	21	GGTGAATCAGCCCGTGTTCTTTGGAGTGAATCAGGCCACACTTGTTGTATTAGTGAGAGAATGATGATCTATTTTGTGTCATTATGGATTTCATAGATTATTTTCCCTGAACTGCATTTGTTTCAATAACATAGGAGGGAACTTTCTTTGAATGGCATTAAGGCGAATTT	Chr1	25933420	25933590	-	Primary
Zm00001d028197_T001_2	0.405882	170	Maize	Gene	-1.19519	-1.26268	0.5997	12	TTAGAGCAAACTAGAAACATAGGCGCTGCCGCGCCCTTCAGGGTGAATCAGCCCGTGTTCTTTGGAGTGAATCAGGCCACACTTGTTGTATTAGTGAGAGAATGATGATCTATTTTGTGTCATTATGGATTTCATAGATTATTTTCCCTGAACTGCATTTGTTTCAATAA	Chr1	25933461	25933631	-	Secondary
Zm00001d028199_T002	0.288235	170	Maize	Gene	-1.73015	-1.42209	0.730769	8	AGGGCTACATTTAGTTACACATTAAAAGGGCATATCAGTAACTTCAAACTTAGTTCGTTTGAAAGCATAAGTTACACGTGTGGATTTGTATTGAAATACACTTTGTAAAAAAAAGTCATGTTTGTAAATAAATTAAATAATATAGCCTAGAATAAATCAGCAGTCAAGAT	Chr1	26001748	26001918	-	Primary
Zm00001d028201_T001	0.435294	170	Maize	Gene	-3.91277	-1.45352	0.53125	16	AAAGAGTTCTGTTTAGGTTGCCTTCTTGCGGCCACAATCATGTAGCAGAATGTGCGTGTGTTTCAGGTTAGCGTGGGGGTATGTGCATCTGTCCAAAGAGAGTCTGCAATTTGGCAACCGGATATTTTGTTATCAATTTCAGTTACTTCGAACTGAGCATGTTCTCATTC	Chr1	26045575	26045745	+	Primary
Zm00001d028202_T001	0.435294	170	Maize	Gene	-2.14934	-1.68622	0.285338	29	GACAGGGACAACGAGGCCATTATTGCTTAGGCCGACCATGTTCGTGTCGAAGCCATTCATGTTGCCGATGATTTCCTTTGTTGAACTATTGTGGCAGCTCGTTGTGTTATTGTCAGTAGCCCATTTTATGAACATTGTATTTCTGGAGTCAATGATTGTGCATTGGCTAT	Chr1	26086057	26086227	+	Primary
Zm00001d028203_T002	0.388235	170	Maize	Gene	-2.72668	-2.06725	0.639783	18	CACCCTTGTTAGGCAGCAGTTAATTACTAGTTTTATGTAGTGCTGAAAGCATTCATGGAACAAGTGGCGGGTAAAGTGCTTGGAAATTCTTGTAACTTGTGTACCCGTGATGTTTAAAGCGCTAACGGGCTATTGTAAATTTAAAGTGCCAATATTCCTGAGGTTATATT	Chr1	26140263	26140433	+	Primary
Zm00001d028204_T002	0.452941	170	Maize	Gene	-4.6579	-2.12619	0.212121	33	ACTGCTTTGTGTTAGTGATTATCCTGTTCAGCGGCAATGATGTACATGCCTGGACAATTAGCATGCTGAGCTTGTGCGTACAGGCCAGCACTTATCGTGAAGTCCGTGCTACATCATCGAAACGGTTAACGATATTGGGTAGTTTTGGTGAAACCCATGCATCAAATGTG	Chr1	26180912	26181082	+	Primary
Zm00001d028205_T001	0.447059	170	Maize	Gene	-3.75809	-1.86706	0.428571	8	AAGTGTATTGGTATCCCTCCCCGGTGGAAATTATCCGGCGGGATCTTTCTGTCTTGGGCAACAAACTATGTTTCGGTCATGTAAATGCGGAGGACATTCATTGGCAGCTGGGCGGAGACATTGTTGTGTACCAGAAAGAAAGTAATTGACAACAACATGATCATATTGTG	Chr1	26182564	26182734	-	Primary
Zm00001d028207_T001	0.376471	170	Maize	Gene	-4.89196	-2.29955	NA	16	CAGTTTCAACCCTTCTCGTTTCACTTTTCCTTGATAAACGTATTCTCATGCTTTATTGCAATAATTAGGCCAACGACAGTGATGATGCCGTGCGCCTTTGCATATTGCAAAAATGATGTTCTACATCTATGGTGAATGGCTGGTTTTCATAAATGGTGATGATCAATATA	Chr1	26346632	26346802	+	Primary
Zm00001d028208_T001_2	0.382353	NA	Maize	Gene	NA	NA	NA	1	CCTTTGATGCAATATCAGTCTTGCCATCTGAACGACGACCAAGGGAGCCTAAGGAGGAAAAAACAAAAGGCACACCTGTGTCTGGTAATATTGCACACTGTAATTTACTTTGTGCGTAGGATATGGTTTAACTTCAATAATTTACGTATTATCTCTGGTTGTTCATTTAT	Chr1	26434147	26434317	+	Secondary
Zm00001d028208_T001	0.411765	170	Maize	Gene	-3.5086	-2.35757	0.793761	30	TGGGTCTGCTAACGTAGTCTAGTGTGAATTCTTGTTGATAAGGATGCTTGCTGCCTTGGTGCATCTTCTGAATTGAAGAGGCAATCGAGCTCCTTGTTCGTGTACTGTAGTAATTCTAACAGGCAATGAGATTTCTTTGAACTTGTATTCATTCTGGCCTAGTCAAAATG	Chr1	26434447	26434617	+	Primary
Zm00001d028210_T001	0.429412	170	Maize	Gene	-3.57037	-1.8152	0.755481	37	TGGTGTCAGGTCATTGCGGCCCTAAGCTTTAGCTATGTATCAGCAGTCAGATGTATTAACCATTCCCTGCTCTAATAGTCATCTATCAGCAGTCAGATGTATTTAACCATTCCCTGCTTAATAGCTCTCTACCAGGAGTCGGAAGTTTTTAACCATTCCCTGCTCTAAGA	Chr1	26521117	26521287	+	Primary
Zm00001d028210_T001_2	0.411765	170	Maize	Gene	-3.77577	-2.02206	0.558559	29	CAGCAGTCAGATGTATTAACCATTCCCTGCTCTAATAGTCATCTATCAGCAGTCAGATGTATTTAACCATTCCCTGCTTAATAGCTCTCTACCAGGAGTCGGAAGTTTTTAACCATTCCCTGCTCTAAGACAAGATAAATTGCTCGATCTACATCGTTGTGCCACGTATT	Chr1	26521157	26521327	+	Secondary
Zm00001d028211_T003	0.411765	170	Maize	Gene	-3.84587	-1.4589	0.769585	13	ATGCTTCTTTTGACTATTTATTACTGGGACGTGTGAACTGGGGATTAGCACATTGTAAATTGGTGTGCTAGCAGCTAGCTTAGAGAGCTAAGGATTCTTTGAATAGTGCTGTAATTGTGTGAGCCGATTAATGGATCGTAATGAACTGTGATGTCTGGTGTACTCGAGCT	Chr1	26525309	26525479	-	Primary
Zm00001d028213_T001	0.382353	170	Maize	Gene	-3.8035	-2.09015	0.966292	28	AACTTTGTTTCTGAATGGTGAATATGCATACTGAGAGCTGTAAGGCTTAACAAACTTTTGACTTATCACATTCTTCAACGTGGCTCTTTTAGACTGGTTATAGTTTGATGCCTGTACTTTTCCGACAGAATAATATCCTGCTCTGCTATCGTTGAACGTTGCCTATGCTA	Chr1	26604393	26604563	-	Primary
Zm00001d028214_T001	0.347059	170	Maize	Gene	-2.01633	-1.32851	0.417828	20	GTATTGACTAGTACTTGGGAAGAAGCATATGGATGAATGTAGTCATGAACTAGGAGCTACAAAATCCCATGTTTTAGATATTAGAAGTCATGGAGGGGACCTAATTATCACTGTGCAATTCTTTATTACTATACTACCACTTCCATTTGTAACGCAAAATTGTTATGATA	Chr1	26610707	26610877	-	Primary
Zm00001d028216_T001	0.382353	170	Maize	Gene	-3.71034	-2.17808	0.974522	29	TCGCCTCGCAATCATGCATCCCCATCCTGTACTTTTACCCCCGTACGTGTTACTGTTGCTGTTATTCTCGTTATGGTTGGATTGTACGCACCATTTAATTATGAACAGCTGCTACCTATATATATAATATTTGCCTTCTTTTTTGTTCCTAATATATGCATGTTTACGAA	Chr1	26776051	26776221	+	Primary
Zm00001d028217_T001	0.435294	170	Maize	Gene	-3.34741	-1.04057	0.761619	24	GATGGATATGAAATGCTCTGATGACCCAAAATAAAGTTGATGCACAGCAGGGATTCACCCTGCAGGACGCGAGACTATGTATTGAAGCTAAGACCTCGTGTGTGTTGTGTTGTGTGCGAAGCTTGGAACTTTATAAATCGTTGTCATGCCCATGGCTTTCTATTTCTTTC	Chr1	26874082	26874252	-	Primary
Zm00001d028218_T001	0.417647	170	Maize	Gene	-2.74577	-0.789726	0.295082	15	GCTAGGCACATCTCCGAACTGCAGCCAGCTGACCCAATCTGGGAAGTGCTAAACTTTAGCATCATGAACCTAAACAAGCCTAAAGCCTTTTATGTTTGAAAAGTCGTGTACAAGACAAACTCTCCGTGAAGAGATGCTTTTTTTTTACTTACTCTACTAGAGACTCCTAA	Chr1	26887405	26887575	-	Primary
Zm00001d028219_T001	0.311765	NA	Maize	Gene	NA	-1.44525	0.96	12	CCGGGAGATTGCTTGAACAACAAAACTAGTTGTGGTGTCATCATTTTGTTTTGTCTCTTTGTTCTCTCATGTACATACAAACTATACCTCAAACTTTACAAATGTAATTTTGTGCGACTATTGAAAAAATCAATATGTGCTTTTTTGAGGAATTGGTTACTTTATAAAAT	Chr1	26908107	26908277	+	Primary
Zm00001d028220_T001	0.358824	170	Maize	Gene	-1.6485	-1.8112	0.860515	14	CATTGGATAGGATTGGGATAGCCAGTGTTTTGATCCTTGTTTTGATATATATCTATTGAGGCTCAGGCTGTTACCAGTTAGAATGCTGCACTGAGCATCTTTGCTGTAAACAACTGCAACATATGCATTTTTTTTGTTAAAAAATGTTTCAAGAACAATTCACCCGTATT	Chr1	27047968	27048138	+	Primary
Zm00001d028221_T001	0.335294	170	Maize	Gene	-3.82876	-2.28912	0.986301	26	TACATAGGATTATTTTTCCGTGTAAGCTACATGTGTTCTCCGATATATGCAGGTGAAGATGTTGAGTTAGCCTATCTCCGACCTTACTCATCCGTATACCTATATTCAAATTTCACTCTATGATTTATAATGAAATTTAAAATAGATCTTAAATACCTACTTGTGCATGG	Chr1	27049230	27049400	-	Primary
Zm00001d028225_T001	0.529412	170	Maize	Gene	-4.61278	-2.71831	NA	18	TGCAGTAGCTTTTGGTGGCCAGAAGCTGGAAAAAGCCCAAACAAACAGGGCCTCCCCCAGTTAAATGAGCAACTACACTTGACTATGTGCTGAGACTGCCTGAGAATTAGCAGAACTCGTCTGCGGGAATTCCCCGGTGTGGCACCTGCCATTCGCCTGGACCAGGAATC	Chr1	27260879	27261049	+	Primary
Zm00001d028226_T001	0.435294	170	Maize	Gene	-3.32116	-1.72446	0.246753	28	GAAGGGTTGAAGTTTGTTGGCATGCAGTGTAGCGTGCATTGGCCAGTTCTCGGTATTGGCTCGTTGAAACCGCGTGTGATCTAGAAACATGGATGTTGAGGTATTCATGTTAGGCTCGTTCGGTTGCATAAAAATCCATATAAATTAGAGAAGATCGGGTGTGTTTCAAT	Chr1	27268087	27268257	-	Primary
Zm00001d028227_T004_2	0.352941	170	Maize	Gene	-4.01826	-2.5466	0.885932	17	TCTGATGTCTTCTTTTGTCTGCTGTCAGGTTGCAAAATTAGGCCAGCCTTTAGAAGTTTAGTTGTGGCCTTGAAATATTTGCATGTAACTGGTACTTAAGCTGTTCCAACTGCCAATTTTGACATAAATACTTATATACATTGCTGATGTATATTGTAGCTTTGATACAT	Chr1	27284019	27284189	+	Secondary
Zm00001d028227_T004	0.323529	170	Maize	Gene	-2.64322	-2.73326	0.974359	15	GTGGCCTTGAAATATTTGCATGTAACTGGTACTTAAGCTGTTCCAACTGCCAATTTTGACATAAATACTTATATACATTGCTGATGTATATTGTAGCTTTGATACATGAGCATTTTATCTTGCAAAAATGATATACAGTTAGTCAGTTACAAATTCTCTGAGAACATGAC	Chr1	27284082	27284252	+	Primary
Zm00001d028228_T001	0.441176	NA	Maize	Gene	NA	NA	NA	NA	TATCGGAGGTAGATGTAGCTATGGGACTATCCCCTCCTGATCGTCTGACTTGTGGCCTTGCGTGGAGAGTTTACGTTGCTCCGTTGATTTATGTTGTATCATGCCAGGATGTCAGTTTAATACCATACATCGGTAAAGTGTCTCTCTAGTAACTCCATTCTTTTCTCCTT	Chr1	27284675	27284845	-	Primary
Zm00001d028230_T001	0.423529	170	Maize	Gene	-2.8129	-1.8562	0.916905	21	GTGTTTCGGCCAGAGTCCGTGCTCATCTTTGATTTGTAGTATCTTTCAATTTTCAAGCAGAGTTTACACGGATTGTAATCACATCCTTGCCTGGTCATCTAAAACTACATGTGTACTATTTCCGGCGCTATAACGTGTGGTTGATTCATCACAGACAGTCAGTCGTACTC	Chr1	27307406	27307576	-	Primary
Zm00001d028231_T003	0.394118	170	Maize	Gene	-3.33882	-2.63856	0.851852	11	AGAGAATTTTTCTCCATACACCATAGATCCGATGCTATATTATGCCAAGTTCCAACTTTTTTTCCCCTCCAGTGCTTAGTGCCTATGATATTCTTGAATCCATGTATAATAACATCCCGAAAAATGTGAGTAAAATCGACCCCTTTCTGCACCGGACTCTTTGCTGATCT	Chr1	27410411	27410581	+	Primary
Zm00001d028232_T002	0.411765	NA	Maize	Gene	NA	NA	NA	NA	ATCTTGCATTGACTTATATCACTGGTTACCAGCAGCAATAAGTCTATATGTAAAACTTCTCGATTTGTATATGCTATGCTTCCTGTGGAGCAGGGAAGCGAACACAAGTCAGCCTTTTGTGAGTGCATTCTGTCCAGTTTTTACTTGGTCATCTCGTATTCTCGTGTGTG	Chr1	27413597	27413767	-	Primary
Zm00001d028235_T001	0.452941	170	Maize	Gene	-4.41661	-1.81406	0.025	11	ATATGCAGGGAGTCATACAGGGAGGCGGAACTTTGCAAGAACAGTCGGTATCGATCTACGGATCAAGGTCCGGATGAATCAAGAGTCCAGAATAAAACCAAGGCATCGCCAATGTACCATGGCCATCATTGATTTCATCTTGGTTTGCTCAGTCGTGTCATGAATTAACA	Chr1	27500698	27500868	-	Primary
Zm00001d028237_T003	0.417647	170	Maize	Gene	-3.83215	-1.84482	0.636364	15	ATATGTCTTCTCCAACGGATTCACCAATTAGAGGTGAAATTGTAGACATTTCAGATGGTTGAGTGCAAGAGTTCCGCGTTAGTTCCTTGTAGCTGGATCCTGGATGAAATAATATACAGTGTAATGGCTATAAAGACCCTGGGTTTTCCTATGCACCTTCCAACTGCTAG	Chr1	27577021	27577191	+	Primary
Zm00001d028238_T004	0.394118	170	Maize	Gene	-3.9828	-2.12376	0.2	20	GGTCGCGGAGTTCAGAATGAGAAACATGCCTTTTACCCTTAACTCTTTTAAAATGTTCACCACAATGGTGTTCATTACATTTTTGTACTTCTGGAAGGCACAGGATTGGGTAACGCTATTGTTGAGCCGAGAATGTATTGAGATTAGATTATACAGGTGCTCTCATATAG	Chr1	27582136	27582306	-	Primary
Zm00001d028240_T001	0.4	170	Maize	Gene	-2.46236	-1.78814	0.865721	22	CTTTGCCAAGAAAAAAGCTGGTGCTGGTGAATCTGATAGCGGCTCTGCATAGAATTTCTTTGCGATGTACTCTTCTCTTGCTTTTAGCATATGCTTATTACTGAGCAAGACACACCGGCTCAACTAAAAATGTTCATAACTTCTTCATCCAAACTCTGACTTCGATGATA	Chr1	27697464	27697634	+	Primary
Zm00001d028241_T003	0.423529	170	Maize	Gene	-2.04747	-0.462567	0.951515	2	TCTGACTGTTGGAAGTATTGTCATCCCTCAGGCAAGGGATTGGGTGATTGTAATTTGCTTGAATGAGAATGAATCGTGCACTTGTAAATTGTAATCCACGTTGTAACTGTGTGAAAGGGATACATGCATTCTCCTGATACTTGGTTGATGAAGCCAACCGACTCGATCTG	Chr1	27700682	27700852	-	Primary
Zm00001d028243_T001	0.482353	170	Maize	Gene	-4.42928	-2.38473	0.428571	15	GAACCATGCAGTCTTTGCAGAATTAGGCATTCGTGAGGGAGAGGGAGGGATAATTCTTTTTGCTGTCAAGTGGCGGGCCGGGAATGTTCTGAGGCTCTATTCTCCCGTCTGGTATTGGTATGGTATGGAACAAAAATTGGTTTGCATCCCAGCAGTTGCTCACCTACACT	Chr1	27821461	27821631	+	Primary
Zm00001d028245_T001	0.452941	170	Maize	Gene	-3.91567	-2.10726	0.305085	33	AGAGGTTGAACCCTGTTCAAATAGCGGTAGCAAAATAGACACAGAAGTTTGAAGGTACTACGCAGGTCCGATAGGTAATTGTAGTTTCAGCATGCGAGTCCCATTGTTCATATGCCTGTTTGCCGTAGCTGCTAAACTGTGATTCTTCGCAATCTGTCGCGTGAGTTCCT	Chr1	27830798	27830968	+	Primary
Zm00001d028244_T002	0.364706	170	Maize	Gene	-3.66021	-2.73541	0.579365	31	ATATCCTGATGATGTCGGTTATTGTAGTTCTACGGTGATTTCATTCATTCTTTTGTGGTTTGTCCATGTAGCTGTTAATCTGTACAGTTTGATAGTTGGGTTCTAGGTTTGTGTTTGCTGTATTCTTTGTAGTTATTAGATGATTTTCCCACCCTGAAGTTGTACAGAAC	Chr1	27831071	27831241	-	Primary
Zm00001d028248_T001	0.388235	170	Maize	Gene	-3.28148	-1.25008	0.826531	10	TGAGAAAAAAATAGCGAGGGTGAAGCTGATGGGGGAGGAGAATGACACAACAAGGTTGAGTAAGCTTATCACACTAGCTGAAGCATGATTACATGTGCAATAGGAGGAGGACGAGTGTTTAAATATTAATAAAAATCATATGATATTGATACATTCGGCTTGTTCGAAGG	Chr1	27987241	27987411	-	Primary
Zm00001d028249_T003	0.276471	170	Maize	Gene	-3.0902	-1.69094	0.937209	27	CTAGCATGTTATAATTATTGTCCTCCGTAATTTCTTTAGAAAATGTAATTTGAGTCGTCTTCGAATAAGAAATGTTTCCATGATGTAGTCAATACATATTATTGTAGAACTATCATGGTCATCTTGTTTATTTAATACTCTCTTTGTTTCAAAATATAATTTGCTTGACT	Chr1	27995355	27995525	+	Primary
Zm00001d028252_T003	0.411765	170	Maize	Gene	-3.9756	-2.15432	0.619718	22	TAAATCCTCAATAGATCAAAAACTCTCCCAATACATCTCAATCCACTTCAATCTGTCTCATTCCTAGAGTATCCAAACCAAGCCTTAAGGGTGCGCGCCCTGCGCGCGTGTATTGTATGCTTAAAATATATTGACAGATGTGTGCGTTTGAAATTTACTAGCCCTTTAGG	Chr1	28059688	28059858	+	Primary
Zm00001d028255_T003	0.3	NA	Maize	Gene	NA	NA	NA	NA	TTATGTTTTTTCTTATGCGCCTGACAAATCTAGATATGCAACCAGACATGCTTTATTCTTGTTCCTGTTTTGTTTTCCTTATGTATTAATTACTTCACTTGTAATGCACATGATGTTTTCCTTATGTATTAATTTCTTAACTTGTAATGCACATGATGTTTTCCTTATGT	Chr1	28076399	28076569	+	Primary
Zm00001d028256_T001	0.394118	NA	Maize	Gene	NA	NA	0.705882	NA	TTATTCCAATATGTAGAAGACACCTGCAGCAATTCCGAGTTTTGACGAAAGCCACATGAAAGACATGAAGAAACATGGCCGTAGGCTAATGTACACTGTATGTATCTTGTCTGCACAAAGTTTTGTAACCATCCCGGCTTGATATCGTTTAACGATTTTGTTGCAACATA	Chr1	28102713	28102883	+	Primary
Zm00001d028258_T001	0.382353	NA	Maize	Gene	NA	NA	0.526316	11	GCATTTGAACTGCTTCGACTCAAAGCGAAACGAATCGTTTCCATTTGAACATGACAGAGGCATTTGAACTGTATGGATAGGAGCATTTTTTTTGTGAATAGGAGCATTGTTGTGTTTGTGAATTGTGATTATTCCAATTCGACTCGCGTCAGAACTGTTGTTTGCATAAA	Chr1	28102899	28103069	-	Primary
Zm00001d028257_T002	0.311765	170	Maize	Gene	-4.49303	-2.75469	0.977867	25	TTAGTCTGCTGTAAATTTTATTTACAATCTTGAACAGACATGCATCTTTTTAGATAATGGAATTGTAATTCCAGACTTTGCTTTTTCTCAAAGCATCACCGGTGCATCATCTTATATTAAACTTACAAATGCAAATTAAACATTGGATTCATTTGTTGGCCACACCAATA	Chr1	28107094	28107264	+	Primary
Zm00001d028260_T003	0.388235	NA	Maize	Gene	NA	NA	0.855072	10	GTTGTCCTAAAATTTATCACTACGGACTCCGGTGTATTGCTCGGGAACAATGAATAACGACTGCGATGTTTTTTTGTTTTTGCTTGCGTCATAGATGTACGTTTGGCTGTGCTTCCAGTTTATTGGGTAAATGAAAAAAATGTAATGGTCTATCGGACTCAAAATAGTGC	Chr1	28169140	28169310	-	Primary
Zm00001d028260_T003_2	0.441176	170	Maize	Gene	-2.10149	-2.32357	0.871429	20	TCGAGGGAGCCCACTGTTTTTCTTCTGCACAACGCATCCGCCGTGGTGTCGCTTTGGTTTTGAAATTTAGATTCCGTTGTCCTAAAATTTATCACTACGGACTCCGGTGTATTGCTCGGGAACAATGAATAACGACTGCGATGTTTTTTTGTTTTTGCTTGCGTCATAGA	Chr1	28169215	28169385	-	Secondary
Zm00001d028261_T004	0.370588	170	Maize	Gene	-4.16939	-2.29541	0.84	26	TCTGCCCTCTAGTCATTCTTTTCTTAGCCGTTTCACTGCTCATCTGGTTTCTGTAATTTTTCAATTGAAGGCCAAATGAGCAAAGTAGTAATTGGAGATATGTTACTACTGTTCTGCTTATCCATCTCTAATAAATTAGCGTTGCAATGTAAATTCCTGTTGTTGGCTCT	Chr1	28226119	28226289	-	Primary
Zm00001d028262_T004	0.458824	170	Maize	Gene	-4.04388	-1.7334	0.335079	25	AACGGACTGACCAATGGATCCTCGTGTAGGTAAAGATCTAGATCTGGTCTATAGGGAGCGGATTCTCTTGCTGCATGGGAGGCAGTTTTCGTGACTTGGTCGTACTCCGATTGAGCTTCTTAATATAATAACGGGGGACAGTCTTTTCTCACCGTTCGAGTTCTTTTCTT	Chr1	28404586	28404756	+	Primary
Zm00001d028262_T004_2	0.394118	170	Maize	Gene	-3.56918	-2.3315	0.818182	17	AGTATGGACTGCAGAGCCGTAGATTTGGAAAATTGTTTAGATGTCTTCATTACTTGCTAATCTAGTGGTAGATACTGCCGGTCCTGTTTTAAGGGTGGACTTTGTCCCTGAACAACATTAAACTGTTGAATACAAGTTGGGTTTTGATGCAGGAATCGGAATTTAGTATG	Chr1	28404839	28405009	+	Secondary
Zm00001d028263_T001	0.447059	170	Maize	Gene	-4.37676	-1.63461	0.461538	16	ATGGGGAAAGCTGTGAAATTGTTCGAGGATATGAAGCGGGACAGGATTACACCTGATGTCCGCTTGCTCAAGAAGATAATCGAAGCATTCTGTAGGCAAGGAGATTTCTCTACTGTTGGTCCATTCATTAATGAAAATGCAGTGCATCTGAAACCCGGCAGTGCTGTTCT	Chr1	28484286	28484456	-	Primary
Zm00001d028264_T003	0.476471	170	Maize	Gene	-4.27461	-2.27577	0.12069	25	CGGTAGTGGTTAGGATAGAAAGAGGTGCATTTCAGGACAAGCACGCGGTGACACCCCTCGTTTCTCAGTATAAGGCTAGTACTGAGATGAGGGTTCTACTGTGACATTTTTCCTTCAGATTCGTGGGCTGCAACAGCCATGGTCTTTCAGAAAATTGAATTTTGCCGGCC	Chr1	28577466	28577636	+	Primary
Zm00001d028265_T002	0.358824	170	Maize	Gene	-1.48479	-1.306	0.852816	24	GGTTGATCAGTGAGGACTGGAAACAAATTTAGTGGTTTGAATGGTTGCTCGTATTTTCGTTTCTTCCTTTTCCTTCTGTAATTGGTTTATAAGGGGAATCGGCTATGTGACAGCATATGGAATCTTGCTTTATAGAAGTTTGTTCAGTTTAAAGGACTTGAAATTAATCA	Chr1	28614156	28614326	+	Primary
Zm00001d028265_T002_2	0.358824	170	Maize	Gene	-3.25504	-2.14671	0.972308	46	GTGACAGCATATGGAATCTTGCTTTATAGAAGTTTGTTCAGTTTAAAGGACTTGAAATTAATCAGTCCCTTGCCATATAGCTCCTTTCCTTTGTTCTCTTGTAGCACAATTTTTATGACAGTCGTAACTCAACCTAGCCGATTTATTCCTAACCATATTCTTTCTACTAG	Chr1	28614262	28614432	+	Secondary
Zm00001d028266_T001	0.352941	170	Maize	Gene	-2.99114	-2.21775	0.888889	11	AGCAAATTCTCAAGAATGCATACTTGCCTGGCTAAACAATGGACATATTCGATATACAAGCGTTTCAAATACAAAATACCAAAGATTTATTGTGCTGTAAAAAAAGGCTGTTGAATGGTTTCAATGCAAATGAAAGTCATTAGGGATGGCAATGGATGTCATTTATCCGC	Chr1	28615271	28615441	-	Primary
Zm00001d028267_T003	0.447059	170	Maize	Gene	-4.25617	-2.09087	0.0789474	31	CAGCGTAATGTATTGCCAGTGGTCTAGTCTCGAGAGCTGGCTTGAATCTAGTGATGCTCTAGTACTTTGGTTTGTGGTGCTATTTACCTGATCCGTGGAAGGCAGTACTATGAGCTATACAAGATGCAGACCTGAAATCTCATTCATCTGAAGACCATGACCTTTCTCCT	Chr1	28638599	28638769	-	Primary
Zm00001d028268_T001	0.3	170	Maize	Gene	-4.20472	-1.93538	0.851064	17	AAATTATCACTACTTATTTTAGATCTGTAGTTGTTAGATATATTTGCTAAGGACACACTCCGACATAGTGGGATATAGTGATGAAGGTGTTATTTGTAAATTACAATGATCAACCAGAGATGTTATATCTAGAATCAATATTAATGATTTAATATGTGTACCATGGACAC	Chr1	28653739	28653909	+	Primary
Zm00001d028269_T001_2	0.394118	NA	Maize	Gene	NA	NA	NA	NA	TGTGATGAACAGAATCTTGAGACTGGCAGGTTAGCCACCATTGGGAACCTGAAGACCGTCGGGATTGCTCAGAATTCAGTATACTAATACTAATACTAAAAAAAAAATATACAGTAACACATGTTGACTATACATGATTTCGTTTTCCTTACTCGCTCGACCAAAGGCAG	Chr1	28721925	28722095	+	Secondary
Zm00001d028269_T001	0.370588	NA	Maize	Gene	NA	NA	NA	1	CGACCAAAGGCAGCCGTACAATGTTTTTACTTTTGTCCAGGTGGGAGCATCTAGGTCTTTAAATGGTTTCGGTGATTAATGGTGATCCTAGATTATTATGATTTGCAGAGACTATAACTTAGGTTATGATAACAGTGATTGATTATGCGTACATGGATTTTGTCTCTTAA	Chr1	28722082	28722252	+	Primary
Zm00001d028272_T003	0.411765	170	Maize	Gene	-2.18438	-1.74149	0.6376	23	GGGCGCTAACTGCTTTGTGCAAGGTGATGGTGCTCCGGATAGCAAGAGTCCCAGTGTAACCTAGTCTTGTAAAAATGAATTCACTCTGCTTGCTTGTAAAAATGAATTCACTCTGCGTGCTCATTAGATGATACTAGTTAGTTATCCGACACTATGGTTTCTATATATGA	Chr1	28799677	28799847	+	Primary
Zm00001d028273_T001	0.376471	170	Maize	Gene	-1.79316	-2.35229	0.947964	10	CGCTCGTGAAAGAGGCGGAGCAGCTGGACCTATAGACAGACTTACAGTAATTCACGTTTAGGACAAGCTGAGATGTAAATTACGCCATATTTTTTGTTTATCCGTTTATTGAGTTTAATAATCAAATCTCAGAAGTCAACAAAATTAGTGAAATTCAAGATTCCCTCGAC	Chr1	28802746	28802916	-	Primary
Zm00001d028275_T001	0.370588	170	Maize	Gene	-1.35521	-1.12569	0.843007	24	GATATGCTTCAAGAAGTGCTGTGTCTGTCAGTTCAACATCTTAGATCTGTTTCATGTACTTGTAATACTAGGCAGCTCTGTATACTGTACCCTCAGGTTTTGCTGTTCCCTGTTCGGAAGGAATAAAACAGCGATTAATTTCTCGATTTCATATAACATTTTTTATCGTT	Chr1	28834690	28834860	-	Primary
Zm00001d028279_T001	0.352941	170	Maize	Gene	-0.889313	-1.20781	0.94571	16	AATATGGAAGCGGTGACTCTCTGAACTCATGTATCGGTATCTAGTGTCTCGTTGTCCTATATTCCTTTTTTCTTTATGTATCAAGTTATTGTATACTTCATGATGTAATTTGAGGTACAACTTAAGTGCTTAACCGACTATTATGATACCAAAGCTACTATGCAAGCATG	Chr1	29002833	29003003	+	Primary
Zm00001d028280_T001	0.405882	170	Maize	Gene	-3.5887	-2.31883	0.27027	16	TTAGAGCCCTTAGATATATATGCATTTAGAACGATGCATTTGTTGATCTGTTCTTGCGCGTCGTTCGTTCCCTCTTCCCTCCCATTAGTCTGGAACTATGTGTACATCATGTACAGTATATGTAATTTAGCCTTGGCTAAGAGCAACTTCAATAGAAGCCCTAAGTACAG	Chr1	29052430	29052600	+	Primary
Zm00001d028282_T001	0.329412	170	Maize	Gene	-1.99096	-1.74423	0.9188	22	GGGTCCCATTTCTTAGTTTCGTCCCTTTAATAAGATACTAGGTAAGTGCTCTTGTATTGCAACTTATGTATAAATATGTATTATATTGTACGAGAAAATGTTTTGTAATCTATTTGTTAGCTTAGCCCTACATAAATTTTAGTTAGGTGCATGTGCGTTGCAACGACATA	Chr1	29127265	29127435	+	Primary
Zm00001d028284_T001	0.605882	170	Maize	Gene	-4.09254	-2.14404	0	19	GTCATCAGATCGCCGTGGGCCCGTGGCCGTGCCGAGCCGAGCACGAGTTGAGATGTGCGGCGGCGGCACACTGCGTTCGGGCCTTGGGGGCGTTGTATGTACAGAGAGTCAGAGAGATGGACGGCGAAACAGACATCTGATTTTACTCGTACCAGTATGCGCCCTGCTGT	Chr1	29163526	29163696	-	Primary
Zm00001d028285_T003_2	0.376471	170	Maize	Gene	-4.24741	-1.84007	0.744048	25	TTGGAATAGAACCATGCCTGTGTTGCAAATTCCAGATATAATGTATGCAGCATGGTGAAAAGGGAATTGTTTGTTGAGAAGAATGTGAGTGATTATTTCCTGGCAAATGGGTGGTTCTATTGACAATGAAGACAATGACTGATTCGTCGTATTAAATGTGCACTTTGTTG	Chr1	29171328	29171498	-	Secondary
Zm00001d028285_T003	0.376471	170	Maize	Gene	-3.43456	-2.06628	0.475257	16	TTCATGGCATGATCTGAAGCCAATGTTCATAGTTCTGATGAAGTTGTACCCCTCAAGCAAGATGAGGATATTTTGGAATAGAACCATGCCTGTGTTGCAAATTCCAGATATAATGTATGCAGCATGGTGAAAAGGGAATTGTTTGTTGAGAAGAATGTGAGTGATTATTT	Chr1	29171400	29171570	-	Primary
Zm00001d028286_T001	0.523529	NA	Maize	Gene	NA	NA	NA	NA	ATGGCCGCGCCGGCGCCTCTAGCGGCTGCGTTCTTGCCTACCCATAGACAGCGTGCCATTGTTCTGTGGAACGCCATTTGTGTTTGCCTCTGACACGAGCTCTATTGCTCTATTGTAGTTTGATCTAGAAGAATGGTTTCGTGTTACATGACACAAGTGGCGCGACGTGT	Chr1	29240508	29240678	+	Primary
Zm00001d028293_T001	0.364706	170	Maize	Gene	-2.07399	-1.47593	0.925055	18	TTGAGGATGTGGATAGATTGTAGATTCCGTGAATTCAGGCTGAAGGTCATGGTCTGTTGTAAATTGTAACAGTAATCATGAAACAATTGCTACAAGTCTACCAGGTAGTCGGGCTTCCATTAATAATCAATTGAAGACTAGTATTTATGCTATTACTAAATGTTCGTGTG	Chr1	29412505	29412675	+	Primary
Zm00001d028294_T001	0.394118	170	Maize	Gene	-3.05843	-2.10947	0.944771	18	TAGCTAGCATTAAGCAAAACCAGCAAATTTTAGATTTTTGGCAATGTGGGTGTCCCAGGGCTGTAGATGTTGCTCCCTCCCTTGTAATTACACAGTACTGTTGCTTCTACACTGGAATATACATTGCCATTGCTTCGAGATTTTTTTTTTTGAATTGTCATCTGGATCGA	Chr1	29452670	29452840	+	Primary
Zm00001d028296_T001	0.358824	170	Maize	Gene	-0.754688	-0.699885	0.957662	32	GTCAAGTCGCACACTTATGCTTGTGCACAGCACTCTTATGATCTTATCCTAATATATCCCCTTAGTATCTTAGATCGTATCTTTACTATCTTTTTTTGGTACCAAATGTAATCCAGTGTCCTAGTAATAAAGTACCCTTGTTCTATTCTCAAACGAATTATCTAGACACG	Chr1	29510474	29510644	+	Primary
Zm00001d028297_T004	0.388235	170	Maize	Gene	-4.68341	-2.53309	0.873239	34	TTCTCTTGGGATGAGCTAGTTAACTTTTGGTATTTGAGAGGAATTCTGGTGTGTCCACCCATCCTGTACAGTTATTAGAATAACTAATCAAAGGAGTACTGTGAAATTCTTGCGATCTGGTGGAGAAAATAGTGGACAATTTTCGTCTGGAATTTCTGACACAACTGAGT	Chr1	29517620	29517790	+	Primary
Zm00001d028298_T001	0.417647	NA	Maize	Gene	NA	NA	NA	NA	CAGCTATATTCACCGGATCGACAACGATGAGAACCGATGGAGCAGAGTCCAGACTGCTGGTTAATATTTTGCTTTCCTTATCTATGAACAGACACACTCTGCGTTGACAGGCTGTATAGTACAAAAAGAAAAGATATGGTCAGCAAGTGCAAACTATGATGATTGCCATT	Chr1	29616997	29617167	+	Primary
Zm00001d028299_T003	0.423529	170	Maize	Gene	-4.74082	-2.40079	0.808824	27	TGATCTCATGGCAACTGATGTTTCACGGATGACATTTTTCCTTTGCTAGTGGTTAGTTATTGGTTATTGTTAGACCGTCGATGGAATGAGGAACCTGTATAGTGTTTGTCCTGGGTACTGGTAAAGTTGGAAAATGTGTTGGGTTTGTTCTCTACGCGTGTCGATTGCTG	Chr1	29675924	29676094	+	Primary
Zm00001d028303_T001	0.476471	170	Maize	Gene	-4.13221	-2.00273	0.241379	26	CGCCACGACATTGGATCCTACATCAGTATTGTCATCCGGTAGAATGCATACTCGGTTGATCAGCATATGTAGTGTTGCAGCAAATTGAAGAATAAACCGTGTGTGTTCGATGGCGATCAGTGACGAGGCCATTGAGCAGCCATTGATTTGATCTCCGCGAGTCCCTTGTG	Chr1	29785391	29785561	-	Primary
Zm00001d028302_T001	0.470588	170	Maize	Gene	-4.44519	-2.03534	NA	12	TGAGTCGATGATATGTATCGACGTGGATATGCGTCAGATACTCCCTACCATCCATCCGCTTAGGTAAGGAAGTCACGGCTTGAAGGCAGAGCAATCCGGATCACTCTAAGGGCCCGTTCGCTTCTACCGGAATAAACCTGGATTCATTCCAACTCATCGAAATCTATATA	Chr1	29788947	29789117	+	Primary
Zm00001d028304_T001	0.423529	170	Maize	Gene	-4.51654	-2.2143	0.296296	36	ACTTGCTCCCTTTTCGATTGGAGTACGTAGCTCCTTTGCCTTTTTGTTTTTGGTTTTTTGTTTCTGTTTCTGTTTGAGACAGGTTAATATAATCGCCGTCGTCCGAGGGTGTAGTGTCAGGGATTGATATCCCTGTACACCGATTATTGGATTGAGATGCTTCTAGCTAG	Chr1	29829986	29830156	-	Primary
Zm00001d028304_T001_2	0.5	NA	Maize	Gene	NA	NA	NA	NA	TCAATCATAGGCTTGATAGAGTAGTCGAAAAAAATAGCCGTAGCTTTCCTAGCACTCCCTCCGCCCCCCCCCCCCCCCCCCATCCATGTATATTTCTGTTGTAATTCTGTCCCTCTCTCGCGGTCTACTTGCTCCCTTTTCGATTGGAGTACGTAGCTCCTTTGCCTTTT	Chr1	29830112	29830282	-	Secondary
Zm00001d028307_T001	0.423529	170	Maize	Gene	-3.8952	-2.10531	0.647059	16	GCGCGCTGTTCTTACATTAACCAACAGTCCAACACAAAGGATAGATGCAGTTTCTGATACTGAGTCCTTTCGATTCTTCTTTTAGTGTCCTGCAGCCTGTGATAATCTGTACAGACTGAAATGATATATGCATAAATGGAACCATTGTTGAGCTGGCCAGTCGCTCCAAA	Chr1	29957544	29957714	-	Primary
Zm00001d028307_T001_2	0.441176	170	Maize	Gene	-3.96292	-1.78531	0.24735	25	CGAGCTGTCTGTAGTAGTGCTCAGTAGAGATGAGGAGGTTCACTTCTGTTTCTGTTGATTCAAGTTTCTGTCAAGGGCTTATAGGGGGTTTGGCGCGCTGTTCTTACATTAACCAACAGTCCAACACAAAGGATAGATGCAGTTTCTGATACTGAGTCCTTTCGATTCTT	Chr1	29957636	29957806	-	Secondary
Zm00001d028309_T001	0.435294	NA	Maize	Gene	NA	NA	NA	8	TGATACAGAAATCATATTGGTGGCGGACTGGCGGTGGCTAAATCAGTTTGGCAGCAATGTAGTGTGAGAATCATGTAATCATTCCTATTTTCCAACAAAAAAGGCCGTCATGTGATCAGCCCACTATGAATGGAATTCATCCTTGGCTTCCATGACCATAGGTCTGCTGA	Chr1	30019592	30019762	+	Primary
Zm00001d028309_T001_2	0.4	170	Maize	Gene	-4.25841	-2.52383	0.861111	21	TGAATCATTCGTTTTGTTTTCTGATGTGTTCGGCCGCAAGGATTTTTAACGCCTGGCAGATTGCTTGATTTGATCAATGAATTCGTGCTAGGTGCTCTGTGGTATGTACTGTCTGCCTTGCTTTGTTATATAGAGGGGTGTTAATGGATCACGATCTATTACAAAATAGT	Chr1	30019759	30019929	+	Secondary
Zm00001d028312_T001	0.317647	NA	Maize	Gene	NA	-1.9075	0.913043	21	ATCACCAATGAGGTGTTGTTTAGATTGGAAATGTCCTCACAATAGTTAATTAGTGTATGGTTATCGTTGAGAGCCTGATGGATCGTAAACACTTCAAGTATAAGAAGACGATTGCTCATAATTTTTATGGAATTCAAAAGTTTGACTATTAATTTTGAATTTATGCAGAT	Chr1	30253065	30253235	+	Primary
Zm00001d028317_T001	0.476471	170	Maize	Gene	-2.68867	-1.463	0.146789	21	GTATCTAGAAGCGCAGTTGCGAGAGTTGGTCGTACTGATGGTACTTGGTAGCATCCCTGCCTGCCCTGTTCTTTGAGTGAAGCGTTGGAACGTGGCGTGTGTGTAGTGTAACTGTGTATGCAGGCGGTGATTTATATGCATGCTTCCTTTAAGTAGATTGCCAGTAGTAT	Chr1	30521288	30521458	+	Primary
Zm00001d028319_T001	0.452941	170	Maize	Gene	-2.68666	-2.35293	0.731722	36	CTGGAGCAGAGGGGCTTGGGGGCTGGACTGACTTTTTTTCACCCGATGTAAATTTTTGCTGTTGATTAACGGCGGGATGAGCGTTCTAATTTGCTATGCTGCTTGTTTGGTTTGACGGTCTTTACCGTAAAGTATGATTTGACGTAGCCGAACACATCTTCTCTTTGTTG	Chr1	30563091	30563261	+	Primary
Zm00001d028320_T001_2	0.382353	170	Maize	Gene	-2.67115	-2.53201	0.953984	30	GTGCAGTCTCTGGCGACTGATGTTCAGTGATCTTGCTGTTCTATTGTTTGTATATTCGTGTCGGATTGTTAATTCTGAGCAGCCATTGTTTGCAAATTTTTTTGGAGGCTTCACCACATCCATTATCAATCAATAACTCGATTTTGCTCTACGAAGGTATATGTCAATTA	Chr1	30611207	30611377	-	Secondary
Zm00001d028320_T001	0.317647	NA	Maize	Gene	NA	NA	0.875	NA	ATTTGAGTATTTACCTATTATTGATCTCTTGAGTTGAAGCTAGGTTTCAAGTATCTCCTAAGGATTCGTATATGTGAAAACCAGGGATTCTCTTTTTTTTTTGCACTACAATCTGTGACGTTTTAATATTTGATGACTAGTTGTTCATGCATTGCTATTGTATTTGCATA	Chr1	30612664	30612834	-	Primary
Zm00001d028323_T002	0.411765	170	Maize	Gene	-1.72799	-2.19204	0.892668	37	GGCGTATGCAGGGAAGGCGAGTTCAGCCAAGTAGCAGGAGCATTAGCTTTTATTAGAGATAGATGAAGATAGGAAGATTTCAAATTCTTTTCTTCTTCCTTTTCTTGTACGAATCCGTTCCTCTTGGAGAGTATGAACTTGTCTCGTTTCAAATCCCTCTTTTTGCATGG	Chr1	30655327	30655497	-	Primary
Zm00001d028328_T001	0.452941	170	Maize	Gene	-4.19805	-2.51129	0.163265	17	CTGTTGTTGCCACTGTCCATGTGAATACATTTTTTTTGATACACCCTGTAACATTCTAGTGGAGTTGGCCAGCTACAGAAGATAGGGAAATCCTCGGCAGACGAACTCAACTTTACGGCCCCAGCCTACGCTTTGGAAAATGTTGTATGCATCACCTGTTGTGCTTCTGT	Chr1	30969747	30969917	-	Primary
Zm00001d028330_T051	0.329412	170	Maize	Gene	-3.67611	-1.92285	0.753666	19	AAATGAAATGGTAGATTGGTTACCTCGTTTAAACAAGATCTATCCATGTGAGGTAACTGGTGGGAACATACATTATTAATCTATGCAACACCAACTATCTATTATAGTGCCCACTGAAGATTACAACATGGTAGACTGATTACCTCATTTAAACAAAATATTCGTTAAAT	Chr1	31038941	31039111	-	Primary
Zm00001d028331_T001	0.476471	170	Maize	Gene	-4.39522	-1.92895	0.0714286	15	CTTGTTTTATTGGGTGTTTTGATGTGCTTGGTCAAGGTAGCCGGCATCTAGTTACAACATCTGTGTGCGACGGAACGAGTACAGGGTTCGCTCTCCACAGTTGTGCGTATGGATTCACCACTGTAATAGAATTCACGAAAGCTGCTAGGCACGATCGAATGTTGAGCCAC	Chr1	31051461	31051631	+	Primary
Zm00001d028332_T002	0.347059	170	Maize	Gene	-2.99196	-2.09582	0.588863	31	GAGCGGGTAGATAGCCTTTATACTTCGATGCTTACAGCCTTGTCTCTTCGTGGACATCTCAGATTATCAGTTAGCATATTCTATAAATTTTTTTGCTGTACAAATAACATCAGGTATTATCTGATGTTTATTCAAGTACTGATTTCATGGAATATTGGGAATTGGAATGT	Chr1	31051925	31052095	-	Primary
Zm00001d028337_T003	0.435294	170	Maize	Gene	-2.80603	-1.27122	0.456929	24	CCGAGATGCGTGTGTGGTGTACAATATTTATACCAAGGGGTCGATGTCGACTGTCGGATACTATCAGAGATACCCAACCCTCGATCGTGACAGCTTTAGTACATGTAATGATGCTCATAAAATGTCATGTAACGTACGTATTTGTGTGTGACATGTTGCTGCTTGCTTGA	Chr1	31103597	31103767	-	Primary
Zm00001d028338_T001	0.352941	170	Maize	Gene	-3.25112	-1.9835	0.752461	20	TGAAATAACAGAGTTCGTTGACGAGCCTAGCTTTTACCTTGCTGTTTTGCAGTTTCAAGGATGATTTGTTCCTTTTTTGCAATATTTGTGAAGCAAATTGTGACTGTCTGTAAATTTGCAATATTTGTGAAGCAAATTGTGACTGTCTGTAAATTCTGATGGACGTAGTT	Chr1	31194262	31194432	+	Primary
Zm00001d028339_T001	0.4	170	Maize	Gene	-3.53259	-1.55717	0.991484	53	CTCCTCGAAAGATAATGGCATATTTTCGTTTATGTAGATAAAAGAAAAACTGTGACAAACCTGCTACCCTTCGTTTCTGGTGTCTCTTGCTGCACTTCGTGAATGCTTTGTGTTCTCCGGAGCAAAATAAAGGATGTTGCCATTTTCTTCATGCTGTCTGTATCTTCGTT	Chr1	31208751	31208921	-	Primary
Zm00001d028344_T002	0.470588	170	Maize	Gene	-4.45337	-2.58068	0.117647	22	TTTTGTGGCGGTGAGTTTAAGATCAGGCGCATCTAAGACTACGAGAGATGAAGGTGCCGAATGCAGAGATTTCTCGAGTGTGGAACCCTTTGTGGTTCTGTTGGTATGGTCTTCGTTTTGAGCGAAATTAAGCATTTTGCTGTTGGCATCATGGCATGTGATTGGCGGCG	Chr1	31351531	31351701	-	Primary
Zm00001d028344_T002_2	0.364706	170	Maize	Gene	-4.16634	-2.46809	0.83945	24	TGGCCTTATGTTATGTTTTACCATGTTGTCGATGACACAATACTATATGACGATAGCAACTATGCTATTGTAGTTTTGGTCATTGTTCACCTGATATGTGCCATATTTCGGTACAATTTCGTTAGTGGGCATCCCGAACTGTTTCCTTTCTACTCATTCCATTTTAAATT	Chr1	31364802	31364972	-	Secondary
Zm00001d028348_T001	0.405882	170	Maize	Gene	-3.72394	-1.50274	0.854617	27	TGCTCCTAGTCAGTTTCATGGACAATGTTGGGCTGTATTGCTGTGTGGTTGTTGAACCGTGTTTGTTTACCCAACATTTGGGCCTTCTGTTATGTTTTACCTTGTTGTCGATGACACAATACTATATGACAATAGCAACTCTGTTATTGTAGTTTTGGTCACTGTTCACC	Chr1	31508085	31508255	-	Primary
Zm00001d028347_T001	0.382353	170	Maize	Gene	-1.51638	-1.68399	0.920464	27	CAGGAGAAACTGCAGGGTGGTGAACTGAAGCTGCTGGTTCTGTTCTCTTTGTAGTTTGTTCATCGATGCTCATCCAACATGTAAATTCATGATTTTTTTCCTACATAATTGTTTTGAGTTGGTAATATGTAATGAAGCAACGTTTTCTTGAGAGAGAATTGTCTCGGTCT	Chr1	31514975	31515145	+	Primary
Zm00001d028348_T001_2	0.411765	170	Maize	Gene	-2.80815	-1.6568	0.492647	5	GGTCAACGGAAGCTAGACCCGTCGACGGCACAAGTTACTGGTGAACTGAAAGCAGTTCTGCTGTATGTACGATGCCTCAAACATGTTGATGGGATAATGGTGCGCCGATCGATTTATTTGTCAAGGAGATCCAATAAATTGGTTTTTTGCATTTTTTTTTCAACAAATAT	Chr1	31549030	31549200	-	Secondary
Zm00001d028352_T001	0.382353	NA	Maize	Gene	NA	NA	0.909091	NA	GAGTTCACCCCTTTCACCAGTGTTGAAGCAATTAAGCTCAATGCAAGGAGTTGACCTGAAACGTCACCTGTGTTCTACTACCTGTACATGATGTAGAAAGACATGTTTGAACCCCTTTTCAGCCAGTGAAAATATTGGATTTGATTTTTCATGGATATATTCCTTTTTTT	Chr1	31687944	31688114	+	Primary
Zm00001d028354_T001	0.329412	170	Maize	Gene	-3.17727	-1.36539	0.995968	22	AAGCTTTGTAAATTTGATAGTTTATATGGGTTGTGCTGTCAGATACAGATATAAGAAAGCCTCTTGATTATATTTATGTGAACTCTTGTAATGTGATTTCCCATTCCCGATATCATACTTATCAAATACAATGCACTGTACAGATTTCTGAAATCCTGCGATTCATCTGA	Chr1	31745711	31745881	-	Primary
Zm00001d028355_T003	0.341176	170	Maize	Gene	-3.13057	-1.76644	0.977933	33	CTAAATTTCCTTGTTTTTATATATTACGCTCAACAATACAAGTGCAAGATAGCTTCTGTTGCTTAAAGTTCCTTCTCCACTTTGCAATTTACTTGTACAGCAAAGCTCAATGTACAATTTGTTTATGCTGAAATACTACAGTGCGTACATAATCTCATGTGTCGTGTACT	Chr1	31794569	31794739	-	Primary
Zm00001d028356_T001	0.5	170	Maize	Gene	-1.40618	-1.86294	0.214286	22	ACGACGATGCATGCAGTTGTCAAAAACGTCCAGTCGAACAGACTTTTTTTTGTCCCGTGCGTGTGCATGTCCATGTGAGGCCCGCGCATGTCGTTGGTCACGTAGTTTGTGCAGGGAACAAGATTCAGAAATGCAAAGTTGCACCACCTCATGGCTCATGTGCCTGCTTT	Chr1	31811152	31811322	+	Primary
Zm00001d028358_T003	0.352941	170	Maize	Gene	-1.80608	-1.71082	0.496815	35	GCTAATCGCAACATGCTAGGATATTCTTTACCTTACAAGACTAGTAGCCAAATTATATGTAAATTTGTTGTTGTACAATATGTAATTGCTCAAGTTCATTTCAGCCACTTGAGGCTGATCGCATTGTAAAGCCAAAGTTTTCGATCTTTTAATTTTTATACACCCCCTCC	Chr1	31908580	31908750	+	Primary
Zm00001d028359_T001	0.405882	170	Maize	Gene	-4.51394	-1.8084	0.544304	21	GGAACAGGTAATGAACCTATAAATTTGTTCTGTTTTTGTGACTGCTGTGATAAAAAGACCGTCTGTTCCTTCGTCCTATGTATCATCTCCTAGTGACGTCAGACAGCACTATAACTTTGTTGGAACCGTGACATGCCTGAATATCTGTGGAAAAAGAAACCCGTGTTATG	Chr1	32048203	32048373	+	Primary
Zm00001d028359_T001_2	0.382353	NA	Maize	Gene	NA	NA	0.932203	NA	AACCCGTGTTATGTTGTTATATATGTTCTCTAAAGCATAGAATAATAGAAGTGTAGACCTCTAGTGTGGCAGGTTCATCTGTACGTGTATCCTCTTCGTTCTTGTTCACTGCGGAGTGTTGGAATTTATACATATCCCCAGACTTTTGGTACTGTTGTATTTGCATTACT	Chr1	32048360	32048530	+	Secondary
Zm00001d028360_T001	0.5	170	Maize	Gene	-3.59393	-0.895516	0.545946	18	GGCGGCTGCCTTGCGTGACGGAGCAACGAGCTCCCCGTCGTGACAGTGAGCGGCTGCTTTGTGTGGTTTTATGTCGTGCCATCTGTGCAACAAAAAGTGATGCTTAGTGTCACAGTATGTGTGAAATAAATTAAAAAGGATTTTCTGGTTACGCCGGTCAATGCGTGCCA	Chr1	32052315	32052485	+	Primary
Zm00001d028361_T001	0.470588	170	Maize	Gene	-5.09356	-2.21849	0.232558	23	AGATCAAGCTAAGCTAATTCGTAGGCCGGACTTGTGCATAGTGTCGTGTGGCGATTACTGCTTGCAACCACGCACCCACTTTGGTTTCTAGGGTGCTACAACTTGCAACTTTGGCCTGGTAAAGGTATGGTGAATGAGATCATGCACGTTAAAAACGGAGTGTGTATTGG	Chr1	32068332	32068502	-	Primary
Zm00001d028362_T001	0.411765	170	Maize	Gene	-4.27941	-2.2069	0.135593	26	GTGGTGCTTCAAGTCCTTGCACCCGAATGAGAAGTCTTCTTAGAAACTTTTACAACAATACATCGGATGGTTCTGCTTCGAATGTCAGTATTTTGTGGATAATATCTGGGAATCTCAGGACTAAGATGAATGCGATTGAGTTCTTGTCGCACTCCTTTGTGAAAGAGTAG	Chr1	32142606	32142776	+	Primary
Zm00001d028363_T001	0.364706	NA	Maize	Gene	NA	NA	0.71875	1	GTAACAACAGGTTGTGACAAGTTTAGATGCGATTGCTTGTAGATATAATATCTAACATTCATGGTTCTGCTGTACTTCCAAATTTAAGTTGTAAGTCGTTTGGTTAGGAAGGATGCAATGCCCAAGTGTGCAATGTATTTGTTTCGTGTTAAGTCTGTATGTTTTGCATG	Chr1	32145613	32145783	-	Primary
Zm00001d028365_T004	0.364706	170	Maize	Gene	-4.39264	-2.16841	0.528302	25	GGAATTGGTGTTCTTGGAGGTAAATCCTGGCTATGATTATTACTGAAAAATAGGTTAAGTTGACAGGGTCAACTATGTTATATTCCTTTTGTTTGTTGTGGGATTTTAGGTAGTGGAACACAACATTGGATTTTCAAGCATTTGTTTCATATACCTGGAGGAGCTTCTCA	Chr1	32248844	32249014	-	Primary
Zm00001d028366_T001	0.5	170	Maize	Gene	-4.41402	-1.99298	0.0789474	18	CGGGCCCATCTGTCGGGATGGAGCGGCGATGGCATATTCTCTGGCAGCAAGAATCAGTAAAAGGATGCGAACCTTGCTTTCATTTGGGATGGCACTGGATTGGTGTAGACTGGCACCAAGAATCAATAGTACAGTAGCCTCTCTTTGTCTACTTGCTCCCTGCTTTGGAT	Chr1	32294314	32294484	-	Primary
Zm00001d028367_T002	0.435294	170	Maize	Gene	-3.21404	-1.68456	0.285714	22	TCGGGAACATACTGTACCGATGGAGCTCGAGACATCCCCAGTCTTCCACGTATCTCGATGAGGAATAAATTGGATTGATTTTGCGCCATTGATATGTACAAAACACCACCTGCCAACTGTCATGTATGTGAAATGATGAGTGTTAGACGCAAAGAAGGTTATACACCAGT	Chr1	32296977	32297147	+	Primary
Zm00001d028368_T001	0.394118	170	Maize	Gene	-4.27542	-1.24861	0.704225	11	TTATCGAGGAGTTAAAACATTAATTGTGTGGACAGCGGCCGAGCATAGGACCAAAATCAGCAGGGGGCAATCAACAGATTATGTAAAAATTACATGGTTCAGTGGTGCGACAATAAAGACACAGTATATATATGGAAATATATCGTATGCAATCAAGCGATGTGCTACAC	Chr1	32327557	32327727	+	Primary
Zm00001d028369_T001_2	0.470588	NA	Maize	Gene	NA	NA	0.208333	5	GCCGTGAATTTGCGGTAGTGCGCAGAGCTCAGCAGAGGTCTTTGCTGGCACTCTCTTGTCCCTGACAAGAATCATCGTGTCAAGTTCTCGAGTCCGAAAACATTTGTCCTAAACTTTGTAGCTGCACTGTTGCAAATCTAGATTATCGACATTGCCTCGGGTTATCATCT	Chr1	32360030	32360200	+	Secondary
Zm00001d028369_T001	0.405882	170	Maize	Gene	-4.56476	-1.85579	0.933333	14	GTTGCAAATCTAGATTATCGACATTGCCTCGGGTTATCATCTGCTATCAGAGTCGTGGGCAGTGAAAACCATTTCTGATGGTTTATGTTGCCCAAATATTATCGACCTAGTACATCTGAAATGGGAAAAAATGTGGACGAAATTTCTTGCATCGAACTCTCTTGTGATCG	Chr1	32360158	32360328	+	Primary
Zm00001d028370_T001_2	0.423529	NA	Maize	Gene	NA	NA	0.203125	23	ATGTTTCGGGTATAGACTCCAGCTAACAACTGCCTGATGCTGCTGCTGCTGCTGAATACCTGAGATTTGGTGTTGTTCGTTAGGAGAGTGTCCATTGTTGTATTTTTTTTCACCATCTTGTGTTATAATCTAAATGCTGTTGTAACTTGCAAGTGGATGCCTAGCCTTGC	Chr1	32366770	32366940	+	Secondary
Zm00001d028370_T001	0.411765	NA	Maize	Gene	NA	NA	NA	12	AGGAGAGTGTCCATTGTTGTATTTTTTTTCACCATCTTGTGTTATAATCTAAATGCTGTTGTAACTTGCAAGTGGATGCCTAGCCTTGCGCTTGCTGATATAACTTGGCAGCATTCACTCAGTTAATCACTTCAGGGTTGTTCCGAGTTCGAAGTACCATTTGGCCAAAG	Chr1	32366851	32367021	+	Primary
Zm00001d028371_T001	0.505882	170	Maize	Gene	-4.32316	-1.90965	0.0857143	24	GGAGGAGCCCGATCTGACGCTCAGGCTGTGAAGTGTGTGTGAACTGATCCGTCGACTAGACTGGTTAATCCGTCAGGCTTTCATTCTCTTTAAATTGATGATCGGCCCATGGCTGATGCAGATCAGACCGTGGCGGACTCTTGCTTGACCAGATTCTTCCTATTGTTTCG	Chr1	32428379	32428549	-	Primary
Zm00001d028372_T005	0.417647	NA	Maize	Gene	NA	NA	0.895833	19	GGTATTGGTATAGCTGTTGTAGAGCTGCTCACTGAGCTTCTTGACAGAAACTGAAGCGTGCTAAAGCAGTCGTGTGATTTACGATTCAGACGGATTAATTTTACGGATAGTAATGTAACTGCACTCATGAATACAAATAGCCTTTTACTGATTTCGCCCTGTACGGGGAA	Chr1	32433757	32433927	-	Primary
Zm00001d028373_T002	0.417647	170	Maize	Gene	-3.12381	-2.11513	0.925325	18	GTTGAGTCCCACCCACTCGATCTGCTGCTCCTTTTCCTAAATCTGTGCTGGGGGCTTTATAGAGTTCGCTGGTACTACTTGAAAAAAAAATGCTCCTGTTGTAGTTGATAAGATTATGTTTCCCATTTTATGACGATTGGCCGTCTTCGCAATTTTGAAGATGTTATCGA	Chr1	32472248	32472418	-	Primary
Zm00001d028374_T001	0.347059	170	Maize	Gene	-3.18976	-2.43067	0.386473	26	ATGTAAAAAATGTGTATTTTGTAAAACAGAGAGTCCATTTAACTTGTAAGTAGATGCAGATAGGCTAGTTGCAATTTTGTTGGGCGTGCTTGCATGCTATTTCAGCAGCTTAGTTTCAAACGGAAACTTAGATCCGAATTCCGTTTTATGAAGAACTTCAGTGTAAATTT	Chr1	32502246	32502416	-	Primary
Zm00001d028375_T002	0.341176	170	Maize	Gene	-3.73153	-2.24115	0.778835	27	TCTTCTTGCAGCAAAGAAGATAATGTTTTGCTGTTTCAGCAAACATCTGAAGTATGAGTCTTATTATTAAGAGGTCTTTTCTTTAACTTATGGCGAGTTTAGCATCGGTCAGTTATCAAACAGTTAAAGCGTTTTCTGAAATCTTGTTTGAATATCCGCAGTCCTTTTTT	Chr1	32602842	32603012	-	Primary
Zm00001d028375_T002_2	0.523529	170	Maize	Gene	-4.62925	-1.62602	0.145455	25	GGTCCCGGGTTCGAGCCCCTGGCTCTGCATATTATGCGGGTAAGGCTTGACGCTTAAAGATACCCTTTCCCAGACCCCGCACAGTATGGGAAGCCTACGGCACTGGGTACGCCCTTTATAATGATACACAACTCTTCCTGTGTGTTCGCGAAAGAATTGTGTAGTTGGCA	Chr1	32603731	32603901	-	Secondary
Zm00001d028377_T001	0.4	170	Maize	Gene	-2.03866	-1.40325	0.416763	21	GATTCTAAATGGCGGCTTTTCTCGTCTGGCTGAGGTTGTTGTCTGATCTCAGGACGCTGTCTCGTAGTAAAAACTGTCCTAATGTAAAATTCAACGGCTTAAAGGAGTATGCAACCTGTGATTGAATGTAATGTATTGACTGTATTTGGTAGCTTGCATACAGTCTTTTT	Chr1	32616531	32616701	+	Primary
Zm00001d028380_T002	0.423529	170	Maize	Gene	-3.83917	-2.03066	0.6	27	GGCTCGTGCTGTTGTAAGATAACATAACGGATGTGCTAACCTGTACTCCATGTAAATGTGTTGCCCTTGTACATAAAGCACATACAAGCACTTGGGTACAGGTAAAGCTTCCTGGGGCCGAGTATAAGATAAGTTTGCCTAATGACCATCAAATGATTGTGCACTTCATT	Chr1	32691866	32692036	+	Primary
Zm00001d028384_T002	0.376471	NA	Maize	Gene	NA	NA	NA	1	TCTGATTTACCTAAGATCTTTCAGTGTGATGGGCCTCGGCGACACATTTTTCAGAGGCTTGGACTGGTGATGGTGTCTTGTTTACATTACGCTTTCCAAACTATATTTGAACACTGCTAAGTCAATCATATTTGAATTGTGCTTCACTTTATATTTGTGATTGTCATGTA	Chr1	32803920	32804090	+	Primary
Zm00001d028384_T002_2	0.388235	170	Maize	Gene	-1.14315	-1.97378	0.875	32	GACCATACTTGAATTGTGCTTATATATTTGACTGTCATGTATTCTGAAGATGCATCTGCATTCTGGTGCCTTGGTTTATGTTGAGATTCTGACCATCATTGTAACGGTTGATTACTATGAGTTTGAGAATTGGATCGATTGGATGGTTGCAATTTCCATGTGACCAGGAC	Chr1	32809209	32809379	+	Secondary
Zm00001d028385_T002	0.347059	170	Maize	Gene	-1.26338	-1.73684	0.871645	11	GGTTCCCTGCCGCAATTTTCCAGCTTTGTTAGCAAGATTGTAATGTAATGTTGGTTAATTATTTTGCTCATTTATGTAAGCAGTTGAACTGCAAAATCTTCTTTCTAGGCAGTTACTGTAATACGACACGCAATATTTGTTTTTATCCATAATAATAGCCTTGCCACAAT	Chr1	32820250	32820420	+	Primary
Zm00001d028386_T001	0.494118	170	Maize	Gene	-4.37211	-2.49181	0.428571	25	CCGCGCTGCGATTTTGTTTGTGGGCATGTGTTTTAGTTTTTTTTTCCCTCTCCGCCGGTAATTCACATGTTTATCGTATGGTTTGGTTACCGGGGCCGTGTGTACAGTGGACAGTCAAAAATCACCAGAGCGAGCCACATCTTCGGCGACAAAGACGCGATTGGTTGAGC	Chr1	32857622	32857792	-	Primary
Zm00001d028388_T001	0.358824	170	Maize	Gene	-2.40165	-1.60237	0.791946	23	CAAATTGTACTTAATTAATTGAGAAGTGTTATTGTGTAGTATGGCTGGCAGAGCGGTAGTTTCATCCCAAGTTGTATACCGGCCCGGTCTTATAAATAGATGGACAATATTATTGTTGTAACACCCAAAAATCCTATTTTTGGGATCTATAGAAAATTCATCTCGAGAAC	Chr1	32932183	32932353	-	Primary
Zm00001d028389_T001	0.341176	170	Maize	Gene	-3.22104	-1.89871	0.834034	46	TTACGTTAGTGTCTACTGCCGTACTCCACTAGTACTGCTTTTTCTTGATTGGGTGATGGGTTTTTTGAATTACCTTGTATCAAGATCACTGCATATATACGATGTAATGTATGCAAGTGCGTGTGACTTTACATATATATTATATATTTGAAACATTGTATTCTTGTTGG	Chr1	33035433	33035603	-	Primary
Zm00001d028391_T001	0.452941	NA	Maize	Gene	NA	NA	NA	NA	CTGTGTATGGAGGCAACAGTACTTGCTTGCCACTGGCGGACAGGACACAGGAGCAACGGAAAGAAATGGAGCAACAGGACAAAGCTATGAAAAACGAGTACTGCTAGCTTTGGTATTTCTATGTGGATTATCTGAATAGTTTTATCGTCCACTTGCATTCTCTCCCGCAT	Chr1	33115218	33115388	-	Primary
Zm00001d028392_T001	0.476471	170	Maize	Gene	-4.14696	-2.08718	1	18	GTGGTGTGTTGATGTTGATGGGTGGAGTAGAAGCTCAGGGGAGTGGCAGCGGACTAATGAAACGTCCACCTCTGCGACGTAGAATTCCACTGAAAAAAAAATGCTCCAGTGTACCATAAGCTGCTTCAGATTTGATCGTGTTTTCTCTCCCATGGTGGCGTTTCTACCTA	Chr1	33147729	33147899	-	Primary
Zm00001d028392_T001_2	0.529412	170	Maize	Gene	-4.16559	-2.46426	0	26	GTTCTCCTACTACTCACTGCTCAGTAGTCAGTAGTCATCTGCGTTCGTGTGTGTGTGTGTGTGATCGGCCGGATGCTAATTGGCGTTGGTGTGCTCCCGTAGCGATCGATGCTGCCAATCTGACGAGGCTTCGCGTGTGTTTGCTTTGCTATTTTCGGTTCTCGGGAGAG	Chr1	33147910	33148080	-	Secondary
Zm00001d028395_T001	0.382353	170	Maize	Gene	-4.22037	-2.41421	0.64557	24	ATTTGTTTCAAAATAAAATAACTTCTCCGTTGAAGCTTAACTAAATATGACCTCGCTTTGTAGAATGAAGCTAAGCGTAGTGTGGTGGTGTTGTTGCTCATTGGATTGCAAGAGGTGTTGGGTTTGATATCCCCTAGTGGGGATTATTTTTGCTCCATTTTTTAAGCTGC	Chr1	33175585	33175755	-	Primary
Zm00001d028396_T002	0.394118	170	Maize	Gene	-2.8496	-1.80271	0.903226	38	GACTCCATTGACTGCGTTTACTCTCTTGGTCGTGGAGTTTGTTTATCCTCATATAACGGTGCTTTGATTATAACTTACCGCCGAGGGAATTTGTATTATGACACTGCAACAATCTTCTCTCCATATATGTTCAAGGGATTTTCGTGTTTCAATGCTCTCCATATATGTTC	Chr1	33305401	33305571	-	Primary
Zm00001d028397_T001	0.429412	170	Maize	Gene	-2.23834	-1.48329	0.915194	21	CCATTGCTGGGAGCATTATCGATGCGTTCGTCATAAAATTAGATTTGTACAGTTGTGGCGGTTGTGCTGTGATGATGTTGGTTCGTGTATGTATATGACTGTATATATATGTTTGTGCTAATACTACTGCTGCGGCCTGTATATTTGGCCAGTTGACGACTTGTCACCGG	Chr1	33447782	33447952	+	Primary
Zm00001d028397_T001_2	0.423529	170	Maize	Gene	-4.51566	-1.47006	0.58	22	GTATATATATGTTTGTGCTAATACTACTGCTGCGGCCTGTATATTTGGCCAGTTGACGACTTGTCACCGGTTGTGGTCAGTAGTAAATGATGAGTGGTAACTGTGTTTGTTACCACGTAGTTTGGAACGAAGAACTTGAGCGGTTCAGGTAAAAGACTTGTCGCATTACA	Chr1	33447882	33448052	+	Secondary
Zm00001d028398_T004	0.370588	NA	Maize	Gene	NA	NA	1	NA	AGTGATTGTTGTGGAAGAAGATTGCACAGTCAATCTATGTTTCTTACTTGTCCTGTGTCAAATTTAGTGTAAGAACTGGCGTCCTTGACAGCTGGTATGTAAAATAGTATGACCACCACTATTACTATATATAACAAGAGACTTCACTCCACATTAATCTTCACAAGACG	Chr1	33454644	33454814	+	Primary
Zm00001d028399_T001	0.470588	170	Maize	Gene	-4.49969	-1.94127	0.514286	17	GAAACATGAAAGGCGTTCGACTCCCCGTAGGCTGTGGCTGTCTGATCTGCTCTATCCACAAAAACCTGACATAATCTGGCCTGACCAGTTTACTGAGTGGGCTTGGTTGTAATTTTCAGCATTGCAATGAGTGCCCGACCCTTTTCTCTTACTCTCCGTAAAAACAAAGG	Chr1	33590562	33590732	-	Primary
Zm00001d028400_T002	0.394118	NA	Maize	Gene	NA	NA	0.916667	4	AGGATAACTGGTAGCATGAGTTTTAACCTTTGCATTCTTCTCCACGCTTCCTCGATTTGTTGAGCCAGCCGAAAGATGTATTCTATATTTCTATCCATCGTTGTTCGCCGTGATGCTATAGATTACAGCAATGATGATTATTTACTCTTTACCAGTTGAACATAGACCCT	Chr1	33600283	33600453	+	Primary
Zm00001d028401_T005	0.529412	170	Maize	Gene	-3.78564	-1.99856	NA	19	ATGCTTTCCCGGTTTCAGTGACTTTAGAGTCCCTGCCTGAGCCTGACACGAGGGGAGTATCACTGTATCAGTACTAGCATGCAGTCTCTTGTGTTCCGGGCTGTGTCCTGGCGTGGAGCTCAAAGAAGGGGAATCCATTTCTACAGCCGCATAGAGCTCGTCACCTTTGC	Chr1	33651135	33651305	+	Primary
Zm00001d028404_T001	0.335294	170	Maize	Gene	-2.33857	-1.17054	0.321429	16	TGTAAGAATGTTAAAATATATGATGATGTGTAACGTCCTCTGTTTTGGGTCATGGATGTGTTGTATGTAGTGTTAGATTTAGGGTCTAAAGTGCTAAACTTTAGTATTCAATAACAGTTTAGCTCCTTAGGTGAGCTAAATTTATCCTGCAAAAGTTTAGCACATGAGAT	Chr1	33738543	33738713	-	Primary
Zm00001d028405_T002	0.4	170	Maize	Gene	-3.16016	-1.51877	0.390756	25	AGCACTAGAATGTTTGGACAGTGTTTCTTGGCTTTTGCAGGTTATGCAGTTTCCTCGGAATAATTTGTGACGTTGATTAGTTCAGCATGAACGTTGGGTCAGTTTAAGAGTGTGTGTTCTACTTCCATCTAATGGAGGCAATTTCATGTCAACTGTTTTATCTAGCACGT	Chr1	33744696	33744866	-	Primary
Zm00001d028406_T001	0.452941	NA	Maize	Gene	NA	NA	NA	NA	TCTTCTCAGCCTACCCTATTTGTTGTCTAGTCCTTTTGTCTTCTCTTTGGCGTTCTAGACGCCCGGGAAGTAGAATGGACAGACGAACACCACCAGTGTGCAGTTCACATGACTAGAGAGAACTATCGACCAAGTGTGAATTACTGATTCAAGTACATACTCTGTCCTCT	Chr1	33752439	33752609	-	Primary
Zm00001d028406_T001_2	0.388235	NA	Maize	Gene	NA	-1.69308	NA	13	GTATGTTTTTTCATTTGTTTTTTTTCTTCTTTTGCTTCGTTTTCTTTTCTTTTTCCCAGTAGATTGCCGTGAGTAGACAGTGCTGGCTTTTGGAATTCAGACGTGTATGTGGCGTAAAATGAATTCCAAGAGCTAGCAGTGCCATTCTTTCTCTTCTCAGCCTACCCTAT	Chr1	33752590	33752760	-	Secondary
Zm00001d028408_T001	0.488235	170	Maize	Gene	-4.19826	-0.981355	0.870968	10	CATCGACGTGCAGGTCCAGTAGACAAACTGAGCTGTCACGACGGGTCTTTGTGTAGCACTAGCGTGGGTTGGGCTCTTCGCGCCGACCGTATCAGTACTCGTGACCCAACGTGTGGAATAATGTGAATAAATAAACGCTTCAATTCTGCTATTCCAAGAATCTAGCTCAA	Chr1	33789980	33790150	+	Primary
Zm00001d028409_T001	0.370588	170	Maize	Gene	-3.73848	-2.15018	0.693855	26	TGCTCCAAGAAGCTCTATGCACGCTATCGCATCATCGGAGCAGCAGCAAGGGTGGATGATATGTGTTATATAGGGAATACAAAGGTGAACAATTCAATTTTGATGTTCAAATGCTCCTTACCGTCATAAATATACTTCTGTTTTTTTAGGAACATATACTTTAATAGCTT	Chr1	33800375	33800545	-	Primary
Zm00001d028410_T001	0.5	170	Maize	Gene	-4.23251	-2.34466	0.107143	25	TTGGTGCTCCTCGTATGCTGTAGTTTCTGAGTCCGACCTGTGACTGTGAGTGACCTTGTGCTTCCGGAAATCTGGTGGCATCTAAAGCACTCCTAGTTTTAAGCAGCGCTGGATCAGGTTTGCCTGCCTGCTTGAAATGAAACCCTTTCCAAATACTGGTAGCACCCTGG	Chr1	33850450	33850620	-	Primary
Zm00001d028412_T004	0.452941	170	Maize	Gene	-2.92924	-1.1041	0.815205	30	GGGTTGTGGCGAGAGTGTGTGGGGGAATATTTAAGTTGTCAGTCTCTTCTGCTAGAGCTTTTCTGGGTTTCTGTGTGCTCGAAACCTCACTAAAACCTCACTGTACATGTGCTTACTTGCTTGAAGGAGCTTGGCTGTTGGTTTGTGTTTAATCCTCTTGTGAATTAGCC	Chr1	34038037	34038207	+	Primary
Zm00001d028412_T004_2	0.441176	170	Maize	Gene	-3.75923	-1.93929	0.63522	20	CTCGAAACCTCACTAAAACCTCACTGTACATGTGCTTACTTGCTTGAAGGAGCTTGGCTGTTGGTTTGTGTTTAATCCTCTTGTGAATTAGCCCGTGTATTGTGCTTGTACTGGTTTGGTGTACAATTAACCTGCGCCCATTTCAAGGGTATTGATGTCTTCCCTCGGTT	Chr1	34038114	34038284	+	Secondary
Zm00001d028413_T001	0.317647	170	Maize	Gene	-1.25767	-1.09977	0.945819	16	ATATTTGCTCCAAGACAAAAGAAAGAGTGCTGGGGATCGACGAGAGTATTACTAGAATTGACATGTATTAGTAACATTATTGTTACCTTTGATACCGTTCCATTAGTTGCAAGATTTTTATTAAGAAAAGAATCTCAACATGGTTTCTATACTGTTAATTGTTCACAAAA	Chr1	34109283	34109453	-	Primary
Zm00001d028414_T003_2	0.411765	170	Maize	Gene	-3.35242	-2.12449	0.743396	24	CGGTGAATGCTTGTGTTCCTTTCTCAGCTGGATTTGTGATCAGCTCATAGAAAAAGAAAAAAAACTTGTAGGGTCCAGTGGGCCTGACGAGCCCTTCAAATTTTTTGTTCAATTTGCAGCCTGAATCCTAACAGGCGAGAATTTCATGTGAACTGTGATATTACACAGAA	Chr1	34138219	34138389	-	Secondary
Zm00001d028414_T003	0.441176	170	Maize	Gene	-3.90757	-1.96114	0.959596	26	TTACAAGCGATTGCCATGCCGGTGCCTGTAAAAACGTTGCGGTTTGTTTGCCACGGTGAATGCTTGTGTTCCTTTCTCAGCTGGATTTGTGATCAGCTCATAGAAAAAGAAAAAAAACTTGTAGGGTCCAGTGGGCCTGACGAGCCCTTCAAATTTTTTGTTCAATTTGC	Chr1	34138272	34138442	-	Primary
Zm00001d028415_T004	0.376471	170	Maize	Gene	-2.44116	-1.57933	0.826822	25	ACCTGATACCTGGAAGGTCCTGTAAATTATGTATACTAGATGTATTTAGCTCACACCAGTTTAATTAAGTGTCTGTAGGTGGAGCTTCAGTCAAAGTAACATGTCTGCCCTGATATATACAGGCTGCATTATCAAAGCAACTTTTGTTTTAACTTGCATATAGTCCCTGT	Chr1	34146646	34146816	+	Primary
Zm00001d028416_T001	0.394118	170	Maize	Gene	-2.06302	-1.39471	0.515579	12	TAGTAGCAAGTGGAGATGGAAGGTTTTAAGAGTTGCTGGTCGGCAACAGCCTGGAGCTTAAAGGGCCTCTTTGGTGGGTCATGACATACCATGTATCCATATCTAGCTTTTTATTTTACATAAAAATAGATGGATGGAAGAATTAAGTATAATACGAGTCCTATATGCCT	Chr1	34214110	34214280	+	Primary
Zm00001d028417_T001	0.4	170	Maize	Gene	-3.45412	-2.16164	0.913043	28	AAAAAACTCCACAGGATTAGTTGATGCATGTTAACGGTTGTATTTTGTTGTTTGAACCACATCAAAATCAAATGCTGCGACTCGCCCGTGAACTGGCAAAACAGTCACAGATTCTTTTGTACAGGCCAGTAATGATAGAAACATTCTTTTACAAGCGTGCTTGGTAGGTG	Chr1	34216251	34216421	-	Primary
Zm00001d028417_T001_2	0.423529	170	Maize	Gene	-3.39637	-1.34224	0.933121	13	CGATAGACACCTGGTGGTCAGGGATCATCAAGATCCCGCACCATCTGGTCTTCCAGTAAGAATAATACCTAGAAGCAGTGACCCTGTGTAAGCTGGTTAAACACCACAGGATTATCACATAAAAAAAAACTCCACAGGATTAGTTGATGCATGTTAACGGTTGTATTTTG	Chr1	34216374	34216544	-	Secondary
Zm00001d028419_T001	0.341176	170	Maize	Gene	-2.96287	-2.0196	0.833868	39	ACAACATCAACATGTATTGAGCAATTTGTTGTTCTTGAATCACTGGAGTAGGAATACAGTCCCACTTCTCTTAAAGTCTTAGGTTTATATACATCATGCTCCCCGGATTACTCCATCTTCTATAAAGATAATGTATATTCAACCTTTCTCAATTTTGGTTGGGTTTATTT	Chr1	34343153	34343323	-	Primary
Zm00001d028422_T001	0.341176	170	Maize	Gene	-2.5891	-1.78547	0.939641	14	AACCGCTATCACCACTTTGTAAATGGTGAATGTTCATGCAAAGACCATTGGTAACTTACACAAGCAAGAGTATTGTTGTACACTATCTATTCCATGGAAATTAAAAATGTCAGAATGGTAATCTTATGTGAAAAACAAGACTAATTTTACAAGCATCCTTCTGAAGTGCT	Chr1	34510263	34510433	+	Primary
Zm00001d028423_T001	0.423529	170	Maize	Gene	-3.52358	-1.56707	0.401786	15	AGTAGCTGTAGTGACATTAATGGGAGTGCTACAGATGTGGTTGATAGCTGTAGAGCAGTGAAGTAGGGTAAAATGTTGCCCTTGCACAGGTAGAAAGAACACGGGGATTTTACTTGTTCGCTAAAAAAACATGATGATCTGCGTTTAGGCATTTACTGCTTCTGCTTGTG	Chr1	34541745	34541915	+	Primary
Zm00001d028424_T002	0.382353	170	Maize	Gene	-3.60477	-2.14263	0.657143	12	GTTTCGTAGGCATCTCCAGTTTTTGTTTCGTCTATTAGTAGGGATGGATTCGGATCGGATACTCATGGAAACAGATCCGAACGTCACTATTTACCATATTTTAATCCGAATACGAATACTATCGGATACGAATACAAAACGGATAGTTCGAATTCGGATTTACATTCGAA	Chr1	34546298	34546468	+	Primary
Zm00001d028425_T003	0.370588	170	Maize	Gene	-2.75127	-1.89914	0.105263	2	TGGTTCCTTTTGGTGAGAAAAGGTCTTGCTGCTGGTCAAGAATGTAACTTGTAGAGCATGATGTTGAATCGTGTGAAATTAGTTCAGTACTTTTGATCTAACAAATAGAAGGTCGAATTGGGAAAGGAGATATATTATCTTTTCCCTTGTATATCATGGCACCGTTATGT	Chr1	34593368	34593538	+	Primary
Zm00001d028426_T001	0.4	170	Maize	Gene	-3.76074	-2.29869	0.880208	21	ATTCGTGTTGCTTTTGTTTTTGTGCTCCCCTTGTGTGCCTGTAAGAGAGACATCGAGTTATTGTTAGCTTATAATCCTTTTGTAGCTGTATGTCTTATCTGTGGGCTGCGCAACTTAAAATTTTGGTTCAGTAATCTAGTTTGTCAGGGCAACTAGTTCGCTTCAGTCTT	Chr1	34654722	34654892	+	Primary
Zm00001d028427_T001	0.447059	170	Maize	Gene	-4.0807	-1.54159	0.548387	22	AGCAATGGCAAGGGTTCACGTGGTCGCAATGGCAGCTCAATTAGCGCAAGATGACTGTGTATTTAGTGCCTTTATGGCCTCTCCTGACGGCGTGTATCAGAATTCTACCTCCATTCCTTAATTCATCATATTGAGAGGCTCATTTTGCTCAGCAAATTGTGAAAGTGGAA	Chr1	34659168	34659338	+	Primary
Zm00001d028428_T002	0.394118	170	Maize	Gene	-3.37771	-1.82925	0.433962	17	CACACTGTGCTCTGCTAGCTTGTCGCAAGTTTGCAACATGACAAGATGTCAAGATGAAGGCCATCATCTGGTTTTGTTAACCCGATTGACATATAAGTTTGGAATAAGGCGTTCAAGCCATACATAATTACATATCATCGACGGCAACCTAATAGCTATTCTAAATTTTG	Chr1	34690454	34690624	-	Primary
Zm00001d028429_T002	0.488235	170	Maize	Gene	-3.56549	-2.13685	0.41958	19	TGACGCGCGCCAAGCTAAGGAGGCGCACGGCCACCGAGGATTCTGCTGGGAATTAGCTGCATGCCGTTGTTTTCCCTGCACATTGTATTGATCTTTTTCCGAGTTTTAGGCTCACATGTTGTTTGCTGGAATGGAGATATGTTGTTGTTCACTTGGTTCTTGTGACACAG	Chr1	34709724	34709894	-	Primary
Zm00001d028432_T001	0.535294	170	Maize	Gene	-4.31273	-2.10823	NA	16	CCTCCTGCGCCTCCGACCTCCGAGTGATCGATCGGCGCGACTCTTGGTCCTGGCCTCCTGGCTTAGCTACATGTGCATGATGTCAATCGTTCAATGTGCCATGCTGTGTATACTCTACAGCAAACGTGGTAATGGAGCTGCTATGCATACAGAACGAATAAGGCGTGACG	Chr1	34899306	34899476	-	Primary
Zm00001d028433_T001	0.411765	170	Maize	Gene	-3.57873	-2.01061	0.614493	27	TCCATCCAAATGTCACAAGGTTGAGTAACTTGTTGGAGTAGTTAGTTAGCATTTTGGTGGTGCCTAGCCCAGCTGACGGATCGGCTCGTGGAAGAACTTGGCCTCTTATGTTAAGAACTACTACTTATTATATGATTAATGCTGTTTGTGATGTTGTATGTCTTGATCCT	Chr1	34922123	34922293	-	Primary
Zm00001d028436_T001_2	0.405882	NA	Maize	Gene	NA	NA	0.308824	2	GAGTTCCAGAACAAGTTCTATGAAGGTGATGGCTACAAGTTTGCCCCATTCTCCTTCGCGCTGATTCGTGAGGAGGAAGATTGAGCTTGTCTCAACATTTGTATTTATTGTAGCCGATAAAAAATCTTTGGTGGTCTTTGTTCCCAGACCAAATCATTTTTTCATCTGTT	Chr1	34966166	34966336	+	Secondary
Zm00001d028436_T001	0.4	170	Maize	Gene	-1.84672	-0.773763	0.933333	5	GGTTGGCAACAGATATGGGGTGATGTCACCCTTGTATGATGCTAATAAGTAGTTGCCGATTGGGCGGTGTGTTGGATATAAATAAGCACTGTATTGAAGGTTAGACAATCTCCATCACGTTCATTGTCAATAAAATAAAGAGTGCTATTTACGCTGCTGGTGTTAATCAT	Chr1	34966428	34966598	+	Primary
Zm00001d028437_T002	0.394118	170	Maize	Gene	-5.15727	-2.0561	0.583333	14	GCTACCTATGTTACTAGATTGCCCACAAGCAGACAGACTCGACATGTTTAACTACTTTTATAACGTGATTCTGGTTTAGCTTTTGCTTTGGTTATAAGAGACAGCTGATTCAGAGTATCAATGGGATAAGATGAAGCACTGACAATGGTTAACAACAGACCAGGAGATGA	Chr1	34966594	34966764	-	Primary
Zm00001d028438_T002	0.382353	NA	Maize	Gene	NA	NA	0.84375	2	CTTGCTGATGCTGAACATCATGTTATACATAGTAGTATACATCCCATCGTGTTCCTCCTTTCCTCCATTATGTTATGTTAATCTTTTAGTCGCTGGGAGTTCATATTGTTGTGCTGAACTGATCATGCAGATCAATTTTTCCTTGACGTTATTTTCTTGTTCGTATCGGG	Chr1	34979307	34979477	+	Primary
Zm00001d028439_T001	0.335294	170	Maize	Gene	-3.56135	-1.81817	0.94321	19	AGTTTGTTGGTTAGATGAAAAGGCAGTGTTAGTATTCTATCCTTATGTTTGTTTCTTCTTGTACTCAACTCCTAATTTTATCTGTTTAATTTGTTGATGTATAAAGATCTTGGTGGGACAAAAAAGTATCCAATTGGGTTCAGATTTGACAAGAATTGCTGTGCCCCATT	Chr1	35022543	35022713	+	Primary
Zm00001d028440_T001	0.441176	170	Maize	Gene	-3.22375	-1.87659	0.342407	25	CGACCACCGCAGGTACAGGAAGATGACAAGGCTCCAGGCTCCCACAGGTGTTTACTACCCTGTAGAGCAAGGCAGATGATTTTACGTATACGTGTAGCTGATAGAGATTGCTTTCAACTTCTGAATAACTGAAAGCACTTCATAATTCATATTCTGCCTGTGTACTTGAT	Chr1	35117503	35117673	-	Primary
Zm00001d028443_T003	0.376471	NA	Maize	Gene	NA	NA	0.666667	NA	CCCTAGACCGTGTGTGTGTGTTTGGTAAATGTACATAACCTGTACATTTCTACATATTTATGAATTCACCTTGTTGTCGTTTATACCCGTAGTACATGGGATTTTTTTTTTGTAGAACAGTGATGTTGGAGAATAGTGCGTTTGTGCTGTACATCTCGTTGATTTCCATG	Chr1	35131137	35131307	-	Primary
Zm00001d028443_T003_2	0.4	170	Maize	Gene	-1.24643	-1.02209	0.377229	22	CAGACTGCTTTTGATCCACATCGGATACCCTTGAAGATGAAAGCCATCCATTTTCTACGCACTTTGTACCCTAGACCGTGTGTGTGTGTTTGGTAAATGTACATAACCTGTACATTTCTACATATTTATGAATTCACCTTGTTGTCGTTTATACCCGTAGTACATGGGAT	Chr1	35131205	35131375	-	Secondary
Zm00001d028450_T001_2	0.347059	170	Maize	Gene	-3.11426	-1.70802	0.957143	18	TCAATGGATTTCCATGGAATTAGTGCTTGTAGTTATAGCTATGGAATGTACGTGAGAAAATGTCAAGGTATCCAACAAACTCATACTGTAAACCTTGTATTTGTAACTTTTGCGGTTTGTATGATAATTCGGCATGTGTTAATGTTTGATATCTGACCTTATCCCATGAT	Chr1	35243162	35243332	-	Secondary
Zm00001d028450_T001	0.488235	170	Maize	Gene	-4.29315	-2.74032	0	18	TCTGCTGCTCCTCCTTCGTAGTTGCCACTTGCAACAACTGAGTGTCCGGTGAGCTAAGGGCGATATCGGAAATCAACTCGGCGGTGAACCGTGAACCGCCAAATAAGAGAGATACCTGCAAATCTAAACATCATGTGAAACATGTTCCATACCTGCTGATTGCTGTCTGC	Chr1	35277974	35278144	-	Primary
Zm00001d028447_T001	0.382353	170	Maize	Gene	-2.34907	-1.44841	0.925	20	GTGCCTTGCCTGGGCCACTATCTCGACCCGTAGTGCTGGCACGGGCACGACACGGTTACATTTTTTATTTTAAAAATAATAGTTTACATATATCAAGTATAAGAATTCAACATATAACATAATAAAACTACATCTGCACTGGTTAGATGGATGCGTTTAAGCCTCTTATG	Chr1	35298739	35298909	+	Primary
Zm00001d028451_T001	0.382353	170	Maize	Gene	-3.25531	-2.26715	0.791111	12	ACGACACTCGTCGTCACAGCTAATTCTCGCAGGGAAAAAAAATCTGTAAAAAGAAAGAAAGGAATCGTCGCTTATTAGTTCATCTTCTTCTTGGTTCTTGCTGTACAATCTACACGATGGGGGGCAAAAAAGGTGCGATTTTTTTTGTTCATGTTACTTAGCTTAATTTG	Chr1	35300595	35300765	-	Primary
Zm00001d028452_T001	0.405882	170	Maize	Gene	-2.70386	-2.24115	0.419355	21	GGGAAGGGGTTATACATTTCATTCATTTTGTTTCGTTCTTGCCATTGATACTCCCCTCTTCTTAGTTCTTGTTACTACTCTACAGGTGTACGTAAAAAGACAAAGACCCTTGTATAAAAGAGGTGTAAATCCATGGTACCGTTGACAGTCACTGACTGTGACTGGACACT	Chr1	35372977	35373147	-	Primary
Zm00001d028454_T001	0.458824	170	Maize	Gene	-4.30367	-2.51616	0.222222	28	CGTTGAGCGGCGAAGTGTATATATATGCGGCAGTGCCCAAGCTTCGACCACCATTTTTGCTCCCTGATTTTTCACACGATATCATTTAAACACTCCAGCTAGCTGGCGCCTTTACAATGGAATTTCGTTCCGCTCGAGTGAGCTTTGGCCAGGTTGGTTCTTTTTATATA	Chr1	35375017	35375187	+	Primary
Zm00001d028453_T001_2	0.341176	NA	Maize	Gene	NA	NA	0.9375	4	GTTTCTGTCGAACATGCGATATAAGTTGTTTTCTTCTGCTGCAATTTTCATCCCAAATAGATTTTGTTTGGATGCAGATAACACAATTGTATTTTTGTTGCACTGCTACCATTAGCTCTAGTTCCACCAAGATTACATATTTTGTTTCATAACAAATCACGTGTGCATAT	Chr1	35472671	35472841	-	Secondary
Zm00001d028453_T001	0.388235	170	Maize	Gene	-4.2213	-2.81238	0.833333	20	TATACTGTTGCCTTTGATAGATACTATTCATGGGTAGTGTTGCAAACATTGTTCTCCCCACATGCATAACCTGATACTAGTATTGGGTGGCAAACTGGCAATCTTGCTGTTTCTGTCGAACATGCGATATAAGTTGTTTTCTTCTGCTGCAATTTTCATCCCAAATAGAT	Chr1	35472779	35472949	-	Primary
Zm00001d028456_T001	0.511765	170	Maize	Gene	-4.29671	-2.51177	0.0833333	19	CTAAGGTTAGTTCTTCAATTCGAACGACTAACCTTAGGCAAAGTGTGGCATAGTTAGCCACAAACCAAACAGGCCTAAAACGACTGCAGAGTGCAGACGCCACTCCCCCCTGCCCCTGAGTGCTGACCATCAAAAGCGGCTTCGGGGTTCATATCCGTGCATACAGATGC	Chr1	35493754	35493924	+	Primary
Zm00001d028457_T001	0.376471	170	Maize	Gene	-2.50167	-1.31221	0.910704	29	GATCTTGATTGTAGCACCTGTTAAAATACGTGAAAGATCTCCACTTCATGGGGTGTTTTGTGTTTTGAAGAGTCTTCGTGGATACATATTTGTAAAATCTACTTATGATGTACATGCACTGCACTTGATGGGTTAATATGAGATCACTGGAAATGATGTTGAGAGGACTC	Chr1	35509876	35510046	+	Primary
Zm00001d028458_T001	0.358824	170	Maize	Gene	-4.08154	-2.43635	0.912	27	GCTGCGCCCTTTTCTTCCTCATCGTTTTCCTTTCCGAATTCGTTTCTTTTCTGTGACGATGAAACTATAAACTGTTGCATTATCACGTTTGCTGGATGATTGTCATGATATAGCTTCTTACTGTGCAATAAATTACTAAATTTTATTGCTATTATCTCTGACAATCGTCT	Chr1	35511208	35511378	-	Primary
Zm00001d028463_T001	0.429412	170	Maize	Gene	-3.96609	-2.31009	0.841727	30	AATCACATCAAACGCTTACACTGCACTACATATGGCAGTTTGATACGTGTCTCATTACCAGTGCCTGTACTTAAAATTCTGTGGCTGTGAATCGGATTCAAAACCCTTTATACGTTTCAACTTTCAAGTTACCACGTCGCTTCTTGCACGAATCCCAAGGGTCGGTTGCT	Chr1	35717156	35717326	+	Primary
Zm00001d028463_T001_2	0.482353	170	Maize	Gene	-3.13541	-1.54523	0.275862	19	TTCAAGTTACCACGTCGCTTCTTGCACGAATCCCAAGGGTCGGTTGCTCCTGCTGGGTGCATTTCTTGTCTGTGGCGGTACTGTTTGTCACGCTTTGTACGTATGACTAGCATTGCTTGTCTGTTTATGAGAGTGGTGCTGTGTTTCGTCTGTTCTGTTGCTACCATGAA	Chr1	35717278	35717448	+	Secondary
Zm00001d028464_T010_2	0.4	170	Maize	Gene	-3.63941	-1.97973	0.880851	25	TGATTTGTACATCGCACAGGCATTCATGTCTTCACCCTGATGATTCATATGTCAAGTTTTTTAGCGACACCGACGAACAACCTGGTTTGTACTATTTTATCTCCAAATAAACAATACTCCTACTCTGGGACAAAGCCAAAGTGCGTTTGCAAATTATTTGTCGGTCTGTC	Chr1	35767644	35767814	+	Secondary
Zm00001d028464_T010	0.435294	170	Maize	Gene	-3.37301	-1.19488	0.459343	44	CACAACTGCTATCAGTTCTGTTTCTCTGATGTCGCAACTGCTATCAGATCTGTTGGTGGCAGCTGGCAGTGCATAGGCCCCTGTCGAGAACTGCAGTTTGGTAATAAATTAATAATGTGATGCTTAACAGATTAAGCATCCGCTTCTTTTGCTTGTGTTTCTATTTCCCG	Chr1	35785363	35785533	+	Primary
Zm00001d028469_T001	0.488235	170	Maize	Gene	-4.02898	-2.01474	0.0555556	25	ATGAATGAGAGGGAGCGAAGGAAGAAGGATAGGATATGCAACTCTTCCAGACCCAGAGTGCAGTGCAGTGCCCCAAGTCAAGTCAACTCATCTTGTCCCTAACGCGTTTGCAACTTGTGATAGTACACGGCGGCGCGATTTTGTGAGTTGAATCGTTCAGCGTATGCATT	Chr1	35816212	35816382	-	Primary
Zm00001d028465_T001	0.417647	170	Maize	Gene	-3.6563	-2.3261	0.291262	19	TACCTGAAGCAGAGCAAACCCCGACGTACCACGAATGATTAGTTGTTGCTTTTTTTTTTGGTGACGATGGGGTAATTGACTGTCTTTTCTCTTATAGTCAACCAAGATGTAAACAAAATCCCACTGAACAAGGTAGCCAGAGCCTATGTCCTTGATTGAGCGCTATAGTA	Chr1	35817219	35817389	+	Primary
Zm00001d028471_T001	0.423529	170	Maize	Gene	-3.65973	-1.32388	0.975057	41	GTTCAAAACAATGCTTTACACAACCATATGCACAGTCTATCTAAGGTTGGTCTGTTCTATCAGCTTGTTGGGAAAAGTTTGCGTGTGCTTGTATCTTGCCCCCTGTACTCTCTCTGGTTTCTGAATTTGAATACGAAACAGCTTGATCGCAATCACCATTGGTTCGGTGT	Chr1	35964578	35964748	+	Primary
Zm00001d028473_T001	0.5	170	Maize	Gene	-4.14171	-2.23742	0.645161	28	TTGTTCCTGGGCACCTTCTTGATGGTATCCCTAATTCCTCCTGTACTCCCCGGCCCAAGAAACTTGGAAGTGAGCACCGCGTGTGTTACTTACGTGCTCCTTTTCGTATCGCCGACATTCTTGAAGTAAGAGATCTCCGTGCTTCCTTCCATGTTAGCCCAAAGTCTTGC	Chr1	36047066	36047236	+	Primary
Zm00001d028472_T001	0.276471	170	Maize	Gene	-4.06195	-2.185	0.885321	23	TTCAGTTTGTAAGACGTTTTGGTTGTTTTTATATACTGAACATATACAAATCTAGTTATCTAGACATAGTATATATATTTAAGTGGATAGCTAGCTATGTACATAGAAAAGTTGAAATGTCTTAATAGTTCATAGAATGGATGAAGTATCTATCTATCTTGCATGATGTA	Chr1	36143015	36143185	-	Primary
Zm00001d028474_T005	0.4	170	Maize	Gene	-3.93077	-1.20478	0.832215	21	GCAGTTGAAGCTGCATGCTCGTGACATGTCTGATTAATATTGGTTCATAGGAAGCAAATCACCTAGGACAAGGTGAAACCTTCTCTGTAGGCAAGCAGGCAAAAAGGAATAAATGTTCCCATCCTGATCAAAAGGAATAAAAATATTCTGAAAATTGCCACATCCAAGCT	Chr1	36147143	36147313	+	Primary
Zm00001d028474_T005_2	0.294118	170	Maize	Gene	-2.45919	-2.10225	0.858407	18	AAAAATATTCTGAAAATTGCCACATCCAAGCTATTAGATGGTATGCTTAGGAAGTATTGTTATTGTTAAGATATAAATCCATCCATCATGACAAAGAAGGTGATCTTTTTGTAATCCTTCTTGAAAAAATAGAATGATTTGAATTTCGACAAGTTAACTATACATCCTTG	Chr1	36147281	36147451	+	Secondary
Zm00001d028480_T001	0.429412	170	Maize	Gene	-4.05681	-1.63438	0.12037	25	AAGAGTGGAACCAAGGGGCCGAATTCCAGTCTGTGCAGCCAGGAGAACAAGGTCCTCGACCCAAAGAAATCACAGGTCCAAAACTATTTGTGGATTTTTTTTTAATTACGGGACGGCATGTTGCGTATAATAACATACTCCTCGAGACTCAAAATGTTCTTTTGAGAAAG	Chr1	36158089	36158259	-	Primary
Zm00001d028475_T001	0.382353	170	Maize	Gene	-2.20685	-1.81455	0.897348	24	GAGGAGGTTTGATGGTTGAGTTGTACGAAGATGCTATTTGGTCCGAAGAGGTCGATTCCTTTTTTGGAGTTGATCTCAACGAGGTCAATAGAGTGTAGTAGCCACACATGCGCTTATAAATTTATGAACTAAAAAAACTTTGCTTGACTTAAAAATTGGGTCTAAGTGAT	Chr1	36217742	36217912	+	Primary
Zm00001d028477_T003_2	0.464706	170	Maize	Gene	-4.23206	-2.01188	0.677419	22	TTGCCCAGTGTGAGATGTTTCCGCTGAACCTTGCCCTACAAGAGCCCATTGGCTCTGCTAGCAGTGCATCTGAACTGTCACCAAACCTATCATAATGTTTGTCGTGGAACATGTCCCAGCTTTCCTTCTATCGAAATTCTGGTCTTTGCTAAGCAGTTTGCAATTCGGAA	Chr1	36256342	36256512	+	Secondary
Zm00001d028477_T003	0.329412	NA	Maize	Gene	NA	NA	0.722222	NA	GACTATTGTACCTAGAGATAAAGTGAACGGATATCAAGATAGAAATGCATTAATGTTTTTGTGATGTGTAGTATAACTGATATTTACCCCTTTTCTTTTTTTGAGAGAGGACGCATGATGTCGTTTGAGCAATAAAGTTTAATTTGGGAGAGATAACAGTGTCTTCATAT	Chr1	36256527	36256697	+	Primary
Zm00001d028481_T002	0.364706	170	Maize	Gene	-3.72109	-2.1699	0.888347	34	TATTGACTATCGAGTGAGGAGTCCTAGTATTTCATTTTTGCTTTGTTTGCGGTGCTGTGAAAAGGATCAGTAGATAAGCTGTAGTACAACAACTATCAGACTGGCTGTACTTACCTATATTTATGACTATTAGTTAATGTATGTTGTTTCATTTGCCTTTTTGGCTCCGT	Chr1	36485246	36485416	+	Primary
Zm00001d028482_T001	0.464706	170	Maize	Gene	-4.68615	-2.35438	0.108911	16	CTTGCTTGGGCTGGCGGCTGGAATTCCTGCTGCATATTTTTGACGCGGCAGCATGGCATATCAATATGGCATTGCTCCCGGGAAGCATTTGCCGCTGTGAAATCGTTTCAAGGGAGGATGGAATATGAAAGGAACGAACGTTGCCGATATAAAAATTCTAATCTTCAGTT	Chr1	36508908	36509078	-	Primary
Zm00001d028484_T002	0.370588	170	Maize	Gene	-3.85847	-2.58604	0.311054	21	TTGGCTTAATTCCCGTTATGTTGAGAGCTGGTGACCTGGTTAAAGGCGCTTTTGTCAGGACTCTGGCTTCTTAAAAACACTTCCGGATCTAATTCCTCTAGCTTTTTGTCTTTCCTAAAGAAGTTGTAGCCATTTTATAATTTGTTTGGCAAAACAACTTATTCTATATT	Chr1	36592698	36592868	+	Primary
Zm00001d028485_T002_2	0.370588	170	Maize	Gene	-1.61929	-1.70946	0.87543	15	TTTGGCACAAATGGGAAGCTCTGATAGAAGTGGCTAAACTGGGGATTTGTGAACAAGTCTAGGCAAGTTGGGAATTTAGGAACAAGATTGTCATAATGTACTACCATCAAACCAGTTTTGTGGAGTAATAAACGGTTCTTACATTACTAGAAGCATATCTGAAAATGTTT	Chr1	36684092	36684262	+	Secondary
Zm00001d028485_T002	0.376471	NA	Maize	Gene	NA	NA	0.6	33	ATTACTAGAAGCATATCTGAAAATGTTTCGATGTTTCTTTTAGTTACGGGGAAAACCCCTGCATGCCTGGATGAGGGTATTTTTTGTTAGTTCTCATGAGTACCTTGTATCGTCCAAATACGTGGGCTAATCCAGCAAGTCATCTTTTGTAAAATCATAGCAACTCTTAT	Chr1	36684234	36684404	+	Primary
Zm00001d028486_T001	0.423529	170	Maize	Gene	-1.3891	-1.31102	0.848649	17	TGCATGCGACTGCTGGTAGGTCAGGCATGATGTACGTGTGGCTGATGGCGTGTTAGTAAAGCGTCCTGCAGCTTTGTTGTTACTTTGTTCGATCGAAGCAGCGGCTTCTTTTGTTTGTTCATCAATAACATCTTTCATTAAATTTTTTTTATTGTTGCTCTCCGAATGTG	Chr1	36755456	36755626	+	Primary
Zm00001d028490_T004_2	0.394118	170	Maize	Gene	-3.54173	-2.09355	0.643154	21	CATGAAAACCTGTGGAAACTCAGACAATGTTTCCTGCCTGGTGAATATTCACCTTTCCAAGACTTGGGAGCTATGCTTGTAAAGGACAACATTTCTTGGAAACTGGCTGCTTAGAAATATTGTTTAGAAATATCACAGATGTTTAAAAGTAGACTTTTCCCCCCTTGTGC	Chr1	36843118	36843288	+	Secondary
Zm00001d028490_T004	0.388235	170	Maize	Gene	-3.08037	-2.24383	0.612565	23	AGCACACACTGATAGCATATCTGGAAGAGGCAACTTTGCAATTGGTAGTTTAGGGGTCAGATTAACTTTCCATCAGCATTTAAACACACTGCATAGTTTTCGCTGGATGTTTTAATTGAAAATGGGCGGTGCAAAACTGCATATTGGGAGAATCAAGTTTGCAATAGTAT	Chr1	36843314	36843484	+	Primary
Zm00001d028493_T002	0.429412	170	Maize	Gene	-1.41893	-1.70634	0.90985	12	CCTAAAAGAGCTGTTCTTCTTCAAGGTAGTCAAGAGAAGGCCCTGGGTGCCAATGGCATTGGCACCCAGACAAGTTTGTAGCAGCCCCCTCTGTAACATTACCATTGTCACTATTTTTTGCACACATAATACAAAGTTACACATTTATATACACCCACGTTTGTCAGATC	Chr1	36894421	36894591	-	Primary
Zm00001d028495_T001_2	0.564706	170	Maize	Gene	-3.67733	-2.32069	0.0243902	21	ACGACCGCCTCAGCCGCAGCAGCGCCGAGCTGGACCAGATGCCGCAGGACTTGAACAACGTCGCTGATGCTGTCAGGGTCTTCTTCCACATAGTGAAGCAGGTCTGTAACTCACTTGAAAAGTTGCTGGTGAGGGGCGACTTTGCTGAGTACCCTGATGCGCGTGAGTTT	Chr1	37167907	37168077	+	Secondary
Zm00001d028495_T001	0.417647	NA	Maize	Gene	NA	NA	NA	NA	TAGGATTAGCGCGGCTGGTGACATCTAGGCATGTCATGGTGTGCTCTGCGTGACATTGACTTTTGGGTTGCGTTCCCAGCCGTATGGACTTTGTTAAGGTTTACATGCTATGTTTCTGTTTTAATGCATGTTACTATCGTTTAGATTGTTATGTTTTATCTCATCACTGT	Chr1	37168913	37169083	+	Primary
Zm00001d028497_T001	0.441176	170	Maize	Gene	-3.8424	-1.99357	0.296296	14	TGCTTCAGCAATCTAAGGAGGTCGTTGCAAACATCATGGACAGGATTAGCGCGGCAGACGAAGCCTAGGCATATGATATAATCTTTCCTATAATGATGACCGGGCGACCTGCTGTACGATGTTAATTAAGGTTCATAAGCATTTCCTGTCAGTTCGACATGAACGACTTT	Chr1	37200377	37200547	+	Primary
Zm00001d028504_T001	0.370588	NA	Maize	Gene	NA	-1.17657	0.866667	4	AACTAGCTAGCTAGCTACGTATGGATAATGCATGCTTGCCGGTTGCCAGCAACCACGGCTATTATTTTTTTTAAAAATATTTTCGTTTATTTATCTATAGTGTCTTCCTTTCTTATTATGTATTGATATCAATCGGTACTGTGTCTCTGCACGCATGGGATATCCTCATC	Chr1	37286548	37286718	+	Primary
Zm00001d028505_T001	0.264706	170	Maize	Gene	-3.85355	-1.85134	0.953744	18	TGTTGGAGTTCGTTTACGTATTAGGTTTAGTTCATTTACTTTAAAATAAAATTTAGAATAAATGTCAAAGATTCGTCATGAATCTGAATTCGTCTTGTGCAACAAATTTAAAACTCAATCCATTAAACTCAAGTCAGATTTTGTTTTTTTAATCTTTTTATGTGTGGTTA	Chr1	37344944	37345114	+	Primary
Zm00001d028510_T001	0.376471	170	Maize	Gene	-2.42575	-1.96335	0.641524	26	TTGACATTCTAGTCACGACTAAGTCAGGTTTCTTTTGAGGACTGCGTGTAGCCTAGTCGACAACGTTCGCTGGTGGTGTGGTGTGTGTTCATGACGTACTTGTACCCAGATAAAAAAATATAGTTTCTTCCTTTTAGTAAAAAAACATTTTTTTGTATCATCTAGTTTTG	Chr1	37448706	37448876	-	Primary
Zm00001d028509_T001	0.405882	170	Maize	Gene	-4.19899	-1.74959	0.686747	14	AGGTTCAATTACGCCCGCTGGGAAACAGAACGGAACAGAGCAGATTTTACCCGTATTGCTAGCTAGAGTGATTTGGTTTGATGTACTCATCATCCGTCTGAAGATTTTACTGGGAAAAAAAGTACAAACTTTTCCGTTGGAAAAGAACCTAATGAAGTGAATGTTGACAG	Chr1	37480877	37481047	+	Primary
Zm00001d028511_T002	0.341176	170	Maize	Gene	-4.30954	-2.75991	0.959052	34	TCCGGATTTGGTTATTTATGCTCTTGTTTTTTATATTTTTTTGCCTGTATTTGCAATTCATTGATTGCTGTTGTATATAGAAGAGAGTTTTAAATAGAGAGAATGTACGACTCTGCAACTGGCAAATTTTGTATACATACTGCTCATACCACTTGCTAATGTTCGTCCGG	Chr1	37580613	37580783	-	Primary
Zm00001d028512_T001	0.388235	NA	Maize	Gene	NA	NA	NA	NA	TTCCAAGAATCTCAAGTGATTTTAGCTTCTTGGGATGCTTGATGAATACTACCAGTATGAATGATCTTGGCCAAATGGGGACCAGACATTGTACATGCACATACTGTCGTGTAGTGTGTACACTAGTAGATGGATATCTTGTCAGAGTTTAAAAGGATTTTGGATGCATT	Chr1	37682161	37682331	+	Primary
Zm00001d028513_T001	0.417647	170	Maize	Gene	-4.20595	-1.5294	0.371134	23	TCCGGTAGATGCGGGTTTGCGCAGAACGATGGAGTGTTTTTCCCTGCACATTTGATGTCTCATGTTCGCCACCAAGTTTCAAGGTTTGTACCACAAGATCCATTTATCAGAAAGACCACACAGTGAGATAATTCAAACGATTATTGTGACAGTGTGGTTAAACTTTAGTA	Chr1	37767633	37767803	+	Primary
Zm00001d028514_T002	0.388235	170	Maize	Gene	-4.20278	-2.4566	0.995169	9	CTAATATTCATATTCTTCTGCCTGGATAGGGAATAGTGAACGTGCATTTGAGTGCATGAGTTGTAGAGTGAGAACGGGCTGTGTAAAACAGACTGTCCTGATGCCAATGATATGGAAAAAAGAAAGAAAGAAAGAAAAAGTTCAAAGCTTTGGAACTGTCAACGACAGTT	Chr1	37841121	37841291	-	Primary
Zm00001d028515_T001	0.388235	170	Maize	Gene	-3.21938	-1.89785	0.812689	14	TATGATACTCGCCAGCTTCACTGCGATGGTTCTGAAGCAAAGAGACTCGTTTATGTACCAAGAACGCAGACTATTATGCAATGTACTACTACTCAAAAGCCCCTACAATGTGACGCGCAACAATTTTACTATCTAATGTGTTTTTTTTTTTGCAAAAGCATTGAAGTGGA	Chr1	37916724	37916894	-	Primary
Zm00001d028522_T001	0.488235	170	Maize	Gene	-4.49322	-2.16588	0.25	5	CCCCAAGCCGCCGCCGCCGCCGCAGAAGCTGTATTGCAGTGGAGAAGTGGGTGGATCTGTGCGTCGATTCTAATTTCCCTAATTTGTGGGGTTTGATTTCCTTCTTGTGCTTAGGTGGTAAATTTTGAGCACTTACTTTTGGAGGAGGCCACTGATTCTGTGAATTATTG	Chr1	38046930	38047100	+	Primary
Zm00001d028523_T001	0.458824	170	Maize	Gene	-2.44793	-1.56101	0.802817	14	ATCGGGATCGCTGGTCGTGGGCACCGCGCCCGTGCCGAGGTTCCTCGAGCGCTTGTGTGCGGAGGATTCGTGTACATCCTGAACATATCCTTGTAAAATTTACTTGGAGAATTCACTTGGAGCGCGCTTGAATCAATTAAATTCCATTCCAATAATTATAATTTACTTAT	Chr1	38076856	38077026	-	Primary
Zm00001d028524_T001	0.388235	170	Maize	Gene	-2.71141	-2.681	0.306818	9	AATGCAGTGAGCGTACATGCATTGCTCCATCTTTTTTCTTGTCGACGACATTGCAAGGAGAGTGCCTAGCTAGGTTCATGCATGCGCAGCTTCCACCAAAGATTCTTTTGTTTTTTTACATAAGATAAAACAAGATAAATATTAATTACCTGTACTCATCTGGACATGGA	Chr1	38080224	38080394	-	Primary
Zm00001d028527_T001	0.376471	170	Maize	Gene	-2.61113	-1.41379	0.5852	12	CCGGCGATGGCACGATGATTTGGATTAGTATATTAGACGAGCTGGACGTGTTTTGTTTTCTTGTTAGGTATAAGCCGTACAAGTCAGTAAGTTTTATCCGTCGTAAAATATCTTAATTATACTTTCAACATAGTCATCGCTGGGTAATCCAATGGTCCTATGATTTGTTA	Chr1	38187546	38187716	-	Primary
Zm00001d028528_T001_2	0.394118	170	Maize	Gene	-4.23206	-2.71571	0.428571	26	TAGGAAATGTGTTGCGATTTCACTGAGTTTTGTAGGAGTTCGAAACCAGTTGTTTAAGTTTTAGCTGGTAGAGCAAAAGAGCATTCACTTTCAAGGGGCTTTTATTGGAACCTCTTGAACAACAGACATTGTAATGATAAACAGCTTTAGAAATGCGCCATGCCTGGTGT	Chr1	38242468	38242638	+	Secondary
Zm00001d028528_T001	0.417647	170	Maize	Gene	-4.74296	-2.55339	0.0862069	26	CCAGTTGTTTAAGTTTTAGCTGGTAGAGCAAAAGAGCATTCACTTTCAAGGGGCTTTTATTGGAACCTCTTGAACAACAGACATTGTAATGATAAACAGCTTTAGAAATGCGCCATGCCTGGTGTAGCAGTACACCAGCACCCCGACTCTACTAGTCAGAGTCAAATTTT	Chr1	38242513	38242683	+	Primary
Zm00001d028529_T001	0.358824	170	Maize	Gene	-1.48468	-1.75872	0.877164	34	GCAATGTTCCAGTAATTGGCAGTCAGTAAAAGTTTCAAGCTTGTGTTGACTATTGTTTTTCGGCTTAAAACTTTGTATGTTGTCTGGGACTATACTCAAACGGCAGCTTGTTGGATTTTTTTGTATCCACATTTATTCAAGTGCTTGTTTAAAAATAGCTAGTTTGCGTG	Chr1	38255234	38255404	-	Primary
Zm00001d028530_T001	0.311765	170	Maize	Gene	-4.18202	-2.61685	0.981982	31	TGTACTTGAATTCCAAAAACACTATATATAGTTATGCAGTTATGCTTTTGAAAGTATTTACTCCTAGGCCAAGATAAAAATTATATTCTGCACAGTTTACAATGCCACAATGCAAAATCTTTATCTCTCAATTTGAACTAAGAATTGTACATATGTCCTTGCCAGAATCG	Chr1	38322048	38322218	+	Primary
Zm00001d028531_T001	0.329412	170	Maize	Gene	-3.99079	-1.93175	0.963918	33	TGCTTCAATATGTTCTGAAGAACATCATAGCTATCAATATGTATTTCACTGTCAGACGATTGTATTATATATAATTAGTGTGTCGTTTATTAACAGTTAATTTACCTGTAACTTGACTCTGGCATGATTCACATGGCACATTCATGGTTTATCTTTTGTGTACTGCTGTC	Chr1	38342022	38342192	+	Primary
Zm00001d028532_T001_2	0.405882	170	Maize	Gene	-1.55958	-1.42272	0.607932	27	GCGAGAGCAAGCTGAGCATCTGCCCCCTGTGCCAGTCCTCCAAGATACTTGGCATGGAGATATATTATGCATAGAATATAATTTATGTATCACATTAGTATCGTACGAGATACTGCTATGTTAATACGTCAATCTATTGCCGAAGTTCAGAACCTATGTACCACTATTGA	Chr1	38403251	38403421	+	Secondary
Zm00001d028532_T001	0.364706	170	Maize	Gene	-3.22865	-1.62477	0.98005	30	GCATAGAATATAATTTATGTATCACATTAGTATCGTACGAGATACTGCTATGTTAATACGTCAATCTATTGCCGAAGTTCAGAACCTATGTACCACTATTGACTTGCCACTGGATCAAAAAAAGACTGCCGTTTATGGTAGATTTAACGCAGCAAATTTCTTTGCGAAGC	Chr1	38403319	38403489	+	Primary
Zm00001d028533_T001	0.370588	170	Maize	Gene	-3.36318	-1.86145	0.875	24	GTTACTAATATATGACCGTAATGTGTTAGCTGTTGTTTTAAGTGTACGGGAACGAGTAAATGTGAATTCCATACACTCTGTCGCCCCAGTCCAATTCAGCCTTGTTGAACCTTGCATATTTTTGTGTGAGCAAAAACAATTTTGGGAGTCTCTTTAATGTTTTTCTTCTT	Chr1	38407368	38407538	+	Primary
Zm00001d028534_T004	0.370588	170	Maize	Gene	-4.27207	-2.14273	0.889344	20	TTTTCTGATATATGGGGAAAGATATGAGAGGGCGTACAGCTTTTTTCCTGAAACTTACAGAACCCCTCTGTACCATGTTCAGTATACTTCACTCGTGAGTAGATTTAGTTCTAATTGACGGTAATAAACTGATTCTTTTTGACTGGGAGTAAATCTCACCTGTATCTTAA	Chr1	38449883	38450053	-	Primary
Zm00001d028535_T001	0.335294	170	Maize	Gene	-3.70279	-1.9472	0.922078	17	GTACAGGAATTGTAGCTCATCTGTTTTTCTTTTCTGCGGAGGATGATTTGCAGTTAAATTTGACATTTTTTTTATGTTCTCCATTAAAGCCTGTTGTAGGTATACATTGCAAGAGTACAAGACATGTATTCGAAATTTCAAAAATTCATGAAGACTACTGTAGCTTTCCT	Chr1	38519841	38520011	+	Primary
Zm00001d028536_T001_2	0.364706	170	Maize	Gene	-3.66497	-1.61035	0.572414	29	TTGAGGTTATGGCTTATGACTGTCGTTTGTTCAGTATGAAACTAGATTTCCAACTGTGCCTTAGAAGTTTGCAAATGTCTTGTTATATAAGGGCCGGCTCAGTAGACTAGTCATGTCTTTTAATACAACTCATGTGGTCCTCTTTGTTGCATATTATATTGCATAGTTAT	Chr1	38520814	38520984	-	Secondary
Zm00001d028536_T001	0.358824	170	Maize	Gene	-3.95543	-1.39614	0.939891	5	AAAGAATAGTGTGCTATGGTTATCGTTTAGTTCTTGTTCATGTTTCTTTTACCCACTTTCCGTTAAAAAAAGATGTCATTAGTGGGTGGAGAAAAGCAATAAGACTGTTCTCTAGAGAACCGAAGAAATATGGAAATTGAGGTTATGGCTTATGACTGTCGTTTGTTCAG	Chr1	38520950	38521120	-	Primary
Zm00001d028537_T001	0.611765	170	Maize	Gene	-3.89706	-2.65601	NA	13	TGCACGCAGTACTAGTGTATAGCCTTTCCACTGTTCCTTGCCCCCACCCCCATCCCCCGTTTGGTGGCTGCGCCAGCGCCGCTCCGCTGCTGTGGTCACCGGTTACGCACCGTGGCACGCTGCAATCACCAGTGGGCGATAATTTGCCGGATCCGATCGAAAGCTTGACC	Chr1	38581840	38582010	-	Primary
Zm00001d028538_T001	0.441176	170	Maize	Gene	-3.31993	-1.88395	0.11399	19	TGCTCAGCTAGGCCCGCTTGGTACCTGCACTTCTGTAAAGTTATCTTTGTGTTTATGAATTTTCATTTACTGTATATTGATTGTATCATGAATATTGTATCATGTGGTTGTGATTGGTTGCCTGGCCGGATCCCTGGCTAGGTCGAACTCAGCAACCCGCCCTGCTGTTT	Chr1	38586566	38586736	-	Primary
Zm00001d028538_T001_2	0.4	NA	Maize	Gene	NA	NA	0.5	1	GCCATTATCTCATGGTGACTACCATGTGCAGGGTTTCACAAATGCTGTGAAAAGACCAGTGAGAGTTAGGGATCTTCTGCTCAGCTAGGCCCGCTTGGTACCTGCACTTCTGTAAAGTTATCTTTGTGTTTATGAATTTTCATTTACTGTATATTGATTGTATCATGAAT	Chr1	38586643	38586813	-	Secondary
Zm00001d028539_T001	0.417647	170	Maize	Gene	-4.29664	-2.45189	0.522936	28	TTTGTACATTGTACCCAAACAGCTTGCGAGTTTTGTGTGGCTAGCTGCATTCAAATGTCCACAGTCTGACTGACTACGGCTTGTATTCGATTCATGTACATTTAGACAGCACTTAAGATTGCCGATCTGCTAACTCAGAAGGTTTGGCACAAATGCTCCGATAATTTTGA	Chr1	38643689	38643859	+	Primary
Zm00001d028540_T001	0.370588	170	Maize	Gene	-2.02391	-1.48606	0.792411	20	GATATCAGGGAACGTAACATTATCTGTAGACTGTACTAGTTGATACCCCTGGAGTAATCAGAGCGATGTCCCATGGTCTTTCAAATATTACAAAGCATAAAATATATGTAGCTGTAAGATCATTGTTGTTTAATGCCATCATATCGAGTTAGGAAGGTGATGATGTTGAG	Chr1	38644803	38644973	-	Primary
Zm00001d028541_T001	0.417647	170	Maize	Gene	-2.81241	-1.78899	0.736842	17	GTACATCACCTTCTCAGCTTCACATGGAGGGAACTATGTATCGATTCCTGACGATAGAGCCTCGATATGGTAGTTTTGGCATGTATGTTTAGCATCTGGTGAATGAACTCGGCATGATTTCCCAAATGATATGATACTACCTCCGTTCTCAAATATTTGGCCTGTATGTA	Chr1	38683717	38683887	-	Primary
Zm00001d028542_T003	0.347059	170	Maize	Gene	-2.66486	-2.24654	0.967742	19	TATGTCAACTGTAGGTTACACAATAGCCAGTATGATTCACGTAGGGACCAAAGACTATGTTGGATAGATATTTGTATCATTCATGTAGAATGTATCGTGGAAGATCGAAACAGAAGAAAATAAATAAGTATGATAATTTGAACTTCGGCCATCTGCTCTAAACTTCTGAT	Chr1	38689365	38689535	+	Primary
Zm00001d028542_T003_2	0.394118	170	Maize	Gene	-4.09706	-2.06139	0.883142	28	TTCGCATTTGTTATGTTACCCTCAGGTGAGGATGGTGGGGAATTCTTTCCTAACGGGGAGTCCTTTTGTCTGCTTTTATTGTAAGTTGATTATGTTCTCTTACTGAAGCAGTATACTAGATTTCCAAACCTCACATAAGAGCATGTTTTCAAATACATCATCCGTTGTCG	Chr1	38697090	38697260	+	Secondary
Zm00001d028543_T001	0.276471	170	Maize	Gene	-2.66324	-1.99798	0.990881	25	AGTATGGAAATGTAAACTTTGCCATTTTGAATAGTTTTGGAGAAACAATTTTGTAATAATTTACCCCTGTTTAGTGTACATTATTGATTTTCGTTTATATGATGATGTTGTATTGCTTTATTTAACATTTAAGTCAATTAGTTAATCTACAGTCTGACTTGCTGTGATTC	Chr1	38737047	38737217	+	Primary
Zm00001d028546_T001_2	0.464706	170	Maize	Gene	-4.10652	-2.0686	0.0684932	15	GTCGTATAGGCACGTGGCCTTGTGGAAGCAGGTCATATCCAGTCATCTTGGGGTTCGTATGATGCTGCAGTGCTGTTCCTGGGAAAGATTTACGTGTTGATTTGTCTGGACCCACACCACTAGTCATTCAATTGATTGTTTTTTGTTGCTAAGGTGGAGACTCTTCAGAG	Chr1	38914252	38914422	+	Secondary
Zm00001d028546_T001	0.382353	170	Maize	Gene	-2.86277	-1.73454	0.503311	17	TGTGTTCAAGAAGGCAATTTCGTCGACTCCAGTTCGTGTTGTGCGATATATATTCTAGTAAAATTGTAGAGGCATCATTTCCCCGGCATATATTATTTTGGTCGTGTATGGTGTGATTCTGGTGGTAAAATAGTGTCATTAATGTTGTGTATATTTGTTTCCGGGTGGAT	Chr1	38914457	38914627	+	Primary
Zm00001d028547_T001	0.411765	170	Maize	Gene	-2.8985	-1.44093	0.978417	28	CCCGGCTACCCGTAGCGAGTTTGAAGTGAAGGCCTAAATCAATCGATCACCAGCAGGCAGTTCGTAGGTGTTTCTTGGTAATATCTGTATCAACAACCATTTCAACTTGTATCTCTAATCTCTATATAATAAATACCATGTTCTTGCTCTAATCTTTATCACCCCACCTC	Chr1	38915972	38916142	+	Primary
Zm00001d028548_T001	0.417647	170	Maize	Gene	-4.0378	-1.38892	0.821192	19	AACCACACTGGTTGTCCACCGTATCTTTACTGTTCTGCGTCGAGATTCTTGTGATTCTTACATGGAACAAATTAAGCGTGCTACGAGTTAGACCTCTGTGTTCTGGCTGTAAATGGCAAGGAATAAAGTTCTAATCGTGGTTCAGCAGTCAATCAATTACTCTGTTTCTG	Chr1	38916237	38916407	-	Primary
Zm00001d028549_T001	0.352941	170	Maize	Gene	-2.65548	-1.97069	0.943737	38	TTGCTTGTGTGACATAGTTGCAGAGCAATGTATTTTTCTAGTGCCCGTCGTCATACCATGGTTGTATTATTTTTTGTTTTTATACCTGTGCTTGTGCCCCTTTTTTGAGCCACCAATGGAATTGATTCAGTTATCCAAATATCAGTTTCGAAATATATATATTTCTCGTT	Chr1	38972790	38972960	+	Primary
Zm00001d028550_T001	0.370588	170	Maize	Gene	-4.13112	-2.43402	0.753788	23	TTCAGGAACACAAGACAAGTGTGCGACTTGTGGTAAAACTGCGTATCCTCTTGAGAAGGTAATTTTGATCACATTATGTTGTTGTACTTTTCATTATTTCCTCTCAAAATTTTGGGATGTAGCTTGTGGCATCTAATTCAGTAGTTCATCAAGGTCAGTATTTGCTATGG	Chr1	38977152	38977322	+	Primary
Zm00001d028554_T002	0.364706	170	Maize	Gene	-3.91893	-2.19441	0.941176	15	TATCTTTTCTTTGTTGTCTTGTCCAATTGTGTGTGCTCGTCCTCAACAAGGATATGGAAATAGGGTGGTGAAATGCACCATTTATAGCATGGGTTATAAACATGAGTACAAAACATGGTTTAAGAACTAGAAATGAGTTACATTCTAGTGAACTGGTCCTTTTTCGTATC	Chr1	38993544	38993714	-	Primary
Zm00001d028555_T001	0.305882	170	Maize	Gene	-1.54665	-1.68365	0.976471	20	GTGTCTGAATCTATGTATGGATGTCATGAGTTTGTCTACTAGAGTTCTAGTTCCTGTGGTGTTCGTATGATGTATATCATGAGTTAACTCTATCTAAAATTTCTTCATTATGGTATTTTTAAGAAATAAATTCTTTATTATGGTTTTTTTAAAGGGACTATGTCCATCCT	Chr1	38998466	38998636	+	Primary
Zm00001d028556_T001	0.5	170	Maize	Gene	-4.31774	-1.93719	0.315789	14	AGGGTCTGAGTGAACCTGCCTTGTAACGTCGTGTGTCTTCCCTTTTATAGCTCAAGGGAGGCACATACAAGGATGCTGAGCCCCGACATGTGGGCTCAGGAACATAACAGAAGGAATATATTATAGGAGTAACTAACGCCTGTTCCTGGCACCCTGATGTCCGCAACCCA	Chr1	39083528	39083698	-	Primary
Zm00001d028557_T001	0.394118	NA	Maize	Gene	NA	NA	NA	NA	TAATGTCGTAGGATGGTGGAATGTGGTCACAAACTTTGCGTATGTTGGGTCTACTGGTGGTGTCTGAATCTATGTATGGATGTCATGAGTTTGTCTACTAGAGTCCCAGTTCCTGTGGTGTTCGTATGATGTATATCATGGGTTAACTCTATCTAAAATTTCTTCATTAT	Chr1	39086316	39086486	+	Primary
Zm00001d028558_T001	0.405882	170	Maize	Gene	-3.98522	-2.00607	0.634058	27	TGAGTGATTAGCGTATGGCAGAACCTTCACCTTTTCTGTGCAGATTATTGTTCTTCTAGCCTTTTCGTTGGTCGGTAACTGTATGTAAAATGTAGTTCTGTCTGTTAGGATTTCCTTCCGGTATTATAACATTGTACAGAGCTATTGGTGATGAGATGCTGTCAGCTTGC	Chr1	39105098	39105268	+	Primary
Zm00001d028560_T003	0.376471	170	Maize	Gene	-1.76186	-1.28278	0.821664	18	TATATTGTGTAAATGCATTGCCGCGGTGTTTGGACTCCAATCGGCTGGCTCAACGGGTGACTTTTTTTTGCGTCTGTATACCTATGTATGTATCTGTCATGGTACAAGTTGGCTATATGCTGATTTAATAATAAGAGAGAACTTACTAGTAGACTATTGTATGTTTAACT	Chr1	39163557	39163727	+	Primary
Zm00001d028561_T001	0.476471	170	Maize	Gene	-1.63128	-0.61338	0.200161	27	CCGACGTCAAGAACGTCCAGATCACCGGCTAGGAAGGAAGCACGCGTGCGCTGTGGAGTTTGAAACACAACTGTTCAAGCATGGGTGTCCTACTACGCGTCTTATGTAATTTTGTGTAGTGATTATCCGTTATGTACTCCCGTTGTGTGCAGTGATTTCTGTTATGTGGT	Chr1	39214864	39215034	+	Primary
Zm00001d028562_T001	0.388235	170	Maize	Gene	-3.01262	-1.8939	0.843387	26	CCTGGCTTGAATGCCAGAGCTCTCTCATCAGATGGACTCCCGAAGACATCAAGTTTAGGGAGGGAATATACATGTACTCTCTCTTTCCCACCCCAAATAAGTCTTCTTCATCTCATATTTCGATAAATCAAACAATCTCAATTTTGATCTAATATATATACACACACAAC	Chr1	39215626	39215796	-	Primary
Zm00001d028565_T002	0.435294	170	Maize	Gene	-3.36704	-2.11027	0.558882	21	AGATCTTCTTTTCCCCGCTTCGAGAGGTGTGTGTTTACCTCAGCTAGAATTGAGGCCAGAAATAGTGCGATCGATAATCCGAGCTACATATTCCGCGTAGCTGTGTTGTAAATTCTAATGAACTAGTAATACCTGTAACTCTGAAAGAGCATCCCAGTTCTGTCCAGTCA	Chr1	39239492	39239662	+	Primary
Zm00001d028566_T003	0.411765	170	Maize	Gene	-4.00372	-1.50279	0.945455	27	GAGGTAGCTACCTGTACATGTTGTGATGTTGATGTTGTATGACTGTACTATGATGCGGCTGCAAGGCCCATCTCGGTGATTACTCACCCGTTATATGTTCTCTTATCAGTTGCTTCTGTATATGTTGAAATATGTGATTACTGATTAGTCACCCGTTATGTGTTCTCTTC	Chr1	39242216	39242386	-	Primary
Zm00001d028567_T001	0.394118	170	Maize	Gene	-3.92027	-1.55786	0.753425	14	TCAACAAGTATGGCCTTCGCCAAACACTGAGCCATATACGCCTAACAGGAGGCTTCCCTGTATAATAAGAGTGACAAAAAAGACACAAAATGTCCATGCATGATCATATCGATATCAAAAGGTTATATACATATTGGGATGAAGTTCGCTATGGAAGCATAGTGATTCAG	Chr1	39386750	39386920	-	Primary
Zm00001d028568_T004_2	0.382353	170	Maize	Gene	-2.99114	-2.27732	0.806452	19	GTTACTCATCATGACAAGTGCCTGAAATTTTTCCTCTTTCCTGTTACCTTGTGTCAGAACATTATGTAGCTGTAGATATATTGATTATGGAAGGATGAAGTTGCCAAATTGACCTGAGGAGATTCCTTTCTCCAGCCAGGAAAAATTCTGAACATCAAGGAGTTTCTGTT	Chr1	39401239	39401409	+	Secondary
Zm00001d028568_T004	0.429412	170	Maize	Gene	-4.20835	-2.64227	0.865285	41	TGGCTAGATTAGCTGCCAAGTAGGTATTTCGTATCTCTAGATTTATGGGATTCACATTCACTCATTCTTGTTGCTATTCACTTGCCTTTGTTATGTTGCTACATGGGTGCCAAACGCGGTCTGCAAAGCAGTCGTTTCGGTTTGTTTGGTAATGCATTTTGCGCACAACC	Chr1	39401663	39401833	+	Primary
Zm00001d028569_T004	0.394118	170	Maize	Gene	-3.80815	-2.22756	0.425926	8	CCACCATTTATAAGTAGAGTTCAGTCGAGATCGTTGTACTTGTATCATACTCATGTATACCCGATTCCCAGACTGGTTCATCTCGTAAATTGGAAGCGATGTTTGGATGCCTATGTATCAAGTGGATCATAAACATCCAAACAACGCCTTAAAATAGATCGTTTCGACAT	Chr1	39403044	39403214	-	Primary
Zm00001d028570_T002	0.358824	170	Maize	Gene	-4.29075	-1.72983	0.636511	25	TATTATAACTCGACCAGACTACTATTATGATATGGAATTAGGTGGAGTGTACGTGTTAGGTTCATTCTGTGTGAATTCAGGCAGAAGCTTGAAAACGAAATGACCAATCATGGTCACTTGTGGAAATGTAAACTACTTCGTAGATTCTTTATTAGTACTCTATTTCGTTC	Chr1	39410475	39410645	-	Primary
Zm00001d028570_T002_2	0.358824	170	Maize	Gene	-4.54096	-2.34614	0.586826	20	ATTTTTTCATTTGTAAATATATTTGTTGGCCCAAGATAGGACATGTAAGATGTCAGAAATTTGGAACTAGGCAGAGCAGCGAAAATCTATTATAACTCGACCAGACTACTATTATGATATGGAATTAGGTGGAGTGTACGTGTTAGGTTCATTCTGTGTGAATTCAGGCA	Chr1	39410562	39410732	-	Secondary
Zm00001d028571_T004	0.376471	170	Maize	Gene	-4.33311	-2.15208	0.973545	32	TCTTCTGATTGTTAATCTTAAGCAGTCTGAAGTGCACACTAGTATTACAGTCTCATATATGTGGACTGTTTTTCATCGTGTTGTTTCCCAGGATTGACGCGTGTGTTGAAAATCTTATTGTATAATAATATGCCCCTTGTTTTCGCAGCCATCCATGCTGAAACTTTTAC	Chr1	39418219	39418389	-	Primary
Zm00001d028571_T004_2	0.423529	170	Maize	Gene	-4.31603	-2.13647	0.181818	24	ACCATAGAATGAACCAGTCTAACTCAACGGCAAAAAGATGTGTCGCTCGGAGAGGTTCTCAGATTGATCAAACATACATTCTATGTGGTGTTCTGGTGTGGCGGCACTGCATTTTTTCTTCATATATCAAAGGCGTTCTGAAGTTCCTGGATGCATCGTATCTTCTGATT	Chr1	39418379	39418549	-	Secondary
Zm00001d028572_T005	0.394118	170	Maize	Gene	-3.81464	-2.45774	0.927419	24	TTTTTTGCTCGGTTGTTTGTCTGCAAGTGTAACCAGTTGTCGAGTGTTTAATTTGTCGGCTATATAGACTATTTTCAAGTTTCGCTCCGTGCTTGTAGATAGGTATCAGTCGTCTATCAGATGAGTGGAAATAACAACTTCTCTTCGTATACTACAAGTTGAGCAACTCC	Chr1	39461177	39461347	-	Primary
Zm00001d028572_T005_2	0.411765	NA	Maize	Gene	NA	-1.8014	1	22	CATTGCATTGCATTGCATCGCATCGCATCCCATCCCATCCCGATATGCTTCATACTTTTGTTGTTTGATTTTTTGCTCGGTTGTTTGTCTGCAAGTGTAACCAGTTGTCGAGTGTTTAATTTGTCGGCTATATAGACTATTTTCAAGTTTCGCTCCGTGCTTGTAGATAG	Chr1	39461245	39461415	-	Secondary
Zm00001d028574_T001	0.452941	170	Maize	Gene	-3.32161	-2.22629	0.117925	22	GTTTCTGATCTGGTCGGACAGATCATCCCGCCTTTCTTCCCCCGGTAAATTCTCCAAATAGAAAAGCGCATGCGACTCCGATGTTTGAAGAAACTTTACCGTGCGTCCGAGAGATTTAATTGTAATATATAGTCCAGTGCCCCTTTCACTAGCCAAATGCCCAAATCCTT	Chr1	39490128	39490298	-	Primary
Zm00001d028574_T001_2	0.470588	170	Maize	Gene	-4.4475	-2.30434	0.393939	27	TTACAGTAGTACAGCAGGACTATTGTTTCGTTAGCGTTTTTTTATGGGTGGGTTGAGGGGTGCGTTTCTGATCTGGTCGGACAGATCATCCCGCCTTTCTTCCCCCGGTAAATTCTCCAAATAGAAAAGCGCATGCGACTCCGATGTTTGAAGAAACTTTACCGTGCGTC	Chr1	39490191	39490361	-	Secondary
Zm00001d028575_T001	0.347059	170	Maize	Gene	-3.0516	-1.56899	0.991539	21	TTCTTTGTGCTGAGGAAACGACAATAGCTGTTGTTCTTGGTTGTTGAGAAAAAAAATCTAATAAAATGTATGTAAAGGTAAGGTTGTCATGTTGATACTGTTCATTACATTACATAATTCTATCAGGGCAATGTGAAGAACGTTGTGTTTAGATCTGACCGGTGTTAGCA	Chr1	39563393	39563563	-	Primary
Zm00001d028576_T001	0.447059	NA	Maize	Gene	NA	NA	NA	NA	ACGTCGCCGTAGAATAGAAACAACCGGTCCGTTTTCGCTGTGATTTATCCACGGAAGGCCAACGAAAACAGCAGTAGATATTTGAGTGGAGAGTATCTGCCTTCTAGCGACAACAGATTTGTCCACGCTGTGTATAAAAAAGCTTTACCTACGCGACTGATGAGATATAC	Chr1	39592833	39593003	+	Primary
Zm00001d028577_T001	0.394118	170	Maize	Gene	-4.49491	-2.15479	0.892562	27	TATAGCTACTACTCTAGTTGTTACGTTAGCTCTACCATGGCATGCATGTGTGATCGTTTTCCCATTTCTTCTAGCTCTCTTCCATCTGGAGCGTGTGGAATCAATGTACAATTCCTATTTGCGAATACCGGAATCCATCAATGTTTACTTAATTGCCTGACAATCTATAT	Chr1	39677939	39678109	+	Primary
Zm00001d028579_T005	0.411765	170	Maize	Gene	-3.90038	-1.48556	0.649652	39	GTTCTGTGTGTTTATGTGGCAGTTGATCTGATGATTCCTGAGCTGTTTACTTGATGCAGCTGAATTCAGGCTTAGCAGCCAGTTATCTGGTAATGTTTGCTTCTACAGATTTGTACGCGAACCATAACCCTGAAAAGGATATGTTTTGTTATGTGAGCATCTGCTTCCTT	Chr1	39747917	39748087	-	Primary
Zm00001d028584_T001	0.388235	170	Maize	Gene	-3.77153	-2.36615	0.833333	11	TGACGCTTTCGTCCTCGCAGGCTATTCTCGTCGTGATCTATCTTTGAACAACTAGCATTGGTTTTGCTGCTCTTCATCAGTTTATCGTAATATCTTTACAATGTGGTCACAGTTCTTTGTGAATATAATTTAAACCTATATGGTTTAGCGATGGCTGGATGTTCGAAAAC	Chr1	39957587	39957757	-	Primary
Zm00001d028585_T001	0.464706	170	Maize	Gene	-2.45295	-1.7506	0.711382	7	GCGGAGAGCTGGTAGCCATGTCAGGTGCTGCGCTACGACTACGATACGACTTCGACGAGTCCATAACCCGCATCGTTGCACATGGCTTTCCATGATGTATGTATGTACGCCGTTCCTATTTACAGGATTTAAAGTATACGCGTTCGATCCATTTTCTTGTCTATGTTATA	Chr1	40038318	40038488	+	Primary
Zm00001d028586_T002	0.370588	170	Maize	Gene	-3.55898	-2.25105	0.921547	25	CTATTTTCTGAGGAAGAGTGATAGCTAGTGTGAGATTAAATTTTCTTCATGTAGGATGTAAGATCTGTTCTTTCAGAGCTGGGAGCTCATAAATAGATGAATGTTCAGAAACGTTGTCCCAATTTTTACCGTCAGTTGTGTTTGTGCTTCTGACAAATTGTCCATTTCGT	Chr1	40097020	40097190	+	Primary
Zm00001d028588_T001	0.4	170	Maize	Gene	-2.95169	-2.54632	0.264706	21	GGATAATTGCCTTCCAAGCAATAGACCCGGGTTCGACTCCCGGCAGACGCAAATTTTTTTGTTATTCTGGCTCATAATTTCAACTCTAGTCTGGCCCAAATTGCTTCAAAGTAATGGTTATAGATGTGGAATTGGGCAGGCATTTTTTTTTTGTTATTCTGGCTCATAAT	Chr1	40102879	40103049	-	Primary
Zm00001d028587_T001	0.411765	NA	Maize	Gene	NA	NA	0.590909	4	ACTTACATTTGGCATAGGATGCATTAGTTACTAGTTAGAGCAGCTGGCACCTCCCTTCGTCAATAAACCATATTTCCTGTACGAGGCTGGCCGTTGTCATGTTTATGTTCCTCATGTGAAATCTGATCATACAACTGATCTTATCTACTTAGATGATACTGCACACAGCT	Chr1	40104315	40104485	+	Primary
Zm00001d028590_T001	0.388235	170	Maize	Gene	-2.91035	-2.30102	0.716443	17	ACAAGTTTTCAATTGATAGCACTGAAGAACTAGGGCTAGTGTAAGAATGGAACCCAGATTATAATTTCTTGGGGCTTTTGATGTAAATGAAGGCCTAGCATTCCCCCTTCCTTTGTCTCATCTAAGAATTATTAAGAGATGTCTATGAGCAAACATCTTGGAGCGAGCTT	Chr1	40108979	40109149	+	Primary
Zm00001d028591_T001	0.364706	170	Maize	Gene	-4.66516	-2.36723	1	19	GTTGACAGAGATCAGGTACTAGAGATTAGAGAAGTAGAGATGGACTCTCCGATCACCTGCTGCTGTGGTCAACTTTGTATTACGCGATCAGGTATACAAGACACTGACAAGCTGATATTATTATTATTATTGTTATTATTATTTATTATTATTATCAATTTCGCTCCGGC	Chr1	40118649	40118819	+	Primary
Zm00001d028593_T003	0.494118	170	Maize	Gene	-4.06458	-2.30523	0.0555556	25	AGTTGTGCCAAGAAGTCGATCCGGTGACTCGGAGCATCTGCGCACGTGGAGCAACACATCTACATCGCCTACTTGACATTCTGAGTCGTGTTCGGAATATCGTGGACCTCAACATTCATCATGGAAATGTCATTGCCCTGGTTGTTTCCCATCTTCACACTGGGGTTGAT	Chr1	40146215	40146385	+	Primary
Zm00001d028596_T001	0.347059	170	Maize	Gene	-3.78106	-1.52691	0.947658	30	TATTTGTACACCGAGTCCTATCACTTAATGTATATACGTGTGAAATGTGTATCTTTTCCAGCTTGTCCATCAAATGTTGGCATCATGATGTATGTTAACGTGTGCAGATAAGAACATGTCTATGCAATATAGTAATAGTGCATTCCTTCTATGTTCTAGTGTTTCTGAAT	Chr1	40249905	40250075	+	Primary
Zm00001d028597_T003	0.411765	NA	Maize	Gene	NA	NA	NA	NA	ACGGCGAACCAGCAAGCGAACCTTGATTTGTTTGTCAATCTTTCGCGACTCCATTGTGTTGTGCCTGTGCTTTTCTTGTTTGTAGGTGGTCGATGGTTATTTATACCACCTGTTGGATTTTGAACGAACAAATTGTGGCAGGTTTTTATTAAACTTTTGTTGCATGTGTG	Chr1	40260597	40260767	+	Primary
Zm00001d028597_T003_2	0.376471	170	Maize	Gene	-2.81784	-1.55328	0.701863	10	GGTGGTCGATGGTTATTTATACCACCTGTTGGATTTTGAACGAACAAATTGTGGCAGGTTTTTATTAAACTTTTGTTGCATGTGTGATGCTCCTCCTAGTCACAGAGGGAAAAGACCTATTAAAGCATAATATATAGTATAGCTTTCTGCAATGTCGAGACATTATGGAC	Chr1	40260681	40260851	+	Secondary
Zm00001d028598_T001	0.523529	170	Maize	Gene	-4.35946	-2.54786	0	20	CGTTGCGAGGTAGATGCGTGTGGTATCGTGGACAGTTTTGGGAATCCCCTTCTTCAAGGGGAATGGGGATCTGGGTTCTTTACAGCTGCAGTGCTGCGAAGGAGCACCGCAGGCAGCTGAGATGAAATCTAGTGGATCTCTTCTGTTGTTAGTTGTACCACGACCACGGT	Chr1	40267809	40267979	-	Primary
Zm00001d028599_T001	0.511765	170	Maize	Gene	-4.18315	-2.32803	0.05	20	CGGTAGGCTTGGTCTAATCAACTGCTGCGAGCGAGAATCTCTCCATGTAGATGAAGCAGACGCAACCCAATTTTAGTCATGGACCGAAGACAGACAGAGATATGACTAACGCAGGCAGGCACCACCGTTCGTGTGCTACTGCACCTCGCGACATGCAATTAATCCCAACC	Chr1	40279333	40279503	-	Primary
Zm00001d028601_T002	0.423529	170	Maize	Gene	-1.59667	-1.04923	0.905439	20	GCAGGAAGGGTGCAGCATGTAAAGGGGGAACAGATGAGATCATGTTTGTTTGGGTTGGTCCCCCGTTGTATATGTAGTTATGTATCAGCCAGTCCTTTGTTTGTAAATTACCAGTATTTAGAAGTAATAAGAAAATGGGGGTTTACGTGTACGTTTCCTGTGCTCTGTCA	Chr1	40430793	40430963	+	Primary
Zm00001d028601_T002_2	0.4	170	Maize	Gene	-1.26192	-0.857511	0.855428	27	GGTTGGTCCCCCGTTGTATATGTAGTTATGTATCAGCCAGTCCTTTGTTTGTAAATTACCAGTATTTAGAAGTAATAAGAAAATGGGGGTTTACGTGTACGTTTCCTGTGCTCTGTCATCTGAAGCAATAAAACTGGTTAGCAAGACCGGAAGAGCGACATATTTGTTTC	Chr1	40430845	40431015	+	Secondary
Zm00001d028603_T001	0.394118	170	Maize	Gene	-4.04222	-2.01635	0.771845	35	GCCAGGCGTCCTATTAGCAATAACCAGATCACTGCTTCTAGTTAATTGGTTAGCCAAACTACCTACTATCTTGAGCTTAGTATTTTTGACTTGTATCCATCCATGTTGAACATTATTTGGTTTTCAGCACCAGCAGATAAAAAATTCCCCAACGAGGAAGCATGAAGCAT	Chr1	40512309	40512479	-	Primary
Zm00001d028606_T002	0.435294	170	Maize	Gene	-3.34983	-2.22505	0.864407	30	TGTAGTATTGTGGCCTTCCCCCTTTTTTCCCTTAAATGCTACAGTTATTCAGGAAGTGGTGTAGTCCGTGTACTGTCGCAAGTCTAGCGAGATTGCAGAGTTTTGTTGAACCGTTGTGCTGTTGTATTTATGCGAGATAACTGATAACCGAAGGTAACGAACGACACAGA	Chr1	40598996	40599166	+	Primary
Zm00001d028608_T002_2	0.358824	170	Maize	Gene	-3.71144	-1.70074	0.976378	27	AGCCTTTGTATAAAGTCAGTAAGTCAGTCAGTCCCTTCACAGGAGGTTTAAGGAAGATATATTAGGAAAAAAAAGAATACACATATAAGGTACAAGAAGCATTGACCGATTTGTTGTAATATCTACTCACCAACAGATATTCTTTAAGCCAGGATTCTCTCTCCTTGTGA	Chr1	40717770	40717940	+	Secondary
Zm00001d028608_T002	0.323529	170	Maize	Gene	-1.6624	-1.77673	0.995513	22	TAGGACATTAGGAGGGATGGATCTTTGGTTCTCTTTTCCTTTTTTTTCTTCTATTAAATTAGTTGTACTATGTTATGTCACCAATCTTGTAGTTACCCTCAAATTTGTAATTGATGAAATTAAGAAATTGGAAGGAAATGCTTTCGTACCACTTCGCTACCCTTTTAAAT	Chr1	40718359	40718529	+	Primary
Zm00001d028612_T001_2	0.452941	170	Maize	Gene	-4.20422	-1.7414	0.027027	20	TAATTCCGGTGGCCGGCGATTCTAGATATGCTTTGAACTTTGAAGGACGATCTATCACTCTGTCAAGCGAGCTCATATCACCTGATGTCAGTGTGCTGTACCGTGCTATACTCGACCGAGAAACCTAAGCGCTCATAAAACTTGTTCTACAATTCAGGTGCATCGAACTA	Chr1	40786873	40787043	+	Secondary
Zm00001d028612_T001	0.376471	170	Maize	Gene	-3.46535	-1.48929	0.907781	21	AATTCAGGTGCATCGAACTACTTTATGGTTTTGCTAGAGTTCATTCTGGTTATAATTGTAGAGGAACGAAACGATGAGAGAACACTGACTTTTCCGTTTCTCTGCATTCATGTAATATGATCTCGGAAGCAATAACATTTCATCTTCTATAGCTTCGAGCATCAGAGAGA	Chr1	40787023	40787193	+	Primary
Zm00001d028613_T001	0.405882	170	Maize	Gene	-2.43191	-0.895414	0.999485	17	GGCCGGAAGTGACTTTCAAGAACTTGTATCTTCTCGATGTACTGTTCTTGAATGAATAAAAATTCTTCCCTTTCAAAAAAAAATATAGCAACAAAGAAAGACAAAGACGGAGAGCTAGCCACATGAAGAGATATATACCGCGTGATTGGTTCCTGTGACCGCGAGCGCTA	Chr1	40800648	40800818	-	Primary
Zm00001d028615_T001	0.370588	170	Maize	Gene	-2.91209	-1.70527	0.774059	8	TAGAGCCATGTTCGTTCTTGCCGAAACTGTTGTACATAGTTCCGCAAGACGAACTCTAATAGCAAAGAAAAGAAGAAAAGAAAATGCAGTATTAGTATGTAATTAGGGGTTTCGCATCAAAAGAAGAAGTGGTTAGTATCTGCATTTAGTAAGTAGTAACTGCTGTGTCT	Chr1	40888906	40889076	+	Primary
Zm00001d028616_T001	0.458824	170	Maize	Gene	-3.88617	-2.43281	0.0285714	23	CAGCGAGCAGGTCGACGACAAACCGTAGCAAAATCATTGTTTCCTTTCATGCATCCATCCATGCGTAATCCACATGTGAAATCGGTGCGTATGATAATCCTGCAACGTCGGCGTCGAACAAGGCACAGCTTTTGTAGATTATTTTTTGGCAAGTGAGCTATTCACCTGTG	Chr1	40942411	40942581	-	Primary
Zm00001d028619_T001	0.364706	170	Maize	Gene	-3.76187	-2.01334	0.376851	32	ATAGATTTTCAGGAATCTATTCTGATGTTGTAGCCGTTTAGTTGAGATTCCAGATTTATGACAGCGAATCTGGTTCAGTAAACTGAACCAAACACACTCTGAGGATCATTGAACTCCCTGTAGTTTAATGTGCAAGTAACATTCTTTTGTAAGGTTACTTTCACTTATGG	Chr1	41021807	41021977	+	Primary
Zm00001d028620_T001	0.447059	170	Maize	Gene	-2.29507	-1.51976	0.61213	27	GTGTTGTGATCTTCCCCGCCCTGCGGTTGTGTCCAGCATCAGCTGTTGTTCCCCTGTCCCTGGATCAAACCTTTTGGTCTGATATATGTAATGTAATTTTCTTTGTTTGGAACCAAATGCAGCATCCGAGGGTGGTGGCTATAGTTGATTACATAATCTCATGTTGATCT	Chr1	41086449	41086619	-	Primary
Zm00001d028621_T001	0.347059	170	Maize	Gene	-3.29826	-1.92497	0.974026	34	ATCAGAACACACGAGTACTTTGGTCATATCGCTGTTCCTATTTTATACGTGTCGCATGGAGCTTGCATTATAATTATATGCTTCTCTGTTACAAATCTCTGAACAATCAATACGCACTTGTCTACAGGGCAAAAAAAATAAAGTTCTTTTCTTTTCAGAATATATAGCCA	Chr1	41116406	41116576	-	Primary
Zm00001d028622_T001	0.341176	170	Maize	Gene	-3.16125	-1.72262	0.981718	20	CAGTCGTCTATGGATTGTTCCATGCTTCAGAACTGCACTGTCTATGTTTTGTGCTATTTTGGTTGTTTAATGCCCCAATCATTGCATATAGATTCTAATTGTTTTGGTGTTTGATGATCAATATAACTATTTATACTAATTGTGTTTCCGAAGCTTGATCGAGAATCTTT	Chr1	41158800	41158970	-	Primary
Zm00001d028622_T001_2	0.441176	170	Maize	Gene	-2.16906	-1.5952	0.0834553	11	GTTCTTTGGCAAGCTCAAGGCGTAAGGTGCTGCGGTGCAGCGAAGTCCCATTTCTCAAAATCATCAAACTGTGATACTTTTGTTTGTAACCTTGCTGTACCAAGTTTTGTAGCCATGGTCCAGTCGTCTATGGATTGTTCCATGCTTCAGAACTGCACTGTCTATGTTTT	Chr1	41158920	41159090	-	Secondary
Zm00001d028623_T001	0.441176	NA	Maize	Gene	NA	NA	NA	NA	GTAAAATGTACCGGTGATTGAAGGTAGTAAGTATATCCTCGAGTTTTAGGAGGTATCGTTGAACTTGTACCCGGTACGAGCCCAGTACAGGACTAATTCTGGCGCCCTAGGCTAAGTGCCTGACAAAGTTGCAGGAAAGCTTTAGTTCAGAAAAATGTTTGTTCATCGAG	Chr1	41167869	41168039	+	Primary
Zm00001d028627_T002	0.464706	170	Maize	Gene	-3.61404	-2.35351	0.0243902	10	GGATGAGTGGGAGGCCACTAGTGGTGGTGGGATAGATTAGGGTTAGATTGATGTCTAGAGGGGTTTTATAGCTACTTCTAGCTATGACAGAGAGATAGACAGTGGGGAACACATGAGGGTATGTGTAGAGAGTACATGGGGTCCATCACTAGTGTTTGGGGAATGTAATG	Chr1	41343650	41343820	+	Primary
Zm00001d028630_T005	0.405882	170	Maize	Gene	-1.89246	-1.57502	0.834529	14	GATGCTTCGCCGGCTGGTGGCAGCGGTGCTGGACCCAAGATCGAAGAAGTCGACTAAATGAGGAAATTCTGATATATGTATTTTTTGCTTAAATAATTGCGTCAATTACAAAGTGGATCTTATTATTATTTTTATGCAGTTTTTTTGGCCATACACAGGGCCCCAAGTTC	Chr1	41456305	41456475	+	Primary
Zm00001d028631_T002	0.323529	170	Maize	Gene	-3.80413	-1.76861	0.84	16	CTTTGAAATATGGTTTTAGATTGCTATGTTTTATTCGAAGATCTATGGCTTCTCGAATTTAATAGAGTAGATGATGTTTGAACATGGAGCCGTAAACTATCAATATCTGTTTGAATGGTATTTATATAAATAATAAAACTGGTAACGGTGAAAACCCTGGACTGCAAACC	Chr1	41456756	41456926	-	Primary
Zm00001d028633_T002	0.364706	170	Maize	Gene	-3.65783	-1.82286	0.982517	26	TGTTAGGCTGTTACCGTGCCCATTTTCTTAATACTATGTGTTGACTGTGATCAAGATGGCACTCCTGTAGTGATTATATTTAATCTGTTTAATGTGATCTTTGAAATGGTGTGATCTGGTTAGTAGCGCTGATATCATGTTTAATCTGTTATGTGTGATGATCAGTATGG	Chr1	41565058	41565228	+	Primary
Zm00001d028639_T001	0.411765	170	Maize	Gene	-3.69472	-2.36845	0.538462	39	ATGCTAAATATTGCTATCACCGTATCACGTGACTTTTTGTCTTGGCTTCATGGCTAGTGCGTATGGCCAATGGCCATAGCCTTTTATCTATCTTTGTTTATTGGACCTTCCTTTGTACTTGGGAAAACTCCGTCCTGCACTTGTCGTCGTAATATTTCATGTGTTTGATG	Chr1	41569328	41569498	-	Primary
Zm00001d028641_T002	0.341176	170	Maize	Gene	-3.04441	-1.64128	0.974143	36	TAGAATTGCTGAAATGGGGCATTAATGTGTTTGCTTAGATTGGACAATGATCAGCAAATAATTTTATGTCAAACAGTAATGTATGAGCAGTATATTGATACTGTTTTCTTCTCATCCTATGAAGGCACATTACAGTTACGTTTTCCATCTATACTGCCTGTTTGGATATG	Chr1	41589272	41589442	-	Primary
Zm00001d028642_T002	0.388235	170	Maize	Gene	-3.41504	-1.81667	0.601575	23	GACTCATTTTGCATGTAGCATTTTGTGGGTACTGTTCAGAAGCCAAAGTTTGACGAAATCTTTCTAGTTATTGCGGCAGTTAGGCATACATACAAGTGTGTTGTTGTATACTTGCATCTGGAAAGCTTATCTCAAAAGTGATTTGAGTCCATACATGTACTACTGCGGTT	Chr1	41591148	41591318	-	Primary
Zm00001d028643_T001_2	0.452941	170	Maize	Gene	-4.31547	-2.06578	0.196013	32	TTACATTTCGTTTCCGTTGTGTCGAAAGACTGGTTGTCTGCTCGATGTGCTGCAATCCGTGCATCGCCCACCCGTCACGAGCAACAATCTGTTTGTGTTGTACACAGAATGGCAACTGGATGTATAGGGGCATTTATAGTCATTTTCCATAGATTGAGGTTTGCTTTGTG	Chr1	41699010	41699180	+	Secondary
Zm00001d028643_T001	0.417647	NA	Maize	Gene	NA	NA	NA	NA	GAAGATGGCAGTGTCTTTAGGATTTGGCGAAGTTGTAATGGGGATTAGGCGGTGCTGTAGCATTCTGTCTAGTTTCCAGGAATTTGTAGAAGACAAATGTAAATCTGTTGTTCCGTCATCAATATAGAAAAGTGGTCTGTGTCTACCAGCAAATGCCTTGTGTACGATCT	Chr1	41699228	41699398	+	Primary
Zm00001d028645_T001	0.282353	170	Maize	Gene	-2.9285	-1.73325	0.835777	31	GTTTAAAAATATAATTTAGGTTCCATTTTCCATAGTGGATATGTTTTCACTCTCTGTTGAATGCTATTGGAATGATGTTTCCCTTATATATTAATTCCTTAACTTGTAATGTACGTGATGTTTTCTTTATGTATTAATTCCTTAACTTTTAAAGCATATGATGAAGGCTG	Chr1	41703111	41703281	-	Primary
Zm00001d028647_T001	0.417647	170	Maize	Gene	-4.03848	-1.41766	0.995169	10	GACTCGTATACTACACGTCTACACGTGTACCAAAAAAATAAATATAATCGTTGTGCAGGTCATGTTTGTCTTGGGAGAGGTAGGACCGTGGAAGATGTAAATGGAACCGTGGAGCAGTGAATACAAAAAGCGCCATCTCGTCCCTGTTTCCATTGATCTGTACAATTAAT	Chr1	41725264	41725434	-	Primary
Zm00001d028649_T001	0.429412	170	Maize	Gene	-4.10608	-1.91951	0.441509	24	GCAATCAAGTGTTAGATGTAAGTGTACAAACAAGTCTGCGTGCAAGCGAGGCTTCTCTGTCTTTTTAGATCATGTAGTCTTCGCGTGGGTCATAAATGACTTCACGGGTTTGGAACAGTCTTACTGAATATCAGCGTACCTGATGACTGGATATTACTGTACGAGCTGAT	Chr1	41796258	41796428	+	Primary
Zm00001d028651_T001	0.411765	170	Maize	Gene	-3.87768	-0.674947	0.775602	17	CGTCCTTAATTAGCCTGAAGTGACTTGTGTGCCTTAACGTAGGGTAAAGTAGCCTTGCGTTAGCTAGCAATAAAGATGTGCAACTGTATGTGTTAAGAGCTTATGCAGTGTAAGTACATCTCTGCGTCGAAGCAATAGTATTGATATGTTAAACTACGATCAGTCACCAC	Chr1	41801386	41801556	-	Primary
Zm00001d028654_T002	0.3	170	Maize	Gene	-4.47857	-2.48358	NA	20	TATTAAACATTAAATTAGCTATAATGTTTGTCAATTTTTTTATGCATCGTATTTTAACAGAACACGTAGATGTCCTTATGTTCTATATAGTGGATGATGTGTTGAGATGTGGTTATGGACAACACAATAAGTCGTTCTGTTGTGCATTTTAATTATTTGTTGCAATGTGC	Chr1	41848279	41848449	+	Primary
Zm00001d028655_T001	0.382353	170	Maize	Gene	-3.26118	-2.39966	0.3125	23	TGATATTCAACATCAAATATCAAGCACATTAGTCCTTCCATTCCAGCTGTTTGTGCTACTATGTTCAGGGGACAACAAACCTTATGTTTGTGGGGGTATTGCTTTACTGAATTTTGTGGGTTTTGTTTACAATAGAACTAGAGTTGGATGATGCTGAGTACTTCCATGGA	Chr1	41899003	41899173	-	Primary
Zm00001d028656_T001	0.364706	170	Maize	Gene	-3.77431	-1.90877	0.87794	20	ATTATTTGGGATACTTAAACAGTCGGGTGAAAGGGTTTGTGTGTTTTGTACCATGTCTACAACTGTTATTATATCTAGTGAGATATATTTCTGTGGTCAGATGCCATTCAACACTGCCCAAATGACTAAGAAATGTCGATTTGAAACTGTAATTTACTCGACTTTGTCGC	Chr1	42051377	42051547	-	Primary
Zm00001d028658_T001	0.341176	170	Maize	Gene	-4.28839	-2.51142	0.968992	33	CTCAACCAGTCTGTTTCTACTGTTTTGTTATATGCATAGTTTCTTATATAGTTCTTGCTGATTATTGATCTCAAGTAGGCTTGTAATACTTTTGTTTGCTATGGCCGCAGTTCCCATATCATGATGTGATATTAAAATATGTGTTCCGCTAAACTTCTTATGTTTGTGCT	Chr1	42107390	42107560	+	Primary
Zm00001d028659_T001	0.441176	NA	Maize	Gene	NA	-2.42782	NA	5	CTTGTGCGTTTTTGTGTTCATACATCTCATCAGGCAAACCCTAGGCAGCCCCCTATTCTTAGGATTAGACTGGTGCATTCCGCCACCCGACTAGAGCTTACTCTCCGACAATGTTCATTTTATACAGACTCGATCTCCTTGACACTTTGTTTTTCTCTCCACATATATGT	Chr1	42108450	42108620	-	Primary
Zm00001d028660_T002_2	0.317647	170	Maize	Gene	-4.17532	-2.55809	1	6	TGTACTACTTTAGAAATGAAAACCCGGTTTCGAGAGCTTAGACAGTACGGGGTTAGGCCGTGTTAAGTCATTTTGTTTATTATTTAGATTTAAAATATTTTTAAACTATTTAAATATATATTATAAATTATATCTCTACGCTTGAGCGGGAAACTGGAACAGTCCCAAAC	Chr1	42126418	42126588	+	Secondary
Zm00001d028660_T002	0.364706	170	Maize	Gene	-3.06206	-1.55575	0.722868	18	AAATTATATCTCTACGCTTGAGCGGGAAACTGGAACAGTCCCAAACACTCCCATAGAGTTTAGACGGACTAGATGTTCGTGTATTGTTACGGTTTTATGTCACATGGACACAGATAGATTTTGTTTTAATAAATAAAATATATGTGCTCTAATGGTTAGGTGGATGTAGA	Chr1	42126542	42126712	+	Primary
Zm00001d028661_T001	0.382353	170	Maize	Gene	-4.35966	-2.27362	0.672932	23	TAGGGGTGTTAGTCACCCGGATAAAATTTATAAATTCTTTAGAAAAACACAGTTAAAGTTCAAGAAAATTTGTATCATGTAGCAAACCTGACCTTGCTACCCGATAATATTTTTGGTTAGATTCGCCATTTATTGGATGGTGGGCAGCCGAACCGAGAGTTCACTTTGGC	Chr1	42128631	42128801	-	Primary
Zm00001d028662_T002_2	0.341176	170	Maize	Gene	-2.13249	-1.32703	0.805043	21	TTCACCACTGATACCTATATCAATTGGATTCCTTGACGGTTTGCCAGCCGCAGTTCTCTTGTTTTAACATTTTAGCCTTACAAACACAACGTGATGTTGATGTAGTTTGTAACGTGGAATGTCAGAAATAATATTGATACAATGTTGTAGATTTGTTGTTTTATTTGAAA	Chr1	42229721	42229891	-	Secondary
Zm00001d028662_T002	0.429412	NA	Maize	Gene	NA	NA	NA	NA	GGGTGCGACTACCGTCAGGAGAATGTAGTTTCGTGTTGCAATGGCAGCCTTGCGGATGTATTATTTCACGTGAGATCAATCAGACCAATATTTCATAAGTGTAATAATGTGATGAATAACGATGGGCGCAATAACAACACTGACGATGCCACCTTGTTCGGTTCTGAATT	Chr1	42230019	42230189	-	Primary
Zm00001d028664_T001	0.394118	170	Maize	Gene	-4.0221	-1.82391	0.967213	7	ACGAGACATGGCCGCAGGGGTTGGTGTCATCAGGCCTTCAGATACAGCGTTAGACCTCAATTTCACTGGGGAAAAAATAAATATTACTCACCTGCTTCGAGAGGTTATTAGTTAGTACAATGGATATATTATATACTACATTAATACGTCACCTTCTGTTTTATCCTGAT	Chr1	42281897	42282067	-	Primary
Zm00001d028665_T001	0.4	170	Maize	Gene	-0.770213	-0.666001	0.933851	36	GTGTGCTTGGTGGAAGAAGCAGTGCCGCAGTGCATCAATCTGTGTGACAAAAACAAATAAAGATCTGTTGTCCTTTTCTCGCTTATAGCTGTTTAAGCTGTCTATTGTATTCTGTTGAGAAATCAATCACATCTATACTTTGCTTCTGTTACCACAGGTACACGTTACCT	Chr1	42291057	42291227	-	Primary
Zm00001d028668_T001	0.382353	170	Maize	Gene	-3.49324	-1.82678	0.931085	18	TTCTGGGTTAGGACTAGTGAAGCCTGCACCAAAAGCTTACTAGCCTTGAATACTTGTAGCCGCTTTTATATATCGTTTATCATGGTGTCATGAAATTATGTATAACCTGGAAATTTTGTTTTGTGGCATCAAAATCGCTCTATTCAGGACAGTTCTCCAGTCTTTAACGA	Chr1	42437913	42438083	+	Primary
Zm00001d028669_T002	0.364706	170	Maize	Gene	-1.69748	-1.75635	0.870564	20	AGCGTGCTCGTCAGACGTTAGGATGCTGCATGCAAAGATTCTGATTAGGGTTAGATAAGAAATCCAGCAATATTGGATTTCAATTTGTATCATGTAAAATCAACATAATATTCTCACTTATGCCTTCCATTTCTGATCAGTCATTTGAGTAAAGTAGCATGCAATGTCGA	Chr1	42452998	42453168	+	Primary
Zm00001d028671_T018	0.411765	170	Maize	Gene	-3.19853	-2.32035	0.984021	11	GCCGCCCTGTTGCTGTTCCGAGTAAGCCGACCTGGTCTTCTTGACAAAAAAATAAAAAAAATAGCTTGCAGATCCAAGTAATTCTGGAAATAGTTAGCAAGTTTGGAGGGCATTGTAATTGTTGTAATATATGAGCTGAAACATTCTTTCAGAGGCTCGTGCTTGTGGTG	Chr1	42457210	42457380	-	Primary
Zm00001d028671_T018_2	0.5	170	Maize	Gene	-4.09158	-2.58593	0.213483	29	GGCAAGGGCCTTCGCCAGCATCGGCTAATGTAATTATTCTTTTGAGTTTGTTTAGGTGTAAATTATCCTAGGGGATGATCAGGTTTCCTTGTGCGGCCACTCAGTCAGGGGCCCTTTTCGGCACATGAAAAATGCTGGGAGTTGCCGCCCTGTTGCTGTTCCGAGTAAGC	Chr1	42457353	42457523	-	Secondary
Zm00001d028672_T001	0.441176	170	Maize	Gene	-4.11717	-2.53056	0.0493827	23	CATCACGCAAGTTTTGTGAAACTCGTGCCTTGCTCAATTGTGCCACTTTAGCAGACATCCCCAGCTCACCTCATCCTGGCTGGAGATCATATGCAGATATGAAATGGAACGTGGGATCAGAGTTTTAGTTGACGCTCAAAATTTTGAGATAGCAGCACTGATTTCAGTTT	Chr1	42563957	42564127	-	Primary
Zm00001d028676_T002	0.4	170	Maize	Gene	-4.17629	-2.44124	0.194631	36	TTTGATCTGACAATCGACTCTGGTTGGCTTTTTCGAAGCTTCGTTGCTCGAGGTTTTGGTTCAAGCTTACAAGGTTCTGGTGGTTGTACAGTATACATGTGCAGGGTAAACATGTACATCCATTATAAGTTAATTTGGTGGGGATTATTCATGGGATTCTTCGATTTTAG	Chr1	42761206	42761376	+	Primary
Zm00001d028679_T002	0.4	170	Maize	Gene	-2.24083	-1.57572	0.420118	21	ATGCTAGTGGGGGCTGGTTGACTTTGTACATTCCAATAAGCTGGGTGTAAAAACTGCCATTCCCTTTGTTCGTGAATCGGCGGGAGGCGACGGTTGTATACTGCTACAGATAGATTTCTCATCAGATTATATAGTATGGAGTATACTATTATTGTCGTTGTTATATATAT	Chr1	42786670	42786840	+	Primary
Zm00001d028673_T001	0.423529	170	Maize	Gene	-3.01759	-2.02271	0.984064	24	GGGCTGGCCGATCGCCGCCGCTAAATAAATCGCAAGTTGAATGAGCAGGAATGGGATCGAAATTCTTGGTTCGTTTGTTTTTTTGCCCCCCTCTTTTGTCTGTTTTCTACTTGTTTTTTGAAGAAGGAAAAAAAAAGGATCTCTCTGTCTACTCGTTTTCTTCTGCCTAA	Chr1	42788520	42788690	-	Primary
Zm00001d028680_T001	0.576471	170	Maize	Gene	-4.41075	-2.33174	0.133333	32	CGCTCACCCACTCCCGCTCCTTCTCCTGCTCCGGCATGTCGGAGGGCGAGTGGGTCGACGAGGATTTCAAGAGGATGTACGCAATCTGACGACCCACGCTACCTGCATGTGTTTGAGATCATCTCGTGCAATGGCCATCGCGTTATTGTCAACTTGCCGTGCTTCGGACC	Chr1	42791282	42791452	+	Primary
Zm00001d028685_T001	0.517647	NA	Maize	Gene	NA	-2.04143	1	7	GCCGGCTCGATCGGCCGTAACAGCAGCAGCCTACTGCCACTAGCCGTGAGCCCCGTGACGTGTGCAAAAAAAAAAAAACAATGGATACCGAAAGCGAAGTGACCACCACCACATGAGCAGTAATGTGAAGTTTGTGCTGTCTTTTCCCGCATATATGCATCCAGACACGC	Chr1	43042237	43042407	-	Primary
Zm00001d028686_T001	0.470588	170	Maize	Gene	-4.20807	-2.37516	0.142857	12	AGCGAACTTGGGGGACCTCGATGGTATGTCCATGAGGAGAGTTTTTTCAAAGATGGTCAACAGCGAGGAGGGCAGGTGAAGCTAAAATAATGTTGCATCCTCCGTGTACAGCAGTATATGATCAATAGCCATGCTGCGGATTTCATCTGCACAAGAGGAATCTCACAAGC	Chr1	43083123	43083293	+	Primary
Zm00001d028687_T001	0.423529	170	Maize	Gene	-4.491	-2.06549	0.242718	20	TGGGAATATGACAGTCCAGGACAGGCAAGGATATTCTATAGGACTCATAATCAGATCGCATTGAACACACTGCATTCTTTTCGTTGTAACAAATGCTGGTGCTGTGAACATGCTGGAGATACAGCAATGGCTATCTGACGCTTTTTAGCTATGATGGTGCGCTATATATG	Chr1	43083378	43083548	-	Primary
Zm00001d028687_T001_2	0.464706	170	Maize	Gene	-3.31996	-2.81309	0.327273	31	GGTGCCTGACAGCTCGTGCCCGAAAACAATCAGGGAAGAGGAAGGCAGAGTAGATGCTAGTGATCATCGGTATTAGAATCTGTAGCGCCACGGGAATCGATATTGGATGTGACACCCCATTGTTTTTGAGTTGCTAAGGTCTTTCGATCCTTTCTGAGTCTTTTTAGACT	Chr1	43083547	43083717	-	Secondary
Zm00001d028690_T003	0.494118	170	Maize	Gene	-4.1126	-1.87723	0.185185	16	GAAGGGTGGGTGGAGACACTGAACATTTTGAGGCCAAGGTCAAAGTGAAATAAGAACCCCCCCGGCATGTGCTATTTTTGCCCTGGGTGCTAGTGCGGCCCTTGTATTAAAGACCGACTTGTCTCTATAATTTGGTTTCGAGTTGATGTGAGTACAGCTGCTGTGGGACC	Chr1	43286550	43286720	-	Primary
Zm00001d028689_T001	0.329412	NA	Maize	Gene	NA	NA	1	NA	CGTAGTGCTGGCTCGGTCCGACACGATTTTTTTAATTTTACAAAAAAACATATATATATATATATGTACAATTTATATTTAATATTATAAACACTTGAGTATGATGTTCTACTGGTTAGACAATTTGGCCAAAGTGTCTTCCACCCTTTTCCATCAGGGTGTGGGTTCAA	Chr1	43293590	43293760	+	Primary
Zm00001d028691_T002_2	0.411765	170	Maize	Gene	-3.63286	-2.09312	0.207407	26	ATGTAGTTTCCACGTATGATGTATAGGATGTTTGGTTTTCACTGATTTTATTGTGTATAGCATCCAGTAGTTTATAGAGAAATGATTCCAACAAAACTATGATTCGGTTGAATATCTGCACGGACCGTTCGGTCGTGCAGGGCTTTGCCTACGAGACTTGTGGCAGGCTT	Chr1	43311959	43312129	-	Secondary
Zm00001d028691_T002	0.352941	170	Maize	Gene	-1.97411	-1.72859	0.801063	27	GAACTGGGCCTTACCAATGAACTCTAAAACAGTGCTACAGTCTTACTTCCTATGTTTTCAGATGTAGTTTCCACGTATGATGTATAGGATGTTTGGTTTTCACTGATTTTATTGTGTATAGCATCCAGTAGTTTATAGAGAAATGATTCCAACAAAACTATGATTCGGTT	Chr1	43312020	43312190	-	Primary
Zm00001d028692_T004_2	0.347059	170	Maize	Gene	-1.35886	-1.26489	0.970553	21	AGTTGTCCTGATATTATAGCTTTCGTGGTGTGTTTACGTCACTGTATATGAAAGGGTGGGGAGAGAGAATGATATGCCATGTATTCTGTCAAATGTTTTTTTATAATGTCAAGAGCTCTGACTTTTAATTAAGAAGAAAAAGGATTATATATAAGGGCCAACCAAACACA	Chr1	43332587	43332757	-	Secondary
Zm00001d028692_T004	0.352941	170	Maize	Gene	-2.46557	-1.10063	0.168923	23	ATATATGGTTTTCAATAAGACATGGTCCTCTATACTGGGTTGTACTTCTGAAAACAAACTAGTTGTCCTGATATTATAGCTTTCGTGGTGTGTTTACGTCACTGTATATGAAAGGGTGGGGAGAGAGAATGATATGCCATGTATTCTGTCAAATGTTTTTTTATAATGTC	Chr1	43332647	43332817	-	Primary
Zm00001d028693_T003_2	0.423529	170	Maize	Gene	-3.30078	-1.7918	0.689759	21	AACAGAGTGCTTTGAGTCGTCCAAGCCAATTTTCCTATTTGGGTCCCAAGCTTATTTAGTCTTTGGGCCGAAAAGATATCTATAGGGCCTGTTCGATGCCCATGATCCCAGTTCTCGATGTAACAGGCTTACAACAAAACGTTTTCTCTCAAAACATTGTGATTGATGTC	Chr1	43343088	43343258	-	Secondary
Zm00001d028693_T003	0.417647	NA	Maize	Gene	NA	NA	NA	NA	ATTGCCTGAAGATGTGACAAAGCAGCCTTAGTCCGTTGATCGGTGGAAGACCACTCGTCAGTGTTGAGTTGAGTGTTTGATCAATAAAATACGGCATGCTGTAAGGGTTGTTTTACGCTATTGATAATACACTGTACTGTTCAGCTGTTGAACTCTATTTCTTAGCCATG	Chr1	43343321	43343491	-	Primary
Zm00001d028694_T001	0.458824	170	Maize	Gene	-4.39808	-2.5839	0.347826	21	TCTGAGGAGCCCATTGTCCCTTTCGCAGGTGGTAGAAGAAACAATCCGAGTAGCCAACGTAGCTCCGATGGTCCATCGCGTAGCACATAGAGATGTCGAGTACAGAGGCAATTGATTAAGCAGTCACCATATATACATATACAATTCAGTACTTCTCACTACGTACTCTC	Chr1	43349683	43349853	-	Primary
Zm00001d028695_T002	0.464706	170	Maize	Gene	-3.9173	-1.39343	0.371212	30	GTATGACTTTATTAGTTGCTGGGCACACTGGCAGTGTAGCTAGATTTGCTGTCTGGTTTGTGGATGGTCATGTACCTTCGGTTGCCCTCTATTTGGTGACGATGATTTCGTTTCCATGTACCCCCAGTTGGACTACTTTATAACTGTTAGAAGACACAAGGTCGCCCTCG	Chr1	43359065	43359235	+	Primary
Zm00001d028695_T002_2	0.458824	170	Maize	Gene	-3.49795	-1.31852	0.298387	19	CGGTTGCCCTCTATTTGGTGACGATGATTTCGTTTCCATGTACCCCCAGTTGGACTACTTTATAACTGTTAGAAGACACAAGGTCGCCCTCGTGTTTGTACCCCGTGTTTTTGTTGCTAGAATGCTACGCGACAGGGTGTTTAAACCCATAATCACGGAGCATTGCATAA	Chr1	43359143	43359313	+	Secondary
Zm00001d028696_T001	0.435294	170	Maize	Gene	-3.11207	-1.31194	0.778139	25	CCGTGTGGCTCACTTCTACTACGGTGTCCAACATTCGGTTCCGTGAATTATTCGTAGTGCTGTTTAGGGGAGTGGAGTATCTGTACAGAATGGAATAAGGTCGCTCATGTGGATGTGGAGTCACTATTTTATTAAAAAGATTGAATCTCTAGGTGCTTTGCTTGCTTCTG	Chr1	43359356	43359526	-	Primary
Zm00001d028697_T001	0.388235	170	Maize	Gene	-3.64076	-1.86316	0.409814	27	CATCAAGCAAGCAAGCCGCGAAAACTATGTTGTTGTTGGTTGTAGAAAATAGTTTGTCCTCAACCACTGCTAGGCGAAGACAAGTTATATTGATGGACTTTAAAAGATCTAATAGTTGAGATGTGATTATCGTGCTTAAGAGCACATCTGACTTTTAGAGCTGTTTGGAC	Chr1	43371494	43371664	-	Primary
Zm00001d028698_T001	0.441176	170	Maize	Gene	-3.63541	-0.910327	NA	21	AAACAAGACATGGTGTGACCCTCCGTGCGTAATGAGAATTCTTAGAAACAAGAAGACATGGTGTGGCCCTGCGTGCGTAATGAGATACTAGTCTGCGATGCAGAAGATTGTAACCTTATACAAATACAATCTGGAGGTTTCTGCGTGTGGAGTTCTACCGTTGTACTCTA	Chr1	43439567	43439737	-	Primary
Zm00001d028699_T002	0.341176	170	Maize	Gene	-3.75837	-2.48835	0.562633	24	TGTTCCAAATAGGAGAAAGAAAAGAACGACTTACTACACACAAGAAAAATTTCTGTTAGATTAGTTACAGTATCATGGAGTTGTTCTGGAGAAGAGCATGTTTTTTTTATCTCTTCAGAAATGTCAAAACCACCGAAGAGATTCTCTCTCTGTATTTTTGTCTGATACGT	Chr1	43581390	43581560	+	Primary
Zm00001d028699_T002_2	0.382353	170	Maize	Gene	-3.74481	-2.2884	0.865314	22	AAGAGATTCTCTCTCTGTATTTTTGTCTGATACGTGTGGCTCATACATTCTTCAGTCACAGTTGACATGTTTGATGTAAGGCAATTATTGTCACGAGGATTCTGATTACGAATACAACAGCAGAAACTCCACTATAGGGAGGCGTTTTGGAAAGTTAATTGTTGTCAGTT	Chr1	43581525	43581695	+	Secondary
Zm00001d028701_T001	0.4	170	Maize	Gene	-4.31333	-2.10726	0.973568	37	TTCCCAAACTAGGCACTAAAGTTTGTAGATAACAGGTGTAAACTCTTGTTGTGTTTGTTGGGGCTCAGTCTTCTCAGACGTTCTGTTTGCATGTTGTATTATTGACGAGGCTATGTTTAAACCAATGGAGATGGTTTGTTTCCCTTGATTACTTTTGCTGTTGATGCTGC	Chr1	43614996	43615166	-	Primary
Zm00001d028702_T001	0.417647	170	Maize	Gene	-4.6693	-2.05829	NA	14	CAAACAGAGTGGAAACCCAAGCGAAGAAGTGAGAAAGGGTGGAAAACATATCAGACTTCAAACGCAAGGAAAAGTCCATAAGTAATGAGAGTAGTCATCCAGAATGAGCAGATAATATTTGTTTCCAGAAACGCCGAGTACATGGGATGTCCAGACATCATAGTGGACAA	Chr1	43719981	43720151	-	Primary
Zm00001d028704_T003	0.364706	170	Maize	Gene	-3.90476	-2.15959	0.649485	29	GTAAGGGCTAGAATCCCCTTGCTATTTAATTCTGAGTAACAAGAGGATTTTAGCCCCTCAAATTCCTTTTATTTTTCTTGCTCCCAAACAAGCTCGTGCGTGTACATAACATATGTATGGTTCTGTATAGAAATCGATGAAGTTCTGAGTATCTGCTAGGAATAATATAT	Chr1	43724024	43724194	+	Primary
Zm00001d028705_T001	0.376471	170	Maize	Gene	-3.45983	-1.90272	0.846413	27	ATCACATGTATTTTTGAACACCAGCTGTTGTATTATTTATTTCTGCTGGAGAACTGTTCTGTGGAAAACATTGCTGCCAGATATGTGCTGGAATTTGATACATAACACAGGTGATTTAAATTGGTTCGGCCTCTTATCTGGTCGAACTTTGGTTGTTCTGTGTCCTATAT	Chr1	43727240	43727410	+	Primary
Zm00001d028707_T002	0.429412	170	Maize	Gene	-3.42214	-2.0332	0.969868	26	GAGTGCTATGTAAATATGTAATGCACGCTCTTGTCTGTGTTCTTTAGCGGCAACTTCAGTGCCTTAGCCCTTTGGTGTTTCCTTTCCAGGTCACCACTGTCTTGTGGATATTATTGCTCTTGTTGGTTAATGAATCTTCTCAGTGTTCTTACTTCTCAGTTCTCACCCAC	Chr1	43832665	43832835	+	Primary
Zm00001d028708_T001	0.529412	170	Maize	Gene	-4.10078	-0.945894	0.819588	32	GCTGCGTATCGTACGTTAGTGTAGGGGGCGGTCAGCGTTCGGATGGCGGGATGGGTGGTGTGCAATTTAAGACTGTGCTGTGTAACACTTGTGCTCAATAATTGTGGATGATCAAATCGATGGGGCCGCACGCCCGCACCTATTTGCGACTCTCTCCTCTTTGCTGAATC	Chr1	43892291	43892461	+	Primary
Zm00001d028709_T003	0.394118	170	Maize	Gene	-3.38882	-1.34772	0.940955	29	TGTGAACAAGCAGATTGTCGTATTGTCTTTCTCGTAATAAATTTGTCAATGTTGAGCCCTTAGGCTTGAATTGTGGGACCCTTTGTTCGTTTTCCTAGACTCTGATGCTGTATGCAACTGAAACGAGTAAATCTATGATCTTAAGGCTGCAGTATGTTCTTGTGTTACTG	Chr1	43904040	43904210	+	Primary
Zm00001d028711_T004	0.447059	170	Maize	Gene	-2.87525	-2.05431	0.674419	9	GATTGAAGGCTGCATTTGTTTGTTTGTTTGTTTTGATGTTCGAACCAAGGCAACCATCCTGTGTCTGTGAGGCCGTGTAATCTGTCGCTGCAGGTTTCAGGCGTCCCTGTAATGACTAATGAGTTGTACCAAACATAAAAGGTTCGGATCAAAAGGCGATGAGTTGTACC	Chr1	43908541	43908711	-	Primary
Zm00001d028712_T004_2	0.382353	170	Maize	Gene	-4.68942	-2.30256	0.513514	35	TCTTCTCCAATCTCCTATGGATACCAAAGGGTTGAATATTCGGAAATACTTCAATGTACAAGGTTTATATGTTTCATGTTGGAGAATCTGTGTCATGGTAGCATGCAGGTTGCTAAAGCACAGTTACAGTGAAATAATGGGACAATGTCTAAGAACACCGCCCTTTTTTT	Chr1	44006446	44006616	+	Secondary
Zm00001d028712_T004	0.4	170	Maize	Gene	-3.05546	-1.34132	0.869347	12	ACAAGGTTTATATGTTTCATGTTGGAGAATCTGTGTCATGGTAGCATGCAGGTTGCTAAAGCACAGTTACAGTGAAATAATGGGACAATGTCTAAGAACACCGCCCTTTTTTTGTGACAATATAATAAGAACTGAATAACTGATGTTTCCATGTCTGGGCGATTGGGCCG	Chr1	44006503	44006673	+	Primary
Zm00001d028713_T001	0.405882	170	Maize	Gene	-3.87019	-2.16669	0.960317	21	TTGATACGTTTAGCTCTTGGGAAATTGCCTCTTGTATTCATCTTCTGCTGCTGCAGTTTCCATTTTGTTTTGTTGTGAAGACCACCTATACCACACTTTGATCCAGGTTCCGGGACCTAATTAATATATTGTGACACTGAATTGATGCTCAGTTAGCGGACTTTTGGTGA	Chr1	44012612	44012782	+	Primary
Zm00001d028714_T001	0.464706	170	Maize	Gene	-2.97658	-1.60066	0.8	36	ACCGTGCCGGGCAAGAACAGTCTGTAACAAATGATTCGATTCGACTCTCTCTCGTTTACCAACCGTATTTTTTTCCAATGGTAAACCCGTTACCAGTGTCTGTAGGGGGCAGCGGACCCCAATAATAATCGTCATAATATTTCGCCGTTCATCTCTGTGCTGCTTTGCGT	Chr1	44013626	44013796	-	Primary
Zm00001d028715_T001	0.435294	170	Maize	Gene	-4.50076	-2.18729	0.305085	20	TGGAGTAAACTGAATAGGTCTTAGATTTCAGTTCTACATAGTAAGGTGTGCTGAATGGGCCTGACCGCCTGATACACATGGGAGGACTATACAGGTCGTGATTATTAATGGAGAAACTAAACGGGTAGAGCCACATCCTACCACTCGGTTATTCTGCTCTAGTTTTAACG	Chr1	44172231	44172401	+	Primary
Zm00001d028715_T001_2	0.388235	170	Maize	Gene	-3.65403	-1.57389	0.817352	21	TTCTCGATTGCCGTATACCTAGCCTAGTAAAATAAGTTGTGCACCCCAGCCTGTGTGATTATGAACTGTAAACCTGAATTTTTAGTTATCATCAGGCAATATGTACATAGGTTTTCCGTAGTGTGGAAATGTTGAGAAGTTTGTTGTTTCATCTGTCTGGCAATGTGTTC	Chr1	44172412	44172582	+	Secondary
Zm00001d028718_T001	0.476471	170	Maize	Gene	-3.8399	-0.34074	0.267692	26	GAAGAGGAGGACATGAAGACTCTCGATCTGTCCAGAAGTACGTAGTGATGTGAGGACTTCTCCCAGTCCCAGTGTGCATGTCTGTCTCGATTACGCGAATTAGGAGTGACTATCGGCTGATGTTGTTAATAAAACGTGTGTGGGTGCTGCAAGCAAAGTTGTGTAGTTGG	Chr1	44179708	44179878	-	Primary
Zm00001d028720_T001	0.394118	170	Maize	Gene	-2.97305	-1.6694	0.45942	20	CATGTCACAGATTAGGCATGTGCAAGTGTAATGTGTCCACAATTAACTGAAGAAAATATGCATCGCTGTATGTATCTATATAGGAGTACAATGAAGGCAGCCATCTGTGGTTTGTCTTTAACCCCCTAAAACTAGCAAGCTAGCTCGTGCAAATAGTATTATTTCACTGC	Chr1	44244626	44244796	-	Primary
Zm00001d028719_T001	0.529412	170	Maize	Gene	-4.342	-2.52432	0.1	19	GACTGGAGCAGGTGTTCAGTTACCAAACCAAAGCAGGGTCAGGTTCTAGGTAGCGCTTCTGAATACCTTGATCACTAGCGTGCGGGCGAGTCAGAATGGATGGAACCCGCGCCGCCGTTCATGGAAACACAATGGGGGACAAGTTGAGAGAACATTCTCAGCCACTGGAA	Chr1	44245897	44246067	+	Primary
Zm00001d028721_T001	0.452941	170	Maize	Gene	-4.5215	-2.36704	0.697368	33	TAAACAAATACTAGCTAGTACGTAGCACATGCATGTGCGTTCTGCAACGGCAACGTTTGCATCTTGTCGGATGCTGCTGCAAGAACGCTGTGCAGCCGGCCGTAATTACGAAGTATACCCCCGTCAATATACGATTAGTTGCTCTTGATGAATGAATGCATCTTGTCTTA	Chr1	44340608	44340778	-	Primary
Zm00001d028725_T001	0.352941	170	Maize	Gene	-2.60491	-1.34308	0.545455	8	ATGTATATTTTTTTCTTTTCTAGAGGGTTTAGGTGAATACATACATAATACCCCCTTGAAGTGCCTCTCAACAAGGATGTAATGGAAAGAAAGGCAAGCTAAAGACCAGCTTAACAATGATGGTACACATGAGAATGTTCTCTTCTGTTCAGAAGTTATTTCCAATACAA	Chr1	44365161	44365331	+	Primary
Zm00001d028726_T001	0.376471	170	Maize	Gene	-3.22629	-1.55628	0.525424	15	AGGAAAGAAATGACCTTATGAGCTCGTATCAGAGTATTCCTCTTCCAAAGTAACTCCGAATCAGTTCATAGAAGCTGTACTCCATTCCATAGTTTTTATCACATTGACAAACTCTCCGAATCAGTTAATAGAAGCTGTACTCCATTCCACACATTGACAAACTGAAGTAA	Chr1	44374065	44374235	-	Primary
Zm00001d028727_T001	0.429412	170	Maize	Gene	-4.17537	-2.09939	0.804391	32	TGGATGGAGGAGGTTGTGCCGACTCAGTTCGATGTACAAAAATGCTCATCACAAATTCGCACGGCACCTGCTCGGTGCGCTTTTAGTATAGTCGGTATTACAATTCGATTAACCTGTTATGACTCAGCTATATTATAGGCTTCTTTTTGCACATTATGGTTGAATTGCGC	Chr1	44517761	44517931	+	Primary
Zm00001d028728_T003	0.447059	170	Maize	Gene	-3.72546	-2.59738	0.0527638	26	TCAGACCTCTGCTCCTCTGTCAACTGTACAACGGCGAGCTATGGTTCCGCTTGATGCAGCGCCGACTCATGTGACGTTTAGGCCAGGCTACCGAGATGGAGAAATAACATTAGGTATTTAAAAATAAATAGAGTACTAGCTAATGAGCTCACACAAATCTTGTTCAGTCT	Chr1	44532018	44532188	+	Primary
Zm00001d028730_T001	0.394118	170	Maize	Gene	-2.27243	-1.76384	0.66436	19	GGCTAGAGCCTAGTGGTGCATTCCTACTCGGTGTTGTTACCAAGCATATAAGCTCTCGGCTGATTCCATCTCTTGTTTTTGTTTGAGACAAAGCCTGCTGCATTGGAGATAATTAGATTTTTGCCAATCATAATATTGTCTTCTTGTTATAATTACCACTGTGTCTATGA	Chr1	44536039	44536209	+	Primary
Zm00001d028730_T001_2	0.347059	170	Maize	Gene	-4.021	-1.91856	0.953608	18	CATAATATTGTCTTCTTGTTATAATTACCACTGTGTCTATGAATTGTGGGTCTAGCTGGGTCTATGAAATGTGAGTCTGATGACAATTTTACAAACTTGTTTCTTGCTGATGGTAAATATCAGAATCTCTCGCTGCATTGTGAGTGTGTTAATTATTGTTTGAGACAAAG	Chr1	44536167	44536337	+	Secondary
Zm00001d028731_T001	0.376471	170	Maize	Gene	-3.01664	NA	0.928571	2	GAAGAAATGCTCACCGGAGCTTGTTTGATTTAGCTCTTCCTGGGCATACGCCACTTTGTTTTTCCCCGTATCAGTCACTAGCCAGACATTATTTTATTAAAGGTTGTTCGACTATAACTTGATAATTGCTTACATTTGAAAAATGACGTGAACAATACATGAGTTCATCT	Chr1	44536554	44536724	-	Primary
Zm00001d028733_T002	0.441176	170	Maize	Gene	-3.98056	-2.08014	0.44	19	TCTTCCTTGACTTCTGTGCGGCCTTCCTTACCAAGCTTAGGGTTCTATAGTGGTCTACCATGTGCAAATTTTCACTGTGGTGATGAATAACCGAAAGCATGTAAATAGGAACCTTGTTCTCGTCTTTTGGACAACGAACATGTTTGAGTGACTGGTCTTGTGTTGAGCGC	Chr1	44560418	44560588	+	Primary
Zm00001d028733_T002_2	0.352941	170	Maize	Gene	-1.63403	-1.40927	0.992337	22	GTTTGAGTGACTGGTCTTGTGTTGAGCGCGTAAAGGTCATGTATACTTAGGTTAGTACTATTTTCGTTCTTAAATATTTGTCGTCTGCTAGTGATAGTTCATTTTTGAACTAAAACGTTACGAATAAAAAAAGAGTATATTACTGTCTGCATGGACATGGCTGTTTCAGT	Chr1	44560559	44560729	+	Secondary
Zm00001d028736_T001	0.294118	170	Maize	Gene	-3.94812	-2.72968	0.913386	44	TATTATGATTACTTACCACGACTTTATTTTAGGATCATCGTGGTAGTTTCTTTTCTTTTAATGCATTTTGGCAGAGATAATTGTTCTATCTTTAGGTATCATGTTAGATACTTAATCATCATAAATCAAAGGGACGTTAGTTTTCTTTTTATTTGTTACAAGTTGTGACC	Chr1	44732293	44732463	+	Primary
Zm00001d028736_T001_2	0.305882	170	Maize	Gene	-4.43569	-2.31014	0.89916	32	TTTTGGCAGAGATAATTGTTCTATCTTTAGGTATCATGTTAGATACTTAATCATCATAAATCAAAGGGACGTTAGTTTTCTTTTTATTTGTTACAAGTTGTGACCCTCGCAATGAATTTATCTTCTGGGGTAACAATATATGTTATTTACAATTTGTGCCTTTGTGTGAT	Chr1	44732358	44732528	+	Secondary
Zm00001d028742_T001_2	0.464706	170	Maize	Gene	-3.93672	-1.79669	0.227273	17	GAAGACCTGGCCAGCCTCCTGAGTCCTCTGATTGGTGTGTGTGTGACCGGGTTCGTCAATTCAAGAATGTAAGGTGGCGAAGTATTATCATGTATTTGAGTGAGGGTATAATTCTTTCCAATGGTCGAAGTCGGATGCTGCTTCCGATGTAACGAACTGTGATTCTTTGG	Chr1	44978062	44978232	+	Secondary
Zm00001d028742_T001	0.394118	170	Maize	Gene	-3.61593	-1.56447	0.992095	20	TGTAAGGTGGCGAAGTATTATCATGTATTTGAGTGAGGGTATAATTCTTTCCAATGGTCGAAGTCGGATGCTGCTTCCGATGTAACGAACTGTGATTCTTTGGGCAAGAGGTGTACTATTACAGTAAAGAGTGAAAAAAAAGAGTTAGCTACATGAAAGACTTTCTGAGC	Chr1	44978129	44978299	+	Primary
Zm00001d028744_T001	0.523529	170	Maize	Gene	-4.47533	-2.3921	0.854545	18	CGGAAGCGAACGAGAACCAAAGAAGAAAAATGGGGTTATTGGCGGGAGCTCGGTGTCGGTGGTAGCGACGCTGGCGCGAGCTTAGCGATCGATGACGGAAGCGAACCACAACCCCTAGTCATGCTCCCCATGTCATACAAAATTATTTTTTGATCGATTGACACAGCCGG	Chr1	45061193	45061363	+	Primary
Zm00001d028745_T001	0.4	170	Maize	Gene	-2.8509	-0.907016	0.7725	26	GTAGAAGCAAGAGAGATGGGAATGCATGTATCAGATATTATTCTCATACTTCTTCTCCAAGTCTCTCCTCTGCCCCTTCTCCTATACTCTGGAACTGTAATAATCCGTACACTGATATGCTTGAGTGAGAGGTTAATAAGTGGCTCCATTATATTCTAGTCTTCAACCAA	Chr1	45150058	45150228	-	Primary
Zm00001d028746_T001	0.5	170	Maize	Gene	-2.58264	-1.12797	0.615049	26	GCCGCTGTTCGACCACAAGGGGCTCAAGTTCAAGAGCGTCAAGGTCCTCATGAGCTTCGAGTTCGCGTAGCGTCCCGCAGCGTAAAGCGATTATGCTGTCATGTGCGTCGATCGATGTTTGTTTGCAATAAGAATCGACTTTTTTTCCTCTGTTATTAGGAGTCCCATGC	Chr1	45171796	45171966	-	Primary
Zm00001d028748_T002	0.405882	NA	Maize	Gene	NA	-1.57571	0.153846	8	GTGCGTGTTGTTGTTGTGATTGTTTTCTTGTGTGTGTTTCTACTCCCTCCTTACTCTGGTTTTGATTAAGATCATTTGTGTAAGGCGTGAGAGACTCCAACTTGTGGAGATTTCTCACATCCGAGAATGACAACTATGGTGATCAAGTTTAATCTGTGGATCACTTGAGA	Chr1	45223999	45224169	+	Primary
Zm00001d028749_T002	0.411765	170	Maize	Gene	-4.03053	-1.79866	0.770833	17	CATCGCCTTGGCATTGTCCAAGTTCAAGTCGAAACTAACCTAACCTGGTTACGGAAGCGTGTGATTGTGTATTTCCCACGGTGTAAATTAAGGACTATCCAACTGATAACATACTGTCCAGCTACGAGGAAAATAAGATTATGTTGGAGCAATTTCTGGTGATGGTTTTA	Chr1	45281240	45281410	+	Primary
Zm00001d028750_T002	0.382353	170	Maize	Gene	-1.7673	-1.20325	0.998724	19	CTGCCGCCAGCGTACGTGTCTGTGTGTCTCGATCATATCTGTACGTTTTTAGATTTAGAAGAAAAAAAAAAGGCATGTCCGTGTCTGTATGTCTGGATCATATCTGTACGTTCTTAGATTTAGAAGAAAGAAGAAAAACATTATATACGTACGTCCATGTCTCTATGTCT	Chr1	45286324	45286494	-	Primary
Zm00001d028751_T001	0.429412	170	Maize	Gene	-3.66045	-1.97929	0.763761	17	AGGGGGAAAGCAAGAGTTGAGCATGAAGATGTGATGGGGGAGAAGCAAAGCTGGGGGGAGTACATGTAAAGAAGATTTTTTGCGTTGTATTTTTATATGCTGCTGCAGTGCACCCAAGGTTAAGAGAGGTATAAAGAGCATTTGTTCTTCAATCATGACGAATCCTGTGT	Chr1	45512138	45512308	+	Primary
Zm00001d028752_T001	0.376471	170	Maize	Gene	-3.96541	-2.9358	0.834437	11	AGACTGGTGATAGGTAGACATGATATGTTACTTCGCTGGCGAAAGTTTTCATGAGTCAGCGCTATTTGGAGGGGATTTTAACATTCATTCTTTGGTGTAGAGCCATTCGTCTTATTATTACATCATTTAATTCATTCTTGGTAAGTACTGAAATAAGGGGTGATATCTCG	Chr1	45539460	45539630	+	Primary
Zm00001d028752_T001_2	0.347059	170	Maize	Gene	-3.74763	-2.23364	0.95881	18	TTCACTGTTAGGGCTAGTTTTGGAACACTGTTTTCCTAAGCGATTCGGTGAATTGCCTCTGTATATTATATTCATAGATTAAAACTTACCGTGCCTTTTGAATTTATTGTCGATTCTAGCAAAAAGAAAGAATACTAGTAGCTTTGCGCCATACCTTGATCTTAATATCT	Chr1	45539644	45539814	+	Secondary
Zm00001d028753_T001	0.411765	170	Maize	Gene	-2.97237	-1.70507	0.768833	28	TCAATCGGTGGTTAGACGTGGAAGTCGTCGATTATGGATATTCGTTTGTTCATTGCTTAGAGTTGGGTATTGATGGAAGCAATGGAAGACTCTTGTACTACTATTTTGTTGTCAATAATCATGAAACCCTCCACCTTTTGGACTGGGGATATCTCGGTTGTGGTGACTAT	Chr1	45574254	45574424	+	Primary
Zm00001d028754_T001	0.523529	170	Maize	Gene	-3.87196	-1.2225	0.953247	23	CGTCCTGGTTATCACAGTCACTGCTGTCGGTATAAATGCGGGTTTGGGAGGGTAGGCAGGCCTCTGCTGGCCGCCGTTGGCCGTTGTACCTGCGCTAGTACCATGTACTGTTGTTCCCTTTGTCCACTCAATTCAATCAAAATTTATGCCACATCAAGCAGCCAACGAGC	Chr1	45598098	45598268	+	Primary
Zm00001d028755_T001	0.417647	170	Maize	Gene	-4.18719	-2.27882	0.819838	33	AATCAGAGTCGTCAGTCATCTACATAGCTTTTCTTGGTTGATAGACTGTTATTTTAAGTCGCATGTTTATCTGGGATGGCTGGGGTCAGCATGTTTGTACAATTATTTGGAGTTGCTTTTGGAATGGTCGCGGTTTGATGAGTTGCCTACAGCATGAGATGTCTTTTCGC	Chr1	45602401	45602571	-	Primary
Zm00001d028756_T001	0.405882	170	Maize	Gene	-3.58624	-1.95544	0.647349	14	CCTTTAGACTGTCTCTACTTGATTGGAGGATAAAGGGCGATTATGCAGTGCTAGACGAGAGAATTGTGTGTATTCGTAATGTACTGTATTGACCACAGACACTGGTCTGCCGAAGATTTTCGAGAAAACATAGAAATGTGTGATTGCACGAAACAGGTGTCATGTTATAT	Chr1	45719197	45719367	+	Primary
Zm00001d028757_T001	0.452941	170	Maize	Gene	-3.69327	-2.8458	0.637782	34	GCATATGGACCGCACGTAGATGCTAGAACTCGATGATCAGTTGTCCTTGCACGCACATTTTGCATGTCGTGCTTGCCTAAGGATAGTGTTGATCGATTTTTTTTTTACCTAATGCGGACTAGTGGAAACTTGCCTTGCTTTTCAGAGTCCATTACCTGTGTTGGCGTGCT	Chr1	45723126	45723296	+	Primary
Zm00001d028759_T001	0.417647	170	Maize	Gene	-3.52365	-1.60468	0.955823	44	GGCTCAACCGAATAACGTGAACGCATTGCCCTTTCTGTTACGTGTTTTATTTTATTGTGTTTCTGTGGTCGTATATCTGTTTTGTGACGTGTTCCCTGCTTCTCCCATGTGAATTCCAGAAGAACTATGAGAAAATTCAGGTTGGTTGTCACTATTTGTGCTGCGTTACC	Chr1	45726066	45726236	-	Primary
Zm00001d028763_T001	0.382353	170	Maize	Gene	-3.08915	-1.32776	0.709192	8	AGAGCTCCTTTACCAGCCAGAGCGAGGGGAGACACCTTTTGCTAATAACGGGCAAGTAAAAGTTTTAAATAATAGGAAGAAAAAGAAACGAAGGGAAAGCTGACAAAACAGAGAATAAAATGGTTAAATCCTATGTGTTTTACTTCTGGCATGTGCTTAGTATTCGTTTG	Chr1	45863832	45864002	-	Primary
Zm00001d028761_T002	0.4	NA	Maize	Gene	NA	-2.26762	NA	25	AGTTCACGTGGGTTCAAATAAAAGTCGAGATCACACATAGATAAATATGACACACATAGATTATCAAGTTTTGCCGAGGTTGGCTCCAAGGGACTCCACCAAGACTTGATGATGGTGCTGCATCTTCTAAAGTTTAATTTATTTGGCATCAGGTGCTGATCTCTTGGATA	Chr1	45867778	45867948	+	Primary
Zm00001d028762_T003	0.370588	170	Maize	Gene	-4.17868	-2.23548	0.913934	33	TCACAACATTAATCAATTATAAGCTATAGTTCGAGGTGGAATGTCACACCACTAGGTTTAGCTCATAGATGATTTGCCATTTGACTTACAAGTTTTGGCTGGTTGTGTAGTGTGTACTCTTAATTCATGAGTTCTGAACATGTTTAATTCAGATCCGAGTTCTGAGCAAG	Chr1	45896277	45896447	+	Primary
Zm00001d028768_T001	0.405882	170	Maize	Gene	-3.27357	-1.74681	0.556663	27	AAAGGGGGGAGAATAGCCTGAAAAGTATCTTCGTTAATGTTTAGCTATCCTTTGGTAACTAGTGCTGTAATCCCTCTTGATTTACAGCTGTTCGGCTGCTCAGTTGAGAGACATTCTGATCATCCAGTACATATGATACCTTGGATGCTTTGTCTGATGCTATATTGCTT	Chr1	45982741	45982911	+	Primary
Zm00001d028769_T003	0.476471	170	Maize	Gene	-3.67073	-2.11611	0.755814	7	AGGCGGCTGGAGAATGAGAGCCAGGTCAGCAGGGTGTGCAAACCGCCGGCGGTACCAACGAATCTTCCTCTTTTTCTTCTTTTGCTTGAATTTATGCCTTGTGACGTGCATCTGGAGGCACGACTGATTACAAAAGAATACGAGTTTTTTTAAAGTAACGCAGCGCGAAA	Chr1	46010887	46011057	+	Primary
Zm00001d028770_T001	0.405882	170	Maize	Gene	-4.44564	-2.25444	0.562044	23	ACTGAGAATTCTTTGAGCTACTACTGGCTGCTGCTAATCTTGTTTGTGGAAGTGGTGATTAGGTAGAATTTGTTATGTGTGCAGAATTGCATATAGGGATTGGTATTGTACTTGTACATGTCAAGAAGGTTTAACACACAACATACTGATACGCAGGCATTCCAGCCAGG	Chr1	46011566	46011736	-	Primary
Zm00001d028771_T001	0.464706	170	Maize	Gene	-4.37279	-2.62572	0.641509	35	GGTAGCGAAGTGATCACAGCTGGAGTTGCTTGTGGTGCGACTCCTTACGGTTGTGTACGAGTGCTTGGGGTCCTGCTGTTGCATGCCAACTATTTGCAGGTGTGCAATGTGATGTGGATATTTTTGATGAATGAATCTTCGGAGCTTCAGAATATATTTACGCAGCACTT	Chr1	46017698	46017868	-	Primary
Zm00001d028773_T001	0.441176	170	Maize	Gene	-4.57178	-1.94522	0.604	36	TTCCGAGTAGATCTTGAGAGTTTTACTTGCAGTGGTCTTCGCAAATAAGGGAAAAAAGGCAGAAAAACAGCGTTCATGATATCCCATGTTTGTTGTCCTCATGGAATTTGTACTGGTGAATGAATAGCACAGCCTGGAGCTATTCACCCCATTTGCCGCCCCTCAGGATT	Chr1	46169986	46170156	+	Primary
Zm00001d028773_T001_2	0.452941	170	Maize	Gene	-3.43168	-2.27129	0	9	GAATTTGTACTGGTGAATGAATAGCACAGCCTGGAGCTATTCACCCCATTTGCCGCCCCTCAGGATTTTAGAGCAGGCGAATGCTCTAAAATGGTGATGATGGTGTTTTCTCTTTATGGTTCACAAATTACATTTGGCGGACTCGCTGTTATTTCTGTCTGTCCCGAGTG	Chr1	46170089	46170259	+	Secondary
Zm00001d028774_T001	0.335294	170	Maize	Gene	-2.95775	-2.39069	0.9375	21	AACGTTAGATAGTGTTCTTTTCTTTTCTTTTTTTCTCTTCCCCCCTTCCTTCTATATTATTATATATGCTATATATCAGTTTGGCTTGGCTGTTTGCATGCCTAATCATGCAGGAAACTGCATCTGAGAAAAAATATAATATAATTATATATGTGCAGTGCGGAGGCTTT	Chr1	46171821	46171991	-	Primary
Zm00001d028775_T001	0.358824	NA	Maize	Gene	NA	NA	NA	NA	GAGCATAAGGTGGGAGAATACTAGTACATAATTGACTAGCGACGTGCCCCTTTTTTGGGTCATGTGAAGTTGAAGGACCGTTCCATCTCGTTGTCCGGTTTTTTATTGTACAGTAATAGCTAATATGATAATGATAATAATTACATTTCTAATCTCTCCAAAAATATAGT	Chr1	46181444	46181614	-	Primary
Zm00001d028776_T001	0.347059	170	Maize	Gene	-1.51693	-1.85252	0.889573	18	GCGGTGACTTATCCGGTGCGAGGACGAATATGTTCAGTGCTAGTCAACAACCTATTTTCTTCATTTCTTCGTGTTTTTTATTCAGACTTCTATCTTTTGTCTTGAACTCTTGTATAATCTTTATGTCTTAAATTAGTCTTTTAAAGTCTTACTTGAGGTGTTGATCTTCT	Chr1	46187913	46188083	-	Primary
Zm00001d028778_T002	0.388235	170	Maize	Gene	-2.27798	-1.57347	0.71759	30	CTAGGATTATTTTTCCAGTAGTAAGCCATGTGTCCATGGACAGTCCACTGCGCGACGTCTAATGTAACAACATCATCAAGGTTCTTTTGACTATCCCATAAGAAACCATTCCTTGAGACAACCGATATTGTGAGTTGATAACCATGTATCACTTCCTTTTCTCTTTTATA	Chr1	46194281	46194451	+	Primary
Zm00001d028779_T001	0.423529	170	Maize	Gene	-2.40892	-1.80968	0.226562	17	GGATCAGCACAAAACGAACAGAGCCTTAGCTGAGCATGAGCAGCGTTGGCAGGAGAACCTGATTGTTTGCAACATCCAGTCATCTACAACTCATTAAGGACTGTAACCTAATTTTTTTTTACTTATTCCCAGTTTCTTGCCTGGATTCGTAATTACTGAACTACCGGAAC	Chr1	46195236	46195406	-	Primary
Zm00001d028780_T001	0.458824	170	Maize	Gene	-3.80961	-1.21757	0.775	21	GGGCGCCCTCCGACTCTGTATCCTAGGGAGGAGTCCTTGCGTTTGCGGAGCCGGTTCACTACTTTGCAACATGCATGTAGCAACGAATTTGAGGACTCCCAATGTAATGGGTTATCCTATCAGATCAAATTAGAAGAATGAATATATGATGCTCATCCTCGTCTAAATGA	Chr1	46200321	46200491	-	Primary
Zm00001d028782_T004	0.411765	170	Maize	Gene	-3.37479	-1.90495	0.285714	28	GGTGACGTGGACAGTGAAGAGGAGGAAGATACAGGAATGGGCAACGTTGATCTTACAAATTCTGGCGTCACTGCTTACTAAGGCAACACTGGTTGATTTGAATGAGATTTGCTGTATAGCACCAGCTATGATCTAAATCGTTCTGTTTTGAAGCAGTTTCTTTTTGTTAT	Chr1	46319337	46319507	+	Primary
Zm00001d028783_T003	0.388235	170	Maize	Gene	-4.2044	-2.27897	0.619048	16	TGTACAGTTCCGGAATCTTCATGTTCATCCCGTGAGCTAATTTTCCCAAATGCTGCAGCACAAATCTACACTGTTTAGAGGGTTGATAGCATGTTTTTCTTGAATCACAACATGTTATTATGCAAATGACTGGCTGGATTTGGAACCATGAAACAAACTAGTTTGACATG	Chr1	46333863	46334033	+	Primary
Zm00001d028784_T001_2	0.441176	170	Maize	Gene	-3.88563	-1.77172	0.677165	16	AAAGGTTCAATGAGGAAAGGCGGAAATAGTCTGGGGGCATTACTTTTAGACCCATGTATTTTTTTCTTGAAGTCAATGTACTTCTTTCTATACGGAAGCATACTCGCTCAGCTGAATGAGAAGACGCAGCTCCAGGATGCGTTTGTTGGTGATCCTTGTGCCCAAGAGCT	Chr1	46377191	46377361	+	Secondary
Zm00001d028784_T001	0.388235	170	Maize	Gene	-2.77795	-1.75207	0.979266	28	ATTTATTTTTCCCAGCCTCGGGGTGAGGAAATAACACTAGAATATTTCTTTTTCCAGTTTGATCAGTCAGCAAGCTTATCTGTACTGTTGTATGGCCTCCTGCTCTGTGCCAGATTTTTTTATATAATTCAAAGGCTTTGGTTTCGTTGCAACGTGGTTGGAGAAATGTT	Chr1	46377435	46377605	+	Primary
Zm00001d028785_T001	0.517647	170	Maize	Gene	-3.80201	-2.00736	0.0833333	13	TCGTCAGGGGCGGCATCACCGTCGACGAGTTCTAGCTTAGTTTTGCTTTCGCGGCTCACATGGATGGACAGGCTTCGTCTTGCTCGCTGCACGCTGAGAAGGACAGATTGTTGCTTTCAGTTGCAGGAATAAATTCTACACCCATTAGCTATGTGGGAGATCTGCGTGCA	Chr1	46379680	46379850	-	Primary
Zm00001d028786_T001_2	0.411765	170	Maize	Gene	-3.2908	-2.63037	0.695652	26	TGGTCTTTGAGTACCCTATGACCGAAAATGCATAAATATGATGCCCTCTGGATATCTCCACTCTATTTCGTTGATTCTGAATGTTATGTTGGGACTCCCTATGTACTTCAAAAACATAGTTTTGATGCTAAAGTTGCCTAGCAATTTGGTACGGGGAAGTGGCAGTGGAC	Chr1	46383689	46383859	+	Secondary
Zm00001d028786_T001	0.376471	170	Maize	Gene	-2.96723	-2.00465	0.886986	16	AAAAACATAGTTTTGATGCTAAAGTTGCCTAGCAATTTGGTACGGGGAAGTGGCAGTGGACGTGAACAATGTTAAGTTTTGAGCATTTAAATTAAACCTTTGCCCTGATAACGTTGCTGAGTTATTTAATTTCTTGCTTTGTTCGCGGCTTGTCAGTCTGTTAAACTGTT	Chr1	46383798	46383968	+	Primary
Zm00001d028787_T001	0.341176	170	Maize	Gene	-1.52462	-1.60251	0.873989	27	GAGGATTGAAACATGCCATTATTGTGGAACGATGTTTCCACTCAGAGTTACCGTTTTTTTTACCTTAGTGGTTGAATTTTGATCTTGATGTAAAATTGACATGAAACACATGGTTAATGATTTTATGAACAGTGTAGTTTTCACAGTTTGAATAAGGGTGTGTCTGGTTT	Chr1	46389537	46389707	-	Primary
Zm00001d028793_T001	0.458824	170	Maize	Gene	-4.11638	-2.78363	0.2	15	CACATTAGTGTCCCCCTTGGTTTTCGTTATTATTCTTTTTTCTCGTTGTTGCGAGAGACACACAGCACAGCAAGCCCTCCCTAGCTACTCTCGCTTGTGCAGAGATTCGAGAGTCCATCAACAAGATGACAAGTAAATCTGTAGAGATCTAAGTTCTGGCGCACGATCGA	Chr1	46498405	46498575	-	Primary
Zm00001d028793_T001_2	0.511765	NA	Maize	Gene	NA	NA	NA	5	GGACCGGATCGGAGGGAGGAGGGATGCGTGTTTGTACGGCGCGTGACCTTCTGTCTCTCTCTCTCTCTCCTTCTTCTTTGGCCTTTTCACATTAGTGTCCCCCTTGGTTTTCGTTATTATTCTTTTTTCTCGTTGTTGCGAGAGACACACAGCACAGCAAGCCCTCCCTA	Chr1	46498492	46498662	-	Secondary
Zm00001d028789_T001	0.423529	170	Maize	Gene	-2.58878	-1.47182	0.736486	24	GTGAAGAGAGGTTGATCAGGGGCACAGCCATTTATATATGCAAAGTGGGCCAACTTGTCCTGGCTCGCACTGTTGCATATGGAGTATCCAGTTGTGTCATGTGTGCTCACTTTAATTAATTCGACTATAAATCATCTTTAAGTGGGCTCTACATTTTAGCAATTTGCCCA	Chr1	46499494	46499664	+	Primary
Zm00001d028796_T001	0.405882	170	Maize	Gene	-4.04455	-2.88837	0.809045	12	TTTCAGTCTGTACAGTACAGGTGTAGGGGGTAGGAGAATTTTGGTTGCCATGTCATTCTTTAATTCCTGAATTCGTTTGTACCTGCCAGAAGCACTCCATGTTATCAGAAGATGATCTGGAAGTGCTGGCTTCTGATTAAGTTTCAGTTTAACATTTGGCTCTTCCAAAA	Chr1	46669862	46670032	+	Primary
Zm00001d028799_T001	0.394118	170	Maize	Gene	-2.82666	-1.47782	0.698324	34	GCAATCCAAAGAAGAGAAGCCTCTGATGCCTCTCTTCAACTTGGATGTCATCTGTTATGTGCTAAGGTGATTGTTGTTGCTTGCAGTAGGTTCCATGTGTGTACATAGAATTATGCGTGGCATTCCTGAATATGATTGTTTTCCTTTCTTAAGTATTGTTGTCATGATGA	Chr1	46734581	46734751	+	Primary
Zm00001d028801_T002	0.382353	170	Maize	Gene	-4.07807	-1.60572	0.941176	8	GAGAACTGGCGTTTGTAATCTGCTTAAATGGTCCGAAAATGTTTGCTTACAGCATTTATTTTGGTTGGAAACACACAACTCAAACAAACAGTTATCCTATTATGAGTACTTGGATATATGAAATGGCAGCATCGAGTCAAGATGAGGTTGAATGTTGGTTGTCTGTGCAG	Chr1	46822842	46823012	+	Primary
Zm00001d028801_T002_2	0.335294	170	Maize	Gene	-3.27946	-1.84915	0.833333	17	GTTATCCTATTATGAGTACTTGGATATATGAAATGGCAGCATCGAGTCAAGATGAGGTTGAATGTTGGTTGTCTGTGCAGGCGTGGACATGTATGACAAGCATCCTAGGTTTCAATCCTAGGTTAATATGATAATTTTATTTTTTTATATAAATTGAAGTCTATTAATGA	Chr1	46822932	46823102	+	Secondary
Zm00001d028802_T001	0.394118	NA	Maize	Gene	NA	NA	NA	NA	CAACGGATCCATTTGTGCTCCCCCCCCCCCCCCGGCCTATTTGGCATGATCGCTATATATTGTTGTTATGTTTTCAGTTTGTTTTTTCACTATGTGAGTTACACACTGTATTATGGCAATGTTTTAGAGGTTTCCTCGTTTTTGTTGTCTTTTTTTTTTGTTGTGTTAGT	Chr1	46826709	46826879	-	Primary
Zm00001d028803_T002	0.388235	170	Maize	Gene	-4.65129	-2.55706	0.0837438	20	ATAAGAAAGGCTCCAACTTTGGTTCAGCCTTCGAGTATGCTTGCAGATGAGAAGAACACACTACTGGAACAGATAAAGAACAAGGTAATCCTTATAGGGTGCATTAAGCCACATCACCATCATTACAATGGTTTTTTTTTTCTTTTTTTGAACGCAATGGCAGGAGGTTT	Chr1	46853783	46853953	-	Primary
Zm00001d028804_T001_2	0.382353	170	Maize	Gene	-4.10819	-2.27453	1	6	CATGTGTTTTTGGAAAGCACTCGCTTGATTTCGAAGTTAAACTCTTAACACTTTTAAATCAGGTTTGGTCCTCAGTCTCTATGTTCACTCGGCTTTTGCTCTTGTCAATTACGGTATTGCACCCTATGATATATATAAGCTGTCTTGATTATCTGTTGCCTACAGAGTAC	Chr1	46898642	46898812	-	Secondary
Zm00001d028804_T001	0.429412	170	Maize	Gene	-4.06135	-2.10329	0.791667	36	TACTAGAGTATCCAAACTAGACCTAAGATCTTTCCGCTCCGCCTTTAGAAATCGAGCCACGGTACCCACTTTCCAGTCATGTGTTTTTGGAAAGCACTCGCTTGATTTCGAAGTTAAACTCTTAACACTTTTAAATCAGGTTTGGTCCTCAGTCTCTATGTTCACTCGGC	Chr1	46898719	46898889	-	Primary
Zm00001d028806_T001	0.4	170	Maize	Gene	-3.37089	-2.14962	0.808664	29	ACATCCAGGAACCTCATCGGCTTGTGAATCAATGTCAATCCGTTCCAAATATCCCATTCCCATGGCTAGGCTAATTAGAGAAGGAGAGAGAGAAAACTGCTATTAGTTGTACTTGAAGTGATCGATTTTCATTTGGTTGATTGATTCATCAACAAAAGTGTTCCAGCAAC	Chr1	46956507	46956677	+	Primary
Zm00001d028807_T001_2	0.352941	170	Maize	Gene	-3.60946	-1.90331	0.987784	13	CTGGCGATGGGACGAGAAAGCGACAGAAGAAAGAAATGAAAAACAGAATGAACTGTTTTTTAGTTAGTAAATCATGTTCCAGGTTTGATGATTCTAAAACTGATGGATTACCTCTTAAAAAACAAATCATAATCTAGTTTTGATGGATCTAAAACTGGTGGGAGCTCAGT	Chr1	46963775	46963945	-	Secondary
Zm00001d028807_T001	0.341176	170	Maize	Gene	-3.58142	-2.43496	0.952381	22	CTATGTTTGAACTTCTGTGACCCTGTTTTAAGAGTAGTAAGCCTGGTTATAAGATTGCAGTTTTGTTTATCTTGGTTGAAAGTGCAATTGGTGTTGAGACATGGTTATCCTTGCTATATTATCTATAAAACGACGCATGCATTGAATACTAGATTTAAGCCTTGTAAATT	Chr1	46964034	46964204	-	Primary
Zm00001d028808_T001	0.458824	170	Maize	Gene	-4.0078	-0.864882	0.808108	29	TGCCGTGCCGTGCCGTGTGTGTGGAATAGTAGTGTTTGTTAAGCCATGGGTTGTTATGCTGTGCGCCGCCATTGCTGCTACTGTAATGCTCTGCTGTTATGGTCTGGTTCTATATTGCGGTTGAATAAAAGTTGCATGAGTTGGAGGGATAAGCAATTAATTAACATGCG	Chr1	47025256	47025426	-	Primary
Zm00001d028809_T001	0.370588	NA	Maize	Gene	NA	NA	NA	5	CATACACTCCACCTTGGTACCTGTGTTGCAGCTGTGTACTGTACCATACATAGTGTAGAGTCATTCTGGGAGTCACTTCTGAAGTCCCGTTCGTATACATATAAGTTTTTTTTTTCAAGTCGTAAAGAAAACATAAGATTTTTTTTCTCCAATAATGCCATCACCATTTT	Chr1	47129573	47129743	-	Primary
Zm00001d028810_T001	0.388235	NA	Maize	Gene	NA	NA	0.88	NA	GAAGCTGCCAGAAGATGTTAGATTTTGAACTTTTTTTTTTAATTCTCGTGCGGTGTCTACATTCAAACCATTTCGAACTCTAGACAATGCTTGTTGTAATCCTGAGTCCCTTCATTCACTGGTGAAGTTGTGATTGTCTTGTCTGTGTTCATTTTTGTGTCCTGCTGTTG	Chr1	47150903	47151073	+	Primary
Zm00001d028811_T001	0.358824	170	Maize	Gene	-1.70947	-1.73087	0.67925	19	CAAAAGTTTGGGTTGGGGTTATGGGATGGATATCTTTGTTGTAATGTGAGGTATTAGGAGAATTATGTTATGTTTATTTATTGGCATAAGTCATGTCTTACACTCGTACAAACGAGTTAACGGATGAACTCAAGTTACTGGTTGCATGATAGATTTCAATAGAGTTCCCT	Chr1	47152384	47152554	-	Primary
Zm00001d028812_T004	0.4	170	Maize	Gene	-4.04703	-2.14844	0.96679	17	TTGGTAAGCTATTTTTGTTCGCTTAGTCTCACTCAGAAGGTGCTCGCATGCATGTGAACATTTCCGACGATGGTTCATCGGCGAAAGATTTGATTTTAATAAAACGGAACATTATGGCATGCTAATCTTCTAGTGGTGTTTTCAGTTGCCAATATCCACGTGCAATTTTG	Chr1	47211726	47211896	-	Primary
Zm00001d028812_T004_2	0.329412	170	Maize	Gene	-3.33857	-1.89456	0.8	17	TTTTTTTTGTTCAGGCAACAGGCAATTTTGTTGTTTGAATATAGAAAAAACATGAATTGTCTCTTGTGAGTTATCTTTTTAATTGTACTAGTTGGTTGTATAAGGTTGTTGCATGCTCAAAACGCAGGCACTTGAAATATAGTAACTCTCAACCATGTGCATCTATGTGA	Chr1	47212762	47212932	-	Secondary
Zm00001d028813_T001_2	0.394118	170	Maize	Gene	-3.15322	-2.04015	0.438356	24	TGAAGATGTTGATGAAACAGTATTCGGTCAAGATTCAGATTCGTCACAAAATAGCGGCACCGACGACGATGCAAAGTAGACTCACTGCTGGTATTCATCATTATGGTGATTGTATTGTTTTTAATTAAATTGCCAAGCTTGATTTTTGTCAAGGCGACGTTGGAAGGTTG	Chr1	47403486	47403656	+	Secondary
Zm00001d028813_T001	0.405882	170	Maize	Gene	-3.94009	-2.52088	0.763636	29	AATTAAATTGCCAAGCTTGATTTTTGTCAAGGCGACGTTGGAAGGTTGCACAGAATTTTGACAGTGTCTCTGGTTTCATTTTGAAAGCACTCGAAGTTGTCTCCTCCTTTACCCCTTTTTCCTTATATACGACGGCAATTGGTTAAAGTTACATACCCGAAGGTTGTCCT	Chr1	47403608	47403778	+	Primary
Zm00001d028814_T001	0.388235	170	Maize	Gene	-2.62533	-1.0663	0.55	23	GGAGATTGGGTTTTCTCTCCCCTTTTTTTTGTTTTCATACAAAATAAAATAAAGCTGCTCTAAAGCAGCGTGCGGTTTTTGGACTCGAGATGGTATGAGTATATGTACGTGCTGTCCTTGTGTGATTATGTATACCGTCATGGTTTTCTTTGTGGGAAGAAAAAGGACAT	Chr1	47418051	47418221	+	Primary
Zm00001d028815_T001	0.376471	170	Maize	Gene	-1.79925	-0.874776	0.824535	39	ATACAAGGGTATTGTGTACGGAGATTGGGTTTTCTTTCCCCTTCTTTTTTGTTTTCATACAAAATAAAATAAAGCTGCTCTAAAGCAGCGTGCGGTTTTTGGACTCGAGATGGTATGATTATATATATGTACGTGCTGTCCTTGTGTTGTATACCGTCATGGTTTTCTGT	Chr1	47440760	47440930	+	Primary
Zm00001d028818_T006	0.452941	NA	Maize	Gene	NA	NA	0.83871	12	AGGGCTCTTATGCAGCTGTGAAATGTCTTGTTAGCAAGCTGCAGTTTTGCTGATTTGAGCGTGGAGTAGTCGGCCATAGCTGTTCCCATTGGTTTGCCCTGTATGTAATCGGAATCTGATGTCATTCAATGAACCTATTTTTTGGGTGCCATGCGAAGCTGTCTAAGGTT	Chr1	47589327	47589497	+	Primary
Zm00001d028819_T001_2	0.347059	170	Maize	Gene	-4.17695	-2.67704	0.78	14	ACTGACATCTAAGGAAGATGATATATGATCGGCAGGCTGCGTTGTCGATATGACGTGGCACTAACATGTACGTACCATGGTTTAGTTTATTGGTTGGTTTATGCTATTTTGACTACTACTTTTTTTATATTCGATAAAAAAATGCAGTACAAAATTAACTAATGTGAGCA	Chr1	47589725	47589895	-	Secondary
Zm00001d028819_T001	0.452941	170	Maize	Gene	-4.24	-2.67753	0.442029	22	CATTCATCCCGGGGCTGCTGCCGCAGCAGCAATCGGGCAGGATACACTGACATCTAAGGAAGATGATATATGATCGGCAGGCTGCGTTGTCGATATGACGTGGCACTAACATGTACGTACCATGGTTTAGTTTATTGGTTGGTTTATGCTATTTTGACTACTACTTTTTT	Chr1	47589770	47589940	-	Primary
Zm00001d028820_T001	0.529412	170	Maize	Gene	-4.6816	-2.40411	0.225	32	TTTCATGTAGCAGTGGTCGATTGTGTAAGCTGGGGTTTGGGGTTGGGTGGTGGTGGTGGTGGATACCGGCTGCGCCGCTGCAATAACTTGCGGACGCGCGGCGGGGACTCTGATTTTTTTTTATCTCGGCGACATTTCGATTTCGTGCCCAATTGTCACTGAAGATGATC	Chr1	47593462	47593632	-	Primary
Zm00001d028821_T001	0.417647	170	Maize	Gene	-4.26625	-2.76345	0.558824	37	CAACAAACCACCTTTTCTCTGATGACTATTAGATTGGCCTATGATTTCCATGAGAGTTTTGGCTATATGGGGTCATGATCTTGGATCGTTTCTCTTGATTTGGCTGTCTTGGCGACATGAAAGATATGATCAGGGCTCATTGTTCTCTTTAGCTGCTTGCATTTCTCTGG	Chr1	47599820	47599990	-	Primary
Zm00001d028822_T001	0.423529	170	Maize	Gene	-3.13662	-2.15732	0.237288	28	GCGGAGCCTTGTTCCTCATGCATCGCTTGGGATGAACAACCATAGTCCCAACAAACCAGCTTTTCTCCCATTAGAGTTTTTGGCTGTAGGGTCATGATATTGGATCGTTTCTCTTGATTTGGAAAAAAGAGAGAGGGACATTTTTTTTCCATCTGACACTAGTATCTTCT	Chr1	47638424	47638594	-	Primary
Zm00001d028823_T001	0.394118	170	Maize	Gene	-3.70855	-2.5564	0.768617	21	TGCCAAGCTGATCCGAACCATGCGTTTCAGAGTTCAGATTGTTATCTTCTTTAGCTGCAGGCATTTCTTTGGTTTGAACATTTTAGTAATAAACACACATTGTGCTGGAGATGTTCAAGTTTTCACAGCATCATTAGGATGAGGCAAATCTGCTATTTCGGTTGAACCAA	Chr1	47656490	47656660	-	Primary
Zm00001d028824_T001	0.376471	170	Maize	Gene	-3.49786	-2.24125	0.987013	19	GCGGCGAGGAGTCCCGGTAACCATAACACCCGAAAAAAAAGAGAGAAAGATTCTTTTCCTTCTTTGGCCCACCCCGTACAAATTCTGAGCTTCTTTCTAAATTTCACTCCATAAATTACTCTACATTACCATTTAAAGAGTGATTTACATAAAAAATCGTTCTCTGTATT	Chr1	47730386	47730556	+	Primary
Zm00001d028825_T002	0.335294	170	Maize	Gene	-4.09144	-2.71007	0.583333	13	TCTTCTTTCTCTCGTCCTTTTTATTTCAAAAGTTTGCATTTTTGGCTAGCAGAAACATGAATGGTGATTTGGATGAAAAAAAGGACCTGTGATGACAATTTCATTGTTTCTGACACATTGTTGGTAAAAAAAATGTAAATTGCTTCAGCCAATGAGCTGCAAGATTGATT	Chr1	47753804	47753974	+	Primary
Zm00001d028826_T001	0.405882	170	Maize	Gene	-4.05331	-2.11034	0.45098	23	AGATTCTACTTAGCTGCTGTATGTTAGTCAGATGAAGCAGCAGCTGTGAAACAGTATGAATACTTGGATAGTGAGAGAAAAAGTGAGGAAGCATTTGTTGCGGGTTTGCAACATTGGTTCCTCGTTCTAATGGCATTTACGAATTGTCTCATGTTCTGTCTGTCATACAG	Chr1	47789971	47790141	+	Primary
Zm00001d028827_T002	0.352941	170	Maize	Gene	-4.41654	-2.50224	0.736842	32	TCACCTGAATATCGCCTGAAGCACTAAATTATTATCACCGCCGTTTTCGAATATTTGTCGTCTGCAAGTTTATTTTTGAACTAAAACACGACAAAAAAAGAGGGAGTACATTGTTGTTGTATTATTACAGAGATGTTATTTGGAGATCCCAGCTCTGATTTCTTCTATGT	Chr1	47800037	47800207	+	Primary
Zm00001d028828_T001	0.429412	170	Maize	Gene	-2.26544	-1.17901	0.856515	34	TTCGTTGACAAAAGAAGATGGGCCATGTCGGCCGTGTATAATGTGTGTTTGCATCGGAGAAAACGCTAATGACATGGCTGGGAATAGCCCATAATAACTTTGTATGTTACTTTGTCGGATTGGGCCATAATATTGTGACTTCTTTTCTCCCGGAATTTTCTCCAGCTGTG	Chr1	47878246	47878416	+	Primary
Zm00001d028830_T002	0.352941	NA	Maize	Gene	NA	NA	1	NA	GTGTGGTGAGTTGTGATCTCAACAACTGGTGTGTGAGGCCATTAACTTTTTTTCCTTATTGGCTTATCAGGCTACGTTGAGTTCTTGCTAATTCTCTGTATCTTGTCCATAATATAAATACATAATGAAAAGAAAGGAAATTGATTGATCAAAAGCTGGTGCCTAATAAT	Chr1	47982363	47982533	-	Primary
Zm00001d028830_T002_2	0.417647	170	Maize	Gene	-3.33463	-2.18059	0.322684	36	AGATTGTGAGGTTGCTCTCGAGTACAGCAATGAGTGACAATAAACCCAATTGAGTGTGTCAGTGTGGTGAGTTGTGATCTCAACAACTGGTGTGTGAGGCCATTAACTTTTTTTCCTTATTGGCTTATCAGGCTACGTTGAGTTCTTGCTAATTCTCTGTATCTTGTCCA	Chr1	47982424	47982594	-	Secondary
Zm00001d028834_T001	0.347059	170	Maize	Gene	-3.86445	-1.33207	0.895349	24	ACATGTTATAGATAGCACATCATATAATGAAATAAAGCTCTGATTATAGCGATAACTAAGAGTTTCCTCTGGAAATATGGATGCTCCTAAAACTGATACCAGGTCCTCTGGGGAATGAATGAAGTTTATTCTTATTCATTTGGTTGGACCAAGGAATCTTGTGTTTTTTC	Chr1	48128971	48129141	+	Primary
Zm00001d028835_T001	0.405882	170	Maize	Gene	-3.61754	-2.29229	0.873786	25	TGTATGATTGTTGGCCCCTGGTTATAGGAAAAGAACTCGATGGAGCTCTGCTCAGGTCACTTGTCGCTGCCTGCTAAGTGCTAACTACCCCTAATTTTGTTCGAAAACATTTGAAGAATTGAATCTCGGAAAAGGAAATTTCTTCGCATGATATTGCTCTTCTAACAATT	Chr1	48145870	48146040	+	Primary
Zm00001d028837_T001_2	0.411765	170	Maize	Gene	-3.94204	-1.87054	0.341463	11	GTGCCGTAGAGAGTGGCAGTTTAAGGGCTAAGGTACTATGGACATCTAGAACTGCACCAAGCGACTCTCAGTTCTCAGAGAAGACTGATGTTTTTCTGGTACTTCTGTGATGCTTTATTTTAACTACTACATATTGTTTTCCGTACTTAGTATAAATCCTGATGTCAGCG	Chr1	48282662	48282832	+	Secondary
Zm00001d028837_T001	0.358824	170	Maize	Gene	-3.2405	-1.81877	0.915612	32	GAAGACTGATGTTTTTCTGGTACTTCTGTGATGCTTTATTTTAACTACTACATATTGTTTTCCGTACTTAGTATAAATCCTGATGTCAGCGCCTGATCCTGTGTATGCTTCCAAGCTTGTAGTGGAACAAATGAAATTATTGCTTTTCTTAGGGCTGATTTCCTAATCTT	Chr1	48282741	48282911	+	Primary
Zm00001d028838_T001	0.335294	170	Maize	Gene	-3.53563	-2.42321	0.996241	25	GCTAGATTTATTTCTTCGTTCATTCTTGCTTACTACTAGTACTACCAGCGATTGAGCTTGAGCTCTGTACATTTGCTCTAAAATTTCTTTTGTTGCTCCCAAAAATTATTATTACTACAATACATATACATGATACAATTTTTTTTCTTCAGTCCGCGTGTGAATCGGTT	Chr1	48288664	48288834	+	Primary
Zm00001d028840_T002	0.370588	170	Maize	Gene	-2.56888	-1.74149	0.94198	21	GTGTAAATTTGTAGTTTGAGATGAATCGTGTGGTTGTTGGTCTGTAATTTTGCTGTTACATATCCCCTATTTATTCTGTCACCCCAGACATGTTGTTCAGAACAGTGATAAATGTTGTTTACCCAATGAGATAGATAGTTTTCACTTTTCAGCTCGATTGCTGAATCTGC	Chr1	48337332	48337502	+	Primary
Zm00001d028841_T001	0.488235	170	Maize	Gene	-2.5761	-1.63577	NA	2	GAAGGTAGTTTGCCGATGGTCACGTCAAGCAGAACATCTGAGAGAGAAGCAATGCAATCGATGAATATGGCGCGAAAACAGTCGCTGGCGCCTTTTCTGTGTGCGTGGTAGTGTGTGTGTGCCAAGTATAAAAGCGTGTGATGTTGCAGTATCCTGTGAAAGCAGTCTCG	Chr1	48339144	48339314	+	Primary
Zm00001d028865_T001	0.482353	NA	Maize	Gene	NA	NA	0.483871	NA	GCACCGTACTGCCGCCGGTCCCTTCCCCGACACTTGCTCCCGTTTCCCAGCTAGGGATGGCAATGGGTGCCCGAAACCCAATAATCGATGGGTAAAAACCCTATTAGGGCACATGTATGGCGATTTTTTATACCCATGGGTATTTTATTATGTTATTTGTTACACACATC	Chr1	48929752	48929922	-	Primary
Zm00001d028863_T001_2	0.452941	170	Maize	Gene	-1.97726	-1.15335	0.262791	21	AAGCATGCTAGAGGCACCGAACGCAGGGGCAGAGGGTCCAGGCGAAGGTGATCTTTCTGTACGCTGTGTGGTGGTCTTTCCATGGTGTGTGGATTACACGCGCTTACTTAATTGAACAAAAATAAATGTACTACACGAATAGTTGGAGGCATTGTATGTTTTTAGAAAGA	Chr1	48937573	48937743	+	Secondary
Zm00001d028863_T001	0.429412	170	Maize	Gene	-1.63794	-1.31999	0.121462	22	AGGGTCCAGGCGAAGGTGATCTTTCTGTACGCTGTGTGGTGGTCTTTCCATGGTGTGTGGATTACACGCGCTTACTTAATTGAACAAAAATAAATGTACTACACGAATAGTTGGAGGCATTGTATGTTTTTAGAAAGAAAAACCTTGTAGAATGCCGCACGCTTCTGCTG	Chr1	48937605	48937775	+	Primary
Zm00001d028866_T001	0.494118	170	Maize	Gene	-4.16504	-2.10876	0.1875	16	GGTACTGTACAGCTGGGGGGGAAGTGAACAGGTGGTATTGGCATTTGGTATTGGGTGGGAGTGGGACTGACGGAGGGGAGAAAGGAAAATGGCGAGTTTTAAGAGGACGGTAATTTTGGCTGCATCTTCATGAATGAGTTGTTACATTGCAGTGCTTCTAGTCGTGCCCT	Chr1	48956606	48956776	-	Primary
Zm00001d028867_T001	0.488235	170	Maize	Gene	-3.81178	-2.02187	0.294118	20	TGTTTTAGCTGGTCCGGAATCGTAGGGACGACGACGAGCCAGAAAGATCCGAATCCGAGATGCCGTCTGGCTTCTTGGCGAGCAGCGCCTGTTATTGTGTGCCATAAAGAACGGATCAATTAATTATCAATTGTCTGGCTGAATTCTGGCATGGCACCTGGTGTTTGAAT	Chr1	49060938	49061108	-	Primary
Zm00001d028868_T001	0.435294	170	Maize	Gene	-2.40167	-1.55022	0.361582	18	GAGCCTCGAGCTCGTCTTGCTTTGCTACACTGTACTATTCGTAGGATGGATGGAAGTTGTATACTACAGACTACAGTGCAAACTGCGTTTCTTCTGTATAACACCACTACTGTACGAACAATACAGTCGTGTCTGAGCTTTTCTTTTGCCAGTGAGGACTGAACTTTGTA	Chr1	49087972	49088142	-	Primary
Zm00001d028870_T001	0.358824	170	Maize	Gene	-2.80495	-1.37991	0.626943	15	TTGTATTTAGGAAAACACCAAAAAAAACCCTTGCAAATTAGGGGTTGTCAACTACCCACCTGCATCTTTTTTTTTGTGTCAAATTCCTCCCTCTAAGTTCAGAAGGTTGTAATCTTATACTATCCGGCAAACAACACGTCGTTATTTTTTACGGCTCGATTAAAAATGTA	Chr1	49176146	49176316	-	Primary
Zm00001d028873_T001	0.452941	NA	Maize	Gene	NA	NA	NA	NA	CAATCGTTCGGGTACCGTCGCTCTTACGCTTCAGTACGATAACTTGGGAGCGTTGCATTCATGCATTCACTTGCATTGTCATTACAACTTATGCCCTACTTTACTGTTAGCCGTATAACGGTTTTACTATAATTTACACGCTGCTTAGTCATATCTCCTGGTGGGCCGCG	Chr1	49280271	49280441	+	Primary
Zm00001d028874_T001	0.329412	170	Maize	Gene	-3.79692	-2.31629	0.996732	24	AGAGCTGCCAACTTGTGACTACGAAAGTAGGATTTTTTATTACCTTGGAGCTTCTTAATTAGTTCTTACCGTAAAACGTACGTTTTAATTTTACGCAAAAAAATGTTTTCATCATCAAAATCATGAAATGTTGAAACTTATATTCTGATGAATTTTGCGTGCCTACGACC	Chr1	49292097	49292267	-	Primary
Zm00001d028875_T001	0.347059	170	Maize	Gene	-4.18171	-2.07478	0.898148	16	GAAGTTCACTTTGTTGACAAATACAGCGAAATATATGATTTAGTTTTTACAAGTGACACCAAGACGCAGGAAAGCTAGTGATTAACTGCTCGAATTCATTTCCCATTTCAATTGTTGGCAACAACATATTCAAAGCAATCGAGTTTCATCAAATATGATGATAATGGCTG	Chr1	49356046	49356216	-	Primary
Zm00001d028879_T001	0.547059	170	Maize	Gene	-3.64191	-2.6799	NA	21	TTTGTGACGTCCAGGGCCCCGACACATCCCTGATCCAACATCCAACCCGGAGTGCCTAAGGCCTCCACCACAGTACGCATGTTGCGACGAGGGAATCGTGGGAGCAACATCTATCCTCCAATGACAGACCCTGAAGCCATTTGTCTACTCAAAACAGGGTGTCCAAGCCA	Chr1	49494551	49494721	+	Primary
Zm00001d028880_T001	0.476471	170	Maize	Gene	-4.08883	-0.761126	0.166667	5	ACGCGCGCGCGAGGTTGGATCGCTGTCACTTGATCTAGCTAGCAGCTTAGCTCGGCATGATGGCGACATGTGTAGACGTGCAATGGATCGGGTATGATCCTTCGTTGATTCAGTCTGGCTTGGTGTGGAATAAAACGAGGTTTGCTGTTTATTATAAGTAACATTTAGGA	Chr1	49535446	49535616	+	Primary
Zm00001d028885_T001	0.376471	NA	Maize	Gene	NA	NA	NA	1	AATGTGAAAACAGTGCTTTCCACTGAAATTTCACCATATATGTATCCACAAGGCAAGTGTACTCACTAATTTGCTCTAGCTTCGCCACAGTTATACTGGAGCAGGGGAACAGTTAGCTGTTTTATTATACCTTTCTGAATGTTTAGCTTCATTTTGTATGCTTACATAGG	Chr1	49600134	49600304	+	Primary
Zm00001d028885_T001_2	0.370588	170	Maize	Gene	-4.11683	-2.52866	0.941176	8	TAGCTTCATTTTGTATGCTTACATAGGTTAGGTATGATTCTTCTCTGTAATTCTTGTTTTGGCTACTGTGTACATAAAACATATGGATCAACTCTGGAGATTGGGCAGGCAGAATGCACCATAAATAACAGCAACAGTGAACACTTACGGAAAGTTATGACGAGTATCTT	Chr1	49600277	49600447	+	Secondary
Zm00001d028882_T001	0.382353	170	Maize	Gene	-3.26276	-1.89634	0.908612	12	ATACAGATAGCGTAGGGGATTAGCTTTTAGACTTGCTGATGCTGCTTTGCGTTCAGGCAGTGAAGAGAGGCAGGAAGATATTTCTGCAGCAAGAAAATATGTGACTTGCATAAAAAAAATATCATACGTGTCATGTAAATCTTGCATTTCAATATGGTGTCTTGTTAAGC	Chr1	49601066	49601236	-	Primary
Zm00001d028889_T002	0.511765	170	Maize	Gene	-3.34753	-2.02629	0.0308989	12	ACGCACGTCCTTGCAAGGGCGGTGTTCTCGCCGTTGGCAGTGACGAGTTGACGGGCCGGCGCCTCCGCGCGCGCTCCGTCGTGGGATCAACAGTTGCTTTTTGCTAAGCGGCAGTTCATACTTATGGACTAGAACTAATAATTAGTTGCTAAAATTAGTTGAGATATTTA	Chr1	49804214	49804384	+	Primary
Zm00001d028890_T002	0.358824	NA	Maize	Gene	NA	NA	NA	9	GTAGATAAGCATATTGTATATTCATTAGTGAATAAACTCCCATACATCAAGTTGGGGAATAAGTGCATATAAATATTTTTTACCTTAGGTCGGAAGGTGACAAACTGACAACCTTGTTAGGTTGAGTAAAGTTAGTGCTTACAGGTTTTCAAACTGGTGTGGCCATTGCT	Chr1	49813477	49813647	-	Primary
Zm00001d028894_T001	0.347059	NA	Maize	Gene	NA	-1.68589	0.775281	19	AGGGCAAGTTCTGAGTAGGGATTGTGCATAAGTTGGATGTAAGAGATGACTCATTCCTCATACTAATATGCTATAAGCTATATAACCCCGTAAGATTTGTAAATGACTGTTTAGTTATTATAGATGAAATCAAAATGGTGCGGTACTATTAATACCCCATTGTATCTAGT	Chr1	49990577	49990747	+	Primary
Zm00001d028895_T001	0.411765	170	Maize	Gene	-3.72413	-1.57796	0.985507	15	TTGCGCCGCGGTGTTTCTAGTAGCCTGGCCACATAATATTCTACATCCAGAGGCGTCAAAGATTGTAAAAAAACAAGAACTACGGTTAGGATATATCCTTGTTGATGGACATTCGAATTGAATTAACAGTATTAAAGAGCCTGGCTACATAACATTCTGCATCCAGAGGC	Chr1	49992996	49993166	-	Primary
Zm00001d028896_T004	0.435294	170	Maize	Gene	-2.5761	-1.63062	0.8	30	TATCTACTAGATGTCTGTAACGTTTGCATATGTATCATCTTACGACTGTGCCTCTGTAGTTGTAAGCCGCGAGTTCTGTGTCGCATGTTCAGACTGAGTTGTATGAGAATACTGAGTATGCTTGGCACTCCTGTATACAGTATGCTTGCCAAAACGTTTCTTCCGAGGTC	Chr1	50024947	50025117	-	Primary
Zm00001d028898_T003	0.370588	170	Maize	Gene	-3.85411	-1.34856	0.517857	3	TGGGAGACATCCTATAAAAAAGCACTGTAGATTACATGATGTCAGGTAAGTGTTGTTTTAGTTAGTTTGGCCTTTATTCTTTATCCTTCAACTACTGTTGTATCTGGCCGTTGTTTCACATTTTTCATCAGAGCAAAATTTACCATTTGTATTCGAAGTTGGCACCGAGG	Chr1	50144385	50144555	+	Primary
Zm00001d028899_T001	0.388235	170	Maize	Gene	-4.05717	-1.79874	0.554878	24	TTGGGTTCGGATGTCCTCAAATTAGCTGCAGTTCCTTGTGGAGATATTGTTTGCTGTTTCGATTTCGATACAAAAAAGTTGTGATCAGTGAATTCTGATGTTCTTGGGGAATCAGGGTGATGCATCAAAGGTAATTAAGCTTATTCTGCTAATGGTGTTTCAAGAAGCTT	Chr1	50155044	50155214	+	Primary
Zm00001d028900_T001	0.429412	170	Maize	Gene	-3.68526	-2.05151	0.657407	21	GCCGGCTGCGGCTGGGACAGGCTAGTGACTTCTGTTTTCTGCCTAGTTTTACTTTTACCATTGCTGCATGTTAAAACAAAAGCCAAGTTTGGACGTGTTTGTCAAATTGGACCCGCATCTAATTGAAGGGTTCCTGATTTTTTTCCTTCTAGATAATGGTTTCTCCAGTT	Chr1	50158882	50159052	+	Primary
Zm00001d028901_T001	0.376471	NA	Maize	Gene	NA	-2.6379	0.846154	5	CATAGCAATCACCACACCTGTTAATTGTCATTCCAGCCACGTGTATGTAATTCTGCCACCATTTGTTAGTAAAGTCTAGCTCTGTACATAAATTAGACTCTTTTTGTCTACATAATATCGCCGGACTAAGTTATCGAGAAGTATTTTGACAATGGTAGTGCCATTACTTC	Chr1	50190866	50191036	-	Primary
Zm00001d028902_T003	0.358824	170	Maize	Gene	-4.13826	-2.3121	0.852941	29	TTCTTCAGGCACTTTTATAGATATAGTATCTTGCATAGTTTAAGAGTAAAAAGGTTCGACTTCAAATGTAACGTGTTTGTGGGGTTCTTTCAAACCACTGGAGATGATTTACTATCCCCTAAGATGAGATTTAAATGGTTTCCTTTCTGCAGGCTGCTAAATGTTTCTCT	Chr1	50201467	50201637	-	Primary
Zm00001d028903_T002	0.323529	170	Maize	Gene	-4.26677	-2.78109	0.983607	23	TACACGATACATAATTTAATTACAGACTGCCGGTTTTTATCGTAGGAAACAATTTCTATATGCTATACATCAAACCGGTTATTGGCGGCTCATGACTTTGACGATTGTTTCATTGGTTGCATAATATTTGAATATATCTAAATTTGGTTCGAATGCTGAAGTGAATTTTT	Chr1	50231385	50231555	-	Primary
Zm00001d028903_T002_2	0.364706	NA	Maize	Gene	NA	NA	NA	5	AATGTTTCATCTGTTCCACCATTGTACCTCCAAAGTTGACAGATTGCTGCATTGAAGTTTTGAACCGGGTTGTTGTGATCCAGTATAGGGAGATATTGAAAGCATACACGATACATAATTTAATTACAGACTGCCGGTTTTTATCGTAGGAAACAATTTCTATATGCTAT	Chr1	50231489	50231659	-	Secondary
Zm00001d028904_T001	0.388235	170	Maize	Gene	-2.49264	-2.33184	0.924099	20	TGCTTGCAGTGTGGGCTAGATGTAGAATTTTGGCTGTTGATGGGTGAAAACTCCGGACTATTTTGTACTTGTTCCGCTTGAGAGTATAATATGCTGTATAACCATTCAACGATCGGCTGACAAATATCTCTAATATATAATTCATATATCAGCTACTGTGGCACACCTTA	Chr1	50395850	50396020	+	Primary
Zm00001d028905_T001	0.364706	170	Maize	Gene	-1.92894	-1.77025	0.695604	22	TCAAGATCAGAGTCCATGGCGGATAGTTATGTACACAAGCGACAAACGTGGTTCTTAGCTTAGGTTCATGACCAGTTCCACGTAGTACATATAGCTTATATGTATATATACAATCTATTTTTTACTATGCATAAGGAGTTGTTTCAGCTTACACGGTTGTATGTTATAGT	Chr1	50454655	50454825	+	Primary
Zm00001d028906_T002	0.305882	170	Maize	Gene	-1.97009	-1.52933	0.986166	13	TCATAATTGTATATGATGATATATAGTTTATACTTTATACGGTATATAAACTGCGTCAGTAGCAAGCTAAGCTGAGGAAGAGCTACTTTGTAAGTTTGTATTGTACTATTTTAGTTGTATTTTGTCAAAATAAAGGAAATATTATGAGCTACATGGAGTTCGTACGTGCT	Chr1	50506906	50507076	+	Primary
Zm00001d028907_T011	0.347059	170	Maize	Gene	-2.66095	-0.728452	0.714286	6	GCTGAGTCAGAAATTAGGAGGGTCTTCTCTCATGTTCTGTGCCTAAATAGCCACCGGGTGTAAGAATTTATAAATTTCCTTCCATTTAGGCTTTGTTTAGATACTTTGGTATTCACTTTAATCCACATGTATGGAAGCGGATTAGGTTATAAATTAAATTAATTTACATC	Chr1	50514018	50514188	-	Primary
Zm00001d028909_T001	0.4	170	Maize	Gene	-3.88312	-0.692143	0.965517	1	TTTTCTGTGGTCCGTGTACGATGTACAGCTACTGAAAGCGTGTTCAGTAGTCTGAAAAATAAAGATGTCGGTGTGGCAATATATACAGTTACCGTCTTCTCATACTTTTACGTAAGTTTATGTTTATTTACCGTCTGATTGGTTGGTTGCATCGACTCGTCCTAGATCAC	Chr1	50721135	50721305	+	Primary
Zm00001d028910_T002	0.388235	170	Maize	Gene	-3.15607	-2.04957	0.964368	22	GGCTTTGGCACAGTTTTAGTGCTCTATTTCTCGACACACAAGCAATCAGACGGCTGATATATATGTAACTGATTCTTGTCTGCGATAAACTATAGTCGATTTCACAGAAGAGCTGGTGCATGCTATGAAAATATGAAATACTTTCATCCCATTTTGCAACTTGTTACTGC	Chr1	50786399	50786569	+	Primary
Zm00001d028912_T001	0.376471	170	Maize	Gene	-3.65407	-1.7212	0.79397	19	ATTGGAACAGATGATCGCTCTGCACCGTGCTTCTATTTGGTATTTGTGTATAATTACACTTATTTGGCATCACTGTCACTACTCACTACTACATGCAATGGTAATTTAAATGGGGAAGGCTAAAGAATAATTGAGTGATTTGGAGGGGACAAACCTTTGATTTTTCTGTG	Chr1	50862195	50862365	-	Primary
Zm00001d028915_T009_2	0.435294	170	Maize	Gene	-2.01463	-1.10912	0.512291	19	CCAGACAGCTGCTGGAATGTGACATTTAGTTAGGTAGTGAGTGAGTTTGCGAGCCTGTTGTGTAATAGTAGCGAGTGGTTCTTTGACTGTGCTTTGTGCTGTTATGTGATGTGTGGACACCACCAAATAATGGCATGCTGTTAAGTTACTATATGGGAGAGGTTCTTTGA	Chr1	51129974	51130144	+	Secondary
Zm00001d028915_T009	0.435294	170	Maize	Gene	-2.89679	-1.92067	0.648551	30	ATTGATTGTCAATTTGGCCCCAGGCCCACAATGGCAAGTGTTTCAAGATTGACTTCTCCTGTATGTTGTATAGCGACATGTTGCTTGTAACCCAGCTTCATTGTCTCCCCTCAGCACAACAGTATTAATGGAGTAGTTTATTGTCAGTTCATTGGTTGCTTGGAACACCG	Chr1	51160269	51160439	+	Primary
Zm00001d028916_T001	0.452941	170	Maize	Gene	-3.71639	-2.20242	0.486395	32	AGTGATTAACCCGTGCGGTAATGTGATAGAAGAAGTCGTAGGCTGTCTCCGCTCCTCCCTTCCTCCCTAGCTCAGGATTCTTTTGTAGCTTGGGTTTATTCTCATCTGCTTCGATCGCTCTTCGATGAATGCATCTTGAAATGTTCATTCAGATCACACCATCATGTATG	Chr1	51362696	51362866	+	Primary
Zm00001d028919_T001	0.452941	170	Maize	Gene	-3.73091	-1.38785	0.671429	23	CGGCCACGTGCCCATTAATCCCCTGATGTCGCAGAGGATTTCACGTTCCATGTTAGTACGACTGCCCAGATCGAAATAAAAGATCATTTCACGTTACAAGTTAGTACTGCCCAGTTCGAAATAAAACAATCCCGTACCACATCCCCTCGGATCTGTTTTTTTCGATCTGA	Chr1	51363182	51363352	-	Primary
Zm00001d028917_T001	0.252941	NA	Maize	Gene	NA	NA	NA	17	TATAAATTATAAAACAATTTATTCATACGAATTGTTTGATCAATTTCTTGCTTCAAAAATTATGTTCATTCAAGATTTATGGGATATGTTGTTTCATTTATCCGTACTTGTGTTCCAACATGAAATTCTTGCTTCATACTACATTATTACATATATTCCGTGTGTTTTTA	Chr1	51459284	51459454	+	Primary
Zm00001d028918_T001	0.388235	170	Maize	Gene	-4.48911	-2.49378	0.935897	28	TGAGCAGAATAAATTTCTGGTGAGTACCATCAAAGTGTGAATTTGAACTTAGTGATTCGGCACAGTAAACTTGTTGCCCATGAAATACTCGATGCCCTGAACATCGTTTGTTTTGACGTTATAATCGATGTTGACGAAATATTTGATGCTAGCTGGAGTTCATTGTCTGG	Chr1	51464129	51464299	+	Primary
Zm00001d028920_T002	0.382353	170	Maize	Gene	-2.76915	-2.38702	0.77381	6	ATGGAGGCCATGAATGGAAGCTATATATTCCAGGCCAGTATGCAAATGCAAGTGTTTTGGATCGATTCGACCCACTTTTGTTTTTTAGGCTGTAAAAAAACTGTGTCCTAGAATCCAAGGATTCTTATGGTAATGAGTATGACTTTGTGGAAGAAAAACGTTTACTCATG	Chr1	51491310	51491480	-	Primary
Zm00001d028920_T002_2	0.423529	170	Maize	Gene	-3.07649	-1.53352	0.332775	24	GTTATGAGGTGTGTGTGCAGGTACATGCATATTCATGTACACATCATAGCAATTGGTATACAAGTGAGGAGGAGGTACGGTATAGCTGTATGTAAACTGTAGATGTAATGTTTGTACTCAGCAGCAGAAATGTGTAAATTGCTTCCTGTTAGCGCTGCTTCTGGGCACAG	Chr1	51491494	51491664	-	Secondary
Zm00001d028921_T003	0.376471	170	Maize	Gene	-4.15361	-2.17373	0.962963	20	GACCTTCCTTTTTAAAAGGATAATCTTCTCCACATTTTTTTCTTTTTGACAACGACGGAGAAAAAAAATAACAGACGGGTGCGTCGTGGCCTCTAATTGTCGACCAAGATGATTTACGTGGTTCTCATTAATGATATTTTTGGCACATGTAAAATGCGCCTCAAGGAATT	Chr1	51593376	51593546	+	Primary
Zm00001d028922_T001	0.505882	170	Maize	Gene	-3.82227	-1.72248	0.0337838	14	CCAGTATGGGTGATGATTCCTCCGTCCGTCCCCATGGCGTCCGATCTCTTCGGGTTTTTTTTTTTACTGCGTGTTGGTTGTGGTGGATCAGCTGTGGCTAGGTGGAGTTACTGTCATGGCAATGGTAACTAGGATGTGATCTGTGATTGTATTTGGGCGCCAGTTCTCCG	Chr1	51602271	51602441	-	Primary
Zm00001d028923_T002	0.370588	170	Maize	Gene	-3.61722	-2.02539	0.775556	43	TTATCACAGATAGCTGTCCCATTTGTCTTAGGCAAATGCGTTAGCATGATGTCTCCTACACACCCTAATATCTATTGTCTCATCAGCATGATCATTATGTACACAACCTCGAGAAATTCTTTAGCATCTCAATTAGTTGTGATTCAGATTAATTGTGTGACAGTCTGTTT	Chr1	51725019	51725189	+	Primary
Zm00001d028924_T001	0.441176	170	Maize	Gene	-3.48601	-2.58059	0.698113	14	CGAACTTCATACTTGTAATTTGCAAAGATTTTTGTGTTGTGGGCGGGCGACTCATCCTTGCATTTGCGATGGTGCGGTAATTGCACATCTACTCAGTGCGGATGTTTCCCTTCCCGTCACCTGAATTCAGTTGATTAGGAATTTCGTTTCATCTCGATCTGGCAATGATA	Chr1	51727582	51727752	+	Primary
Zm00001d028925_T001	0.441176	170	Maize	Gene	-3.08936	-0.894386	0.868146	23	ATATTTTGTTTTGATGGTAGAGTGCCATCGATGAGTCCCACAGAAGCATGTTCCTGTTGGGCCATGATGCTCAGGCAATGTGAAGTAGGCGCCTACCTGTAAGCTAGCTACTTCGTATGTATCCCATCAATGGAATAAGTTGGCTATGTGAAACATTTTGGATCCATGTG	Chr1	51730195	51730365	+	Primary
Zm00001d028926_T003	0.352941	170	Maize	Gene	-2.69917	-1.8636	0.578141	20	CGTGGTTGATCCATTTATACAGGAGTATATGTTGTTGTCTGTACATTTTATCTAATGGATTTTATGTATCCTGCTGGTCAACTCAAGTTGATTGGTAGTTTTTTTTATGTAAGCAGACAGCATGTAAATATCACCGCTCGTTACAAGTGTACTAAAAGAGTCATGCTCTT	Chr1	51754925	51755095	-	Primary
Zm00001d028930_T001	0.370588	170	Maize	Gene	-2.30302	-1.68648	0.508475	15	CGTAGCGGCAAGTAGCTAGTAGTAGGGTATATACGCGCGCGCCAAAGAAGAAGACGAAAAAAGAAGTCCAGAAAAAATAACGTAGCTTAGCGTTAATAAGGTGTTTGTACGTCGCCCGTCTAATTAATTTTTACTCATTCTTTTTTGAGTAAATACATAGTATATATAGT	Chr1	51839526	51839696	-	Primary
Zm00001d028929_T001	0.435294	170	Maize	Gene	-4.25486	-2.16514	0.452381	18	TCATAGGCAGGAACGTATTTAGTAATCCACACGACGCCATTGCTAGCTGCTGATTAGTGATGTAGACGAGACATGAGAGTGTGTAATGTGTATATGTGATGGCAAGCTGCATATACTACGGCCGGGAACGAATGATGCTTAATAACCACTAAAAAGTACTATCTCGCTCG	Chr1	51840915	51841085	+	Primary
Zm00001d028931_T003	0.388235	170	Maize	Gene	-3.6758	-1.82529	0.742063	20	TATATATATAGTACCAATTCAAGGTGCAAGCGTTCGTCAGGAATTGGGCTTTATGAATACGCCCTTCGGTCACAGCTAGAGTATTTGTCCTGTACCGAGGGATTATGTGTATTTTGCTTGGTGAATTAATATATAAAATACGAAGCCGAGAAAATGTGGACACATTTCTG	Chr1	51979379	51979549	+	Primary
Zm00001d028935_T001	0.352941	NA	Maize	Gene	NA	NA	NA	NA	GGATCAAGTATGGAAGTTCACTTACATTTCTTGTAACATAACTCTACTGCCAGCAGTGGACCAAGGTAAAGCAGCTACTACCTTTTTTCTTCAAAATGTTACCGTGTTCATTTGTATCTGTGGACATCAATTTTTAACGACAGTATTTACAAATCCATAATTATTCCTTG	Chr1	52165836	52166006	+	Primary
Zm00001d028936_T004	0.370588	170	Maize	Gene	-2.15489	-1.09547	0.833721	17	GCGCTTCAGTGTTGTACAAGTTAGGGTAAAGCTTGCATTTAACTTGTAAGTTATCATGGATTCATGATTGACATATTGTACAATTGTATTAGCAATAAGAATAGAAGTACATAAATGCTGGAAGGACTATCCAGCGTCTATATTGGTTGGAAACGAGCAGCAGAAGCTTG	Chr1	52167778	52167948	-	Primary
Zm00001d028941_T001	0.4	NA	Maize	Gene	NA	NA	0.8	NA	CCACGTCGTGTATATTATATCTGTAGCGTGTATTCACATACTACGGTTTTTGTATGTGCGTGCATGGTTCTTCTTCTTTAGGCTGCACCATCCATCATCTTGTACTTGATATGAACAGTGTGTTAATAGTGGCTAGATGTATCTATCAGTACATGTTTTTGCCCCGTTCT	Chr1	52310903	52311073	+	Primary
Zm00001d028946_T001	0.511765	170	Maize	Gene	-4.04618	-2.34427	0	26	GTCCTGTACAAACCCATCGAACGATAGCAATAGCCCGCGCATGAAGAGCGGAAGTTCAATGCTTGACAACTCACTGCGGGAGCAGCGATGAACAGCGCCGAGGTTGTACATGCTTGTGAAAGTGGTTGAGGTTCAGGAGTATTTTTTTTCCGTGCCCTGCTTGCAGAACC	Chr1	52508865	52509035	+	Primary
Zm00001d028946_T001_2	0.352941	170	Maize	Gene	-1.87161	-1.88409	0.557072	15	TCCCATGGCAGATTGGCAGGAATGAAATGTGTTGAAATCCACATGAATGTTAGGTGCCGGAGATAGATCAAGGGATTCCTAGATTTTTATTTGTTTTTTGACTGGTCAAGAAGATGTTGTTGTTATGTACTAAACTCAAGAAATTTTTACAAATGAGATACTAGTGTTCT	Chr1	52509162	52509332	+	Secondary
Zm00001d028947_T001	0.476471	170	Maize	Gene	-3.50308	-1.69537	0.106901	18	GCGGCGGGTGCAGGAAGAGACTGTGCTTCTGATGCTGTGAATTCGGCATGTGCTTTTTTTTTCTTCTTCCTTGTTTTTTGTTTCTTTTGTCGCGTGGCGTCGCATCGCATGTGCTTGAATTTGGCAGGTCAAGGACTCTGAGCTGTGAGGAATTAATAACTGGCTCTGCT	Chr1	52516750	52516920	+	Primary
Zm00001d028948_T001	0.476471	170	Maize	Gene	-3.64543	-0.997576	0.604167	23	GAAACTCCGTGCTTCCCCTGCTGTGTGAATCTGTACGGCTTTGCGTGTTCTGGACACTGATTGCAGTTGGATCCAGTTTGTAGTTCTATTTGTTCATCGAATCTGCCCAGACTCCTTTGGTACCATTCAACAGGCTGCTGCTTTCTGTTTATCCCGTGGTTGTGATGTTC	Chr1	52523287	52523457	+	Primary
Zm00001d028950_T001	0.347059	170	Maize	Gene	-2.14217	NA	0.886598	23	ATATGCATGATTGCAATTTGCAATGTAAGGTCCATGATGTGTAACTTCTGCCGACAGCGAGTGATTACTATCTGTCTTATTATCAACTTATCATAGAGGGGAAACACAGCTTCAATATTCTAATTTTGAGTACAACCTCACTTTTTGCACAATCAAATAGAGATTGTTAT	Chr1	52645291	52645461	+	Primary
Zm00001d028951_T001	0.411765	170	Maize	Gene	-3.64435	-2.20395	0.777778	19	TTCTGTGAAGTCTCCTTGATGTGTATTCCTTGTATCTGGCTTAGCTTAGATTGTGCAGAAGCTTGTAAGCAACTGCTCCAGGCTTCCATTCAAGACATTGTCGTATTGGAAACAGTATATATGGAAGCTAAAGCTTCTCAGAGTTGACTCACAACCTACACTAATGTTCC	Chr1	52645815	52645985	-	Primary
Zm00001d028952_T003_2	0.388235	170	Maize	Gene	-4.17268	-1.25865	0.925408	19	GGATATCACACATCCGTTGTAGTCTGCACTCTTGACATTTTCTCTTTTTTAGAGCATGTACAGTGTACCTAACTACCGCAAACTTTTTGTCCTGGTGCACTACAGCGAATGTGCCATATATAAGAATAAAAAGAAGGGAAATATAACCGTATCCATTTGTGTGTGTAACC	Chr1	52672134	52672304	-	Secondary
Zm00001d028952_T003	0.423529	170	Maize	Gene	-3.6189	-1.5942	0.344828	28	GGTCCCCCCAAGGCTCCCCACAAGGCTTTCAATAGAAAATACGATATTTGTGAATTATTGTGAAGTACAGGCGTACAGCTGGCTATGTGTATGAGATTCAACAAATGGTTTCTACGACCCTAATAAAGGTATAAAAGCACCTTTCCTCGGATATCACACATCCGTTGTAG	Chr1	52672282	52672452	-	Primary
Zm00001d028954_T001	0.417647	170	Maize	Gene	-3.26565	-1.82825	0.915816	26	GGCCAGCACAATCTCTGGGATATATACACGACTCTCTTGTTGTTATTTGTCTCTTTTTTCCCCTTTGATTTTTTAGCTCTGCCTGGAGGAATCTGGAAGGCTGTACCAAACTAGTTCTGGGTGAATCTTAAGTGATGTTCTATCCTTCTCAATTTCGTACTGACCAGTGT	Chr1	52841092	52841262	+	Primary
Zm00001d028955_T001	0.476471	170	Maize	Gene	-3.36157	-1.96904	0.280822	10	GGTGACGCAGCTGTCGTCGTCGTTTGCTGTATATGTATGTACGTGTGCGGTGTGCCTACTGACTAATGCACGCACCTGCTGTCCCATTTCTTTTGGATCTGTAGCGGCTATAAGGAAATTTTGAGCCTAAAAAAAACTGGAGGCTTTAGGAACAGCCCATGTTCGACTCT	Chr1	52853127	52853297	+	Primary
Zm00001d028955_T001_2	0.417647	170	Maize	Gene	-3.12495	-1.39897	0.655172	18	GAGCCTAAAAAAAACTGGAGGCTTTAGGAACAGCCCATGTTCGACTCTTGGTTGTATACGCGTGATTTGTGTCATGATTTGTGGCTTTGTTGTTCATCATATACAACAACGATCCTGCTGTCAGCTAAAGCAAACATATAATTTGCGGCCCGTGCATAGCTTGATTACTT	Chr1	52853249	52853419	+	Secondary
Zm00001d028957_T001	0.464706	170	Maize	Gene	-3.85567	-2.27151	0.944954	15	CACCTCAGCTGTCAGTCAGCTCCTGTCCTGACGATATCCTTGTGGAAAAAAAACAGTAGTATAGAATGGAGTGGGCAGCGCCAGCCGGCCAGCTTCACAGTGCATTCTGATGCTATCATGAACGGAAATGAAGCAGTCAGTCACATTTTGAATCAACTCTTGTCTGTAAA	Chr1	52861944	52862114	+	Primary
Zm00001d028958_T001	0.429412	170	Maize	Gene	-3.11961	-2.02747	0.649412	18	CATAGCGGAAACGAGTTGAACTTGTGTTGCACTGGCCCCCAAAAGCGGAGGGATTTTGATTCGCTGTGATGCATCTGTAGTCATTCAGAATTGCCTGCCAAGGCAACGTTTGTGTTATTTTTTGCAAAAGTATATTGCAATGGGCAACTCAAACTCGCTGTTAAAATTTG	Chr1	52873164	52873334	-	Primary
Zm00001d028960_T004	0.394118	170	Maize	Gene	-2.31033	-1.79408	0.964774	14	AGCCTAGGAACAAAATTGTAGAGTACATGCTAAAATATGCCGCTGAACTGCGGTTGTAAATGTGAGGTGGTGATAATTGAAGTCGAAGTTGCGGGGGATATAAGGTGTACATTCATCTTGGGGCTATATCAATACATGAGGTTTCATTTTCTTCATTGTTCTCATCTATG	Chr1	52938612	52938782	-	Primary
Zm00001d028960_T004_2	0.370588	170	Maize	Gene	-3.47876	-2.37343	0.0864198	19	TTGTTGAAATAATAGGCATAAATTACTTTTGCCATTTTGTAAGTTGCAAGATAAGCCTAGGAACAAAATTGTAGAGTACATGCTAAAATATGCCGCTGAACTGCGGTTGTAAATGTGAGGTGGTGATAATTGAAGTCGAAGTTGCGGGGGATATAAGGTGTACATTCATC	Chr1	52938665	52938835	-	Secondary
Zm00001d028962_T001_2	0.464706	170	Maize	Gene	-2.97882	-1.19996	0.797115	23	CCAGAGCCGGAGCCCGGGCACATGCCCAGGCTCGCCGGGCTATGGCTCCGCAACTGTATACAAGTGTTCCCAAGGAGTGTGTCCCTTGGGAATAATTGTTACAAATGGATATATGAATAACTGTTACAAATGGATATATGGGATTTGATCACTGTACAATGTTTTGTAAC	Chr1	53026554	53026724	+	Secondary
Zm00001d028962_T001	0.329412	170	Maize	Gene	-3.60058	-2.59582	0.9375	32	CGACAAACTAATATGATACAGTCATACAGATGTCTTCTTTTCTTCCTTCTTCTTTTTATTCCTTCATTACATGCCGAAGCTTACTACATATTCGCATGTTACTTTTGTTTTCTTGATTCGAAATCGAAATACCAATGCTAATTTTAATCCAACACTTCGTTTCTGCAATG	Chr1	53032083	53032253	+	Primary
Zm00001d028963_T001	0.452941	170	Maize	Gene	-4.13102	-2.21702	0.214286	39	CCTTGTGCTATATTTGTGGAATTACCGGAAGCATGCTGCTGTGATCTATGATTGGACACAAGAAACTTGTAACTGGTACTCCTATCATCGATTGACTTGTCCTTATTGATCAGCTGATGGGGGTTGCCCACTGGCCTTGCTGATCTGCAGAATCTTCTTGCCAGTCTTTC	Chr1	53144743	53144913	+	Primary
Zm00001d028964_T001	0.376471	170	Maize	Gene	-2.82773	-1.66349	0.737958	17	GGAAGAGGATGCTGACAGTGAAAGCACTTGATGCATACAAATTAGAGATTATGTTAACCTGTTGATAAAAACAGAACGGTCTGATTTACTGAGTCATGCTTCAGTTCTGAAAAAAAATCTCTTAAGGATATCCTAAAATTCGTTTGCTTGAACAGCCTAGTGCCAGGAGT	Chr1	53154421	53154591	+	Primary
Zm00001d028966_T003	0.305882	170	Maize	Gene	-2.45859	-1.98036	0.994764	17	ATTTTACATTGCCGCATATTTTTTTTCTTGTTGTATACTGAGGTCTTATGAGGTGTTTATATATGATTCCTTTGTAAATATTGTGTTTGTTATATGTTATCCTTTTGGACATGCTGGTTCCAAGGAAATAAAGCAATCGATCTCGTATTCATTTTCAGCTGTTTTCTATA	Chr1	53180858	53181028	+	Primary
Zm00001d028967_T002	0.435294	170	Maize	Gene	-2.34385	-1.98576	0.273092	25	GGGAATATGATAGCGTCCCCAGGACCCACTGGAGGAATGTTTAGTAATTGTGAGTTTCTGATGGAGGAATGTGTGTATTCTTTCTCGGTTCATGTACTCTAGGACATGATTATTCAGCACTACCGGGCATCCTCCCGGTACATTTCTTTCTGATAGTTACAACGATACAT	Chr1	53188258	53188428	+	Primary
Zm00001d028968_T001	0.464706	170	Maize	Gene	-2.89166	-1.85859	0.592391	16	CACGTCATCCTCGTCGCACTGTTCGGAGTGCAGACGAGCTTGAAGTCTAGAAGCAGTAGACATTTTCCCCCCCTTTGAAGTGTAGTACTGTCAACTTTTAGTTCCCACTCGGTTACATACGGTTCGAATCCTATCTCAGCATTGTTTTGCAACTAGTATCACTCTTCGAG	Chr1	53190027	53190197	-	Primary
Zm00001d028971_T001_2	0.447059	170	Maize	Gene	-4.1586	-2.14583	0.0588235	24	TCTGCCAAAACAATTGCTGTGAGCGCACATGAGATACTTATGCAGTCGGCTTCGCGCGTATGTTGACTTGTTAAAGATATTTCAGGACTCAGTTTTGACTGATCAGGTTTTGCCATTGCGCCGTGGAAAAACACAGGCCGTTGCTGCTTTACAGGGTTTTGTATTTCAGT	Chr1	53300210	53300380	+	Secondary
Zm00001d028971_T001	0.376471	170	Maize	Gene	-4.19189	-2.19068	0.613208	14	TTGTATTGGCGGAACAATTTTTACCTTTTTAAATCACTACCAATCCACCTCACTAGGCCTTTTCTGTAACATCATACACGAGCCGTACGATTTCAAAGCATATCACCATTTAGCACTTGACATATTTGATGCTGTCATGTGCTTTTGTTCATCCATTGCAAGTAAGAAAG	Chr1	53300461	53300631	+	Primary
Zm00001d028972_T001	0.347059	170	Maize	Gene	-4.05716	-2.22606	0.542484	13	CTTAACTCTCAGATTTGCTTGACATCTGATCTTTAGACCTCAAATCAGAAGTTGGGTTATCTTTGCTTGACAACCCACTACATTGATGCAAACTTTATCTTGAAAAAAGAAGACTATTGCATTCAAAGTTGTAAAATATCACCCTCTCGCATACAAGCTTTTAATGAGAT	Chr1	53302422	53302592	-	Primary
Zm00001d028973_T001	0.605882	170	Maize	Gene	-4.78952	-2.6059	NA	14	TCCTCTCCACGCTGCTGCTGTAACTCTCGTAGGCGGCACGGCGCTCTCGGCACCACGCACCGTAGAGCTGCCGCGCATCTGTACAGGTGTAAATGTACACACGCGTTCCGCCGGTGATGGAATCAATTCGGGCGTCCCGTCCATGCCATCAACGTCCGTACCCAGTTGCT	Chr1	53310035	53310205	+	Primary
Zm00001d028974_T001_2	0.405882	NA	Maize	Gene	NA	NA	0.626667	1	AAGTTGTCAAGTCTTATAGGTCTTCGTTATATAGGTTTTGCAGTAGCTGCAAGACGGCTGGAACCTGGAACTGGTTTATACTTGTATGTCCGGCCAGCCATAAACCTCTCTTATTTGCAAACTTAATGTTATTCCTAGCTTTAAGTTGTTAGTCTCAGTCTGCTGTCCAT	Chr1	53370438	53370608	+	Secondary
Zm00001d028974_T001	0.394118	170	Maize	Gene	-4.40896	-2.24248	1	5	AGCCATAAACCTCTCTTATTTGCAAACTTAATGTTATTCCTAGCTTTAAGTTGTTAGTCTCAGTCTGCTGTCCATGTATATGGCTGTTAAAATGCTTGTGCTTGTTTCTGTACTACCTGCTGTTTGGTGTCTGAATGAAGTGTTTTCTTCAGTGGTTCTGCTCGACGTGT	Chr1	53370533	53370703	+	Primary
Zm00001d028975_T001	0.5	170	Maize	Gene	-4.4444	-2.03473	0	9	GCAGCAGATTCCTGATGTAAGGATGCGGTTGAAAAACTGATGCGCTGGAGCTGTAAAGTTGGGTGCTTGTGATTTTGCCCTAGGCTCTTTGATGCGGTCTGTCTGGATCCAATTCTTTTGCCGGCCGAGCTACGTTCCTGGTTTAGCGTCGACTGTTGCGGTTTTCTGAT	Chr1	53393276	53393446	-	Primary
Zm00001d028980_T001	0.352941	170	Maize	Gene	-4.42789	-2.60873	0.984496	37	AACAGAATTACATATCCAATGGCACATCATTTTTCTTCATTTTTCTTACTTAAGATTCATCCAAAATGTCCTTGGCTGCAGACTAAGGACAATGAATTTTGTATGAAAAGCTGTACATTCTAGGCGGCAATATAATTACTGACCAGTTACAGTTGCTGAGCATTTTGGGT	Chr1	53454688	53454858	+	Primary
Zm00001d028981_T002	0.423529	170	Maize	Gene	-3.93787	-1.93782	0.633333	26	AGCATTTTGAATGCTAGGACAGACATGGTAACTCATCACAACCATAAATTGTTCCTATCACTTTAACGTTGAGCATTGCTCGTTTCTGGGAAGCAGATGGGCTGATGGCTACTATCTTATATATGCGATTGCAAGGAAAAACTTTGTTCCACCTTGGGTGCTGTGCTTCC	Chr1	53456158	53456328	-	Primary
Zm00001d028986_T004	0.441176	170	Maize	Gene	-3.49827	-1.75525	0.716456	21	CGCCAGCAGGATGATGAGCACGTGTGAACCCTGGCGTGGGTATGTTGTTGTTTGCTCTGGGAGTGTTTTGCTCAGTAGTCGTTCTTTGTTTATTTGTACAAACTCGTCCATTTGTGTCGGTTGCAGAAATACGAAAACACTTCAAATGGTACGAATTGGAATTTGGAAAG	Chr1	53528799	53528969	-	Primary
Zm00001d028984_T001	0.441176	170	Maize	Gene	-4.11645	-0.342036	0.99422	24	AGAGAGTAGGTAGCATGATGACTAAGATGCCCACTGATTACTATCGGTGGGTTTTATGGGTGCAGTGCAGTGTGCAGTGTTTCTAGTGATAGCAACATTGTCTGGACGGCGTAATAATGGCCCAAGAAAGAAAAAAGAATCTTTACCTGCAGGTTCTTCGTATCTAACCC	Chr1	53584010	53584180	+	Primary
Zm00001d028987_T002	0.388235	170	Maize	Gene	-3.04513	-2.68241	0.974619	16	TGTGTGTACAGGCAATTCTTTCAGCAGTGTGCAAGCTTTCTTGATGCTTGCTCCCTTGCCAACTATCCAAAGGATAGGCCCCTTGTACCATTCTGTGTATCCACCAGCCAAATTTTGTTGATTTACATGAAAGGAGATCATACAGGAGCTATTATTATATTATATATTAT	Chr1	53748816	53748986	-	Primary
Zm00001d028989_T002	0.482353	170	Maize	Gene	-4.35852	-1.93942	0.445946	17	GCATGCGAAACTTGGCATCCATGCGCAGTAGTCGTCCAAGACGGGGGCTCTGTATATGGAGGCTGCCTGCATTGCATGTAGCACCCACCGTTGGCTAACTATGAGGTGTATTTTGGATCCTTGCAGTAAGAATCTCAGAATCTATGCCCTATGATTACTATGTTCTGCTT	Chr1	53771916	53772086	-	Primary
Zm00001d028992_T001_2	0.441176	170	Maize	Gene	-3.82396	-0.935226	0.542222	31	CGTGTGGTAGATGTATGGATGATTCGTCTACATGCTATTTCGTCGAATTCTGTAGATCAAGTGGATGTGTAGCTCTTGTTTCATTTCCCCTGTAGCGTTGGGATCTGTCCGTCGCAGAACAGAATAATCGATCATGCCTTATGTTGTGCCAGATATTGTGGTGCTTAGAG	Chr1	53883504	53883674	-	Secondary
Zm00001d028992_T001	0.476471	170	Maize	Gene	-4.49677	-2.00012	0.0210526	20	TTACATGTGAAGCCTGCCCGCCTGTCGTCCAGTAGTTTAGCTCGGTTGGATTAGCAGTACCAATGAGCGGTGTTGTGGAGCTCTGCCTTGAGGAAATCGTGTGGTAGATGTATGGATGATTCGTCTACATGCTATTTCGTCGAATTCTGTAGATCAAGTGGATGTGTAGC	Chr1	53883601	53883771	-	Primary
Zm00001d028994_T003	0.435294	170	Maize	Gene	-3.81886	-1.75307	0.681979	26	GAAGGACGGATGCGTGGTCAAGCCTTTGTCACATTTCCCACGGTTGAACTTGCTCAGCGTGCCCTGGTTAGTGATTTTGTTATTGACACGATGTCTTGTCTGTAATGTTCCACAGTATGAGTCATTGCTAATTTATCTAATTTTGGGACTACAACCTGAGTGCATTAGAC	Chr1	53954430	53954600	-	Primary
Zm00001d028996_T001	0.411765	170	Maize	Gene	-2.9091	-1.91618	0.183556	14	AGGCACACGGAGCCACGTTATGCATGGCATGCATATGAGGCATGGATCCCATCACATTGCTTGAATGTACACGTACCATGTACATATGAACTCTGATTGATGCCATGCTCCATGCCCCAAATTCCATGGACATAGTAGAGATTTTTTTTCTTCTAAATTTATCAAGTTTA	Chr1	54019563	54019733	+	Primary
Zm00001d028995_T001	0.470588	170	Maize	Gene	-3.10517	-1.97249	0.96463	15	TGCAGTGCGTGGGGGGTTTTACGGGTTGATTAGTTAATTTGGGCGCTTGGTGAGCCAGCTAGCGCTAGCTTCATATGTACATGTACTGCCATTAATTGCTGCTTGAGCTCGACATACCATTATGTGAATTTGATGCTTCAGTTAAGCTCTCGTTTACAGCTCGTCCGTCC	Chr1	54034182	54034352	-	Primary
Zm00001d028998_T001	0.517647	NA	Maize	Gene	NA	NA	NA	NA	GGGGGGGGGGGGGGGTGGGGCTGGGGTGGGGGTACTTCGCTCTTCGGTGAACTCTGTACTTGTCATGAGGAGAGTTTTCACACCCGGAGTGTAGAACTCTGTACTGTACTCGGATCCTTCCTTTTTCATCCAAGTGGGTTTTATTTTATCAACCGTATATATACTCGTGG	Chr1	54251514	54251684	-	Primary
Zm00001d028998_T001_2	0.523529	170	Maize	Gene	-4.23037	-1.8237	0	24	TGTTGCTTGCGTCTGCAGAAATGTGCTGTTCTGTGGCTGCACTGGTCATCACCATGATCTGGAGCTTTGAAGGCATAGCCACCTGTGGTCAGCAGCTGCTGCCGTGTTGCTAGAATAAAGTTGGTGGCGATCGATCGATCGATCTGTGGTGATTGGTGTCCCTCTCTGTG	Chr1	54251823	54251993	-	Secondary
Zm00001d028999_T001	0.388235	170	Maize	Gene	-2.10864	-1.68048	0.0567537	21	AAGCAAGGGTTAATATATATAATACTAGTACAGTAGATAAACTATTCAAGGGGATTGACGGATTTGTACTTGTTGTGGAGTCCAGTAGGAGTGTGTCAACTAGCTAGTTGCTAGGGACGCCATAGTTATTGATTGGGGTTTGCGGTGTGTAAACATTTTGTTCTTCTGTA	Chr1	54263292	54263462	-	Primary
Zm00001d029002_T001	0.417647	170	Maize	Gene	-4.48313	-1.99892	0.0569106	22	ACTCGATGCATTTTTATAATAAGGGTTCATAGTCGTCTGATTTGATCCAATGGGTCAAAGTTTGTGTGGGCAAGGGCGCTCGACTTCTTTCGGCCCAGACGAACTCTTGAGCATATAGACACACAACAAATGTTTGTAGATTCGCTCACTAAAGAGCTTACATCCAATAT	Chr1	54344674	54344844	+	Primary
Zm00001d029004_T021	0.370588	170	Maize	Gene	-3.67832	-2.44967	0.893333	37	TTGTATAGTTCTAGGAACCGGAAATTAACTAGTCTTCGAAGTTCTGTACCGTATTGCAGAACCGATTCCTGATTTTGGAGTGTAAAGTCTGTATAATACCTAGTGTTATCTGTTATGCACCAGTTATATGCTGAGTTCCTTCTTTTTTGCAGTTTGCTACTATGTCACAA	Chr1	54480330	54480500	+	Primary
Zm00001d029008_T001_2	0.405882	170	Maize	Gene	-4.07367	-2.08392	0.0877193	9	GTACTTGCATATAAGAGAGATATGGTGTATACTTTGTATTGGGTAGTTAAACCTGATGTCGATGTCGAAGACCTCGTTAAACTTTGGAAAGGAAAGCAGTGTAAATGCACTGAAAAGAGTGGCAGCCAAGCCTTGCTGCCTTGATATTGCAATAGTTTAGCCTAGCTGTT	Chr1	54577158	54577328	-	Secondary
Zm00001d029008_T001	0.388235	170	Maize	Gene	-2.55721	-1.77483	0.1875	6	CTTGATTGACAGTATTGGTTCCTGGATTCGGATTTTGCTGATTGTATTTTCTTTTTATCTCTGCTACCTAGGTATATTGATGGCATAGTCTGACTGAGCTGTGAGATGACATGCCACATTAATCTGTAGATGCAATGTTCTGTTGTCGTCAGTTGCGTACTTGCATATAA	Chr1	54577314	54577484	-	Primary
Zm00001d029009_T003	0.382353	170	Maize	Gene	-3.42777	-2.29524	0.870588	28	GTTTACTGATCTGTAGTAGTGAGCTTAGATCCTGGGTTTGATGCTAAGGTTTTGCCTTGATTCACCATTTGTTCTCAATTTTCCATTCTATTTGTGTAGGTTCCTACACATTAACAACGTACACATGGAGTATAGATTGTAGTTCTGTGCAAGCATTTTCCCCTTTCCAT	Chr1	54624421	54624591	-	Primary
Zm00001d029010_T001	0.435294	170	Maize	Gene	-0.910609	-0.861209	0.696866	35	ACTGCTGCAAGATCCCAAGCTGGGTCCTCCTATGGATAGAGAGAAAGAGTCCTGTGTGCGTGTGTTTTGCTTGTGGCCTTGTATGGCTTTGACACCTACTGCAAAATACTACTGTTATATGATTATATGTTATTGTTGTGCCTTTGTTCCCATCTGTTTGAGTGGATCCT	Chr1	54757009	54757179	+	Primary
Zm00001d029011_T001	0.335294	170	Maize	Gene	-3.50254	-1.5417	0.92437	20	TGCGTATTTAGATTAGTGCTCCTCTCGCTATAACTAGTTAACTACTACCATCACTATCTTGCATATTTAACAAGATGTAGCATCGATTTTTCTTGTTTCTTTCATTGTTGTGTATTTGCCGTGCAATGTAAGGATTGATTATGTTTGTGTATGCATCTCTGTTCTTTTTA	Chr1	54822284	54822454	-	Primary
Zm00001d029012_T002	0.4	170	Maize	Gene	-3.77398	-1.84015	0.070901	25	CCAATCAAAGGTCGAACCGAAGTAGCTGATTTCTGGATTGAGGCTATCTTCTTCGTTCGGCCTTTTCCTTTCCCAACAATTGGCTTGACGAAATGAAGAGAGATATGGGTAACCTTTTTATTGCATTGAGCTTAATACTTGTGGGAGACTAGTGAATTTGTATGGTTAAT	Chr1	54933419	54933589	+	Primary
Zm00001d029014_T003	0.335294	170	Maize	Gene	-2.31234	-1.9767	0.956378	25	CTCAAATTCTAGATCCATAGGTGTGAAGAAGGATCTGTGATTGAAAATTTTGACTGCTAATTTTACAGAGAAATCCACTGTCCCTTTGTAACCTTGTGTGTATTCCCTTTTAACATTATTTATTGAATGAAATGCGGTGCAAATTCAGACATTTGTATACATTCAGAACT	Chr1	54937496	54937666	-	Primary
Zm00001d029014_T003_2	0.364706	170	Maize	Gene	-3.8952	-2.02582	0.851064	34	TCTGTTTTTCACAATTTGTCATCTTAGCTGTGTACACCAACTATAAGCAATGGATGTTGGACTCAAATTCTAGATCCATAGGTGTGAAGAAGGATCTGTGATTGAAAATTTTGACTGCTAATTTTACAGAGAAATCCACTGTCCCTTTGTAACCTTGTGTGTATTCCCTT	Chr1	54937557	54937727	-	Secondary
Zm00001d029020_T002_2	0.417647	NA	Maize	Gene	NA	NA	NA	NA	CACTATTCAGACATAGCTGTTCAAACCGTTTGCTTGGTGAAAAATTGGTAATCTGTGTGTCGAATTCGACTATTGATCCGTGAGTCCATTGGTGAGTTGTACCGCTCTTCAGTTAGCCATATATATTTATAAAGGATCCAAAGGAGGACCAAAGGAGAACTTCCTGGCAG	Chr1	55059722	55059892	+	Secondary
Zm00001d029020_T002	0.4	170	Maize	Gene	-3.97016	-1.62792	0.115108	15	ACTATTGATCCGTGAGTCCATTGGTGAGTTGTACCGCTCTTCAGTTAGCCATATATATTTATAAAGGATCCAAAGGAGGACCAAAGGAGAACTTCCTGGCAGCCGTCTTTATAACATTAGCAATAAGAGCTATCCCCGAAGTTATGGGGTAAAATAAGGTCTTGAAATTT	Chr1	55059790	55059960	+	Primary
Zm00001d029023_T001	0.441176	170	Maize	Gene	-4.26464	-2.24792	0.0945946	23	GGTTTAGTTAAGTTCGAAGGATAATGCAGTAGACAACGTTGGTCACGTGTGGTGGTGAGGTTCCAAGTAAGAGAGAGCATCACACTCACGTAACAGGAATGATCATTGATGGATTGAGGCGCCTTAATTGAAATTGGTGCCTTCCACCTCATGGATGCAGGTTAATTCTT	Chr1	55109469	55109639	-	Primary
Zm00001d029025_T001	0.476471	170	Maize	Gene	-3.90291	-1.57127	0.11828	15	AGCCAACGCTGATCCAAGTCGTCGACGAGTGATTTCCGCTTTGCTGGTTGCTGCGTTGCAGTTTTCAGACATTATCTGAACTAACTCCTACCACAGTTGTCCGGCATGTAATCGTACTCAAACTAGACTACCTGGGCAATTACCTGTGCCAATTACCGTGTCGAATGTTC	Chr1	55181213	55181383	+	Primary
Zm00001d029027_T001	0.335294	170	Maize	Gene	-3.89452	-2.21988	0.982512	24	CCCTGTAAGTGATGAATGTAATTTTAATTTTGATGATGAGGATGTAGTACTTGAGGTTGTACCAGTACAGTTAGTTGAATTAGTTGCACAGTTTTTGTAATACCAAATAATCAGCTGTTTTATTTTATTTGAGAAAGTCGCGGTTCTGTTATGACTGATGGCATATTTGC	Chr1	55244356	55244526	+	Primary
Zm00001d029028_T001	0.388235	170	Maize	Gene	-2.20721	-1.5607	0.945055	30	AGTAGGGATGATTCGTGACTTCAGTGTTCTAACTTTGGTGGTTCTGCCCCCCTAGTGTAGATATTGTTCTACTGTACGTAGTGTCTCCCTTGCTCTATTAAGCTTTCTGATCATGAGACATCCAGTTTATCTATAAACAAAATTGTTATGAACATGCTCGATTTCTACTA	Chr1	55245225	55245395	-	Primary
Zm00001d029028_T001_2	0.394118	170	Maize	Gene	-2.29737	-1.57944	0.819419	21	CTCTGCTTGTAGTCTTGAGAATCTGGCGGCACACAGACATAGTTTTCTTTAGTTTCTTGTGTTTGATTTACTCCGTGTTTAATTGCACAGTTTATTTACATGTAAGAACGTTGACCTTGACCAGCTTCCCTACAAGTTTATCTTTCCTTCTTTCTTGGTGTCTTGGGTCA	Chr1	55246487	55246657	-	Secondary
Zm00001d029030_T002	0.341176	170	Maize	Gene	-1.14824	-1.17619	0.93775	32	CTGGTGTCTGGCTGAGGCTCATTATCTAGTTTTCACTGTTGTGTTGGATTGATATCTGTTCCAGCATGATGTAAAAGTTAGTAATACTCAAAGCTGCTGGAAATATGTTCATTTTTTACTCTAATGTGAATTTCTGTTATTTCTTCTGGTAAATTAATTCTGGTCAGAAA	Chr1	55371094	55371264	+	Primary
Zm00001d029030_T002_2	0.488235	170	Maize	Gene	-3.99713	-2.12249	0.148148	21	TTGATGAGCGAACTGTCACGGCGTACTGTAGGTTAACAGAGTCCGGGTATGGGTCCATCTCCGGTCAAGTGGGCGTGGACAGGGTTCAGTCGACGAGTCATGGTCATGGTTGATAAGTTTTCCCTACCCCTCATGATTAATTGTTTACTCAAGTGTGCATGTGTTTGGTA	Chr1	55374594	55374764	+	Secondary
Zm00001d029033_T001	0.364706	170	Maize	Gene	-0.985206	-0.778947	0.934692	24	GATCCAACAATGTAATGGTGTAATGGGCTTGGTCATATGCTTGGAGGTTAAGAAATTGACTTGCTGGACCAATGTAACCGTATGGCTGATATAATTAATTTCGTAAACCTTCTGGATGAATAAATGATCTAGCATCAGTGGCATTGTCGTAATTAAGTTACCTTATCTAT	Chr1	55450312	55450482	-	Primary
Zm00001d029034_T002	0.488235	NA	Maize	Gene	NA	NA	NA	NA	ATTAGAGGTAGGTTTTTTGGTTCGGGGGGAGGGGGGGGGGGGGGGGGCATAAACGTACAGTTCCATTTTCAAGATAGCCGGGAGGATTTTCCCCCCTTTTGAGATTGTATAGACGATCCCTGCATGTTATGATAACCGTAACGTTTCTGTAGCATAAGGGATAAAGCCCA	Chr1	55483761	55483931	+	Primary
Zm00001d029034_T002_2	0.441176	170	Maize	Gene	-3.47445	-1.76988	0.0166667	10	GGGGGGCATAAACGTACAGTTCCATTTTCAAGATAGCCGGGAGGATTTTCCCCCCTTTTGAGATTGTATAGACGATCCCTGCATGTTATGATAACCGTAACGTTTCTGTAGCATAAGGGATAAAGCCCAGTAAGGGCCTGTTTGTTTCGCATGGAATAAAGGGTAGAATA	Chr1	55483802	55483972	+	Secondary
Zm00001d029035_T001	0.382353	NA	Maize	Gene	NA	-1.49859	0.797546	14	ACTCCAAGCCTTCGGCGTCAAATGATTCCGGCAAGAAGAAACTTCAGTGAAAGCATAGCAGCTCATCCATCTTTATCATCTGTATCCATCGATCATAATCCATATACTGATGATCCCTGAATAAATATAAAATGCAGGCAGGTTATACCCATTATAGCTCTTCATATTTT	Chr1	55560728	55560898	+	Primary
Zm00001d029036_T001	0.376471	170	Maize	Gene	-0.721187	-2.30229	0.938511	9	AAATGTGTTGTTGTGAAGGAGAAGACTCCTACAATAAGCTCCGCGTTAATGAGTAGTAACAATACGCTCCTTGTAACTTGTGGTCTGTTTGCCAATAATAATGTACGAACTGTAGTGCCTATCTTGAAAATATGAAGAGCTATAATGGGTATAACCTGCCTGCATTTTAT	Chr1	55560854	55561024	-	Primary
Zm00001d029039_T001	0.4	170	Maize	Gene	-3.22844	-2.03779	0.420977	26	GAATGTTTGGATGAAGGTATTGATACATGTAGTCATACATAGGGATAGCATGTCGTGCGTGCATACAAGGTCCAAATTTTGTATGTTTGAATTATGACTTATTCTCCCAGGCTTCTGGCTATCAAGGCTGGTGCTGCGTGCAACTTTTGTAACATTTTTAGCACTTCACA	Chr1	55700301	55700471	-	Primary
Zm00001d029040_T001	0.452941	170	Maize	Gene	-4.2507	-1.67403	0.226415	26	CTCTGTCAGCCTGAATTGTGGTTCTGATTCAGAATTCGTGTATCCATGACATCGATGATCGATGGTATCCTGCATGTGGTTCACGGTGCACACGTTGTCTGCCTCGTCAGATACTTCGTACTGCTGTAACTTTGGTTCAATGGAATGCTTAAGAAACAAGGTCGGAATAG	Chr1	55714765	55714935	+	Primary
Zm00001d029040_T001_2	0.376471	170	Maize	Gene	-2.49152	-2.29503	0.990887	15	GTCTGCCTCGTCAGATACTTCGTACTGCTGTAACTTTGGTTCAATGGAATGCTTAAGAAACAAGGTCGGAATAGGCGAATAGCTATTTTCGTCTTTCACCTATTGATTTTGTCCTTGCATACAAAAAAAAGAATAGACGTTTCAGTTCCTAGACTTTTGCTTTGAGTTTA	Chr1	55714861	55715031	+	Secondary
Zm00001d029041_T001	0.4	170	Maize	Gene	-3.91855	-2.53037	0.735978	39	TTGAGATAAAGATGGATAGATTGGATTCAGAATAGATATGGAGCTGTATTCATTCGTGTCAGTGCTCACGTCACTGCCAATTATTCTCCTTCCCCTGTACTTTTTTCAGGCGCCGGAGAAATTCTTGTTCCTTTATACTACCTGTTCTTGAATATTTGTCATCCGCTACT	Chr1	55779901	55780071	-	Primary
Zm00001d029044_T001_2	0.429412	170	Maize	Gene	-5.9474	-2.07392	0.342857	11	TTGAAGCTACCACTGCATCATGGCATGTGACTTGTTGAATAATTGGTTGCAGGAGTAGAGTGCGCCGGTTATAACTTATAAAGCAGAGCATGCCGTGTTGATACTGAGTTTTTTGTTGGCTTGACCTATATGAAGAGAAGGATCGGTGTTAAAATGAGATTTGCGAGGGG	Chr1	55935668	55935838	+	Secondary
Zm00001d029044_T001	0.352941	170	Maize	Gene	-2.81028	-1.78117	0.93993	21	TTGGCTTGACCTATATGAAGAGAAGGATCGGTGTTAAAATGAGATTTGCGAGGGGGAACTAATTTCTGTTTTTAAGCAATACTGTACTGTCGTTTTGCTATCAAGTATATTTGACCCTCGATTATATAGATTACATTGAAGTTTTTGGGCAACAATGTGAAATCTTGTGA	Chr1	55935783	55935953	+	Primary
Zm00001d029046_T002_2	0.447059	170	Maize	Gene	-4.0419	-2.3592	NA	16	ACAGTTACTTCCCTTTAAATCTAAGCCTAAGGACACAGCGAAGCAGAAGAAAGCACCAGTTGAAAACAGGGTGCCTGTAATCATGCAGCCTAGTGAGAAGAAGACACACGCAGCTATACAACAGCTAAGGCTGATAAAACACGAGAAGGCAATGCCTTAATCACACAGCA	Chr1	56036954	56037124	+	Secondary
Zm00001d029046_T002	0.423529	170	Maize	Gene	-4.03677	-2.08563	0.47449	17	ATGAGCAAGTTAGGTTGCTTGTTTAAGTTATGTATCGGTTGCCCTAACGCGGAATATTGTCTGAGTGTTTGGCAAACGCATGTGGACTCCCAAGTAAATTTGGAGTCATAATTTTGGAGTGTATACTACCTCAGGTACCGAATGTTAGGCAAACGCATGTGGTCTTTAGC	Chr1	56037501	56037671	+	Primary
Zm00001d029047_T001	0.429412	170	Maize	Gene	-2.96236	-1.29955	0.934516	12	TAAGGCTTAAGAACCAGAAGTGTGAGGATTGTTTCGTACTAGATATTCTGCCTTGCCTTGTACTACTTCCTTCTCCGAGTATTGTAATGACTATACAATCTGTTGGCTTGTATTGTACCGCTGCTATTGACCCAGCCAGTATTTTACTGCACGAGAAAGTGGTGTGCACG	Chr1	56042842	56043012	+	Primary
Zm00001d029048_T001	0.417647	170	Maize	Gene	-3.99962	-1.98904	0.615873	31	AGACAATGCAAACTAGTTTGCTGGTCCACAAAAATCATTGTTGCACTTTCCCTTGTGCCTACACAGTTCACTGGATTTCTGCTGTTCGCTATACTTGGATTGGTGCTGTGAATTTATTTCGTGTGATGAGAGGATTTGTGTTTGCGGCTCACTTGTGTTTACTACGTTTG	Chr1	56103893	56104063	+	Primary
Zm00001d029049_T001	0.558824	170	Maize	Gene	-3.362	-2.49757	0.125926	12	AAGGCACTCCTCCGCGGCAGGTAGGCCAAATCCCAGCGAAGCCCGGCCATGGCGATCGCCGTCGCCGTGGTGGCAGGAACGCAGCTCTCAGCGACAACGCTACCATTTTGTAACTACTGCGGTGTAGTATATATATATGCATGCATTCGTACGTGATGCGAGCTGTGTTT	Chr1	56106700	56106870	+	Primary
Zm00001d029050_T002	0.417647	NA	Maize	Gene	NA	NA	NA	1	TTCTTCAAGACATTAGTGATGGGAATCTAACCTTATTGTTGTGTTGTGGGTAGGCCAGCCAAGCGCCTATTGCTTGAGAACAACAGCTTGGCAAGTGACAATGTGCAATATTGCCAGAAGTTCTTATTGAAGCGCCATAATAATTCTCCTACGTCAATTTGAACTTGCTC	Chr1	56107536	56107706	-	Primary
Zm00001d029051_T001	0.429412	170	Maize	Gene	-4.2199	-1.47639	0.362069	24	GCAATTCATCTGTGTGTGTGGAGTTGGTTGGTTGGTTCGCAAACTTGTGCTCTTCGGTTCGATGTGTGTAAGTGTAAGATTTGAACGCCGGGCATGCTCGATGCTGTGGATGTTTATAGAATAGAAATATGATGATGATGATGTGGATCTAAACCAAGCAACCTGAGTAA	Chr1	56146878	56147048	+	Primary
Zm00001d029052_T001	0.347059	170	Maize	Gene	-1.26047	-1.08647	0.846061	13	ACAGCTAACAAGAACGCGGTGTAAAGATAACGAGCCGCAGCTGTAGCAGCTTTGTTGGATAAAATGTCGTACTGTGTAATATGAGAGGTGGTGTCATATAGGTTTTAAAAATCTTAAAATGTATTTTTATCCATAAACTTAGTTTTGGTTCAAAAAAATACGTCTACTCA	Chr1	56147570	56147740	-	Primary
Zm00001d029053_T001	0.358824	170	Maize	Gene	-0.995225	-1.38343	0.744698	24	GTCGGCAAAATAAACTATCACTGAGAGCATAAGAGGGTTTGTCTTTGTAATCCTTGTGATGGTGACGTAGCTCGTAGGTGATTGAAATGTATCATTCCCAGAGCTGAGATGTACTCACTCCGTTCCAAATTAAAATTCGTTTTTCTTTTTATTAGATTTATACAATAATG	Chr1	56214348	56214518	-	Primary
Zm00001d029055_T003_2	0.458824	170	Maize	Gene	-4.51187	-2.39768	0.190476	25	TTGTTGTCCAGTGCTTGTTAAGAAAGAACTGGGTCATCTTTGTTGCCAGGGACTCAAAAAACAACCCTGCATGACGCCAAGGACCCAGGCACCAGTGTTCGAATTATCGACGGGCAGACATCATATATGGATGCGATATTCTATTGACACAATCTCAGGTTGACTGCTCA	Chr1	56383460	56383630	-	Secondary
Zm00001d029055_T003	0.447059	170	Maize	Gene	-3.18761	-1.72433	0.0679852	24	GTTACGGTGTGGCACGCTGCATCTGTGGTGGCTTAGTGGCAGCATGCCATTTCATACGGGCATGCTGCTGGAAAAACTAGCAGAACATGTCAAATACCAGTTAGTGTTCTGGAATTCTGGATTAATTTACAGCATGATAGCTAGTTGTACACATGCTTTAGAATGCCGTT	Chr1	56383628	56383798	-	Primary
Zm00001d029056_T002	0.423529	170	Maize	Gene	-3.66293	-2.01499	1	24	CATTAGTAGACCTTCGTTTCCTTCAGCTTCTCTTAGAACTTACGGGTTCTTGCTGCCTCTTCGCATACATGTGAATACTGTAAATACCGTTGCCTGAATAAAAGCTTCAGCCTGCAAGGCTACAAGCAATATACCAATGTTCTGACTCTGAAGCACTGGTTTTACATGTC	Chr1	56699906	56700076	+	Primary
Zm00001d029059_T001	0.429412	170	Maize	Gene	-3.79396	-2.16848	0.42344	22	TCGCCTCCCGGGGTGTTGATGTGTTTGACTTAGATCCTCACCAGTAAGGCCAAGATGTATGGTGTGGATCCTCTCACATCAATCCTGGTGGCCTGTAATTTCAATTTATTTTTTTTAGCTATGCAATGTGGTGCAACTTGCCCTTTTTCTAGACCATGTTATGAAAGCTT	Chr1	56746833	56747003	+	Primary
Zm00001d029061_T001	0.464706	170	Maize	Gene	-3.87941	-1.83366	0.803797	18	GTTTGGACCGCTTGCAGATGGCACTGAGGAACAAGCGTAGCTGATGGTTCAGGTATTCGCGTTGTCGCTAATTTTCGTGACACTCACCGCAAATGTACCGAAATTATGTAAATCATTTCTGCTTCTACGTAAATCATCTCTGCTTCTATTATCCGGCCGGGAGCATTGGC	Chr1	56855632	56855802	+	Primary
Zm00001d029062_T001	0.464706	170	Maize	Gene	-2.64876	-1.1497	0.866667	15	CAGTCTTGGACTCTTGGCTTCCTCAGAAGCGCGCGCGCGCCACCGGAAAGTGTTTCTACTCTTGTTACTGCGCCTTGTCAGTGATCGTGTTGTTGGTTTTTTTTTTCGTGGCGCCGTCTATAAATAAAAGTGCTTTGTGCGTTTACAGCTATGAAATCAGGATTATCATC	Chr1	56855821	56855991	-	Primary
Zm00001d029064_T001	0.394118	170	Maize	Gene	-4.26788	-2.41837	0.625	38	TAATTCATTCAATTAGTTGAAATTATACGCTGTCGCACTGGCTGATCAATCATGTTGTAGAATGGTCCATGAACCCTTCAATTCTGTTTGTTTTGGGTTCGTTTCCTGTTTCTGTGACTGGTATCATCAGGGCATTTGGGTTTTGGAGTGAAATTCTCTGGTGGTACTTT	Chr1	56916556	56916726	+	Primary
Zm00001d029065_T001	0.435294	170	Maize	Gene	-3.42917	-1.16744	0.337313	11	GCCCAGCAGTCGTTGTCTAGTGTTGAGATGTGAGCGCCATAGGCAGTTTGCCTGGTGTAATAAAAATGGGTGTATCAGACAACGTTTAAATCTTGATGAAACCGTGTATTGCACCTGTGGTATAATGCTGAATGAGTAAAGTTTGGCGATACCGAGCAGTTGCAATACTA	Chr1	56921094	56921264	+	Primary
Zm00001d029066_T005_2	0.429412	170	Maize	Gene	-3.4649	-1.81929	0.34638	22	TGGGCGCCTCATAGAAATGAGGATTATTGCAGTGGCATAGTACAGCCTACCGTGTAAAATGTCGTCGGCCCCTTATCAATCTCTCTCTTTTTCCCGTAGTTGTCACTAGAGTTACACCGAACAAGGTTTATACAGCTAATGTTCACTAGTATAACTTAGCAAGGAGAAAG	Chr1	56982424	56982594	+	Secondary
Zm00001d029066_T005	0.376471	170	Maize	Gene	-4.38396	-2.86815	1	21	TAAAATGTCGTCGGCCCCTTATCAATCTCTCTCTTTTTCCCGTAGTTGTCACTAGAGTTACACCGAACAAGGTTTATACAGCTAATGTTCACTAGTATAACTTAGCAAGGAGAAAGATCAGATACAAAAAAAAACGGAGTACTTACGTTTACCTTATCAGTCTCTCTGTT	Chr1	56982478	56982648	+	Primary
Zm00001d029067_T001	0.482353	170	Maize	Gene	-4.35663	-2.58224	0.0909091	21	ATGCATCTTGCCGTGTTTATAATCGACACCTATTTTAGTTGAGTTGGTTGGTTCATCTTGATTGCACATTCGTGCCGCAATCGCGTTGCGACGGAGCTCTCATCTCTCTTGGTTGGATTGGATCACGCAAAGCTGACAGCATTTCTTGCTCGCTGTACGTGTGTCGGCAC	Chr1	56998881	56999051	-	Primary
Zm00001d029071_T001	0.517647	170	Maize	Gene	-3.97196	-1.49975	0.0470588	11	TAGCAGGCCGGCGTAGGCTCGATCTATCCGGTGACCGGACGGCCCAGTTGGATGCCGCCACGACCACGGTCCACGACATTCATGCATCGTATGTGCATGCATGTCCCATAGCAAGAGTCTAAATAAAGCTGGTTGTTATTATTTCGTGTTACTCCTATGTCCGATAGCAT	Chr1	57045873	57046043	+	Primary
Zm00001d029072_T002	0.482353	170	Maize	Gene	-2.58275	-1.86462	0.432692	17	GCGCGTGCCGCCGGCGTCACTGCTGGAGGTCGGCATGGTGTACGTGCTTTGATTGAGGCTGAGTCCATGCGACTTTTTCTTATGAACATCTGATATAGTAATCACGACTGTTGTCAGTTTTCCCAGTAACATAATGAGGCCGTTCTGTATAGCTTAGCTTGTTCGTACTT	Chr1	57138533	57138703	+	Primary
Zm00001d029074_T001	0.388235	170	Maize	Gene	-3.38927	-1.61661	0.398471	32	TGTAATATTGTAAGCAGATTTGAGTGGAGGCGTAATGAAGTGCCTAATTGTTTATAGCACTATAGTTCTGTACAACCAGTAGCCTTGTCTATGAGACTACGAAGCAGAAATACTGATCATGTGTTGACATGATAGAAATGTTTCAGTCTTACCCCATCGAGGGTGTTTGT	Chr1	57254064	57254234	+	Primary
Zm00001d029075_T001	0.347059	170	Maize	Gene	-1.45458	-1.06302	0.919412	18	CCTGACGAGAAGTAGACTCATCAACTTTAGATAATCATCAACCTACAACCTTAGATATTGTGGCAGCTTTAATGCTATTAGAAAGTGTATCAGGCATTCAGGCCAAAAAAATGTCATGGGACTTAATAATATTACTTATATGTTGTTTTTATTCTCACGTTCATGCAGTG	Chr1	57259484	57259654	+	Primary
Zm00001d029077_T002	0.447059	170	Maize	Gene	-3.42493	-1.30962	0.797101	13	ATCGAGCGTGGAGGGATGATTACGACCGAGCGAAGATGGCTAGAAACTAGGAGTGCTGGCAGTGTCGCAAGGTGGATGAACTACCTAGCAGTGAACAATGATGATTTATATATACTAGTTCGCTTGATGTTTATATATTGAGATTCATACATATGCAGCCCGTCACGCAG	Chr1	57266056	57266226	+	Primary
Zm00001d029078_T002	0.464706	NA	Maize	Gene	NA	NA	NA	NA	TCTATCTATCTATCTATCTATCGGTGGCAAAGATGAAACAGAGCCGCTGCTCCTAGCTGCTGATGGTCCGGTGAATTCGTTCGTAGCAGCGCCACCGTTTCCTGTGTAATAGTATTGGCCGGAGGGCACGCCGTGATTTACATATTTAGTATATATGTCTATGATGCATG	Chr1	57267892	57268062	-	Primary
Zm00001d029084_T001	0.352941	170	Maize	Gene	-1.7481	-1.59247	0.910419	34	ACCATGTATAGAAATTATTTGCATGGGTTTGTGTTCTTGCCAGGTAGCTAATGTTATGTAATAAGTGACAAGGAAACAATGTCATGAATTATTTGCATTGGGTTTTGACGAGTGAAATAGAAATATACGCCCTGTTTTAGTTTTCTTTTTAGGGCTAGTTTGACCACTCC	Chr1	57452440	57452610	+	Primary
Zm00001d029085_T001	0.411765	170	Maize	Gene	-2.18657	-1.27416	0.618056	19	AGACAATAGATAGATGCATGCACTGCCACTTGAAACGCCTGAAATAAGCTTGCTATGTTTCTACCAGATAGTTTTGATAAATAACATGGTCGTCGCCTCGTTTGTAAATTAGCATGCATCAGAATCGGTTGAAAGAAGCTTGTAAACTGTAACCGTGCATGGCTCCTTCC	Chr1	57455311	57455481	+	Primary
Zm00001d029087_T003	0.447059	170	Maize	Gene	-3.19479	-1.33388	0.332394	24	GGCGCGGCAGACGGTAGCCAATAAAATGTGCCGGAGCTGAACTGGTTTTTATTATGTACATAATGGCAGTATAACAAAATTACTGAAGGCAGGTGGGTTGCAGTTGTGTGTTCGTTACTGTTTACTGTAATATGTCAAGCTGTCGGCTGCAATTTCTTTGCTGGCAAGCC	Chr1	57457625	57457795	-	Primary
Zm00001d029088_T002_2	0.376471	NA	Maize	Gene	NA	-2.31154	0.967033	6	AATGATTCTAGCGCATCCATAAATAAAGCAAATAATTTTTCATATGGTCATTAGGTCCTGACCGAAGTAGAGAAATGTTTTTTGCATGGCGGATGGTATCTGAGAAAACAGTTGTATTCTTGTTCAAATACGAGCAGTGCACTTTGATTCATGAGGCGCCTTCCATTATC	Chr1	57480684	57480854	+	Secondary
Zm00001d029088_T002	0.335294	170	Maize	Gene	-1.65426	-1.36712	0.777362	28	AGCTAATGTTATGTAATAAGTGACAAGGAAACAATGTCATGAATTATTTGCATTGGGTTTTGTTCTTGCCAGGTAGCTGATGTTATGTAATAAGTGACAAGGAAACAGTGTCATGAATTATTTGCATTGGGGTTTGACAAGTGAAAATAGAAATATACCCGTGTTTTAGT	Chr1	57481033	57481203	+	Primary
Zm00001d029089_T001	0.376471	170	Maize	Gene	-3.4266	-1.56525	0.745614	27	ACTTGAAACGCCTGAAATAAGCTTGCTATGTTTCTACCAGATAGTTTTGATAAATAACATGGTCGTCGCCTCGTCTTTCTTGTAGTACTAGTTTGTAAACTAATTAGCATGCATCAGAATCGGTTGAAATTAAATAAGCTTGTAAACTGTAACCGTGCATGGCTCCTTCC	Chr1	57483694	57483864	+	Primary
Zm00001d029091_T005	0.458824	170	Maize	Gene	-4.18987	-1.91284	0.375	14	TGTTGCTTGTGTTTTGGTGTACCTTGCTTGGCTAAGCAAGCCGATTCGGCATTTCGGCTCTTTCAGACGAGCAGGGCAAAACTCGCCGTGTAAAAAAACGATGATTCGAACTCCAGTGTCAATGGCTATTTGTAGCAATGGAGGTGGAGCAAAACTTGCTTGTGTATTTG	Chr1	57495577	57495747	-	Primary
Zm00001d029093_T001	0.405882	170	Maize	Gene	-2.70068	-1.63226	0.797523	26	TGATCCTACAAATAGGCTTGCCAGGAGTACAATTCACCGCCTGAACAAGTTGGCTGACTAGTGATGTCTTTCTAGCGCCCTGATGTAATATTGTACTACCACTGTACTGCATCCTTCTCACATGAGATATTGAGATCTGTGAGTTATTTGAACTCTTTAGTCTTTATTAC	Chr1	57596470	57596640	+	Primary
Zm00001d029093_T001_2	0.3	170	Maize	Gene	-4.26643	-2.14879	0.899408	17	TTGTACTACCACTGTACTGCATCCTTCTCACATGAGATATTGAGATCTGTGAGTTATTTGAACTCTTTAGTCTTTATTACTATACTTGTGGCTTTGGGGGAATAGTTTGCAATTGTGTTGTTATAAAGTATGAAATACGAATTTACATACAATATATTTTTTATTTGTAT	Chr1	57596560	57596730	+	Secondary
Zm00001d029094_T001	0.429412	170	Maize	Gene	-4.08942	-2.15027	0.0535714	13	CTAATTCAAGATAGGATAGTGAAAGTAGCCTAGAGTGGGGTGAGTAGGCTACATCAGAATTTTCTCACCTAAAACTTCGAGATAGAGTCAAATTCCAAGTTGCAGTGCAACCCGGTTCAGCTGGTATGAATACCGGCTGAACCGTTTTTGAACCTGCTCAACTTAGGTTA	Chr1	57689660	57689830	-	Primary
Zm00001d029095_T004	0.370588	170	Maize	Gene	-3.52241	-2.16646	0.723861	10	ATATGGTTCATTCTGAAAGTGAGTGTACATAGCAGAGTGAGTAGGGTTGGGCTATGGCTAACAAATCGTACATATGATCATGTAAAACACTGTTTTGCATTGCGAATTACACTGTTTACATTGTGTAGTTTGAAATAAGAGATAGAGATGAATAAGCTGCCGACTATGGA	Chr1	57696836	57697006	+	Primary
Zm00001d029096_T003	0.335294	170	Maize	Gene	-3.99114	-1.57351	0.68254	12	TGAGTAGGTTTTTAAACATTATCAATAGTTCAATTTTCGAAGCGTCTATTGTGGGCAACATCATGCCAAGGTGTATATACATAAGTTTTTATGGGTTATCTTGCTGATTATAGACGATGAACACAAGAGATGTAAAATATATGGTTTTGCAAAAATTCTTGTGGGCCATC	Chr1	57821771	57821941	-	Primary
Zm00001d029098_T001	0.452941	170	Maize	Gene	-3.78003	-1.95173	0.270833	22	GCTATTGTTCGACCGACGTGGTAGCGGTACAGAGGCGCCCTTTTAGTATTCAGGCCAGGGTAGCGTTCCAATGGACAGGGTTTGAGTGTGTTCTTCACATATTTGCAGGTTCGAAACCCAGATGAATTAATATGTTTGAGTTAGATCGATAGGTGAAAATTTGTCCACCA	Chr1	57991452	57991622	+	Primary
Zm00001d029100_T001	0.4	NA	Maize	Gene	NA	-2.67001	NA	19	GTCACTCTCAATTTTGACTCTATTAGGTCTATAACTGGTCGGATCATCTGTGTCTATGATTTGTGGGTCTGATTACATATTGACAAAGCCCACAGATAATAATAGCAAAATTATCAATCGCTCCCGCTGAGGAGGCCAGTTGCCCAGACTAATACGTTTGTACATTGAAT	Chr1	58018975	58019145	+	Primary
Zm00001d029101_T001	0.358824	170	Maize	Gene	-0.792265	-0.773525	0.954093	29	AATAAATCGGCATCCAGCAATTCGGATCTAATGATCAAGTTACCATGCTTTCCTTTCTAGCGACACATCCCGTGTACTTGTTACTAAGCTAAGCTCATATATGTAATATATGTGTGGGTATATATAAATGAAGTCTTGCCTGTTGTGGTTATATATCTCGTTTGAACTTA	Chr1	58046475	58046645	-	Primary
Zm00001d029102_T001	0.417647	170	Maize	Gene	-3.39081	-1.22362	0.582816	24	GCTTGTAATGTTAGCTGGTTTGAGGTGTGGACTACGAGAGTAGTTTTGTTCAGTGTCTGGTATCTAGTAGCTGAAGGTGTTTGCTTGAACTCTGTGAACTGTGATGTGGGATAATGCTAAGAAGATGAATAGATGATCGTTGGGTTGTCTTGTCGATTGTGCATTGTACT	Chr1	58055232	58055402	-	Primary
Zm00001d029102_T001_2	0.411765	170	Maize	Gene	-1.65923	-0.865892	0.736554	16	CCGGAGAAGAAAGACATCAAGAGGGGAACGGGGATGATCTAGTCGCGGGTTGTCTTACCTCTACTGTGATATATTATATTGTAGATATATCTGTATGGTTTCCTTCCTAGTATGTGGCATATGATGTATAATAATAATACGTCGAACGCTCATGGTACTGTGCTGTGTGT	Chr1	58055553	58055723	-	Secondary
Zm00001d029104_T002	0.423529	170	Maize	Gene	-4.36551	-1.95867	0.854167	24	CTGTATTTGTTATTTATTGCATTCGCCACGCATCGTCCAAATGAGTCCGATGCTATATTTCAGTTCTGATGATGGCCACTGGTTAACTAGAGTCACCTGTCTTGTATGGATCCCCACTTTTCAGACGCCGGTAAATTTGTATGATTTGCGAAATGTTCGACTGATCGAAG	Chr1	58182040	58182210	+	Primary
Zm00001d029109_T001	0.247059	170	Maize	Gene	-3.58886	-2.53983	1	17	TTCTCTTTTTTTTCCTTTTGTTTTTCTGGTTTCATTTTTATTTCAAATTTTCAGTTTTTTCAATTCAAATTTAAGTATGGGTTTAAGATTTTAAAAATTAAATGCACAAGCAATAAAGCTCCAGCATGAATGCAGAGTACATATTAATTCAAATTCAAGTATGGGTTTAA	Chr1	58183130	58183300	-	Primary
Zm00001d029105_T001	0.417647	170	Maize	Gene	-3.74929	-2.28418	0.737226	31	CATTTTCAATGGAGTCTTTTTTTTGCCGCCAATAATGTTGGTAGTCAAAGTGAACGCCGAATGCGCATTCCTGCGTTTTGGTTTGGTCGATGTATTTAATGCTGTCGACATCCCTCCAAATGACTGTTGAATGCAAATGATACTGTGAGCAACCTATCATCTGCTGTGTA	Chr1	58201366	58201536	+	Primary
Zm00001d029106_T001	0.423529	NA	Maize	Gene	NA	-2.03902	0.535211	1	CAACGGGCCCTGTGCCCAATAACGTGGTGCATTCATGCCAATTTTGTCACTGAAGGTGCATTGCATTCGTTGTAACGAAGTGTAACATTGTTTTGCCGATGGTTACCTCTTTTGTGTTATGACAAGTTTGGAGGATAGTTTTTGGTTCGCAGTCTAAGATTTCTCATTCT	Chr1	58277909	58278079	+	Primary
Zm00001d029107_T001	0.529412	170	Maize	Gene	-3.37843	-1.37841	0.025641	9	GATAGGAGAGCTGGCGGTTGCGATCTCTGGCTGTCTGTTGGGTTGGTTTCTGTAATGCGAGGTCTGCGAGGGGCGTCTGTGCAAAAGTGCGTGTGTAAAATCGAGCGGAGGCGGTTAATCTGTTGTTTACTTGGTCGGTTTGTGACGCTGAAGCTTCTGTGCGTGTGTTG	Chr1	58280825	58280995	+	Primary
Zm00001d029118_T002	0.352941	170	Maize	Gene	-3.27206	-2.72773	0.638374	20	GGTTGGTAATGTGGCCCTGATAATGTAAATACTATAGATATTCTGTAGAGAAATTTTGTTTAGGGATTTATTTGACTCGGAGAAGCAGTGAGGGGGGAAATAGATGTAGCTACGCTGATATTCGTTGTTGGTTTAAAGTTGTTTCAGATTAATTTGTTCTTGTGGAATTA	Chr1	58534868	58535038	-	Primary
Zm00001d029120_T002_2	0.3	NA	Maize	Gene	NA	-2.16479	0.894737	19	AAAAAATAATTCATTATTTAGGTTGTAAACATTTAGAGCCTGTGCAAGTGTACAGTATGAGCATCAGGAGTATTAACCTAGTGTTGATGTCTATACCTAATCTAATTTATTGATTAGAATCATTTAACATGAAATACATGATTATTTTGTATCTTCGTGCCTTCGTTAGG	Chr1	58742480	58742650	-	Secondary
Zm00001d029120_T002	0.441176	170	Maize	Gene	-3.00389	-2.17054	0.956522	16	TGGAGTAGTATACACATTGGTTGCTGCCTCCACTCTGGGCCATGTATCATGCATCTGGACATGACGGATGGTCTGGCTTGCAGTTGTCCTAACAACAGTTTTGAGTGCAACATATCACTGTCTGGGAAAGAAAAGAAAAGAAAATATACCATTTGTGTTGTTCCCACTCC	Chr1	58742701	58742871	-	Primary
Zm00001d029121_T004	0.382353	170	Maize	Gene	-3.81783	-2.11366	0.754286	32	TATCAGCACGAAGCGCGATGATAATATGATATGTTGTCCTTGAAATTTCCATGGCTACTGCGCCCTTGTCCTTGTGTTCTGGACGTTGGAAATCCTATGTATGGATCATATGGTTTTCAACCATCAAATCAAAGGACTCAGGTTTGTGTCATTGTTCTTTTATTATTATT	Chr1	58944803	58944973	-	Primary
Zm00001d029122_T001	0.488235	170	Maize	Gene	-4.43183	-2.21786	0.464286	24	GTTTCTTGCTGGCTTGCTGTGTGCTCCTGTCGACCTGCGCGTGTTGCGTTCTCGTCTGGTCATCGCCTGGAGGGCGATGGTTATTAGGTGCTTTTACGGTTTTACCATCCTGATATTCTTGATAAGCAGATCAAAGAAAACGATTACAGGAAGTTCTGGATTGGTTGCCG	Chr1	59021705	59021875	-	Primary
Zm00001d029123_T001	0.394118	170	Maize	Gene	-4.06314	-2.25568	0.600671	19	ATTCTAAAATATGTAGGTGCATTTCAGCGTAGTGTACTATACGAACGAATTAGGAACTAGCTGAAGGCTTTACGTGTACTCTTGTAGTCTTATTTCTAGTAGGGCTGGAGTTGGTGACTTTGACTGACGCAGTAAGAACTCTCTTAACTTAGGTCATGTTTGAATGCGTT	Chr1	59023855	59024025	-	Primary
Zm00001d029124_T002	0.458824	170	Maize	Gene	-3.72489	-1.8936	1	9	CTCTAGCTAATGCTTTAGCTGGGGGGGGGGGAGTGATTCTGATGTTTGGCTGTTCGTTTGTTGGATGACCAGGTTTTAGTTTGTCTGGCCATGCTTGGGTCGCAGCAATCTGTGGCACGATGAATATCATTTTGTCAACCTATTCTTCTCACATATTTGGTCGCTTAGTA	Chr1	59030267	59030437	+	Primary
Zm00001d029126_T001	0.405882	170	Maize	Gene	-4.10516	-2.19142	0.227273	18	ACTGTTTACCACCCCTCTTCCTTCCATTCCATTTCCACCTAGTATAGAGGTCAAACCTCTTCTCCGTGCAGTGACGGAACCTTTTCTTAATTTCCATCTTTTTACTGTTCTGAATCAAGTGATTAGAAAGAACATGTAAATTGTAACGAGATACGTTCATGTTCACCGCG	Chr1	59132666	59132836	-	Primary
Zm00001d029127_T001	0.417647	170	Maize	Gene	-3.50062	-2.75132	0.816667	18	TTATATCTCCCACAATGCTGTGCGCGCGCGCATGTATGCTTAATTGATGTACCGCAGTCAGTAACCTCGTAGTAGTAGCAGTATAGTTAATACGTTAACCTAGCTTGCTTTTGTCCCCCGTCATTTCATTTGAATTTATTCGGTGAGTTTAAGAATCGAAGCTAGTAGTG	Chr1	59251215	59251385	-	Primary
Zm00001d029129_T002	0.423529	170	Maize	Gene	-1.74346	-0.948442	0.582683	19	CTAGGAACCGACTGTGTACATTGTAATCAGAGTGTTCGGAGTCCTGAAGCTGAGTTTGTAATAATACACAAGCAGCCTTGCTCAGAAATGTACTGGGCAACAAATTGTCTGCCACATACTGTCAATGTAAAATGTATGAACAAGTTCCTCACTGGCCCCGCTATAATAAC	Chr1	59420905	59421075	+	Primary
Zm00001d029130_T001	0.435294	170	Maize	Gene	-4.48856	-2.4922	0.825688	31	TCAAGGCTTGCAAAACCAACTTGTACCGGAGAGAGGGAGGGAAATCGCCAAATTGGCGAATTAAGTTATGCGATACCGGGATTAATGTTTTTGTACATTGGTCTATCGACTTTCCATGGGTGAATTCATCTATGAGCTTCTTTTGCAGGGAAAGAAGGCATTCGTCAGCT	Chr1	59439339	59439509	-	Primary
Zm00001d029133_T004	0.352941	170	Maize	Gene	-3.43316	-2.4291	0.927254	41	CAGATTTACCAATGAAGGGACTCATCCTTGAATTTGACACCATACCCATATTCTTTATAGAACTGAGTGTATTGTACCTGTATGATAGAGGACAACTTTTCTCCTTGTTTAACTAATCAAATAGGCATAAACATTTTTCCTTGGTTTCGTATGCCTTTTTTTCTGTTCCC	Chr1	59785634	59785804	+	Primary
Zm00001d029133_T004_2	0.335294	170	Maize	Gene	-4.21976	-2.35318	0.949153	14	TAGAACTGAGTGTATTGTACCTGTATGATAGAGGACAACTTTTCTCCTTGTTTAACTAATCAAATAGGCATAAACATTTTTCCTTGGTTTCGTATGCCTTTTTTTCTGTTCCCTTGCTTCTCGGCCACTAAATGAAAATTTTTACCAGGTAACTAAGTTAATGTTCTTTT	Chr1	59785691	59785861	+	Secondary
Zm00001d029134_T004	0.352941	170	Maize	Gene	-3.38057	-1.65599	0.797386	28	AAATTGGAAATTATGTGAACCAAGGTTCTGGAATTCGGGAGCGGTACTGCTGCATCTTGTGGTAGTGTAACCATGCATTGATGTGTGTTTGTTTCAATGGGTATGTTTCATCATAACAGAAGAAACTCTAAATATTCATTTTTTTTATCCATTTTTGTTTTCTTTGCCTG	Chr1	59847264	59847434	-	Primary
Zm00001d029135_T001	0.494118	170	Maize	Gene	-4.06787	-2.07831	0.0100671	29	CCGCGCATCAGACGGCCGTGGAGGTGGTCTGATCTATACATCGGCAGAGATTGATCGATCGACACACACGCATGTTCCGGAGCTAGCTACATGCACGACTGACCTGACTATGATTGCTGCTCGATCATTCATTTACTTTGTGCTACTAGTATATGTATGCGTGTTTGACG	Chr1	59948252	59948422	-	Primary
Zm00001d029138_T002	0.523529	170	Maize	Gene	-4.26621	-2.27826	0	24	GTTTTATGGCCTGTTGAGAAACAGGCGTTCGATGAGCCCCTTTAGACCGTCGCTGAACGTGAACGCGTCCTTGTTGTCACCGTACATCAACGGCATGCTGGCGGTTATGTCGGCAACTCGCTGCACTGCTGGAAGTAGTTTGCTGTTCTCAAAGCGTGCTCCGTTTATAG	Chr1	60187698	60187868	+	Primary
Zm00001d029140_T003_2	0.411765	170	Maize	Gene	-4.05021	-2.20377	0.616949	22	AGAGCAAATCAAAGGGCTTTCTTCCTTTAATCCTTTTTTTTTGCTTCGTGTGGTTCTTTCAGCCATATGTACTATGCAGCTTGTGAATGTAAAGCTGTACGGAAGGTGACATGTTTCTAGCTTCGTATATAGTTGGAGCTCAATACAGCCAACCTGGTACTCACTCCGTT	Chr1	60225669	60225839	-	Secondary
Zm00001d029140_T003	0.441176	170	Maize	Gene	-3.87323	-2.07571	0.175277	26	CTCCGTCGACGTTGTCATCGCAGACGATGATACACTTCAGATTGATTGACGCAGTTCAGGGTAGTCGTTGGTAGTCATGCATATAGCTAGAAGATAAGCTGTTGGCTGTTGGTGCATGCTTCAGAGCAAATCAAAGGGCTTTCTTCCTTTAATCCTTTTTTTTTGCTTCG	Chr1	60225791	60225961	-	Primary
Zm00001d029141_T001	0.358824	170	Maize	Gene	-1.87166	-1.91675	0.919286	23	AGATTTATCCGACTCGGGACGCATTATTTGTACCACAACAAAACACGTGTTACACTATTGTAATACCAGATCTGGATACGAAACTATTTTTTAGGATGCTTGAACGAGTGGTATTTCCTTGGAGTGTGTATAACATTTATTTATTAGCTCAAATCTCTCTCTCTCTCTTT	Chr1	60322942	60323112	-	Primary
Zm00001d029142_T004	0.335294	170	Maize	Gene	-2.28351	-1.15028	0.985584	22	TGAAGTGGCTTGTGTTTTGAGTTGATCAGGAATCTGGACTAATCTGTATCAGAACTCTGAAGCTTTCAAACAATATGGTTGTCATCCCATCCTGTGTTTAATGTGTGTCAAATGTAAGATGTTTATTTTTTAAAAAAGAAATTTCCACTGATATTTTTCTGTCTTTGTCG	Chr1	60327656	60327826	-	Primary
Zm00001d029142_T004_2	0.429412	170	Maize	Gene	-4.06174	-1.26899	0.589928	16	GTAGCAAGCAACATGAGCCGGAATTGGCCACAGGATTTGTATCAGAAGGTGGCACAGTGCATATGAAGTGGCTTGTGTTTTGAGTTGATCAGGAATCTGGACTAATCTGTATCAGAACTCTGAAGCTTTCAAACAATATGGTTGTCATCCCATCCTGTGTTTAATGTGTG	Chr1	60327719	60327889	-	Secondary
Zm00001d029143_T002	0.370588	170	Maize	Gene	-2.44999	-1.64946	0.974218	26	ATTAGGTTTTCTTTCCTGCTCTTTAAGCAGCTGCGTTTGATGTTAGATTTATTTGAATGGAAGCTTAGATCTCTAGCGTTTCACTACACCCCTTTCCATTGTAACAGTCTGTTGCCTGCATAATCAGTTATCAATTCAACGCAAATTTTCAATCGGATGTTTTGGTGAAA	Chr1	60338841	60339011	-	Primary
Zm00001d029144_T004	0.376471	170	Maize	Gene	-2.13305	-1.83082	0.831357	10	AAAACATATTGAGATCAGTTTTTGGGGTTACCTGGTTTTTTTGGGGGACCTGGCTTGTATTCAACAATTACTTGCTCGGTCTAGATGATGATGGAATTTTTAACTTTTGCTGTTGTAACCCCATAAATTTAGTATGATGATTGTCATGGTAACTCTGCAACTGAGAGTCC	Chr1	60427149	60427319	-	Primary
Zm00001d029149_T001	0.347059	170	Maize	Gene	-3.85336	-2.04815	0.971106	37	TCCATATACAGTTGAATTGAATGACGTGTGTATATATTGCTGTCATGTGACTAGTAGCTACATTGCTTTGAGAGATCAAAACCTGTATATGCACCTACACATGTGATTTTGCCATGACGGACATAATAATAGAACCACTGCGTTTGATTGATGTAGTTATTAACTTATTT	Chr1	60535069	60535239	+	Primary
Zm00001d029150_T001	0.364706	170	Maize	Gene	-2.76212	-2.25733	0.935821	20	ACTTGTAGTAGATTATATGCCGACAATGTACTTGTAGAGATGTGAGCTTTTTGACTTGCTGATGATGTAAACACGACTCGCGATTCAATCATACCAAAGTATGATGATTGTCTAATTTGGAGGAAGAGAAATGTTTTGACTTGTTGCTTCAAAGAAGCTGATATCTTGTC	Chr1	60631254	60631424	-	Primary
Zm00001d029151_T002	0.352941	170	Maize	Gene	-3.84644	-2.57028	0.984772	20	GGGGGTCATCTTGATATTCTTTTTTTTATCATTCCCGAATGATTATTATTAGTAGCCAGTTCGATATTACTCCATGGTTGGTTGCTAGAGAAGGAATAAGCTCCATTCATATACCTAACTAAAGATATATATATACATGCATTCACTGTGACTGTCTCTGTCTGCTACTA	Chr1	60747834	60748004	+	Primary
Zm00001d029163_T001	0.435294	170	Maize	Gene	-3.86056	-2.22152	0.241071	31	TGTAGATTTTCTGGTTGTTTGTTGACAGCTCTTCTGCTCGTCCTGATCTTCTATTGCTTTCTATTCTTCACTCGTCTGTTTGAAGCATTGGGGGGATTGTTGATGCCGTGATTGTATTTAGACTGCATGATCCATGCCTCACTGATTTCCACGCCTTAGGGCAAAGTGTA	Chr1	60870764	60870934	+	Primary
Zm00001d029165_T001_2	0.205882	170	Maize	Gene	-3.4228	-1.88779	0.988235	19	CGTATATTTATTCGGTTTGACTTTTTTCTTTAATTTTGAATAAATAAGATATATAATGTGCAATACAAATTTATATTTTTGTTTTTAGCATTGAGTCTGTAAAAGTTCATAAAAGATAAATCTCAAATTTATTATATATCTTCTCTTCTTAAATAAGATTCGGATACAAA	Chr1	60879301	60879471	-	Secondary
Zm00001d029165_T001	0.394118	170	Maize	Gene	-4.02587	-2.55775	0.986842	17	TTGCAATTTGTCTGAGCAGTTTTGATACAAAAATTGCCTGCGAATGAGGCAAGGTGATTTTTCCCCTTCTCTATTCCCCTTGCTTGTATTATGGACATGCAGTAAAATTTTATTGAACATGCAATTTCCAATGTCAAGGATGATTGGATGAAGCTCTCCAGTCTCCACAC	Chr1	60879720	60879890	-	Primary
Zm00001d029170_T002	0.458824	170	Maize	Gene	-3.77137	-1.00362	0.25	26	AGCAGGCTAGAATAACATCCCGAAGACATCGTGAAATAATAATAATAAGAGCGCCTGATATGTGATCAGTGGTGTACTCGCCATTAAGCACCTGTGGCAACCGATGAGCTGAACTGTGTTGGACTGTTGGCTAAAATGCTGGTTCGCCTGAGCATGTGTCACATGTCTGT	Chr1	60934127	60934297	+	Primary
Zm00001d029172_T001	0.394118	170	Maize	Gene	-3.9532	-2.16941	0.703704	17	AGTGGTTTTTGTTTTGTTTTGTTTGATTTATTTGCTTGTGCTTTGGACAGCGTTTACAAGTTTGTGCATATATGGCGTGTAAAATGCGACCATGCATGAAACAGAGATGCAAGGCCAAACAAACAGGAACTAACCTACTGGTGGTTACATACACGTACGTACAGTTGATG	Chr1	60939985	60940155	+	Primary
Zm00001d029173_T004	0.388235	170	Maize	Gene	-4.01744	-2.00659	0.844681	29	TTACATGATTGCTTCTTGGGTCAAGGTCATTCAAACAAGGTTTCATCTTTGCTGGCTTGAAACCTGGCAGTAGTTTATAGCCCAGAATGTTTGTCTGTGGTTCTGGTGTTTCAGTAATGTCACAGTTATCAATGGCTCTTAAGTTTCTGCAATATCACAGTTTTCTTACA	Chr1	60950858	60951028	+	Primary
Zm00001d029174_T002	0.405882	170	Maize	Gene	-2.73039	-1.80322	0.188144	34	GAGGATGATGAGTAGCCAAGTTATTTGTTGTATGGCGTATGAATCCGAGAGTATTTGTTGAAAAACAGAGATGAACGCCTGCCTAGCTCAACTAGCTTGTAGTTCATGAGGCGTTTGATGCAAACCCAACTCAAAGTACGAAGTTTTCCTATCGTCTTTAGCTTGTATTT	Chr1	60997040	60997210	-	Primary
Zm00001d029176_T001	0.505882	170	Maize	Gene	-3.26851	-2.44477	0.0993485	11	CTAGAGACTCTACGGAAGGACACAACGGAGATGGAGCAGCCTGCTTGAGAAGAGGCGGAGGAGGAGAAGGAAGCGCTCAACCCGGACTCGTGGCCATCGACCAGCATGAGCCTTGTCGTCGTCTTGTTTGATTCATTTATCTGATTTTTTGAACAAAATTGCCCTTGTCT	Chr1	61016844	61017014	-	Primary
Zm00001d029177_T001	0.352941	170	Maize	Gene	-2.04289	-1.2809	0.995215	20	TTGCACTTTTTGTAACTATCGTACCTGAATCTTTGTAATAGGGCAAGATCAGTTTTGCTAGGTACCTGGTTGTATCGGGATGGTTATCTGTGCTGTCTACTACAAATACAGTTACATCTATTTTACTTAAATCAAGTGGAAGTTATCTCTAAATTTTTATTGCGGCTTCA	Chr1	61045789	61045959	+	Primary
Zm00001d029180_T002	0.4	170	Maize	Gene	-2.27442	-1.65674	0.798022	23	GATAATTAAAGCAATGGAACACGGCTGGAAAATAGCTGCCGTGATGTTGTAATGTATTTTAAGGGGGGCGTTTGGTATGGCTCAATCCTAACTTCAGAGTTGTAAAGTAGTTTTGGGAGCTGCAGTATAAATTTAATTTTCGACTTTTGGAACACAGCTGTCAAACACCC	Chr1	61233485	61233655	+	Primary
Zm00001d029185_T001	0.311765	NA	Maize	Gene	NA	NA	0.962963	11	CGCGGCGTACGTTTCATCAAATTCAATAAACATAAATATGTATAGGTGAGAACTCTATGAAATATATATGAATGTGTCATGTATATGCACGATGGATTATGAAATATGTATGTTATATTATTCTATAATAGTACACAAAATGTTTCTACCAGTGGTGTCGTCATAAGCTC	Chr1	61532470	61532640	+	Primary
Zm00001d029188_T007	0.388235	170	Maize	Gene	-4.2216	-2.68983	0.80226	25	CCCCGCTTCTCTATTCATCAGCTAGAAGTAGATATTCTCCCTTTTTGCTGATCAGACATTCCAATCAGTCATTGGTGCTATTGCACGGAACTATTTCATAGCATGTATAAACCCTTGGCTTGAGAAATATGTTCTGCACTTACTTTGCTGATATTCCTTGTCATATACTA	Chr1	61570219	61570389	+	Primary
Zm00001d029189_T001	0.394118	170	Maize	Gene	-2.64328	-2.23584	0.580947	26	ACTCTAGCATGTTGTTAGGCTGTCTCCAGCAAAACTTGTATACAGGCGTTTAAAACACTTTTTATACTGTAGACATGAGGCTTTCCATGCTTACGTAAGCATGAGGCTTTTAATAAGTGTTAATTAGAGCTCCAGCCTCACGAATTTTGTAGCTGTCTGTCTCTAGCTAT	Chr1	61571810	61571980	-	Primary
Zm00001d029190_T001	0.382353	170	Maize	Gene	-2.75789	-1.94792	0.521561	32	AAGACTGCAGTTAGATTAATAATAGTAGTAATAATTGTTGTATAGATTGGATTATTATAGCCTTCCAGACAGTACTCGCGATCGTGCACTTATTTATCTGTCAGCTCTATTCCGTACATACGCGAACCCATGGTACGCGCGTATGTATGTATCCATGTAGTGGTTCTTTT	Chr1	61641999	61642169	+	Primary
Zm00001d029191_T002	0.435294	170	Maize	Gene	-3.81278	-1.88406	0.373272	28	GCATGTTCCTGGTATAGCTCAGCTCATTCGCTAGTCACCACCCAGTTTTATTTTCTAGTTGGCATTACGCTATAAAGTGACTAACACGTTGTAAACAAACGGTACACACACAACTAGCATCCTATCGTGCCGTGAATTTGCGATTTGGTTACTCAGCTGGTGTTTGGTCA	Chr1	61642584	61642754	-	Primary
Zm00001d029192_T001	0.476471	170	Maize	Gene	-3.59157	-2.19994	0.0526316	21	TGGTAGAGTGGTAGTGGTAGACCGTAGACCAGACCGCCAGCTGCCGAAGCTGCGACTCAGAGAAAGAGAAGAGAGAAGAATCCAGTAGCCTCTTCGTTCGACTCTGTTCAGGCTTTAATTAGGCAGCTTATTAGCTTGCTTACTACTAGTACTAGCTTAGAGCATCTCTA	Chr1	61663668	61663838	+	Primary
Zm00001d029193_T001	0.405882	170	Maize	Gene	-3.51421	-1.7997	0.660685	37	GAGTGGGAGATTTGCAGAGGTGGAGTAAGTTTTGTTTTTTCCCCTCCAGAAGTGTAGGTAAATAATGCGCTTGGTGTTGCCGGGTGAGTTGATTGTTTTCGTGTTCTGTATGTAATTTGACTGGTTAATTAAGACCACTATGTTGTACTTATTACACAGGTTGAGTGTTG	Chr1	61664847	61665017	-	Primary
Zm00001d029195_T003	0.288235	170	Maize	Gene	-4.10819	-1.77277	0.744681	6	TACCTTGTCTTAGCATCAACCAAAGTATGGTTGTTGAATCTATTGTACTTGCTTTTGGATTTAAGTTATAGGATATTTAAACATGTTTTGATGTTTAATACTTGGATGCTTTATGCTTCAATTATATGTGGATGAGAGAAAAAATTGTGTAACTCACATTGTTTGATAAA	Chr1	61725256	61725426	+	Primary
Zm00001d029196_T001_2	0.352941	170	Maize	Gene	-3.82455	-1.93786	0.627346	20	ATTTAAACTGCTAGTTTCCTGGTTCCAAAGTTTTTTCACCAGAAATACTGGAGGTGTTCATGCCTTGCATGATTTGTACATCTTACCATGTTGTATGAAGCGATGAAATTGTAGGTGACGAAAAAGTAGAATAAGCATAGATTAACTGGTACGATTGTGGATTGTTATTA	Chr1	61783953	61784123	-	Secondary
Zm00001d029196_T001	0.370588	170	Maize	Gene	-2.55235	-2.09099	0.697913	27	AGCTGCTATAGGTGTTTGGACGTGGCATTTTATTTTTCACGGAAGCTGGTGTGAATTGTAGTTTTTTTGGTATTAGATTACAGTATTTAAACTGCTAGTTTCCTGGTTCCAAAGTTTTTTCACCAGAAATACTGGAGGTGTTCATGCCTTGCATGATTTGTACATCTTAC	Chr1	61784037	61784207	-	Primary
Zm00001d029197_T001	0.464706	170	Maize	Gene	-4.37289	-2.09757	0.114286	16	TGTTCGACTTCCTTACCATAAATTGGTGGGTTCAAATGTTGGATGCAAGACGATGGAACTTTCAATCGCACTGTAGGTGACAATGCACCGTGGATCCATGATGTAAGAGCGCAAACTATATGAATTGTGATCTGGGCCTAGTCAGTCCTGAACAGAGGCACGGTCCCCTT	Chr1	61901083	61901253	+	Primary
Zm00001d029197_T001_2	0.5	170	Maize	Gene	-4.2356	-1.38498	0.181818	25	GTGACAATGCACCGTGGATCCATGATGTAAGAGCGCAAACTATATGAATTGTGATCTGGGCCTAGTCAGTCCTGAACAGAGGCACGGTCCCCTTTCCCACTGTCTAGGGAATAAGAGTCGCCAACAGGAGTATGTAAACTCCTTGATTGCACGCTTCCTGAGTCGCCAAC	Chr1	61901159	61901329	+	Secondary
Zm00001d029198_T001	0.411765	170	Maize	Gene	-4.46639	-2.14028	0.411348	20	CACCCTACACATGTGAGTTTTCACTTGTATTGACTAAGGGAATGCTTAGACTTCTGTCCTTGTCAATATTGGATTGTTGAATACTTAGCCATTTGGATGTAGAACCCCAGGAAATGGTGCAGTATGTGATTTGGAGTGCTGGCAGCTTGTAAAACAAATCTGTGCTAGCA	Chr1	61904197	61904367	-	Primary
Zm00001d029200_T001	0.288235	NA	Maize	Gene	NA	NA	0.611111	18	AAACAGCACAATTTAACAGTCATAGTCATTGAACAGTAATCATGTACAGTAATTTAGGTACCACTTGCGAAAAAGAATGTTTAGTTTGTGTACATAATATGTGAATATTGAGATATGACTATTACCTCCTAAAAGTGATATTTTTGTTGGAAAATAAAATGTTCGTTATC	Chr1	62026495	62026665	-	Primary
Zm00001d029201_T001_2	0.576471	170	Maize	Gene	-4.00932	-2.48781	NA	21	GATCAAGAGGGCTTCTCCCGCAGTGGGGGGCACCAAGATGGGCGCGTTTGTAAGGAGCGCCTTTAAGTTTCTGAGGGCTTCCTCAGCCTCGGGGGTCCAAGTGAAGCACTCGGCCTTCCTTAAGAGGCGGTACAAGGGTATTCCTTTTTCGCCGAGGCACGAGATGAAGC	Chr1	62047186	62047356	-	Secondary
Zm00001d029201_T001	0.352941	170	Maize	Gene	-1.55128	-1.92678	0.889556	29	AAAGCCGGAAAGAAGAAATAGAAAGTGTTTTTTTGCCCTCTCCTTACTTCATTTCATTTTTCCCACTGTAATGATCTTCGTTTGCTAAGGCTGAACCTAAGAAATATATTGTTCTGTGCTGATCATGGCATATAGATGTATACTTTGAGCACCCCATTGTTTCATAATTT	Chr1	62065605	62065775	-	Primary
Zm00001d029202_T001	0.382353	170	Maize	Gene	-3.75964	-1.86057	0.83871	11	TGGAGCCTTCCTTGATTCTTTGGGCGTGCTATTAGCATTCTGAGAAGGGCAATATGGCTTCTGGCCCTATAGTTTGAGATTGTATAAAATATGTATATTATACATTGATAACCAGAGTGGGTTTGATGAATATGAATAAGGGATCCATATAAGTAATGGAGACTGTGTGC	Chr1	62214716	62214886	+	Primary
Zm00001d029203_T002	0.435294	170	Maize	Gene	-4.60804	-2.28229	0	26	TGTTTTCAGCTTCTTCTCGCTTGCTATTGTCTTCATGGTTCCTGCAGGGTAGGTAGGTGCTGTTGGATGTGTAGATCATGTAGAGGTTGGAGGTTGCTACCGATGCAGAATTCGTGGAGATTTCCTATTTTATTGAACTGTCTTTAGAGCAGCTTCAAGAGATGAGCTAT	Chr1	62216898	62217068	-	Primary
Zm00001d029205_T001	0.464706	170	Maize	Gene	-4.31816	-1.88911	0.482353	23	TTTGACACCAATATGCGGAACCTCGTGCCCCTGCCTCTTTTGGCTCCTCCTTCTGCCCTGTCCGAGCGATGGTGCCCAGAAACAAAGGTAGCCCATTATTGGTCCGAACAAATATCAATATAGCCAATTAAATAATATATGTGTCGTTGCAACGCACGAGTCTGATACTA	Chr1	62293793	62293963	-	Primary
Zm00001d029206_T001_2	0.447059	NA	Maize	Gene	NA	-1.60875	0.551724	5	TCCGTTGACAATTCTTGCATTGCTAGGCATGTTGATTTGGATTGGCTGTTGCACCGAATGGTTTGCGTCGATGGGCTACATCTACATGTGTGCGAGCATTGTACCCTTTGGCCTTGTTCCACTTGCAATTCCAATTCCAATGGTTGTTCCATATCCCATACTAGTTCATA	Chr1	62416871	62417041	+	Secondary
Zm00001d029206_T001	0.358824	170	Maize	Gene	-3.11692	-2.22293	0.818182	34	GTACCCTTTGGCCTTGTTCCACTTGCAATTCCAATTCCAATGGTTGTTCCATATCCCATACTAGTTCATAAGTCATAACATGACAACAGAATGCTCTTCTTTTATCTATTCCGCAGAGATGGGTACAATCTTATTTAACTGTTTCATTTGAAAGAACGTGTTATTATTCA	Chr1	62416971	62417141	+	Primary
Zm00001d029207_T001	0.411765	170	Maize	Gene	-2.40367	-0.999157	0.780347	14	AAGGAAGCGCTGCTCGCCATCATCGGCAAGTGAAAGGAACCCAGGGTGTCGTGTGGCCACATGAATAATAACACGTTCTTTCAAATGAAACAGTTAAATAAGATTGTACCCATCTCTGCGGAATAGATAAAAGAAGAGCATTCTGTTGTCATGTTATGACTTATGAACTA	Chr1	62417032	62417202	-	Primary
Zm00001d029208_T001	0.482353	170	Maize	Gene	-4.57917	-2.57864	0.333333	21	TGAAATTCCTGTGCTGGTTTGTAGGCTTGTAGCTGTATGTATGACAACTTATTAGGGTTCCGTTGAACCTGCTATGCATGCATGCTTGCTGCCCTGACAGTGACAGGCGAATGCGTCCCATGCACTTGAATATGAGGGTCTGGGTTCTGGACTTCTGGGACTCTTGAGTT	Chr1	62427069	62427239	+	Primary
Zm00001d029209_T003	0.4	170	Maize	Gene	-2.15961	-1.95176	0.834416	24	ATCAAATTATACATAGAAACATGTAATCGAATGTCCCGAGCCGAGCCTTCAGGGGTTGTAAATGCTCTTTGTTTCAGAGGATACCATTCTTGTCTTGTATCGGTAGTCGTTACTTTCTTCGATAGAATTGGGGGCCAGTTTTGCCTTTGCACTTTCTTTTCTTTGAACAA	Chr1	62466341	62466511	+	Primary
Zm00001d029211_T002	0.511765	170	Maize	Gene	-4.28417	-2.53818	0	29	TTGAGATCCGCACTGCAGCAGAGCTTTTGGTGACCCTACTTCCACTTGCACTCGCCGGATTGATGAAGCTCCTGCATGCATTGCATGCGGAGTCTCCAAGGGGATTTCAGCTGGCACTCATGCATTCAAGTAAAGGCTCCAATTCGAGATACCGGTGCGTTTCAATAAGC	Chr1	62493469	62493639	+	Primary
Zm00001d029212_T004	0.388235	170	Maize	Gene	-2.60161	-1.90051	0.66065	30	ATTGCAGAAAACTGCATATACGAGTGTAAATGTATTTTGCTCTTCGATATGGTTTTAGCTTTCGTGTTGTGCGAGGATAGCTCCTTAAGTGGGATGTGTGATATAGTCTTTTCTGTATAACACGTTGTCATGGAGAGATGCCTTTTAGACAAGTTTTTCCAGTGTTGTGG	Chr1	62494443	62494613	-	Primary
Zm00001d029214_T001	0.488235	170	Maize	Gene	-3.57904	-1.02805	0.495637	17	CCAGAGGGACGAGGGTTTCTAGCTCCAGTAGCCATGGACTCGCTCTGTCAAGGTGCTTCTTGACCGGGAGAGTCATGCGGTCATGCCACAGGAAGGTGGTATTAATGTATAATAACTCGTTCGAATCAATTACAATAACTGGAGTTTGTTAGGGAGTATAGCCCCAGGCA	Chr1	62510723	62510893	-	Primary
Zm00001d029215_T002_2	0.452941	170	Maize	Gene	-3.87572	-2.14257	0.554878	19	TTACGTCGCACAGGATTGTCCAGCATTCTCATCATGCTCGTTCCGCGTATGATGATCGATCACCAGCAGCTTTATCCGTGAGTTGTATAGGCTACTCTTTTATCTGCACATGGTTTGGGAGCATTATATATATATCCCCCTTGCCCGTCCATTATTCTGAGGTCGTTCTT	Chr1	62738732	62738902	+	Secondary
Zm00001d029215_T002	0.335294	170	Maize	Gene	-2.7861	-1.97353	0.640257	24	TTCTGAGGTCGTTCTTGATGTTGACCTTTCACGTGTTTTCTTTTTTTATTGTATTATAAAAAATCAAACTGGTGTAAATGGCATTACTAGTGAGATTTTTGTAAGTAATGGTGCATGGGCACCAAGGTGTATGCAACATATTTTTGTTGTAAGACTTCAGCTTCTATTGT	Chr1	62738886	62739056	+	Primary
Zm00001d029217_T001	0.364706	170	Maize	Gene	-2.7566	-1.96937	0.259316	25	CACCATGTGGTATAGAAAGTTTTAGAAGATCTGACTCCATAGGTAGATAAGGCTAGCTGCGGATTCAGTAAGTGTTGTAGTGATTCACATGTTTGAGAACTTGTAAACACTGTGTACTTATTAATGCTGGTTATTTAGTTCTCCTTAGATATTTCATGGGGAAAATAACC	Chr1	62743047	62743217	-	Primary
Zm00001d029218_T001	0.417647	170	Maize	Gene	-4.23648	-1.78107	0.338983	21	CGGATTATGAGGAATTTATGAAGCATTACTTTGCAACGAAGCTTGACGGAAGGAAGCACCTAGACAGATTGAAGTTGGAGCAGTAGGCAGTAGCTATCTCTACCGTATCTATCTCGCTGGAGGGACCAATAAATAATTTTTCTATGCGATAAATACTTCGTCCTCAAGCA	Chr1	62747230	62747400	-	Primary
Zm00001d029216_T001	0.441176	170	Maize	Gene	-3.47455	-2.19813	0.648276	30	CGGTGAGGCCGACCGTTCTCGTAGTTGACGTAGCGAGCTTGCTAATTTCGTAGACTGTAGAAACAGCTAGGGAAGTCTCCGGAACTGCTGCTTTTTGGTTTAGTGGATACTCTCTCTCTCTATATATCATATTTAATGCTTTCACTATCGAAATCGAAATCCAGGCCTTT	Chr1	62748917	62749087	+	Primary
Zm00001d029224_T001	0.4	170	Maize	Gene	-3.17186	-1.67252	0.318113	39	ATAGCGGCCAGAATCAGGTGAAAAGTCGAACCAAACACGGCATGATTTCTGAATAGGGTTGTGGCGGCCAGATTCTTATTGGCTTTATGTCTCAACAAGCCTATATTATGCTGGGTCGGGCCACTTATTCATAAGCAATTTTATTCTATCAAATAGTACTTTGATCTTTT	Chr1	62996257	62996427	+	Primary
Zm00001d029223_T004	0.452941	NA	Maize	Gene	NA	NA	NA	11	TAGATTGTACTTACTATTTGTTGGTGCCAGTCTCCGATTCCATTGCTGATGTCCGTTCCTGAATTCCTCCTGGCCTCAGCCGAAACTGTTGAGAGTACACCGTACATATATGCCAAAAAAGAGTGAAATACAAGTCATTTTGCCCTTTGCACCTCTGCTGTGCTGGTGAC	Chr1	63025576	63025746	-	Primary
Zm00001d029228_T001	0.376471	170	Maize	Gene	-3.27968	-3.30775	NA	10	CCAACGGCTCCTCCATTTCATTCTATCTCAAAATTTTACTTTGTAAATAGTATCATCTATAGTTTCACGTCAATCCGCTTTGCATACCTTTCTTTTTGCCTTCGTTCGGTTGTAGTATTAACATTGGTGAAGCACGTATGTTTTTACGCTTATTCAGCTCCTAATCACGC	Chr1	63126820	63126990	+	Primary
Zm00001d029226_T001	0.358824	170	Maize	Gene	-3.66459	-1.72001	0.823881	17	TTCGTAACTACTATTGTGCTGTACTACATAACACAGGAGGAGTCCTACCTGTAAGTGTCAAATTTCATTATAGCTTGCTAGTCAAATGATTTACATTGGCACTTTTATGTGGAACATTTTCTTAAGTGTACTTGCAAAAGGCTTGGTACTAAAAGGCTTTGTTGTTGTTG	Chr1	63129371	63129541	-	Primary
Zm00001d029227_T001	0.423529	170	Maize	Gene	-3.84466	-1.96865	0.936404	27	TCATAGTCATAGAATCGCCGTTGGCTGATGTCCAGCTTGATTGGTTTTACGTGTAAAATGGAAAGGAAACAGGTGATTTCAGGACGTTCGTGTGTATATAGAAGGAATTGTAGCGCCCCCATTGATTTATACCATCTCTCAACTTCCACTACTTTCGGTTGCGGTGAATT	Chr1	63132093	63132263	-	Primary
Zm00001d029231_T001	0.452941	170	Maize	Gene	-4.15268	-1.2631	0.442623	16	CAGGGCAAGGAGTACCGATACCGGGGGTTGCTGAGGTGTAATTGTCTAAGATGCATCCCTTTATCTAGTTAGGATCAGTCCCCCAAGGAGCTCAATGATATCAGGCTAGCGCAACAATAAATTAATAATCTGCATTGATCACTGATGTTCAAAGACACCATGGTGCCGTT	Chr1	63214848	63215018	-	Primary
Zm00001d029230_T001	0.423529	170	Maize	Gene	-3.37921	-2.12398	0.1875	30	AGGTCCTTAATATATGGTGTGATATCAGCAAAATTCATTATCAAAACCCCTTAGGGCTGGTTTGGTGACCAAGAAAATTAAGAGGATCGAATAGCATGGGGATTCCTCCCGTTGATGTCCTCCATTTATCTGATCACCAAATCGGCCCTTAGAGTGTAAACGCTAGTGGT	Chr1	63236349	63236519	+	Primary
Zm00001d029233_T001	0.5	170	Maize	Gene	-4.15455	-2.17146	0	21	GTGGGCTCCAGGGTCCGCAACCGCAAGGCGCTCTCCAAGTAGTAGAGAGGTGAACACGGTGGCCGGTGGGATTTAGGAAGAAGCTAATGATCCTGGTCGTTTATGCAGCAGCGATCCTTACATTTGATTATGGATATCAGGATGTGGTTTAATCTCTGTGAGATCCTTTC	Chr1	63272961	63273131	+	Primary
Zm00001d029234_T002	0.352941	170	Maize	Gene	-2.34295	-1.78508	0.964782	21	ATATTGCCAAGGCCAGAACCATGTATATCACATTGCACATGTAGCCTTCAAGAGTTGTATTTTTGGAGGTTTTTTCTTTTCTTTTGGACTCAGAAAACCATAGCAAAGTATTCTCTTTTTGAAGGAATTATATACATGATTTTGGTGACCAAGGACCGTTGGATTAATTG	Chr1	63275794	63275964	-	Primary
Zm00001d029235_T001	0.335294	170	Maize	Gene	-3.75274	-2.31452	0.951456	26	TAATTTTGTATATATAGATATATAGAACCTGTTGTAAATTTGTACAGATTATTATTAGTATGCATGGTGGGGAGGCTCATGCTGACAAATGTATGTACAATTGTACCGTATATCTCGAGTTCATGGTAATACAACACATAGATTCTATGCACACTACCATACACACCTGT	Chr1	63282653	63282823	-	Primary
Zm00001d029237_T003	0.311765	170	Maize	Gene	-3.49026	-2.04394	0.802784	31	GTGTGTTGTTAACTATTGTATATAGTGTTATAATTACTGTCCTTTATTCTTGATGTTTGTTTTGTAGTTGAAACTCACATTGTTTTTTCATTTCCATCTCGATTTTGTATGCCGTGACCACGAAAGACTAAATGTTTTCTTGCGGTTTCTAAAAATATAGCTCTCTATTG	Chr1	63324778	63324948	+	Primary
Zm00001d029238_T001	0.447059	170	Maize	Gene	-4.17205	-1.95845	0.372093	34	AGTCCTGGCTCCTCCTAGATCATCTTGAGATTCTCGTGTCATGGAACTGCGGGAAGTACGACGAATAAGATTTATTGAGCATGTGTGCGTGCCTGCATTCTGCTACTCTGGCTGTGAGATGAATCTATTATCATAAGCAGCTGTTACTCTACGTGATTCGTCATTCACAT	Chr1	63327720	63327890	+	Primary
Zm00001d029241_T001	0.511765	170	Maize	Gene	-2.06007	-1.36185	0.494444	10	GCTCGCCGTGCCGCGCTTGGTCCCGCTCGAGGCCGTCGCCGTGCCCAGGCTGCCACCACACCTGTATGCCGGGCCATGATGCATGTCTATGTTTGTTTTTGTAGGCGCATACAACTGTCTCGTAATAAAAGATACATATCTTTTCTCTGTACATATACACCTAATAAAGA	Chr1	63375023	63375193	+	Primary
Zm00001d029250_T001	0.417647	170	Maize	Gene	-3.30629	-2.11003	0.431373	27	ATCATTAATATCGGCAGGGGCGGACCCAGCGGGTGGTCCATATGGGCCACGGCACACCCTAAGATCATACAAGGTTACTTAGCATAGTGGTGTAAGTACTATCTTTTGAACTTGACAGTCAAGGATCGAGCCTCATTGATGTCTATTTTTTGTTTCTTTTTTTTATATTT	Chr1	63608675	63608845	-	Primary
Zm00001d029248_T002	0.429412	170	Maize	Gene	-4.31412	-2.11315	0.6	27	AGGGGGAGACAATTGAGTGATGAATTTGCACTGTTGTTGTAGTGTCTGTGCTATGTAGCAGGCTAGAAGGCATATTTGAAAATTTGCTGCGACTAGCGTTCCAGTACCATTATTTGTTTAGCAGATGGTGCGGCGCTGAGCCTTTTTTCTAATCATGTTTGTTTGCTTGC	Chr1	63711324	63711494	+	Primary
Zm00001d029249_T001	0.358824	170	Maize	Gene	-2.43168	-2.07144	0.5	32	AGAAAATTGTTAGCAGGCAAGAGCATTTCAGTTGATTTTGTTGGTCCCAGACTTATCATTTGATTGCGGTCCTAGTACTTGAATTTTTGCTGCGTGCCTAAAGTCGTATGCCTATTTCATCTGTACTATCAGAGAAATGCTAGTTCTTTTAATCAACAACAGTTTTTTTT	Chr1	63752487	63752657	+	Primary
Zm00001d029251_T001	0.335294	NA	Maize	Gene	NA	-1.94275	0.965517	10	ATGCTGTAAATATTCGCCTCTTGTAAATTATTGTGCATGGCAGGTGAATGATTTCGCCTCTTGTCGATTCTCCTATATTTTAGTCTCTTTGATATATGTTATTTAGGACAAAGATACGGTCTACAACATATGCTTATCTTCAACTATTTCATTTTCTGAGTTTTCTCTCT	Chr1	63834298	63834468	-	Primary
Zm00001d029254_T001	0.452941	170	Maize	Gene	-3.40835	-1.37104	0.64	39	TCGATAGATATGTATACAAGAAACAATATATATAATTCTCACGTCCTCCCGCTTCCCCTCCCTTTCTCTCCCGCACCACCTCCGTGTAATACGTAGTGTACTGTGTACCCTATGTAGGTTAAGGAATGCTGCAGATTCAGATTACGCATTATGTACCGTGCCCCTCCAGA	Chr1	63859885	63860055	-	Primary
Zm00001d029254_T001_2	0.347059	170	Maize	Gene	-3.92351	-1.42091	0.628378	18	AATGAATTTACTTCACACTACAGAATAATTAATTCTAAGATGGAAAAATGGGAATTTACAGGACACAGCAGAATAATTCCAAGATGGAAAACGAATGTACCGTCAGACCTCTGCTCATCGATAGATATGTATACAAGAAACAATATATATAATTCTCACGTCCTCCCGCT	Chr1	63860002	63860172	-	Secondary
Zm00001d029255_T001	0.388235	170	Maize	Gene	-3.03182	-2.20175	0.84375	16	CTTACTCTAGCATTTTTTGCAGTTGTGGTGGAGCTTATCAAAGTGCTGTGGCTCCTATAGGTCAGTGTAGATTTTTTTTTTGGTGAAGAGTCAAAATAGTTGTCAGCTTGTACCATTCAGTTCGAGAATAATGTCCAAGGCTCTTTGAGTAATGCTTTGAGAGACATTTC	Chr1	63865380	63865550	-	Primary
Zm00001d029256_T004_2	0.423529	170	Maize	Gene	-4.05504	-1.91084	0.203966	33	TCCAGATAGTATGATGCCATTATGGATGCCTTGAATTGTGTTCGGAGGCTGGAGACTGCAGACTATCTTTTCACCAATCTTCTCTAAGAGATGAGTAGGGTTGTAGTAAACAGATACTTGGTAGTTGTATTACAGGTGATGGTTTCGGTTATGAGGTGCGCTGTTGCTTT	Chr1	63872625	63872795	+	Secondary
Zm00001d029256_T004	0.447059	170	Maize	Gene	-3.89022	-2.01059	0.969789	24	GGTTATGAGGTGCGCTGTTGCTTTTGTGACGCTGCTTTAATGCTTTCCCAACCGAGGGTAGTAGGGTACCGTCGTGGAATTTTGCGTGTTTGTTTTTTGGCTACAATATTACTAATACTAGTAACTTGCTCGCTTCGAGCGCGAGTCTTTATCTATGTGTCTACACATCC	Chr1	63872771	63872941	+	Primary
Zm00001d029258_T001	0.417647	NA	Maize	Gene	NA	NA	0.846154	2	GAGATTGGTGAGGCAGAGAGATGTTCCTCCATGCACTCACTAGTACGTACGATCCATACCTATTGCTCCTGGATTCATGAGATCGTTAATAGAGGTGATGTAAAACTTTGCAAAGTACACATGAATTTGAATTTTGATGATCGGTTGACGAAGCCTCTTTCACACCCAAA	Chr1	63930114	63930284	+	Primary
Zm00001d029260_T003	0.476471	170	Maize	Gene	-2.92003	-1.55868	0.279534	9	GCACCGTTTTAACCGCCTCGGCGCCGCCTTTCCATCTCGCTGTGCTGTGTTTTTTTTTTCAGTCGGGTGGGTTGTAATCTGTTGCTAGGAGATGCGACAGTAATGTAAGCTTGGTGCGGTACACGTCTAATTAATTGTGTTTGACGTGTTAGCGTTGGTGTTGAAGCAAT	Chr1	63980077	63980247	-	Primary
Zm00001d029263_T001_2	0.464706	170	Maize	Gene	-3.81801	-2.27926	0.212389	19	TAATCAGCAATTCAGTCTGCACTGAAATCTGCAGCGAACTCCTCTAAGCCTTGCCCTTGGCGGCCTGGCTTGAACTATTGTTGTGTCCAGCAGATAGATATATGGCCGTGTAAAACACTATTTTGCATTGTAAATAGCGCTGCTGTGCTCAGATAGCCTAAACCCAGGTG	Chr1	64042635	64042805	-	Secondary
Zm00001d029263_T001	0.411765	170	Maize	Gene	-4.65945	-2.7546	0.771028	26	TCTGGACTCTGGACCGTTAAAATGGAGTTGTTTGAAAGTAGGTATGCAAGAGTTTTGCCACGGCTTATCTTTCTTTTTTTGTGTGCGGGGGAACAAATGAGAAACCCAACCATTGTGAGAATTCAATAACACTGCCTCATTCTTGACATCATCATTTGGGATGTCACCAT	Chr1	64042954	64043124	-	Primary
Zm00001d029264_T004	0.405882	170	Maize	Gene	-4.1573	-2.30811	0.767591	26	AACAGATCATCTTAGCGCAATAGGTACTCTCAGTAGGTGTATATTTGCCCTGCTTTTCGCAACATGGATCGACATTGTCCTCAAGATGTTGAGAGGAATGTACAGATTTGATTTGGGAAGAATGGAAACCCTGAAGGATTTGAGGCTGTTATTTTGTTTGTTAGTTCCAG	Chr1	64216235	64216405	+	Primary
Zm00001d029264_T004_2	0.405882	170	Maize	Gene	-4.03142	-2.3933	0.171053	21	TATATTTGCCCTGCTTTTCGCAACATGGATCGACATTGTCCTCAAGATGTTGAGAGGAATGTACAGATTTGATTTGGGAAGAATGGAAACCCTGAAGGATTTGAGGCTGTTATTTTGTTTGTTAGTTCCAGTAATGCAGGCATTGCCTTCATTTGTGTTGTGCACCTATG	Chr1	64216274	64216444	+	Secondary
Zm00001d029272_T002	0.388235	170	Maize	Gene	-1.87761	-1.22201	0.938885	9	GGTGAAGATGAACTGCCCCGAGGTTTGTGGTGTTTATTAGAGTTTCCTGACGACGAAAAAAATGGCGAGGAATGTTTGGATGTATGGAAAACGAACCGTGTGCATGATAATGTAAAAAATGAGAAATAAATTGCAGGGAATTTTATTCGTAGTTTGGATGGTGCGTTTTA	Chr1	64476186	64476356	+	Primary
Zm00001d029272_T002_2	0.370588	170	Maize	Gene	-3.23586	-1.30657	0.87619	27	ACATGTGGAGTGAATAAGAATGAGGAATCATTCATGGAGTTATGTGTGCTTCAAAATGTGTAAAAAAACAGCTCTTCTCAAAGAACATGTCCAGGCAGTACAGATGTACAAATATCCAAAGTGGTTTATATGACAGGTGCTATTGTTCTCAGAGATGTGTTTCACTCTGT	Chr1	64479523	64479693	+	Secondary
Zm00001d029281_T001_2	0.417647	170	Maize	Gene	-4.72629	-2.01767	0.111111	12	TTTGGCTGTGTATATGGTACAGAGATGAGATCTTAAAACCAAACCAGTAATTATGACAAATACTTGAAAGAGCTACAGTACCGAAATACTCCAGTTGGTACTCGCTGCACTTCATGGGCGAATATATAAAGGGTGCCGGTTGGGCCGTGTAACACATTCTGAATTCCGAA	Chr1	64728639	64728809	-	Secondary
Zm00001d029281_T001	0.405882	170	Maize	Gene	-3.50589	-2.20356	0.900763	19	AACAATTCTTTGTGCCTGTATATCTATTTTGTCTTGTTAACTCCGAGCCCTAGGTCTGTATTCCTGCGTCTGGTGTTTGTACACCGCTGGCCGTTTGGCTGTGTATATGGTACAGAGATGAGATCTTAAAACCAAACCAGTAATTATGACAAATACTTGAAAGAGCTACA	Chr1	64728732	64728902	-	Primary
Zm00001d029285_T004_2	0.370588	170	Maize	Gene	-2.81223	-1.79307	0.873239	16	GTAATTAGGATATTGCTTCTGTGCTGGTATGCAAGTATAGTTCTGAAGGCCAGCCACCTGTTCAGCTGTTCGTGTCCCTACTTGTTGTCTTTATTGTTCATTCATCATCTTAATGGATTGTGATCGTAATTCCTAATCGTTTTATGACTGATTTGTACTGTCATTATAAT	Chr1	64846647	64846817	+	Secondary
Zm00001d029285_T004	0.382353	170	Maize	Gene	-2.86086	-1.64025	0.997845	19	GACTGATTTGTACTGTCATTATAATTGTCGAACCTCCAAAAAAAAAAGTTGCCGTCGAGCATCCGAGGTATTTATTAGTTTGAGTGAGTAATGGGATTCACCATAACACTGTAAGCCTGTTACTCCAATGCCTCTAAAGCATGTTTTTTTCAGTCTCAGCTTGTTCGATA	Chr1	64846792	64846962	+	Primary
Zm00001d029286_T001	0.447059	170	Maize	Gene	-4.05304	-2.64981	0.315789	23	AGGGAGGTATCAGGTCTGTGTATCAAAGGACGTGAATGGATTTGCCCCCGGTACTACCGGAGCAACGCAGGTCCCAGCATTTTTGCTATCTGCATAGGAAGTTCTATATTATTTTGAGAAGAGCAAGACAGAAAAGTAAAGCTTTTTTATGTGTCTCCTGAGTGGCTCTG	Chr1	64852780	64852950	+	Primary
Zm00001d029287_T001	0.411765	170	Maize	Gene	-3.2139	-1.89336	0.681818	23	ACCATGAGAAAAGATCATTTTTACCGGTAGATTTCTCTAGGCTCGAGCAGCAGCAGCAGAAGGGGAGTTTCGTCTGTAATTCTCATTTTCTGTCTGCGCTGCAGACTAAGCCGCCTGGTCTTCTCTTATTTTATATATAATAACTTATATAAAGATTGTCCTATCGTGCG	Chr1	64853465	64853635	-	Primary
Zm00001d029289_T001	0.447059	170	Maize	Gene	-2.59193	-1.83047	0.0545179	16	TACGTGCACGCGCCTGTGGATTATATCACGCTCCAGCCTAAGTTCGGCCTTCCCATAGTTTTGAGGCCACTCCCGGATGTATGATGATGTGAAATGGATGTGTGTATGTGTGTAGCCTGATAGCTGATTTTTTTTTTGGGGTCTAAGTATACATAAGAGGTCAGTATTCA	Chr1	64919275	64919445	+	Primary
Zm00001d029297_T002	0.411765	170	Maize	Gene	-4.14001	-3.11793	0.846154	32	TTTTTCAACCATGTTTCAAATTCTGGCAGTCCATGTGCCTTTTCTTGTCTTCTGCGTTTTGAACTTGCGCTGCATTCTTGGGCGGTCTGAATTGACGTATACAGTTTTTTCACTTTTGATATTAGGGAAAAAAGGGGTTCTTTTGAGGGCAGATGTCTTTTCCTGGCGTT	Chr1	65316116	65316286	+	Primary
Zm00001d029299_T001	0.470588	170	Maize	Gene	-3.67279	-2.10037	0.441281	24	TGGTGTGCTACGAGGAGCAGGCCGCGGGCAACGGATGCGTCATCCTCTGAGGATCGAGTGCTTCTTGGTTTGTTAGTTCTGGTACACGCGCCTTCAACGACCAAATGACATTATATGACATGAATATATACGACATCGACGTTGATAGTCTCTACTTCTCTACTATACTT	Chr1	65437486	65437656	-	Primary
Zm00001d029303_T001	0.352941	170	Maize	Gene	-4.1857	-2.72233	0.917293	24	TGAATTATTTGCAGTTTGCTGCAGTAGCATCAGTTATCTAGATTTCTAGGGACGAGCAATCTGTGAGTTGTTTTTGTTGCACTATTGCTGCTTGCTTTGCCTTTACTAGTTCAAGTATCAATTCTTTATAAGAGTTTTGAGTTTCATATCAATTTTGAGGTTTTGGCCTT	Chr1	65496431	65496601	-	Primary
Zm00001d029303_T001_2	0.405882	170	Maize	Gene	-4.02084	-2.22044	0.652174	30	AAAGTCCCAACATATCATGTCCTTTTAGTGAGAAACTTACTGTAAAATGCATCCTTGGTTATTGAGTCTGCTTCTGCAGCTGCTAAGGGCAAGGAGCAGATTAACCTTATTACAGAGGCGATTTGGGGCAATATATTTGAGCTGAGGGATATCTGAATTTTGTGTCAGCT	Chr1	65496854	65497024	-	Secondary
Zm00001d029305_T001	0.405882	170	Maize	Gene	-3.89489	-2.59543	0.211538	22	TTTTGAACCAACGAACCTTGATGCAAATTCACAGATACTTAGAACCAATCACTGAGTCCCGAGGGCCACTTCACATATACTACTGCTACTGTACTGCTAGTGTTTTTTGTGAACTATTACTAGTAGTAAGGAAGAAGTGCAATTCCAGGGAATATCTGGAGTTCCTCTCA	Chr1	65547888	65548058	-	Primary
Zm00001d029313_T001	0.4	170	Maize	Gene	-3.13277	-1.63994	0.683636	21	TGGTCATGTAGATAGATCTCAGGTCGGATCTGTATCATATACGTATAGGAGTCGTAACTACGAAGCGAATATGTATCTGCACGTGATCTGGGACAGTTCTGATGAGCGTATGCATGTATTACATGATGAATTACACTTTTACATGTTTGGAATCAGAAATGTAGGACGCA	Chr1	65618854	65619024	+	Primary
Zm00001d029314_T001	0.405882	170	Maize	Gene	-2.5216	-1.54805	0.668274	21	ACACACGGTTTGAGTCCTAAGTTTGAAGATTGAACTATCACGACGCAGGCAGACCAATCGATACGAAAAAAACAGGATGTTGCGTCCTACATTTCTGATTCCAAACATGTAAAAGTGTAATTCATCATGTAATACATGCATACGCTCATCAGAACTGTCCCAGATCACGT	Chr1	65618934	65619104	-	Primary
Zm00001d029319_T001	0.447059	170	Maize	Gene	-4.45734	-2.06835	1	22	AGGTTGCTAACAGTATGAACTGTGTTGTGTGATAGCAGAAACCCACTCCCTCGCAGTGCACTGCAAGGTCGCGCTGGTATTTGTGCCCAGTTCTCCTATGCCAAGAACAACTACAACGTGATGATGAAAAAAAAACTTCATAGGCAGTTTAACCTGTTCTAAGTCCTAAC	Chr1	65849978	65850148	-	Primary
Zm00001d029321_T001	0.441176	170	Maize	Gene	-3.79146	-2.33662	0.613636	36	AAAAGCACTATACGAATTTGTATTGTAGGCTAGTGTTTTGTGATTAGGAATTAGTGGTTCCGGGGAAAAGGATTCATGCTCCCTCCAGTTTCTGCTCGTGACATCTTGCTTACGTGTGTGCTCCAACTCTCCATACTTGTTGGCAACATCAAAGACGACTCCCTCAAGTC	Chr1	65854847	65855017	-	Primary
Zm00001d029324_T004	0.382353	170	Maize	Gene	-3.83643	-1.77503	0.684982	23	GCACTCTAATCAGTTTGTATTGACAAAATCATGAGGTGATGGCTGTCTTGGATCTTGTCAAGATCTGTGACAATGATATGAGCTGATGACTGCGAATAAGTTCTCTTTTGCTTATTTTATCCGTCAAATTCAATAAGCTGTGATTGCTGCATGATCTAGTGTTGGGCTTA	Chr1	65941443	65941613	-	Primary
Zm00001d029325_T001	0.376471	170	Maize	Gene	-3.5961	-1.62116	0.659574	34	TCACTATTTATATACATGTAATATTGGATTCCCGTGTTCAGTGTCCTTTTGTATCAATTTGGCTGCATAGTGTCTTGTGGCACTTCAAAGGACATAGATTGTTGACGGGCAACCAAACCTCAAGAAAGTATCTTGTATTGTTTCTTGTCTCGTGTGGTTTGTTCACTATA	Chr1	65990991	65991161	-	Primary
Zm00001d029328_T002_2	0.358824	170	Maize	Gene	-3.62241	-2.27316	0.883495	13	TTGCACAACATTGTTAACCTTCGAAATGTTGTTAGCGGAATGGTTACTATTCGTTCATTGAATCTTCTGCCAATCTGTTTTATGTAAATGCTGTATCGGATTTTGATGAGCAAATTCTATTGCAGTGCCTGGAACGATTGTGGTTTTGGCATAGTAAGTTTCATAAGATT	Chr1	66121557	66121727	-	Secondary
Zm00001d029328_T002	0.376471	170	Maize	Gene	-3.66504	-1.94376	0.90818	37	CTTATATTCCTCACTACATTACTTTGTCTTCCTGTGGGCCTATGTTTTTAGCCCTGCCGCAAATGTTCTGAACCTATGTATTGAAAGGTCGCATTTGAGACTGCATGTATTTGCTTGTTTGAAACCTGATTCAGTTTAGTGATTTTGTTGAAACACTTGTTTCCTATATG	Chr1	66122746	66122916	-	Primary
[truncated: 58,567 more rows]
