# Supplementary material for: Arabidopsis and maize terminator strength is determined by GC content, polyadenylation motifs and cleavage probability
Source: Nat Commun. 2024 Jul 12;15:5868. doi: 10.1038/s41467-024-50174-7 (PMC11245536; doi:10.1038/s41467-024-50174-7)
Supplement: Supplementary file 5 — Supplementary Data 2 [file 41467_2024_50174_MOESM5_ESM.xlsx]

## Sheet: Supplementary Data 2
id	GC	length	Type	Val_group	n_bc	Tobacco_strength	Protoplast_strength	final_seq
AT1G01920_CDS	0.382353	170	3*tobacco	in_silico	23	-1.95234	-1.34713	ATCATGGGTTTTTCCCACGAACCACATCAGTAATTAGAGAAAGTGATGAGAAGGAAACAGTGAGATCCTGTAATTTCAGTTGGTCTGGGAAGTGTAAGATGCCCACATATATGAATAAACTAGTTTTCCCAGAAGATTTTATGACTGGCTTAAGGACCATTGTAATGCAA
AT1G01920_CDS	0.352941	170	10*tobacco	in_silico	32	-0.598044	-0.495456	ATCATGGGTTTTTCCCACGAACCACATCTGTAATAAGAGAAAGTGATGAGAATAAAACAGTGAGATCCTGTAATTTCAGTTGGTCTGTGAAGTGTAATATGCCCACATATATGAATAAACTAGTTTTCCCATAAGATTTTATGACTGGCTTAAGGACCATTGTAATGCAA
AT1G01920_CDS	0.388235	170	3*maize	in_silico	17	-2.57684	-0.713998	ATCATGGGTTTTTCCCACGAACCACATCAGTAATAAGAGAAAGTGATGAGAAGGAAACAGTGAGATCCTGTAATTTCAGTTGGTCTGGGAAGTGTAAGATGCCCACATATATGAATAAACTAGTTTTCCCAGAAGATTTTATGACTGGCTTAAGGACCATTGCAATGCAA
AT1G01920_CDS	0.376471	170	10*maize	in_silico	32	-0.879029	-0.00717328	ATCATGGGTGTTTCCCACGAACCACATCTGTAATAAAATAAAGTGATGAGAAGGAAACAGTGTGATCCTGTAATTTCAGTTGGTCTGGGAAGTGTAATAAGCCCACATATATGAATAAACTAGTTTTCCCAGAAGATTTTATGACTGGCTTAAGGACCATTGCAATGCAA
AT1G01920_CDS	0.382353	170	3*both	in_silico	18	-1.42985	-0.960672	ATCATGGGTTTTTCCCACGAACCACATCAGTAATTAGAGAAAGTGATGAGAAGGAAACAGTGAGATCCTGTAATTTCAGTTGGTCTGGGAAGTGTAAGATGCCCACATATATGAATAAACTAGTTTTCCCATAAGATTTTATGACTGGCTTAAGGACCATTGCAATGCAA
AT1G01920_CDS	0.352941	170	10*both	in_silico	25	-0.313666	-0.507689	ATCATGGGTTTTTCCCACGAACCACATCTGTAATAAGAGAAAGTGATGAGAAGGAAACAGTGAAATCCTGTAATTTCAGTTGGTCTGTGAAGTGTAATATGCCCACATATATGAATAAACTAGTTTTCCAATAAGATTTTATGACTGGCTTAAGGACCATTGTAATGCAA
AT1G01920_CDS	0.4	170	0*start	in_silico	14	-4.86672	-1.91154	ATCATGGGTTTTTCCCACGAACCACATCAGTAATTAGAGAAAGTGATGAGAAGGAAACAGTGAGATCCTGTAATTTCAGTTGGTCTGGGAAGCGTAAGATGCCCACATATATGAACAAACTAGTTTTCCCAGAAGATTTTATGACTGGCTTAAGGACCATTGCAATGCAA
AT1G02780	0.341176	170	3*tobacco	in_silico	24	-2.10405	-1.60064	GATCGATCATCAGTTCACGGATTAGACTCTGAAGAAGGTTTTGAATGTTTTATCGAATGCGTTTGTGGAATAACTTGTATTTTCGCAAAGAACATAACTTATGTCAGTTAATCTTTATGCTTTCAGATTTTTAGCTTACAGTGTTTCAACAGACCTACTTTGCAAGTAGT
AT1G02780	0.329412	170	10*tobacco	in_silico	29	-0.331992	-0.539155	GAGCGATCATCAGTTCACGGATTAGACTCTGAAGAATGTTTTGAATGTATTATCGAATGCGTTTGTGGAATAAGTTGTATTTTCGCAAAGAAAATAAATAATGTCAGTTAATCTTTATGCTTTCAGATTTTTAGCTTACAGTGTTTCAACAGACCTACTTTGCAAGTAGT
AT1G02780	0.347059	170	3*maize	in_silico	26	-2.02842	-1.31059	GATCGATCATCAGTTCACGGATTAGACTCTGAAGAAGGTTGTGAATGTTGTATCGAATGCGTTTGTGGAATAACTTTTATTTTCGCAAAGAACATAACTTATGTCAGTTAATCTTTATGCTTTCAGATTTTTAGCTTACAGTGTTTCAACAGACCTACTTTGCAAGTTGT
AT1G02780	0.347059	170	10*maize	in_silico	32	-0.472672	-0.106215	GGTCGATCATCAGTTCACGGATTAGACTCTGAATAAGGTTGTGAATGTTGTATCGAATGCGTTTGTGGAATAAGTTGTATTTTCGCAAATAAAATAACTTATGTCAGTTAATCTGTATGCTTTCAGATTTTTAGCTTACAGTGTTTCAACAGACCTACTTTGCAAGTTGT
AT1G02780	0.347059	170	3*both	in_silico	27	-1.22973	-1.3863	GATCGATCATCAGTTCACGGATTAGACTCTGAAGAAGGTTTTGAATGTTGTATCGAATGCGTTTGTGGAATAACTTGTATTTTCGCAAAGAACATAACTTATGTCAGTTAATCTTTATGCTTTCAGATTTTTAGCTTACAGTGTTTCAACAGACCTACTTTGCAAGTTGT
AT1G02780	0.341176	170	10*both	in_silico	37	-0.368132	-0.236016	GATCGATCATCAGTTCACGGATTAGACTCTGAAGAAGGTTGTGAATGTTGTATCGAATGCGTTTGTGGAATAAGTTGTATTTTCGCAAATAAAATAACTTATGTCAGTTAATCTGTATGCTTTCAGATTTTTAGCTTAAAGTGTTTCAACAGACCTACTTTGCAAGTAGT
AT1G02780	0.329412	170	0*start	in_silico	32	-4.6772	-2.38538	TATCGATCATCAGTTCACGGATTAGACTCTGAAGAAGGTTTTGAATGTTTTATCGAATGCGTTTGTGGAATAACTTTTATTTTCGCAAAGAACATAACTTATGTCAGTTAATCTTTATGCTTTCAGATTTTTAGCTTACAGTGTTTCAACAGACCTACTTTGCAAGTTGT
AT1G02813	0.364706	170	high	high	15	-0.453056	-0.996368	AGGAGTTCTCGAGCAAGTATTTCGTGGACAGCCCAAAGTGTGGTTGTGGGTTTAATTGTTATAGGCCTATCTCTTCCTCTTAAAGCCCATGGGCCTTAAAGCTGTTATGATTATAATATATAAAATAAACACGGCCTCGAAGCTGTTATGATTTATGAATATATAAAAAT
AT1G05060	0.264706	170	high	high	25	0.0170072	-0.846359	CAAAGAAGAAGTTCTATATGTTTGTAAGATTCAATAAGATCTTAGGTAAATTATCATATTGTGCTGTAAGAACTAAGAAGTTTCAATGTTGCTGTATAAAGGTTGTATCGAGTGATTTAAGTTTTGTATAATAAAGTTTTTATGAGTTTCAATATCAATGTTTCCTATTG
AT1G05450	0.270588	170	UGUA	UGUA_perm	25	-4.17858	-2.40745	CGCCTTTACGATTATCAAATTCATCTAATTAAAGAGCAATACCATACTATAAAAGACGTTCTTTACGTTCATATTTTACCTGATTCTTGTTAAAATAATGTTTTAGAGTTTTGTTGTATTTGATAGCCCTATTAATAAAACAGTTTCCTTAATTTTATACACACCAAATC
AT1G05450	0.270588	170	UCUA	UGUA_perm	24	-4.62721	-2.887	CGCCTTTACGATTATCAAATTCATCTAATTAAAGAGCAATACCATACTATAAAAGACGTTCTTTACGTTCATATTTTACCTGATTCTTGTTAAAATAATGTTTTAGAGTTTTGTTCTATTTGATAGCCCTATTAATAAAACAGTTTCCTTAATTTTATACACACCAAATC
AT1G05450	0.276471	170	CGUA	UGUA_perm	24	-4.52392	-2.81576	CGCCTTTACGATTATCAAATTCATCTAATTAAAGAGCAATACCATACTATAAAAGACGTTCTTTACGTTCATATTTTACCTGATTCTTGTTAAAATAATGTTTTAGAGTTTTGTCGTATTTGATAGCCCTATTAATAAAACAGTTTCCTTAATTTTATACACACCAAATC
AT1G05450	0.276471	170	UGCA	UGUA_perm	25	-4.64899	-2.95688	CGCCTTTACGATTATCAAATTCATCTAATTAAAGAGCAATACCATACTATAAAAGACGTTCTTTACGTTCATATTTTACCTGATTCTTGTTAAAATAATGTTTTAGAGTTTTGTTGCATTTGATAGCCCTATTAATAAAACAGTTTCCTTAATTTTATACACACCAAATC
AT1G06820	0.229412	170	UGUA	UGUA_perm	31	-4.45796	-2.23772	CTTTATTATGTTAATTTCTATTGTTTTACTATTTCTTCATAGAATTTTACTTTTCTTTATTTTCTTATTTCCTCGTTTACTTTTTTCTAGTTCTATATAAAGAAGACCTTCTTGTAAGAAATACATCTCATAATAATTTTCTTAAGAAGCATAGAGTTTTTCTCTCTTCT
AT1G06820	0.229412	170	UCUA	UGUA_perm	31	-4.67558	-2.85811	CTTTATTATGTTAATTTCTATTGTTTTACTATTTCTTCATAGAATTTTACTTTTCTTTATTTTCTTATTTCCTCGTTTACTTTTTTCTAGTTCTATATAAAGAAGACCTTCTTCTAAGAAATACATCTCATAATAATTTTCTTAAGAAGCATAGAGTTTTTCTCTCTTCT
AT1G06820	0.235294	170	CGUA	UGUA_perm	18	-4.87067	-2.54016	CTTTATTATGTTAATTTCTATTGTTTTACTATTTCTTCATAGAATTTTACTTTTCTTTATTTTCTTATTTCCTCGTTTACTTTTTTCTAGTTCTATATAAAGAAGACCTTCTCGTAAGAAATACATCTCATAATAATTTTCTTAAGAAGCATAGAGTTTTTCTCTCTTCT
AT1G06820	0.235294	170	UGCA	UGUA_perm	43	-4.67233	-2.56701	CTTTATTATGTTAATTTCTATTGTTTTACTATTTCTTCATAGAATTTTACTTTTCTTTATTTTCTTATTTCCTCGTTTACTTTTTTCTAGTTCTATATAAAGAAGACCTTCTTGCAAGAAATACATCTCATAATAATTTTCTTAAGAAGCATAGAGTTTTTCTCTCTTCT
AT1G08160	0.223529	170	UGUA	UGUA_perm	27	NA	-2.73213	TTTTGTTCTTTTCTGCCAGTCATTCCATTTCTCTTTTCTTTTCATCATTAATTATTATATTTTTTATTTTTTTGGGCTTAAAATGCTTTACATTTTTATTGCTCTGTAAGTGATTCGATTTTTATTTCTAATAATATATGACGATTTAATAACTTCATCAAGATTTTTAT
AT1G08160	0.223529	170	UCUA	UGUA_perm	20	NA	-1.90711	TTTTGTTCTTTTCTGCCAGTCATTCCATTTCTCTTTTCTTTTCATCATTAATTATTATATTTTTTATTTTTTTGGGCTTAAAATGCTTTACATTTTTATTGCTCTCTAAGTGATTCGATTTTTATTTCTAATAATATATGACGATTTAATAACTTCATCAAGATTTTTAT
AT1G08160	0.229412	170	CGUA	UGUA_perm	21	NA	NA	TTTTGTTCTTTTCTGCCAGTCATTCCATTTCTCTTTTCTTTTCATCATTAATTATTATATTTTTTATTTTTTTGGGCTTAAAATGCTTTACATTTTTATTGCTCCGTAAGTGATTCGATTTTTATTTCTAATAATATATGACGATTTAATAACTTCATCAAGATTTTTAT
AT1G08160	0.229412	170	UGCA	UGUA_perm	34	NA	NA	TTTTGTTCTTTTCTGCCAGTCATTCCATTTCTCTTTTCTTTTCATCATTAATTATTATATTTTTTATTTTTTTGGGCTTAAAATGCTTTACATTTTTATTGCTCTGCAAGTGATTCGATTTTTATTTCTAATAATATATGACGATTTAATAACTTCATCAAGATTTTTAT
AT1G11190_2	0.288235	170	10*tobacco	in_silico	17	0.142375	-0.188474	GCATTACGGTGAAGGAACATCTGATCGTGGATGTATGTCATCATTTTCATGTATTTCAAATAAAGATGATATCCAAAGTGTAACTGTGTATTTTGTATTTTGATGAATAAATAAAGTTTTTAAAATTATAATGTATCCTTGTTCAATCACATAGATAACATGACCGAAGT
AT1G11190_2	0.3	170	3*maize	in_silico	22	-0.556901	-1.35123	GCATTACGGTGAAGGAACATCTGATCGTAGATGTATGTCATCATTTTCATGTATTTCATATAATGATGATATCCAAAGTGTAACTGCGTATGTTGTATTTTGATGAATAACTTAAGTTTTTAAAATTATAATATATCCTTGTTCAATCACATAGATAACATGACCGAAGC
AT1G11190_2	0.305882	170	10*maize	in_silico	34	-0.163316	-0.192782	GCATTACGGTGAAGGAACATCTGATCGTGGATGTATGTCATCATTTTCATGTATTTCAAATAATGATGATATCCAAAGTGTAACTGCGTATGTTGTATTTTGATGAATAAATAAAGTTTGTAAAATTATAATGTATCCTTGTTCAATCACATAAATAACATGACCGAAGC
AT1G11190_2	0.294118	170	10*both	in_silico	26	0.00115589	-0.179539	GCATTACGGTGAAGGAACATCTGATCGTGGATGTATGTCATCATTTTCATGTATTTCAAATAAAGATGATATCCAAAGTGTAACTGTGTATTTTGTATTTTGATGAATAAATAAAGTTTTTAAAATAATAATGTATCCTTGTTCAATCACATAGATAACATGACCGAAGC
AT1G11190_2	0.294118	170	0*start	in_silico	24	-1.64534	-1.76164	GCATTACGGTGAAGGAACATCTGATCGTAGATGTATGTCATCATTTTCATTTATTTCATATAATGATGATATCCAAAGTGTAACTGCGTATTTTGTATTTTGATGCATAACTTAAGTTTTTAAAATTATAATATATCCTTGTTCAATCACATAGATAACATGACCGAAGC
AT1G11190_2	0.288235	170	3*tobacco+3*both	in_silico	22	-0.340607	-1.19508	GCATTACGGTGAAGGAACATCTGATCGTAGATGTATGTCATCATTTTCATGTATTTCATATAATGATGATATCCAAAGTGTAACTGCGTATTTTGTATTTTGATGAATAAATTAAGTTTTTAAAATTATAATATATCCTTGTTCAATCACATAGATAACATGACCGAAGC
AT1G11450_2	0.317647	170	3*tobacco	in_silico	19	-0.995895	-0.494774	AAGCAGACATAACTACATTGTCTTCTCGGATGAACAACGAAGATCAACGAGTCTAGGTCGCCCATTTAATCAAATAATATTGTTGTAATAGAAAGATTCATATGGCTTCATTGTCGTAAATTTGTATTTACTACTGAATAAATTTACCGTAAAGACCAGTCATAAATATT
AT1G11450_2	0.305882	170	10*tobacco	in_silico	17	0.226202	-1.00096	AAGCAGACATAACTACATTGTCTTCTCGGATGAACAACGAAGATCAACGAGTCTATGTCGCCCATGTAATAAAATAATATTGTTGTAATAAAAAGATTCATATGGCTTCATTGTTGTAACTTTGTATTTACTACTGAATAAAATTACCGTAAAGACCAGTCATAAATATT
AT1G11450_2	0.329412	170	3*maize	in_silico	21	-1.22688	-0.645974	AAGCAGACATAACTACATTGTCTTCTCGGATGAACAACGAAGATCAACGAGTCTAGGTCGCCCATTTAATCAAATAATATTGTTGTCATAGAAAGATTCATATGGCTTCATTGTCGTAAATTTGTATTTACTACTGAATAAATGTACCGTAAAGACCAGTCATAAATATT
AT1G11450_2	0.317647	170	10*maize	in_silico	21	-0.365666	-0.670267	AAGCAGACATAACTACATTGTCTTCTCGGATGAACAACGAAGATCAACGAGTCTATGTCGCCCATGTAATAAAATAATGTTGTTGTCAAATAAAGATTCATATGGCTTCATTGTCGTAAATTTGTATTTACTACTGAATAAATGTACCGTAAAGACCAGTAATAAATATT
AT1G11450_2	0.311765	170	3*both	in_silico	16	-0.986002	-0.714964	AAGCAGACATAACTACATTGTCTTCTCGGATGAACAACGAAGATCAACGAGTCTAGGTCGCCCATTTAATCAAATAATATTGTTGTAATAGAAAGATTCATATGGCTTCATTGTTGTAAATTAGTATTTACTACTGAATAAATTTACCGTAAAGACCAGTCATAAATATT
AT1G11450_2	0.3	170	10*both	in_silico	18	-0.197345	-1.04572	AAGCAGACATAACTACATTGTCTTCTCGGATGAACAACGAAGATCAACGAGTCTATGTCGCCCATGTAATAAAATAATATTGTTGTAATAAAAAGATTCATATGGCTTCATTGTTGTAATTTAGTATTTACTACTGAATAAATGTACCGTAAAGACCAGTAATAAATATT
AT1G11450_2	0.329412	170	0*start	in_silico	19	-1.58119	-1.07343	AAGCAGACATAACTACATTGTCTTCTCGGATGAACAACGAAGATCAACGAGTCTAGGTCGCCCATTTAATCAAATAATATTGTTGTCATAGAAAGATTCATATGGCTTCATTGTCGTAAATTAGTATTTACTACTGAATACATTTACCGTAAAGACCAGTCATAAATATT
AT1G11500	0.335294	170	UGUA	UGUA_perm	15	-2.37388	-1.96975	TTGCTGCTAAAAAAGAAGACAAAGAGAATGCGCAACAAGAAAATCTAGCAAATAGAAGCCGCGCATAACACGTCTTCTTCATCAAGATACACAAAATGTTTCATCTGTAAATAAACTTAAATTGCTTCAAAAAAGCTTCCTTCCATTTTGATAAATCCGCAATATTCCAA
AT1G11500	0.335294	170	UCUA	UGUA_perm	16	-2.45491	-1.75218	TTGCTGCTAAAAAAGAAGACAAAGAGAATGCGCAACAAGAAAATCTAGCAAATAGAAGCCGCGCATAACACGTCTTCTTCATCAAGATACACAAAATGTTTCATCTCTAAATAAACTTAAATTGCTTCAAAAAAGCTTCCTTCCATTTTGATAAATCCGCAATATTCCAA
AT1G11500	0.341176	170	CGUA	UGUA_perm	20	-2.95459	-1.97234	TTGCTGCTAAAAAAGAAGACAAAGAGAATGCGCAACAAGAAAATCTAGCAAATAGAAGCCGCGCATAACACGTCTTCTTCATCAAGATACACAAAATGTTTCATCCGTAAATAAACTTAAATTGCTTCAAAAAAGCTTCCTTCCATTTTGATAAATCCGCAATATTCCAA
AT1G11500	0.341176	170	UGCA	UGUA_perm	20	-2.84004	-1.96031	TTGCTGCTAAAAAAGAAGACAAAGAGAATGCGCAACAAGAAAATCTAGCAAATAGAAGCCGCGCATAACACGTCTTCTTCATCAAGATACACAAAATGTTTCATCTGCAAATAAACTTAAATTGCTTCAAAAAAGCTTCCTTCCATTTTGATAAATCCGCAATATTCCAA
AT1G11630_2	0.364706	170	3*tobacco	in_silico	43	-2.33466	-2.38807	GGTGCTGGGGAATTATCAATTTTCTTACTGTATTTTTTTGAACATGTTGTATATAAATGGAATGTAACATTTTTCAATGTATCGGAAACGATGAGCCTAATCGCTTCATGGCCTTGCTGATGAATTGAATCTCGAATGTCTTTTGTTGGCATGGGACCATGTTAGCTTCA
AT1G11630_2	0.352941	170	10*tobacco	in_silico	35	-0.352027	-0.935227	GGTGCTGGGGAATTATCAAGTTTCTTACTGTATTTGTTTGAACATGTTGTATTTAAATGGAATGTAATATTTTTCAATGTATCGGAAACGATGAGCCTAATCGCTTCATGGCCTTGTTAATAAATTGAATCTCGAATGTCTTTTGTTGGCATGGGACCATGTTAGCTTCA
AT1G11630_2	0.364706	170	3*maize	in_silico	36	-1.7814	-1.86357	GGTGCTGGTGAATTATCAATGTTCTTACTGAATTTGTTTGAACATGTTGTATATAAATGGAATGTAACATTTTTCAATAAATCGGAAACGATGAGCCTAATCGCTTCATGGCCTTGCTGATGAATTGAATCTCGAATGTCTTTTGTTGGCATGGGACCATGTTAGCTTCA
AT1G11630_2	0.376471	170	10*maize	in_silico	37	-1.03391	-1.10836	GGTGCTGGTGAATTATCAATGTACTTACTGAATGTGTTTGAACATGTTGTATCTAAATGGAATGTAACATGTTTCAATAAATCGGAAACGATGAGCCTAATCGCTTCATGGCCTTGCTTATGAATTGTATCTCGAATGTCTTTTGTTGGCATGGGACCATGTAAGCTTCA
AT1G11630_2	0.358824	170	3*both	in_silico	30	-1.81876	-1.99358	GGTGCTGGGGAATTATCAATTTTCTTACTGTATTTTTTTGAACATGTTGTATATAAATGGAATGTAACATTTTTCAATAAATCGGAAACGATGAGCCTAATCGCTTCATGGCCTTGCTGATGAATTGAATCTCGAATGTCTTTTGTTGGCATGGGACCATGTTAGCTTCA
AT1G11630_2	0.358824	170	10*both	in_silico	21	-0.168654	-0.475324	GGTGCTGGGGAATTATCAATGTTCTTACTGTATTTGTTTGAACATGTTGTATCTAAATGGAATGTAATATTTTTCAATAAATCGGAAACGATGAGCCTAATCGCTTCATGGCCTTGTTTATGAATTGTATCTCGAATGTCTTTTGTTGGCATGGGACCATGTTAGCTTCA
AT1G11630_2	0.352941	170	0*start	in_silico	23	-3.25589	-2.62092	GGTGCTGGTGAATTATCAATTTTCTTACTGAATTTTTTTGAACATGTTGTATATAAATGGAATGTAACATTTTTCAATATATCGGAAACGATGAGCCTAATCGCTTCATGGCCTTGCTGATGAATTGAATCTCGAATGTCTTTTGTTGGCATGGGACCATGTTAGCTTCA
AT1G15360	0.270588	170	3*tobacco	in_silico	35	-1.48678	-1.10391	ATATGTACCTATGGTCATTGCTGATTTACAGCCAAAATAATCAATTATACCGTGTATTTTATAGATGTTTTATATTAAAAGGTTGTTAGCTATATATTGTTTCTCTTTTTCCACATTTGTATCTAATAAAGTATTGGTGTTTGTAAGTAAAATCCAGAAGTGACCTTTTT
AT1G15360	0.288235	170	10*tobacco	in_silico	27	0.176199	-0.206054	AGATGTACCTATGGTCATTGCTGATTTACAGCCAAAATAATCAATTGTACCGTGTATTTTATGGATGTTTTATAATAAAAGGTTGTAAGCTATATATTGTATCTCTTTTTCCACATTTGTATCAAATAAAGTATTGGTGTTTGTAAGTAAAATCCAGAAGTGACCTTTTT
AT1G15360	0.258824	170	10*maize	in_silico	40	0.0497118	-0.00172369	ATATGTACCTATGGTCATTGCTGATTTACAGCCAAAATAATAAATTGTACCGTGTATTTTATAGATGTTTTATAATAAAAGGTTGTAAGCTATATATTGTATCTCTTTTTCCACATTTGTATGTAATAAAGTATTGGTGTTTATAAATAAAATCCAGAAGTGACCTTTTT
AT1G15360	0.276471	170	10*both	in_silico	23	-0.0852173	-0.325062	AGATGTACCTATGGTCATTGCTGATTTACAGCCAAAATAATAAATTGTACCGTGTATTTTATAGATGTTTTATAATAAAAGGTTGTAAGCTATATATTGTATCTCTTTTTCCACATTTGTATGTAATAAAGTATTGGTGTTTGTAAGTAAAATCCAGAAGTGACCTTTTT
AT1G15360	0.258824	170	0*start	in_silico	26	-2.70116	-1.45128	ATATGTACCTATTTTCATTGCTGATTTACAGCCAAAATAATCAATTATACCGTGTATTTTATAGATGTTTTATATTAAAAGGTTGTTAGCTATATATTGTTTCTCTTTTTCCACATTTGTATCTAATAAAGTATTGGTGTTTGTAACTAAAATCCAGAAGTGACCTTTTT
AT1G15360	0.270588	170	3*maize+3*both	in_silico	29	-1.20361	-0.949611	ATATGTACCTATGGTCATTGCTGATTTACAGCCAAAATAATCAATTATACCGTGTATTTTATAGATGTTTTATAATAAAAGGTTGTTAGCTATATATTGTTTCTCTTTTTCCACATTTGTATCTAATAAAGTATTGGTGTTTGTAACTAAAATCCAGAAGTGACCTTTTT
AT1G15390	0.364706	170	10*tobacco	in_silico	22	-0.68657	-0.251405	GTGGACTTGCCTTTAGCTGAGGGCTGCCCTAAGCTCGGACCTCAATGAAAGATTCTTCAATAAAAGTTGTAATCTTCTGTTTTGATTATGTAATAAAACTCTTCGAGATTGAGCTTGAATAAAATAATTTCAAAGATGTAACTTTGTCGGAAAGAGGGTTCTTTTTTCGG
AT1G15390	0.376471	170	10*maize	in_silico	37	-0.368213	0.407815	GTGGACTTGCCTTTAGCTGAGGGCTGCCCTAAGCTCGGACCTCAATGACAGATTGTTCAATAAAAGTTGTAATCTTCTGTTGTGATTCTGTAATAAAACTCTTCTAGATTGTGCTTGAATAAAATAATTTCAAAGATGTAACTTTGTCGGAAAGAGGGTTCTTTTTTCGG
AT1G15390	0.370588	170	10*both	in_silico	27	-0.313935	0.324307	GTGGACTTGCCTTTAGCTGAGGGCTGCCCTAAGCTCGGACCTCAATGAAAGATTGTTCAATAAAAGTTGTAATCTTCTGTTGTGATTCTGTAATAAAACTCTTCTAGATTGAGCTTGAATAAAATAATTTCAAAGATGTAACTTTGTCGGAAAGAGGGTTCTTTTTTCGG
AT1G15390	0.382353	170	0*start	in_silico	36	-3.86315	-1.97875	TTGGACTTGCCTTTAGCTGAGGGCTGCCCTAAGCTCGGACCTCAATGACAGATTCTTCAACAAAAGTTGTAATCTTCTGTTTTGATTCTTTACTAAAACTCTTCTAGATTGAGCTTGACTCAAATAATTTCAAAGATGAAACTTTGTCGGAAAGAGGGTTCTTTTTTCGG
AT1G15390	0.388235	170	3*tobacco+3*maize+3*both	in_silico	47	-1.30271	-0.656736	GTGGACTTGCCTTTAGCTGAGGGCTGCCCTAAGCTCGGACCTCAATGACAGATTCTTCAACAAAAGTTGTAATCTTCTGTTTTGATTCTGTAATAAAACTCTTCTAGATTGAGCTTGACTCAAATAATTTCAAAGATGAAACTTTGTCGGAAAGAGGGTTCTTTTTTCGG
AT1G17960	0.276471	170	high	high	24	-0.301153	-0.05522	ATTCAAGTTCAAGACAGTCAACTTCCTCTGAGATCCGATGTTTATGGTTTAAAATTTCATTTTTCTGTTGATGATGAATGTATTTCTTTTATAATGGTCTTTTTCATTGTACCAAGACACATTTTGGAATAAAATGTACTATTGAAGTATAATCAACCAATTATCAAAAT
AT1G19250	0.223529	170	high	high	28	-0.0335223	-0.0752596	AGAAGAAAAAGAAGATATGACTGCTTAAACTAAATTGAATATATATTACAAAATGAAATTGTTACGAATTGTTGTGTGATGGATGTATAATTAATGAATAAATAAATGTATGTGTAAAGTACATGATATTTTATATAATAATATTGTATTATTGTATGACCTTGGTCAAG
AT1G19570	0.358824	170	high	high	27	-0.277653	0.395745	GCTCCCAAGGTTAACCCTTGAAACTATGCACCGTTATGAGATCGTTGGTGTGGTAATGTTGTTCAAGGACTCTCTCTTATATCAGTCAAATAATGTACTTGGACCTTTTTATGTAATGTACTGTATCAATCAAATAAGAAGCCTATTTTGAAATAAGATTTGCCTCCATA
AT1G19715	0.305882	170	10*tobacco	in_silico	16	-0.203362	0.0547377	GTGGCAAATACAGATTCATGCTCCTAAACGCATTGTATTTACTTTCCAGTTAAAAACACTGTATCTGTAAACAGAATAAATAAGAAAACTCTATGGAGATTGTACTGTAAAATGAAATAATATTGGCATTTCCTTGGTAAACTTTTGTTTAATGATCCGAATTGGTTGTT
AT1G19715	0.317647	170	3*maize	in_silico	31	-1.21878	-1.56906	GTGGCAAATACATATTCATGCTCCTAAACGCATTGAATGTACTTTCCAGTTAAAAACACTGTTTCTGTAAACAGAATAAATACGAAAACTCTATAGAGAGTGTACTGTAAAATGAAGTAATATTGGCATTTCCTTGCTAAACTTTTGTTTAATGATCCGAATTGGTTGTT
AT1G19715	0.317647	170	10*maize	in_silico	16	-0.92462	-0.156445	GTGGCAAATACATATTCAGGCTCCTAAACGCATTGAATGTACTTTCCAGTTAAAAACACTGTATCTGTAAACAGAATAAATAAGAAAACTCTATACAGTGTGTACTGTAAAATGAAGTAATAAAGGCATTTCCTTGCTAAACTTTTGTTTAATGATCCGAATTGGTTGTT
AT1G19715	0.311765	170	10*both	in_silico	26	-0.541436	-0.065012	GTGGCAAATACATATTCAGGCTCCTAAACGCATTGTATTTACTTTCCAGTTAAAAACACTGTATCTGTAAACAGAATAAATAAGAAAACTCTATGGAGAATGTACTGTAAAATGAAGTAATAAAGGCATTTCCTTGCTAAACTTTTGTTTAATGATCCGAATTGGTTGTT
AT1G19715	0.3	170	0*start	in_silico	31	-3.66518	-2.17976	GTTGCAAATACATATTCATGCTCCTAAACGCATTGAATTTACTTTCCAGTTAAAAACACTGTTTCTATAAACAGAATAAATACGAAAACTCTATAGAGAGTGTACTGTAAAATGAAGTAATATTGGCATTTCCTTGCTAAACTTTTGTTTAATGATCCGAATTGGTTGTT
AT1G19715	0.311765	170	3*tobacco+3*both	in_silico	30	-1.36483	-1.78287	GTGGCAAATACATATTCATGCTCCTAAACGCATTGTATTTACTTTCCAGTTAAAAACACTGTTTCTGTAAACAGAATAAATACGAAAACTCTATAGAGAGTGTACTGTAAAATGAAGTAATATTGGCATTTCCTTGCTAAACTTTTGTTTAATGATCCGAATTGGTTGTT
AT1G30972	0.3	170	high	high	22	0.00796653	-0.86286	AAGAGTCCATGAGTCATGAATCAGTGTTGGACTCTTGGGACTTTTAAACTAGCTCTTCTTCTACTTTTGTATCCTCCTTATGTAATATGATCATTGTAAATTTGTAACGCTATTAAATAAAATAAAATAAAATTTGTCCCATGTTATAAATTTCTCTTGACTGTAAACAC
AT1G35516	0.270588	170	high	high	25	-0.61936	0.188451	TTGGTTTTTTATGTAATATGGATGACTATATTTTAGTTGATCCAATGTTGTAAGGTTTAATATGTGTCAAGATTTGTAAGTGGAAGGTTCCACAGTTGTATCTTTACAACATAAGGTTTTAAATAAAGTGCAACACTTATGAGAAAAAAATAATAAAAATACAAGCAGAT
AT1G45249_2	0.429412	170	low	low	27	-5.97746	-2.668	TTATTAGGTGGAAGCAGATTTTGTAGAAAAATGGATGGTAGTATGAATTTGGGGAATGAGCCACCAGGAGATGGTGGTGGAGGTGGAGGGTTGACTAGACAAGGTTCGATATACTCGTTGACGTTTGATGAGTTTCAGAGCAGTGTAGGGAAAGATTTTGGGTCAATGAA
AT1G47710	0.335294	170	10*tobacco	in_silico	25	0.0212464	1.42895	GCTTGATGTAACATCCTGTGTCTGGACTCTTTGATGTGTGTAAGAATAAAAGTGATAAATAAAAGCTTTTCTTCTGTATTTGGATCACATGTACTGAACTGAAAGACATACATACATGTAATGCATCTTAATGATTCAATGTATTGGGTCATTCATGGTTACATACACGT
AT1G47710	0.347059	170	3*maize	in_silico	10	-2.44652	0.745163	GCTTTATGTAACATCCTGTGTCTTGACTCTTTGATGTGTGTAAGAATAAAAGTGATACATAACAGCTTTTCTTCTGTATTTGGATCACATGTACTGAACTGATAGACATACATACATGTGATGCATCTTAATGATTCACTGTATTGGGTCATTCATGGTTACATACACGT
AT1G47710	0.329412	170	10*maize	in_silico	21	-0.209364	0.404802	GCTTTATGTAACATCCTGTGTCGTGACTCTGTAATGTGTGTAAGAATAAAAGTGATAAATAAAAGCTTTTCTTCTGTATTTGGATCACATGTACTGAACTGATAGACATACATACATGTGATGTATCTTAATGATTCAATGTATTGGGTCATTCATGGTTACATACACGT
AT1G47710	0.335294	170	10*both	in_silico	37	-0.152551	-0.183158	GCTTGATGTAACATCCTGTGTCTGGACTCTTTGATGTGTGTAAGAATAAAAGTGATAAATAAAAGCTTTTCTTCTGTATTTGGATCACATGTACTGAACTGATAGACATACATACATGTAATGCATCTTAATGAATCAATGTATTGGGTCATTCATGGTTACATACACGT
AT1G47710	0.335294	170	0*start	in_silico	19	-3.69767	-0.222716	TCTTTATGTAACATCCTTTGTCTTGACTCTTTGATGTGTGTAAGAATAATAGTGATACATAACAGCTTTTCTTCTGTATTTGGATCACATGTACTGAACTGATAGACATACATACATGTGATGCATCTTAATGATTCACTGTATTGGGTCATTCATGGTTACATACACGT
AT1G47710	0.352941	170	3*tobacco+3*both	in_silico	18	-1.62014	0.540797	GCTTGATGTAACATCCTGTGTCTTGACTCTTTGATGTGTGTAAGAATAATAGTGATACATAACAGCTTTTCTTCTGTATTTGGATCACATGTACTGAACTGATAGACATACATACATGTGATGCATCTTAATGATTCACTGTATTGGGTCATTCATGGTTACATACACGT
AT1G48605	0.347059	170	3*tobacco	in_silico	19	-1.25003	-1.49641	ACTGCTCTGTGTGCTCCAGTCATTATCAATTAGCCCATGTCATAAATGTAACTTTGTTCTTGAATACACTAAGAACAAAAAACATCGATTACCCTTGAATGTAATGCAGATATTTAATGGAAAATCAAAGCAATGCATGTTTTATGTGGCACAACGACTCGAGTAAGAAT
AT1G48605	0.329412	170	10*tobacco	in_silico	1	-0.536784	-0.267473	ACGGCTCTGTGTGCTCCAGTCATTATCAATTAGCCCATGTAATAAATGTAACTTTGTTCTTGAATAAACTAAGAATAAAAGACATCGATTACCCTTGAATGTAATGCAGATATTTAATGGAAAATAAAAGCAATGTATGTTTTATGTGGCACAACGACTCGAGTAAGAAT
AT1G48605	0.347059	170	3*maize	in_silico	14	-2.89407	-1.27201	ACTGCTCTGTGTGCTCCAGTCATTATCAATAAGCCCATGTCATAAATGTAACTTTGTTCTTGAATACACTAAGAACAAAAAACATCGATTACCCTTGAATGTTATGCAGATATTTAATGGAAAATAAAAGCAATGCAGGTTTTATGTGGCACAACGACTCGAGTAAGAAT
AT1G48605	0.323529	170	10*maize	in_silico	16	-0.534276	-0.0397831	ACTGGTCTGTGTGCTCCAGTCATTATCAATAAGCCCATGTAATAAATGTAACTTTGTTCTTGAATAAACTATGAATAAAAAACATCGATTACCCTTGAATGTAATGCAGATATTTAATGGAAAATAAAAGCAATGCAGGTTTTATGTGGCACAACGACTCGAATAAGAAT
AT1G48605	0.347059	170	3*both	in_silico	14	-1.63469	-1.17506	ACTGCTCTGTGTGCTCCAGTCATTATCAATTAGCCCATGTCATAAATGTAACTTTGTTCTTGAATACACTAAGAACAAAAAACATCGATTACCCTTGAATGTAATGCAGATATTTAATGGAAAATAAAAGCAATGCAGGTTTTATGTGGCACAACGACTCGAGTAAGAAT
AT1G48605	0.329412	170	10*both	in_silico	1	-0.506143	-0.295465	ACGGCTCTGTGTGCTCCAGTCATTATCAATAAGCCCATGTAATAAATGTAACTTTGTTCTTGAATAAACTATGAATAAAAAACATCGATTACCCTTGAATGTAATGCAGATATTTAATGGAAAATAAAAGCAATGCATGTTTTATGTGGCACAACGACTCGAGTAAGAAT
AT1G48605	0.347059	170	0*start	in_silico	16	-4.22666	-2.20275	ACTGCTCTGTTTGCTCCAGTCATTATCAATTAGCCCATGTCATAAATGTAACTTTGTTCTTGAATACACTAAGAACAAAAAACATCGATTACCCTTGAATGTTATGCAGATATTTAATGGAAAATCAAAGCAATGCAGGTTTTATGTGGCACAACGACTCGAGTAAGAAT
AT1G51620	0.335294	170	10*tobacco	in_silico	16	NA	NA	GGCACAACAGATGACCATGAGTTCAATAATCTCAAGATTTTCATTGTATCTTTTCTTACCTCTTTTCTCTGTAAAAGAATAAAAGACAGATCGTACATTGTATTGTTCACGCATGGTTGTTGTATTTCCACTTTATAGCTGTTCATTTTCAGTAATGTTTGAACACCGAA
AT1G51620	0.341176	170	3*maize	in_silico	35	-0.869269	-1.58712	GGAACAACAGATGACCATGAGTTCAATTATCTCAACATTTTCATTGTATCTTTTCTTACCTCTTTTCTCTCTAAAAGAATAAAAGACAGATCGTACATTGTATTGTTCACGCATGGTTGCTGCATTTCCACTTTATAGCTGTTCATTTTCAGTAATGTTTGAACAGCGAA
AT1G51620	0.335294	170	10*maize	in_silico	27	-0.552169	-1.58467	GGAACAACAGATGACCATGAGTTCAATAAACTCAACATTGTCATTGTATCTTTTCTTACCTCTTTTCTCTGTAAAAGAATAAAAGACAGATCGTACATTGTATTGTTCACGCATGGTTGCTGTATTTCCACTTTATAGCTGTTCATTTTCAATAAAGTTTGAACAGCGAA
AT1G51620	0.329412	170	10*both	in_silico	29	-0.121208	-1.53731	GGAACAACAGATGACCATGAGTTCAATAATCTCAACATTGTCATTGTATCTTTTCTTACCTCTTTTCTCTGTAAAAGAATAAAAGACAGATCGTACATTGTATTGTTCACGCATGGTTGTTGTATTTCCACTTTATAGCTGTTCATTTTCAATAAAGTTTGAACAGCGAA
AT1G51620	0.347059	170	0*start	in_silico	30	-4.58294	-2.46694	TGAACAACAGATGACCATGAGTTCAATTATCTCAACATTTTCATTGTATCTTTTCTTACCTCTTTTCTCTCTAAAAGAAGAAAAGACAGATCGTACATTGCATTGTTCACGCATGGTTGCTGCATTTCCACTTTATAGCTGTTCATTTTCAGTAATGTTTGAACAGCGAA
AT1G51620	0.347059	170	3*tobacco+3*both	in_silico	31	-0.852107	-1.35688	GGAACAACAGATGACCATGAGTTCAATTATCTCAACATTTTCATTGTATCTTTTCTTACCTCTTTTCTCTGTAAAAGAATAAAAGACAGATCGTACATTGCATTGTTCACGCATGGTTGCTGCATTTCCACTTTATAGCTGTTCATTTTCAGTAATGTTTGAACAGCGAA
AT1G52700	0.441176	170	3*tobacco	in_silico	19	-3.41609	-1.23209	TGCAGACTTGGTCATTATACCGTTCCCAGAGAAATGGATGAGGTCGTTCACTGGCTCACAACGATGCTCGGACTTGAGGGCTCGCGCTAAACTTTACAGACTGCGATGTATGTAGCTATATATGCGATATGTACGACACAAGAACAAATAATAACCGGGAATGAATAAGA
AT1G52700	0.411765	170	10*tobacco	in_silico	23	-1.24799	-0.487747	GGCAGACTTGGTCATTATACCGTTCCCAGAGAAATGGATGAGGTCGTTCACTGGCTCACAACGATGCTCGGACTTGAGGGCTCGCGCTAAACTTTACAAACTGTAATGTATGTAACTATATATGCTATATGTACGACACAAGAATAAATAATAACCGGGAATGAATAAGA
AT1G52700	0.411765	170	10*maize	in_silico	31	-1.12932	-0.0572971	GGCAGACTTGGTCATTATACCGTTCCCAGAGAAATGTATGAGGTCGTTCACTGGCTCACAACGATGCTCGGACTTGAGGGCTCGCGCTAAACTTTACAGACTGTGATGTATGTATCTATATATGTAATATGTACGACACAAGAATAAATAATAAACGGGAATAAAGAGGA
AT1G52700	0.411765	170	10*both	in_silico	19	-1.43644	-0.29525	GGCAGACTTGGTCATTATACCGTTCCCAGAGAAATGTATGAGGTCGTTCACTGGCTCACAACGATGCTCGGACTTGAGGGCTCGCGCTAAACTTTACAAACTGTAATGTATGTAACTATATATGCTATATGTACGACACAAGAATAAATAATAACCGGGAATAAAGAGGA
AT1G52700	0.458824	170	0*start	in_silico	17	-5.42621	-2.03882	TGCAGACTTGGTCATTATACCGTTCCCAGAGAAATGGATGAGGTCGTTCACTGGCTCACAACGATGCTCGGACTTGAGGGCTCGCGCTAAACTTTACAGACTGCGATGCATGTAGCTATATATGCGATATGTACGACACAAGAACAAATAATAACCGGGAATGAAGAGGA
AT1G52700	0.441176	170	3*maize+3*both	in_silico	30	-3.00346	-0.939813	TGCAGACTTGGTCATTATACCGTTCCCAGAGAAATGGATGAGGTCGTTCACTGGCTCACAACGATGCTCGGACTTGAGGGCTCGCGCTAAACTTTACAGACTGCGATGTATGTAGCTATATATGCGATATGTACGACACAAGAATAAATAATAACCGGGAATAAAGAGGA
AT1G54140	0.305882	170	3*tobacco	in_silico	14	-1.49184	-1.07798	GCTAGAATATTTATGTATCAACAAGTAGAAATGTAACACAATCAAAAATAAATGACCAGAGCCAGTTTTTATGGACCAGATCCAGATGTGTGGTTTGAAGATTTAGAATGTAAGAGAATCAAATATTAATGACCAGAGTCAGTTTTTTAGAACATATAGGCATATCTTAT
AT1G54140	0.294118	170	10*tobacco	in_silico	23	-0.569642	-0.362704	GCTAGAATATTGATGTATCAACAAGAAGAAATGTAACACAATCAATAATAAATGACCAGAGCCAGTTTTTATGTACCAGATCCAGATGTATGGTTTGAAGATTTATAATGTAAGAGAATCAAATAATAATGACCAGAGTCAGTTTTTTAGAACATATAGGCATATCTTAT
AT1G54140	0.3	170	3*maize	in_silico	12	-2.12794	-1.12338	TCTATAATATTTATGTATCAACAAGTAGAAATGTAACACAATCAAAAATAAATGACCAGAGCCAGTTTGTATGGACCAGATCCAGATGTGTGGTTTGAAGATTTAGAATGTAAGAGAATCAAATAATAATGACCAGAGTCAGTTTTTTAGAACATATAGGCATATCTTAT
AT1G54140	0.311765	170	10*maize	in_silico	18	-0.482263	-0.317686	GCTATAATATGTATGTATCAACAAGTGGAAATGTAACACAATCAATAATAAATGACCAGAGCCAGTTTGTATGGACCAGATCCAGATGTGTGGTTTGAAGATTTATAATGTAAGAGAATCAAATAATAAAGACCAGAGTCAGTTTTTAAGAACATATAGGCATATCTTAT
AT1G54140	0.305882	170	3*both	in_silico	34	-1.41504	-1.19734	GCTATAATATGTATGTATCAACAAGTAGAAATGTAACACAATCAAAAATAAATGACCAGAGCCAGTTTTTATGGACCAGATCCAGATGTGTGGTTTGAAGATTTAGAATGTAAGAGAATCAAATATTAATGACCAGAGTCAGTTTTTTAGAACATATAGGCATATCTTAT
AT1G54140	0.288235	170	10*both	in_silico	11	-0.58095	-0.45372	GCTATAATATGTATGTATCAACAAGAAGAAATGTAACACAATCAATAATAAAAGACCAGAGCCAGTTTTTATGTACCAGATCCAGATGTATGGTTTGAAGATTTATAATGTAAGAGAATCAAATAATAATGACCAGAGTCAGTTTTTTAGAACATATAGGCATATCTTAT
AT1G54140	0.294118	170	0*start	in_silico	29	-3.41456	-1.94259	TCTATAATATTTATGTATCAACAAGTAGAAATGTAACACAATCAAAAATTAATGACCAGAGCCAGTTTTTATGGACCAGATCCAGATGTGTGGTTTGAAGATTTAGAATGTAAGAGAATCAAATATTAATGACCAGAGTCAGTTTTTTAGAACATATAGGCATATCTTAT
AT1G54500	0.3	170	UGUA	UGUA_perm	14	NA	NA	AAGACTGGTTTAATCTTTGGCTCTCTTTTACTCTTCTTTGCGCTTTTTTTGAGTGGCTATTTCATTCAATGATTAAATATTTTCTCACTATTACTATGTTAAATCATGTTACCACCAATTTTATAATGTTTCAATACACCATTCTTCTCCATCAATTTGTACTACCACTT
AT1G54500	0.3	170	UCUA	UGUA_perm	15	NA	NA	AAGACTGGTTTAATCTTTGGCTCTCTTTTACTCTTCTTTGCGCTTTTTTTGAGTGGCTATTTCATTCAATGATTAAATATTTTCTCACTATTACTATGTTAAATCATGTTACCACCAATTTTATAATGTTTCAATACACCATTCTTCTCCATCAATTTCTACTACCACTT
AT1G54500	0.305882	170	CGUA	UGUA_perm	14	NA	NA	AAGACTGGTTTAATCTTTGGCTCTCTTTTACTCTTCTTTGCGCTTTTTTTGAGTGGCTATTTCATTCAATGATTAAATATTTTCTCACTATTACTATGTTAAATCATGTTACCACCAATTTTATAATGTTTCAATACACCATTCTTCTCCATCAATTCGTACTACCACTT
AT1G54500	0.305882	170	UGCA	UGUA_perm	17	NA	NA	AAGACTGGTTTAATCTTTGGCTCTCTTTTACTCTTCTTTGCGCTTTTTTTGAGTGGCTATTTCATTCAATGATTAAATATTTTCTCACTATTACTATGTTAAATCATGTTACCACCAATTTTATAATGTTTCAATACACCATTCTTCTCCATCAATTTGCACTACCACTT
AT1G55805	0.364706	170	3*tobacco	in_silico	64	-0.577525	-1.26402	GACCATCAAAGTGCTCTGTTTTGGAATTTATTGCGGAGCCAAAGTCTTCATTTTTACATACGCTTGAGGTTGTGTGTTGGTGTTTCTGTAATTGTGTGTTGGAATAAAGACACTTGCTTTTAGTTCAATTCGAGTTCTGTCTTTTCTAGCATTCAAAACTATAATGGTCA
AT1G55805	0.364706	170	10*tobacco	in_silico	38	-0.290967	-0.720888	GACCATCAAAGTGCTCTGTGTTGGAATGTATTGCGGAGCCAAAGTCTTCATTTTTATGTACGCTTGAGGTTGTGTGTTGGTGTTTCTGTAATTGTGTGTTGTAATAAAGACACTTGCTTTAAGTTCAATTCGAGTTCTGTATTTTCTAGCATTCAAAACTATAATGGTCA
AT1G55805	0.376471	170	3*maize	in_silico	42	-0.858232	-1.19731	GACCATCAAAGTGCTCTGTTTTGGAATGTATTGCGGAGCCAAAGTCTTCATTTTTACATACGCTTGAGGTTGTGTGTTGGTGTTTCTGGAATTGTGTGTTGGAATAAAGACACTTGCTTTTAGTTCAATTCGAGTTCTGTCTTTTCTAGCATTCAAAACTATAATGGTCA
AT1G55805	0.370588	170	10*maize	in_silico	64	-0.203663	-0.351415	GACCATCAAAGTGCTCTGTGTTGGAATGTAATGCGGAGCCAAAGTCTTCATGTTTACATACGCTTGTGGTTGTGTGTTGGTGTTTCTGTAATTGTGTGTTGTAATAAAGACACTTGCTTTTAGTTCAATTCGAGTTCTGTATTTTCTAGCATTCAAAACTATAATGGTCA
AT1G55805	0.364706	170	3*both	in_silico	34	-0.624128	-1.00153	GACCATCAAAGTGCTCTGTTTTGGAATTTATTGCGGAGCCAAAGTCTTCATTTTTACATACGCTTGAGGTTGTGTGTTGGTGTTTCTGGAATTGTGTGTTGTAATAAAGACACTTGCTTTTAGTTCAATTCGAGTTCTGTCTTTTCTAGCATTCAAAACTATAATGGTCA
AT1G55805	0.370588	170	10*both	in_silico	48	-0.240239	-0.277599	GACCATCAAAGTGCTCTGTGTTGGAATGTATTGCGGAGCCAAAGTCTTCATGTTTACATACGCTTGTGGTTGTGTGTTGGTGTTTCTGTAATTGTGTGTTGTAATAAAGACACTTGCTTTAAGTTCAATTCGAGTTCTGTATTTTCTAGCATTCAAAACTATAATGGTCA
AT1G55805	0.370588	170	0*start	in_silico	41	-4.5491	-2.48539	TACCATCAAAGTGCTCTGTTTTGGAATTTATTGCGGAGCCAAAGTCTTCATTTTTACATACGCTTGAGGTTGTGTGTTGGTGTTTCTGGAATTGTGTGTTGGAACAAAGACACTTGCTTTTAGTTCAATTCGAGTTCTGTCTTTTCTAGCATTCAAAACTATAATGGTCA
AT1G56110	0.464706	170	low	low	11	-5.33955	-2.78555	GGAAGGAGCCAGTTGATGCCTCGGTGAAGAAAAGCAAGAAGAAGAAGGCAAAGGGTGAAGAAGAAGAAGAGGTGGTGGCAATGGAGGAGGACAAGTCAGAGAAAAAGAAGAAGAAAGAGAAGAGGAAGATGGAGACTGCAGAGGAGAACGAGAAATCAGAGAAGAAGAAG
AT1G60230	0.294118	170	mid	mid	6	NA	-4.2071	TGAAAAGAAAACAAAATCCCCACCTTGTTGTAACGTAACTCTTATTAGATGCCAATTTTTTATGCTTCTTCTGAGATTCTTTAACAATGAAATTTTGTGAAACTACAATTAAAAGTTCAAAGGTATTTTTTTTTTTTGGATTACAACATTAACCTATGGAGTCTGTAGCC
AT1G60830	0.252941	170	UGUA	UGUA_perm	35	-4.51981	-2.67598	AATGTTATCTCATTATTTCGATTATTCAGCCTTAGCTTATACTAATTATTTCATTATGCTATTTTTCTATATTTATCTAATTCAAAGTCATGATTTCTTGTATAATAAAGGATTAGTGTTTTAAGAAAGGATTACTTACAAGTTATAACCATTTACTTGCGAATCCCCAA
AT1G60830	0.252941	170	UCUA	UGUA_perm	28	-4.76804	-2.84173	AATGTTATCTCATTATTTCGATTATTCAGCCTTAGCTTATACTAATTATTTCATTATGCTATTTTTCTATATTTATCTAATTCAAAGTCATGATTTCTTCTATAATAAAGGATTAGTGTTTTAAGAAAGGATTACTTACAAGTTATAACCATTTACTTGCGAATCCCCAA
AT1G60830	0.258824	170	CGUA	UGUA_perm	22	-4.62926	-2.81958	AATGTTATCTCATTATTTCGATTATTCAGCCTTAGCTTATACTAATTATTTCATTATGCTATTTTTCTATATTTATCTAATTCAAAGTCATGATTTCTCGTATAATAAAGGATTAGTGTTTTAAGAAAGGATTACTTACAAGTTATAACCATTTACTTGCGAATCCCCAA
AT1G60830	0.258824	170	UGCA	UGUA_perm	19	-4.81507	-2.72439	AATGTTATCTCATTATTTCGATTATTCAGCCTTAGCTTATACTAATTATTTCATTATGCTATTTTTCTATATTTATCTAATTCAAAGTCATGATTTCTTGCATAATAAAGGATTAGTGTTTTAAGAAAGGATTACTTACAAGTTATAACCATTTACTTGCGAATCCCCAA
AT1G61097	0.294118	170	high	high	25	-0.387821	-0.187312	GATCAAAGGATACGTTGTCTAAATAAGAGTGGTTTTTGTGTTCCTATACAACCAAAATCCATGTTTATATATGATGTACCTTTGTTTAGGAGTTGTACTCCAACGTCTTTGTGATTCACCAATAAAAGTAGTATAATGAAATACCAAAAATAATTTTATCTATCTTTTCA
AT1G61700	0.294118	170	UGUA	UGUA_perm	37	-4.47288	-2.97059	GCGTCTTAATAAAACCACAATGTTTCAGAAATTTTGGTTTAATTTATAACTAGGAATGTTGATATTTCAATGTTTTCTGATGTTCTTGTTCGGTTTTAGAAATCTAGACAATTTTTCGAGCCAAAAATAAAGCTCAAGCCTGTAGAGTCATCATCTATTGATTTGTTTTT
AT1G61700	0.294118	170	UCUA	UGUA_perm	49	-4.54037	-2.82599	GCGTCTTAATAAAACCACAATGTTTCAGAAATTTTGGTTTAATTTATAACTAGGAATGTTGATATTTCAATGTTTTCTGATGTTCTTGTTCGGTTTTAGAAATCTAGACAATTTTTCGAGCCAAAAATAAAGCTCAAGCCTCTAGAGTCATCATCTATTGATTTGTTTTT
AT1G61700	0.3	170	CGUA	UGUA_perm	32	-4.5977	-2.9736	GCGTCTTAATAAAACCACAATGTTTCAGAAATTTTGGTTTAATTTATAACTAGGAATGTTGATATTTCAATGTTTTCTGATGTTCTTGTTCGGTTTTAGAAATCTAGACAATTTTTCGAGCCAAAAATAAAGCTCAAGCCCGTAGAGTCATCATCTATTGATTTGTTTTT
AT1G61700	0.3	170	UGCA	UGUA_perm	24	-4.56857	-2.85513	GCGTCTTAATAAAACCACAATGTTTCAGAAATTTTGGTTTAATTTATAACTAGGAATGTTGATATTTCAATGTTTTCTGATGTTCTTGTTCGGTTTTAGAAATCTAGACAATTTTTCGAGCCAAAAATAAAGCTCAAGCCTGCAGAGTCATCATCTATTGATTTGTTTTT
AT1G67630	0.405882	170	10*tobacco	in_silico	8	-0.31265	0.0428046	AGGAGAAGGTGCAGGGACTTTCGTTGAGCTTACCTACAAAGGCGGTCCAGAATCGATGCACGCTTCCATTATCTGTATTTAAAAACAGAACCTGTAACGTTTGCCCAACTCTGTAATTTCCATATATAATAAAAGCCTTTGGTTCCTCTCAATTTTAATGCTACGGTTAG
AT1G67630	0.417647	170	3*maize	in_silico	11	-2.071	-0.628226	AGGAGAAGGTGCAGGTACTTTCGTTGAGCTTACCTACAAAGGCGGTCCAGAATCGATGTACGCTTCCATCATCTCTATTTAAAAACAGAACCTGTAACGTTTGCCCAACTCTGCTAATTCCATATATAATAAAAGCCTTTGGTTCCTCTCACTTTTCATGCTACGGTTAG
AT1G67630	0.411765	170	10*maize	in_silico	6	-0.613056	0.473685	AGGAGAAGGTGCAGGGACTTTCGTTGAGCTTACCTACAAAGGCGGTCCAGAATCGATGTACGCTTCCATCATCTCTATGTAATAAAAGAACCTGTAACGTTTGCCCAACTGTAATAATTCCATATATAATAAAAGCCTTTGGTTCCTCTCACTTTTCATGCTACGGTTAG
AT1G67630	0.411765	170	10*both	in_silico	5	-0.442263	0.127253	AGGAGAAGGTGCAGGGACTTTCGTTGAGCTTACCTACAAAGGCGGTCCAGAATCGATGCACGCTTCCATCATCTGTATTTAATAAAAGAACCTGTAACGTTTGCCCAACTCTGTAATTTCCATATATAATAAAAGCCTTTGGTTCCTCTCACTTTTAATGCTACGGTTAG
AT1G67630	0.435294	170	0*start	in_silico	7	-4.72419	-2.19806	AGGAGAAGGTGCAGGTACTTTCGTTGAGCTTACCTACAAAGGCGGTCCAGAATCGATGCACGCTTCCATCATCTCTATTTAAAAACAGAACCTGCAACGTTTGCCCAACTCTGCTAATTCCATATATAATAGAAGCCTTTGGTTCCTCTCACTTTTCATGCTACGGTTAG
AT1G67630	0.417647	170	3*tobacco+3*both	in_silico	12	-1.68139	-0.873263	AGGAGAAGGTGCAGGTACTTTCGTTGAGCTTACCTACAAAGGCGGTCCAGAATCGATGCACGCTTCCATCATCTCTATTTAAAAACAGAACCTGTAACGTTTGCCCAACTCTGTTAATTCCATATATAATAAAAGCCTTTGGTTCCTCTCACTTTTCATGCTACGGTTAG
AT1G67860	0.3	170	high	high	3	NA	NA	AAAGACAGGGAGTAGAGGACTCTAGACTACCCAAATATTCTGACGGTTCAAATAAGAAAGTAACGATTATGTACTCCCCATATAATAAATGTGTAAGATGTATCATGTATTTGTGTGACGGACTTTTAATGAAAATAAATGTTCTTGTTTAAGTTTTTTTTTTTTTTTGT
AT1G68120	0.352941	170	mid	mid	43	-4.15517	-2.46376	TCAAACCCTATTGATTTGAAGTCTCATTGGGCTAAACATGGAACCAATAAGTTCGTCACCATCAGATAAATAAAAAAGTCTGAGCCTCTCTTTTGTCGAAAATCCCTTTTTGTTGTTGTTCTTGTTGTTGTGGGTTTTGTCCTACAGTTTAGATATCGATTCATATTTTG
AT1G68380	0.376471	170	3*tobacco	in_silico	10	-1.03507	-0.934371	GTCGACTGCTTTGGATGAGTTACTCCGTTTAGCATCTATCGTCATGTATTTCTGATCACTCTCTTCCCCCTTCGTCCAAAAACAAAGATGTAATCGGTTTAACTACCAAATCTTCTTTAAGTAAGTGAAATATACAGTGTGTGCTTAATAAGTTACTTTCAGTACTAGGG
AT1G68380	0.364706	170	10*tobacco	in_silico	19	-0.227547	0.0983282	GTCGACTGCTTTGGATGAGTTACTCCGTTTAGCATCTATCGTCATGTATTTCTGATCACTCTGTACCCCCTTCGTCCAATAATAAAGATGTAATCGGTGTAACTACCAAATCTTCTTTAAATAAATGAAATATACAGTGTGTGCTTAATAAGTTACTTTCAGTACTAGGG
AT1G68380	0.388235	170	3*maize	in_silico	23	-0.661836	-0.286282	GTCGACTGCTTTGGATGAGTTACTCCGGTTGGCATCTATCGTCATGTATTTCTGATCACTCTCTTCCCCCTTCGTCCAAAAATAAAGATGTAATCGGTTTAACTACCAAATCTTCTTTAAGTAAGTGAAATATACAGTGTGTGCTTAACAAGTTACTTTCAGTACTAGGG
AT1G68380	0.394118	170	10*maize	in_silico	19	-0.271401	0.108706	GTCGACTGCTTTGGATGAGTTACTCCGGTTGGCATCTATCGTCATGTATTTCTGATCACTCTGTACCCCCTTCGTCCAATAATAAAGATGTAATCGGTGTAACTACCAAATCTTCTGTAAGTAAGTGAAATAAACAGTGTGTGCTTAATAAGTTACTTTCAGTACTAGGG
AT1G68380	0.376471	170	3*both	in_silico	17	-1.01777	-0.743505	GTCGACTGCTTTGGATGAGTTACTCCGATTAGCATCTATCGTCATGTATTTCTGATCACTCTCTTCCCCCTTCGTCCAAAAACAAAGATGTAATCGGTTTAACTACCAAATCTTCTTTAAGTAAGTGAAATATACAGTGTGTGCTTAATAAGTTACTTTCAGTACTAGGG
AT1G68380	0.364706	170	10*both	in_silico	15	-0.141387	0.149336	GTCGACTGCTTTGGATGAGTTACTCCGATTAGCATCTATCGTCATGTATTTCTGATCACTGTATTCCCCCTTCGTCCAATAATAAAGATGTAATCGGTGTAACTACCAAATCTTCTATAAATAAGTGAAATATACAGTGTGTGCTTAATAAGTTACTTTCAGTACTAGGG
AT1G68380	0.394118	170	0*start	in_silico	14	-3.83323	-1.49629	GTCGACTGCTTTGGATGAGTTACTCCGGTTAGCATCTATCGTCATGTATTTCTGATCACTCTCTTCCCCCTTCGTCCAAAAACAAAGATGCAATCGGTTTAACTACCAAATCTTCTTTAAGTAAGTGAAATATACAGTGTGTGCTTAACAAGTTACTTTCAGTACTAGGG
AT1G72600	0.394118	170	3*tobacco	in_silico	38	-3.76547	-2.25209	ATGGTTGGTTTAAGAGGAAGATTGTACTCTACTTTTCTTTTCTTTTTCCCTACTCTTCTCACTCCTCTCGGACTCGGGTGTTTATATAGAGAGGTGTGGGATAAACTGTGTAGTGAACATTCGAAAGACGGAAATAAGCTTTTAGAAACCATTATGGACGTCCAAGAAGA
AT1G72600	0.358824	170	10*tobacco	in_silico	31	-0.800021	-1.6357	ATGGTTGGTTTAAGAGGAAGATTGTACTCTACTTTTCTTTTCTTTTTCCCTACTCTTGTAACTCCTCTCGGACTCGGGTGTTTATATAGAGAGGTGTGGGATAAACTTTGTAATGAACATTCGAAAGACGGAAATAAGCTTTTATAAACCATTATGTACGTCCAATAAGA
AT1G72600	0.394118	170	3*maize	in_silico	36	-4.37746	-1.79081	ATGGTTGGTTTAAGAGGAAGATTGTACTCTACTTTTCTTTTCTTTTTCCCTACTCTTCTCACTCCTCTCGGACTCGGGTGTTTATATAGAGAGGTGTGGAATAAACTGTGTGGTGAACATTCGAAAGACGGAAATAAGCTTTTAGAAACCATTATGGACGTCCAAGAAGA
AT1G72600	0.364706	170	10*maize	in_silico	24	-0.513146	-0.373682	ATGGTTGGTTTAAGAGGAAGATTGTACTCTACTTTTCTTTTCTTTTTCCCTACTCTTGTAACTCCTCTCGGACTCGGGTGTTTATAAATAAAGGTGTGTAATAAACTGTGTGGTGAACATTCGAAAGACGGAAATAAGCTTTTAGAAACCATTATGGACGTCCAATAAGA
AT1G72600	0.394118	170	3*both	in_silico	40	-4.09595	-1.75602	ATGGTTGGTTTAAGAGGAAGATTGTACTCTACTTTTCTTTTCTTTTTCCCTACTCTTCTCACTCCTCTCGGACTCGGGTGTTTATATAGAGAGGTGTGTAATAAACTGTGTGGTGAACATTCGAAAGACGGAGATAAGCTTTTAGAAACCATTATGGACGTCCAAGAAGA
AT1G72600	0.364706	170	10*both	in_silico	32	-0.875824	-0.820404	ATGGTTGGTTTAAGAGGAAGATTGTACTCTACTTTTCTTTTCTTTTTCCCTACTCTTGTAACTCCTCTCGGACTCGGGTGTTTAAATAAAGAGGTGTGTAATAAACTGTGTGGTGAACATTCGAAAGACGGAAATAAGCTTTTAGAAACCATTATGTACGTCCAATAAGA
AT1G72600	0.405882	170	0*start	in_silico	42	-5.02149	-2.35801	ATGGTTGGTTTAAGAGGAAGATAGTACTCTACTTTTCTTTTCTTTTTCCCTACTCTTCTCACTCCTCTCGGACTCGGGTGTTTATATAGAGAGGTGTGGGATAAACTGTGTGGTGAACATTCGAAAGACGGAGATAAGCTTTTAGAAACCATTATGGACGTCCAAGAAGA
AT1G73090	0.3	170	3*tobacco	in_silico	32	-1.52724	-1.6107	ACAGTAGCTTGAAGAGCAATTTGTTCACTTGAGTTAGAAGTTGAAAATGTATTGTTTTGGATCGTTGAGTTAAAACTATCTTAAATTGTGGCCGATTTGGCAATATATGTTGTAAGTAGTAAGATTCTGATTCTGATATCCTTTTAAGACAAATTATACTAGTATTACAA
AT1G73090	0.305882	170	10*tobacco	in_silico	26	-0.073288	-0.783378	AGAGTAGCTTGAAGAGCAATTTGTTCACTTGAGTTTGAAGTTGAAAATGTATTGTTGTGGATCGTTGAGTTAAAACTATCTTAAATTGTGGCCGATTTGGCAATAAATGTTGTATGTAATAAGATTCTGATTCTGATATCCTTTTAAGACAAATTGTACTAGTATTACAA
AT1G73090	0.3	170	3*maize	in_silico	25	-0.881389	-0.876425	ACATTAGCTTGAAGAGCAATGTGTTCACTTGAGTTAGAAGTTGAAAATAAATTGTATTGGATCGGTGAGTTAAAACTATCTTAAATTGTGGCCGATTTGGCAATATATGTTGTAAGTAGTAAGATTCTGATTCTGATATCCTTTTAAGACAAATTATACTAGTATTACAA
AT1G73090	0.3	170	10*maize	in_silico	16	-0.153806	-0.0687205	ACAGTAGCTTGAAGAGCAATGTGTTCACTTGAGTTATAAGTTGAAAATAAAGTGTATTGGATCGGTGTGTTAAAACTATCTTAAATTGTGGCCGATTTGGCAATAAATGTTGTATGTAATAAGATTCTGATTCTGATATCCTTTTAAGACAAATTATACTAGTATTACAA
AT1G73090	0.305882	170	3*both	in_silico	34	-1.35016	-1.30821	ACAGTAGCTTGAAGAGCAATTTGTTCACTTGAGTTAGAAGTTGAAAATGTATTGTTTTGGATCGGTGTGTTAAAACTATCTTAAATTGTGGCCGATTTGGCAATATATGTTGTAAGTAGTAAGATTCTGATTCTGATATCCTTTTAAGACAAATTATACTAGTATTACAA
AT1G73090	0.323529	170	10*both	in_silico	25	-0.118428	-0.316856	ACAGTAGCTTGAAGAGCAATGTGTTCACTTGAGTTGGAAGTTGAAAATGTATTGTTGTGGATCGGTGTGTTAAAACTATCTTAAATTGTGGCCGATTTGGCAATAAATGTTGTATGTAATAAGATTCTGATTCTGATATCCTTTTAAGACAAATTGTACTAGTATTACAA
AT1G73090	0.3	170	0*start	in_silico	17	-2.37605	-1.72222	ACATTAGCTTGAAGAGCAATTTGTTCACTTGAGTTAGAAGTTGAAAATGAATTGTTTTGGATCGGTGAGTTAAAACTATCTTAAATTGTGGCCGATTTGGCAATATATGTTGTAAGTAGTAAGATTCTGATTCTGATATCCTTTTAAGACAAATTATACTAGTATTACAA
AT1G73620	0.394118	170	low	low	19	-6.05922	-2.68207	TACGCCTACGATGACCCAACTAGCATTGCGACATGTTCTAAAGCTAATTATGTCGTCACTTTTTGCCCTCACCGCGGCCGTTGATTAAAGGGATTGACATCTATGAATAATTTTGCTTGACTATTTAGTACGAGATCTTCTTTTTGAGTTATCGACCCGTTTTTTTGTTT
AT1G74840-ABBB	0.347059	170	high	high	22	-0.76679	0.380753	GAGTTTGGAGATAGGACTTAAGTGGGGTTTTAGGGTTGGGATATGGGATATGGGATATCCCCCATGTTTGGAAGTTGTTGTAATACTCTCTAAGTTCATTCGTGTGGATCTATCAAAACTTATAAATCATATTAACGTTATGTTTGTTTTATTCATGATCTCAATCATAA
AT1G74970	0.317647	170	mid	mid	32	-4.03188	-2.3545	CTTCAAGTAGACTCCTCTGCCTCCATTTTTTTTAAAAACTTTTCTTGTCTATTATCGGTCTTTTGTTTCATGTTAATGTTTATGTGTAGACGAACTAATACAATCTCTGTTTTGTTTGAATGGAACGCAAAGTTGATATGCTTTTGTAACAAATGCACTTATGAATTGTG
AT1G76660	0.282353	170	mid	mid	32	-4.19848	-2.26365	TATATATAGATATATATAAATATAATTACAGATGGTTTTTTAGTAGAATGATGTTATATATAAGAAGAGAGCAAGGGTGAGAAAGTGAATGCTTGTTTTTTAGTTTGACATGGCTTTTTTGTAAGACCCCATCTTTTATCTAATTGCACCAATCTGTTTGAGCTTCTTTA
AT1G77710	0.294118	170	high	high	24	-0.732769	-0.223698	AGCTGTGTTTGTGATGGATCCATAGATGATGTGTAAGCAATGATTAAAAACTCAGTTCCAAAAAAAACATAATAATATACTGAAATGCTTATGTACAACTTCGTTGAATAAATATGTAATCGTCACAATTGAAGTGAGTTGAATTTGGTCAAGTTATATGTCTGTTATAA
AT1G78270	0.364706	170	3*tobacco	in_silico	24	-1.10958	-1.72362	GCACAGGATTAGATCGACCTAATTGGGCTTTCCGTATCCAAATAGGCCCATTAGAAAAGGCCTGTTTGTTTCCACTATCATTTGGGCTGGCTTTAATGACAATTGTAAAAGATGTACTTACAAGTTGCAATAATCTATAGTGTTCTTCTCACTTGGATCTTATAAATTAT
AT1G78270	0.347059	170	10*tobacco	in_silico	24	-0.782254	-0.763046	GCACAGGATTAGATCGACCTAATTGGGCTTTATGTATCCAAATAAGCCCATAATAAAAGGCCTGTTTGTTTCCACTATCATTTGGGCTGGCTTTAATGACAATTGTAAAAGATGTACTTACAAGTTGCAATAAACTATAGTGTTCTTCCCACTTGGATCTTATAAATTAT
AT1G78270	0.358824	170	3*maize	in_silico	33	-1.09129	-1.64348	GCACACGATTAGATCGACCTAATTGGGCTTTCCGTATCCAAATAAGCCCATTAGAAAAGGCCTGTTTGTTTCCACTATCATTTGGGCTGGCTTTAATGACAATTGTAAAAGATGTACTTACAAGTTGCAATAATCTATAGTGTTCTTCTCACTTGGATCTTATAAATTAT
AT1G78270	0.341176	170	10*maize	in_silico	27	-0.94626	-0.726428	GCACACGATTAGATCGACCTAATTGGGCTTTCTGTATCCAAATAAGCCAATAATAAAAGGCCTGTTTGTATCCACTATCATTTGGGCTGGCTTTAATGACAATTGTAAAAGATGTACTTACAAGTTGCAATAAACTATAGTGTTCTTCTCACTTGGATCTTATAAATAAT
AT1G78270	0.364706	170	3*both	in_silico	17	-1.26376	-1.70105	GCACACGATTAGATCGACCTAATTGGGCTTTCCGTATCCAAATAGGCCCATTAGAAAAGGCCTGTTTGTTTCCACTATCATTTGGGCTGGCTTTAATGACAATTGTAAAAGATGTACTTACAAGTTGCAATAATCTATAGTGTTCTTCTCACTTGGATCTTATAAATAAT
AT1G78270	0.341176	170	10*both	in_silico	29	-0.875854	-0.81039	GCACAGGATTAGATCGACCTAATTGGGCTTTCTGTATCCAAATAAGCCAATAATAAAAGGCCTGTTTGTTTCCACTATCATTTGGGCTGGCTTTAATGACAATTGTAAAAGATGTACTTACAAGTTGCAATAAACTATAGTGTTCTTCTCACTTGGATCTTATAAATAAT
AT1G78270	0.352941	170	0*start	in_silico	20	-3.85975	-2.63	TCACACGATTAGATCGACCTAATTGGGCTTTCCGTATCCAAATAGGCCCATTAGAAAAGGCCTGTTTGTTTCCACTATCATTTGGGCTGGCTTTAATGACAATTTTAAAAGATGTACTTACAAGTTGCAATAATCTATAGTGTTCTTCTCACTTGGATCTTATAAATTAT
AT1G78882	0.335294	170	mid	mid	40	-4.25653	-1.85718	TTTGTGTTGTGGGCACTCTTCTTTGCCTTATGGTTTGTAATTTGTAAAGCTCTGCTAGTTATTCTTTTTTCGACCTAATTTGTGATCTAATGTAATGGGGATTATCTTTTTAGTTTGGAATGTTCCCGTTGCATGTGGATTGTATTTATTATTTCCTCCTTATTGTTTCT
AT1G79150	0.305882	170	10*tobacco	in_silico	30	-0.609548	-0.932317	GAAATCCAAAAAGCAAAGTTGAAAGGCTTTTTGTATTCCCGCTGTAACGGTTATATACTTTGCTTAAATAAAACGCTTCAATGTAATTTTTCGAGTACAATGTTGTAAAAGAGTGAAATCAATAAGAAGAGTATTTTTCATTTTATTCACATCCACCCTTGTAATCCTAA
AT1G79150	0.3	170	3*maize	in_silico	25	-2.41947	-2.13735	GAAATCCAAAAAGCAAATTTGAAAGGCTTTTTGTATTCCCGCTTTAACGGTTATATACTTTGCTTAAATAAAACGCTTCAATGAAATTTTTCGAGTACAATTTTGTTAAAGAGTGAAATCAACAAGAAGAGTATTTTTCATTTTATTCACATCCACCCTGGTAATCCTAA
AT1G79150	0.317647	170	10*maize	in_silico	NA	NA	NA	GAAATCCAAAAAGCAAATTTGAAAGGCTTGTTGTATTCCCGCTGTAACGGTTATATACTTTGCTTAAATAAAACGCTTCAATGTAATGTTTCGAGTACAATGTTGTTAAAGAGTGAAATCAATAAGAAGTGTATTTTTCATTTTATTCACATCCACCCTGGTAATCCTAA
AT1G79150	0.311765	170	10*both	in_silico	36	-0.406618	-0.687158	GAAATCCAAAAAGCAAAGTTGAAAGGCTTTTTGTATTCCCGCTGTAACGGTTATATACTTTGCTTAAATAAAACGCTTCAATGTAATTTTTCGAGTACAATGTTGTAAAAGAGTGAAATCAATAAGAAGTGTATTTTTCATTTTATTCACATCCACCCTGGTAATCCTAA
AT1G79150	0.294118	170	0*start	in_silico	31	-4.9831	-2.93537	TAAATCCAAAAAGCAAATTTGAAAGGCTTTTTGTTTTCCCGCTTTAACGGTTATATACTTTGCTTAAATTAAACGCTTCAATGAAATTTTTCGAGTACAATTTTGTTAAAGAGTGAAATCAACAAGAAGAGTATTTTTCATTTTATTCACATCCACCCTGGTAATCCTAA
AT1G79150	0.305882	170	3*tobacco+3*both	in_silico	40	-2.21789	-2.24819	GAAATCCAAAAAGCAAATTTGAAAGGCTTTTTGTTTTCCCGCTGTAACGGTTATATACTTTGCTTAAATTAAACGCTTCAATGTAATTTTTCGAGTACAATTTTGTTAAAGAGTGAAATCAACAAGAAGAGTATTTTTCATTTTATTCACATCCACCCTGGTAATCCTAA
AT1G80670	0.323529	170	low	low	2	NA	-1.41092	TGATTTCTTCGCTAGTGATTTTTTTTTTTTTTTTAGCTTGTGGACTTCGTTGGGCTTTGTTATCTACTTTAGTTCATGACATTTTGAATATACATTAGGAGTCTTGTCTAAAAGACTAAAAGTAAATCTCTAATGTTTCTAGTTGGGCCTAATTTGGAACCATCTCGTCT
AT2G01480	0.405882	170	low	low	45	-5.50933	-2.88867	TTTTCTTGGGGTGTTTTGGTGGTTTGAAGAAGCGTTTGCGTTTTGTACATTTTGTGAACGCAGGCTTTGTGTTAGGAGATATGTAGAGAGAGTCCGACAAGGGGGAGAAAAGAAGCTGCCCTAAAAGTTTTGTACATTGATTTGGTTAGAGATCATTGTCTCTTCTTTTC
AT2G02320	0.305882	170	3*tobacco	in_silico	23	-1.29596	-1.62848	GGTGATGAAATGCCCTAGAAATTAAACTCCCTTTTACCTGATGAACCTGTATTATTGTCAATTAGTTTTACAACGATGTAAAGAGTTAAACTCCAATTTATGAAAGAGTGTTTTCGGTTGAGTGTGGTATAATAAATAAATTGTTTTGCGAAAATTAAGTTTTACCTTTG
AT2G02320	0.3	170	10*tobacco	in_silico	25	-0.145717	0.0768278	GGTGATGAAATGCCCTAGAAATAAAACTCCCTTGTACCTGATGAACCTGTATTATTATCAATAAGTTTTACAACGATGTAATAAGTTAAACTCCAATTTATGTAAGAGTGTTTTCGGTTGAGTGTGGTATAATAAATAAATTGTTTTGCGAAAATTAAGTTTTACCTTTG
AT2G02320	0.311765	170	3*maize	in_silico	32	-0.488516	-1.09249	GGTAATGAAATGCCCTAGAAATAAAACTCCCTTGTACCTGATGAACCGGTATTATTGTCAATTAGTTTTACAACGAAGTAAAGAGTTAAACTCCAATTTATGTAAGAGTGTTTTCGGTTGAGTGTGGTATAATAAATAAATTGTTTTGCGAAAATTAAGTTTTACCTTTG
AT2G02320	0.329412	170	10*maize	in_silico	28	-0.468057	-0.0157173	GGTAATGAAATGCCCTAGAAATAAAACTCCCTTGTACCTGATGAACCGGTGTTATTGTCAATAAGTTGTACAACGAAATAAAGTGTTAAACTCCAATTTATGTAAGAGTGTTGTCGGTTGAGTGTGGTATAATAAATAAATTGTTGTGCGAAAATTAAGTTTTACCTTTG
AT2G02320	0.305882	170	3*both	in_silico	16	-0.147675	-0.416066	GGTAATGAAATGCCCTAGAAATTAAACTCCCTTGTACCTGATGAACCGGTATTATTGTCAATTAGTTTTACAACGAAATAAAGAGTTAAACTCCAATTTATGTAAGAGTGTTTTCGGTTGAGTGTGGTATAATAAATAAATTGTTTTGCGAAAATTAAGTTTTACCTTTG
AT2G02320	0.311765	170	10*both	in_silico	29	-0.152337	-0.0118349	GGTGATGAAATGCCCTAGAAATAAAACTCCCTTGTACCTGATGAACCTGTATTATTGTCAATAAGTTTTACAACGAAATAAAGAGTGTAACTCCAATTTATGTAAGAGTGTTTTCGGTTGAGTGTGGTATAATAAATAAATTGTTTTGCGAAAATAAAGTTTTACCTTTG
AT2G02320	0.305882	170	0*start	in_silico	19	-1.52423	-1.86479	GGTAATGAAATGCCCTAGAAATTAAACTCCCTTTTACCTGATGAACCGGTATTATTGTCAATTAGTTTTACAACGAAGTAAAGAGTTAAACTCCAATTTATGAAAGAGTGTTTTCGGTTGAGTGTGGTATAATAAATAAATTGTTTTGCGAAAATTAAGTTTTACCTTTG
AT2G02360	0.335294	170	10*tobacco	in_silico	35	-0.154035	0.0853009	GGTATCATGGGATGTTTATGTAAACCGGCTTCCCGTGTAATAAAGGTTGGATGATTCGGGTTATGTTTTGGTTTCAGTATGGATGTAAAACCAAGTTAAATAAATGTGTTGTATATCTTGGCCTGTAATTTGTGGATTGTAATGTTTCTGAATTTGGATTTTTAATGTTA
AT2G02360	0.341176	170	10*maize	in_silico	32	-0.162507	0.444247	GGTATCATGGTGTGTTTATGTAAACCGGCTTCCCGTGTAATAACGGTTGGATGATTCGGGTTATGTTGTGGTTTCAGAATAAATGTCAAACCAAGTTAAATAAATGTGTTGTATATCTTGGCCTGTAATTTGTGGATTGTAATGTTTCTGAATTTGGATTTTTAATGTTA
AT2G02360	0.335294	170	10*both	in_silico	40	-0.106316	0.489837	GGTATCATGGTGTGTTTATGTAAACCGGCTTCCCGTGGAATAACGGTTGTATGATTCGGGTTATGTATTGGTTTCAGAATAAATGTCAAACCAAGTTAAATAAATGTGTTGTATATCTTGGCCTGTAATTTGTGGATTGTAATGTTTCTGAATTTGGATTTTTAATGTTA
AT2G02360	0.358824	170	0*start	in_silico	41	-1.48646	-1.14383	GGTATCATGGTATGTTTATGTAAACCGGCTTCCCGTGGAAGAACGGTTGGATGATTCGGGTTATGTTTTGGTTTCAGTATAGATGTCAAACCAAGTTAAATAACTGTGTTGTATATCTTGGCCTCTAATTTGTGGATAGTAATGTTTCTGAATTTGGATTTTTGATGTTA
AT2G02360	0.347059	170	3*tobacco+3*maize+3*both	in_silico	32	-0.42395	-0.362465	GGTATCATGGTATGTTTATGTAAACCGGCTTCCCGTGGAAGAACGGTTGGATGATTCGGGTTATGTTTTGGTTTCAGTATAGATGTCAAACCAAGTTAAATAAATGTGTTGTATATCTTGGCCTGTAATTTGTGGATAGTAATGTTTCTGAATTTGGATTTTTAATGTTA
AT2G02490	0.258824	170	10*tobacco	in_silico	18	-0.236947	-0.532751	AGACAACATAAGAGATGTTGTATTATTGTGAATTTTTATATTATAAATCTGTATTACTTCATCAATAATAAGAGCTGTAATATTTAGCAGAAACATATGTATGCTAATTGTACCTTATGTTTCAATAATAATGTCAAATTTGAATGGCTAGTATGCTTTGGTAACGATGA
AT2G02490	0.264706	170	10*maize	in_silico	27	-0.263353	-0.155571	AGACAACATAAGATATGTTGTATTATTGTGAATGTTTATGTAATAAATCTGTATTACTTCATCAATAATAAGAGCTGTAATATTTAGCATAAACATATGTATGCTAATTGTACCTTATGTTTCAATAATAATGTCAAATTTGAATGGCTAGGATGCTTTGGTAACGATGA
AT2G02490	0.270588	170	10*both	in_silico	21	-0.583426	-0.481116	AGACAACATAAGAGATGTTGTATTATTGTGAAGTTTTATATTATAAATCTGTATTACTTCATCAATAATAAGAGCTGTAATATTTGGCATAAACATATGTATGCTAATTGTACCTTATGTTTCAATAATAATGTCAAATTTGAATGGCTAGGATGCTTTGGTAACGATGA
AT2G02490	0.247059	170	0*start	in_silico	22	-4.1056	-1.97211	AGACAACATAAGATATGTTGTATTATTGTGAATTTTTATATTATAAATCTATATTACTTCATCCATAATTAGAGCTATAATATTTAGCATAAACATATATATGCTAATGGTACCTTATGTTTCAATATTAATGTCAAATTTGAATGGCTAGGATGCTTTGGTAACGATGA
AT2G02490	0.258824	170	3*tobacco+3*maize+3*both	in_silico	12	-1.19495	-1.08631	AGACAACATAAGATATGTTGTATTATTGTGAATTTTTATATTATAAATCTGTATTACTTCATCCATAATAAGAGCTGTAATATTTAGCATAAACATATATATGCTAATGGTACCTTATGTTTCAATATTAATGTCAAATTTGAATGGCTAGGATGCTTTGGTAACGATGA
AT2G04300	0.305882	170	high	high	57	-0.0159883	-0.876177	GAAGTCAGCACGAACTTTGGTACTGAATATACCCCTGAAGCTCGCTAGGCTGCATGAGCCATCTATCTTTTGTTTTATTTGTGTGTGTTTTTTTTAATAAATAAATTGAATGTTTGTAATGAGTTTTTGTAATTAATAAATGTGATTTTTATCGTTTAAGATTAGTTAGC
AT2G05530	0.282353	170	high	high	27	0.0327557	-0.0358456	ATATACACTTACGTGTATATGACTATAGGTTAATTAATTATGGTGCGTTTGTAATGAAGTGCCTTATAAGTAATGGGAATAAAGTTTCATGTAATGTCTGTGTTTAAGTTGTGATCTGAGATGTTTGCATAATAAAATCTTGTTTGTTGTTTACACTATTATCTTAAGTT
AT2G07774	0.535294	170	low	low	29	-5.25314	-2.92262	GTCAGTGCATCTTTCTGGATGATGAACGCCTGTCTCGCTCATAGATAGAGGAAGAGTACGCGCGCTAGCGCGCTACGGCTTACGAAGTTGATCGGGTCAGATAGCCCCCTTCGGGCAACCAACCGCACAAAAAATTCCGATCAACAACTTGGAGGGATGGCTGAGTGGCT
AT2G13960	0.358824	170	3*tobacco	in_silico	32	-2.44181	-2.08542	GAATCCAGAGCTTGTTAAAGGACCTTGGACTCAAGAGGATCTCTTATCATTTTCATGTTCTGAAACTTTTTTTGGTTTTCATTTTACGTAAATATTTGGTAGCTGTAAAATTCTCTTCAACAAGTTTACAGTGGCTCCATCGTTGAATCCATCTGTGTACATATGATCCG
AT2G13960	0.358824	170	10*tobacco	in_silico	47	-0.456017	-0.744542	GAATCCAGAGCTTGTTAAAGGACCTTGGACTCAAGAGGATCTCTTATCATTTTCATGTTCTGAAACTTTGTTTGGTTTTCATTTTACGTAAATGTTTGGAAGCTGTAAAATTCTCTTCAATAAGTTTACAGTGGCTCCATCGTTGTATCCATCTGTGTACTTATTATCCG
AT2G13960	0.364706	170	3*maize	in_silico	40	-3.35451	-2.25937	GAATCCAGAGCTTGTTAAAGGACCTTGGACTCAAGAGGTTCTCTTATCATTTTCATGTTCTGAAACTTTGTTTGGTTTTCATTTTACGTAAATAATTGGTAGCTCTAAAATTCTCTTCAACAAGTTTACAGTGGCTCCATCGTTGAATCCATCTGTGTACATATGATCCG
AT2G13960	0.376471	170	10*maize	in_silico	27	-0.931856	-0.272713	GAATCCAGAGCTTGTTAAAGGACCTTGGACTCAAGAGGTTCTCTTATCATTGTCATGTTCTGAAACTTTGTATGGTTTTCATTTTACGTAAATAAATGGTGGCTGTAAAATTCTCTTCAATAAGTTTACAGTGGCTCCATCGTTGAATCCATCTGTGTACGTATGATCCG
AT2G13960	0.358824	170	3*both	in_silico	45	-3.19776	-2.37958	GAATCCAGAGCTTGTTAAAGGACCTTGGACTCAAGAGGTTCTCTTATCATTTTCATGTTCTGTAACTTTTTTTGGTTTTCATTTTACGTAAATAATTGGTAGCTCTAAAATTCTCTTCAACAAGTTTACAGTGGCTCCATCGTTGAATCCATCTGTGTACATATGATCCG
AT2G13960	0.347059	170	10*both	in_silico	32	-0.898953	-0.292872	GAATCCAGAGCTTGTTAAAGGACCTTGGACTCAAGATGTTCTCTTATCATTTTCATGTTCTGTAACTTTGTTTGGTTTTCATTTTACGTAAATAATTGGAAGCTGTAAAATTCTCTTCAATAAGTTTACAGTGGCTCCATCGTTGTATCCATCTGTATACATATGATCCG
AT2G13960	0.352941	170	0*start	in_silico	41	-4.90363	-3.08058	TAATCCAGAGCTTGTTAAAGGACCTTGGACTCAAGAGGTTCTCTTATCATTTTCATGTTCTGAAACTTTTTTTGGTTTTCATTTTACGTAAATATTTGGTAGCTCTAAAATTCTCTTCAACAAGTTTACAGTGGCTCCATCGTTGAATCCATCTGTGTACATATGATCCG
AT2G14060	0.347059	170	mid	mid	37	-3.96022	-3.3627	TATATGGCCAAGTATCTAAGTGTCTCAAACCATCGCCGTAATATGACACTCGTCATCGTAGTTTCGTTGACTAGGAAATAAAGTTCATTGTTTTGAATGTGGGACGAGCAATTTTAATTCGATTATAAATTAAGCAATTGTCACCTACACATATCAATCAATATCATCAC
AT2G15010	0.347059	170	high	high	17	-0.340123	-1.60523	AAAAAGCAGTCAAGCATAAACAAGTAAAGGGGTGGTCATGATCACTAAAAGTGTAAAAGTGTTGTTTTCATACAATAATTGTCGTGTATGTGTCAAACGTGCTAGACTATGGTGCTAGTACTGTTTAATAAATTGTTTCCGGTTTTTTTACGTATCGTAGAGAGTTATCG
AT2G15480_2	0.329412	170	mid	mid	46	-3.48236	-2.92063	GATTATTGACTTTGTGTTCCTCTTTGGAGTTGTTCTTTATGTCATCTTAGCTTTTGCTACTGTTTAGTAAGAGAAAGTCCATTGTGTGTTTCTATATAATAAAGAATAGACCTGAAGATAGGCATTTTCAAGTTTCTGCTTTAAGATACCAAATCTTCGTTGTGCATACT
AT2G17880	0.352941	170	3*tobacco	in_silico	23	-0.393386	-0.863654	CAGAGATTCTGGGTGGTTGTGCCACGTAGGATCAACACGGTTTATCGTGCCACGTAGGATCTGTCGCGTTTTTAGCCTTTGTATCCATAAGTAATAAGAAGTCTGTATTTTGTATTTACCATCTAATAAAGAAAATAAAAATTTATGTATAACTTAAAGTGTTCCAACTT
AT2G17880	0.358824	170	10*tobacco	in_silico	18	-0.0971362	-0.11507	CAGAGATTCTGGGTGGTTGTGCCACGTAGGATCAACACGGTGTATCGTGCCACGTAGGATCTGTCGCGTTTTTATCCTTTGTATCCATATGTAATAAGAAGTCTGTATTTTGTATTTACCATGTAATAAAGGAAATAAAAATTTATGAATAAGTTAAAGTGTTCCAACTT
AT2G17880	0.376471	170	10*maize	in_silico	23	-0.0867121	0.293414	CAGAGATTCTGGGTGGTTGTGCCACGTAGGATCAACACGGTGTATCGTGCCACGTTGTATCTGTCGCGTGTTTAGCCTTTGTATCCATAAGTAATAAGAAGTCTGTATTTGGTATTTACCATGTAATAAAGGAAATAAAAGTTTATGTATAACTTAAAGTGTTCCAACTT
AT2G17880	0.358824	170	10*both	in_silico	38	0.0204738	-0.189829	CAGAGATTCTGGGTGGTTGTGCCACGTAGGATCAACACGGTTTATCGTGCCACGTAGTATCTGTCGCGTTTGTATCCTTTGTATCCATATGTAATAAGAAGTCTGTATTTGGTATTTACCATGTAATAAAGGAAATAAAAATTTATGTATATCTTAAAGTGTTCCAACTT
AT2G17880	0.358824	170	0*start	in_silico	24	-1.20691	-1.32628	CAGAGATTCTGGGTGGTTGTGCCACGTAGGATCAACACGGTTTATCGTGCCACGTAGGATCTGTCGCGTTTTTAGCCTTTGTATCCATAAGTAGTAAGTAGTCTGTATTTAGTATTTACCATCTAATAAAGAAAATAAAAATTTATGTATAACTTAAAGTGTTCCAACTT
AT2G17880	0.352941	170	3*maize+3*both	in_silico	21	-0.450636	-0.931542	CAGAGATTCTGGGTGGTTGTGCCACGTAGGATCAACACGGTTTATCGTGCCACGTAGGATCTGTCGCGTTTTTAGCCTTTGTATCCATAAGTAATAAGAAGTCTGTATTTAGTATTTACCATGTAATAAAGAAAATAAAAATTTATGTATAACTTAAAGTGTTCCAACTT
AT2G17920	0.323529	170	high	high	1	NA	NA	GCTAGTTTGTTTGATTTGCAACATGGAACCCTCATGTTTGGTTAGTCCATGTTTTTAAATTTTAAGATGTTGTCTTCTGTCTGTACGTGGATGATTCCACTTTTGTAACCCTCACAATCTGAAGTTTTAATAAAAGGCAACACTTATGAGAAAAAAAAAAAAATAACACA
AT2G18050	0.311765	170	10*tobacco	in_silico	22	-0.324687	0.153126	GGTGTGTTGTTGTCTCTGTAAATGGATGATGACTTTGTATTGGTTTGGTGTGTACTCTTTTGGGTGTAATAATAAAGAGTCTTCGGATGTATAACCAGTACTACCATGTAATAAACTCTAAATAAATAAATTTTTACTTGGGTTGTTATCTATTATTTGTTCAAAGAATC
AT2G18050	0.317647	170	10*maize	in_silico	23	-0.478049	0.319707	GGTTTGTTGTTGTGTCTGTAAATGGATGATGACTTTGTATTGGTTTGGTGTGGACTCTTATGGGTGTAATAATAAAGAGTCTTCGGATGTATAACCAGTACTACCATGTAATAAACTCTAAATAAATAAATTTGTACTTGGGTTGATATCTATTATTTGTTCAAAGAATC
AT2G18050	0.317647	170	10*both	in_silico	29	-0.452522	0.0251669	GGTGTGTTGTTGTCTCTGTAAATGGATGATGACTTTGTATTGGTTTGGTGTGTACTCTTTTGGGTGTAATAATAAAGAGTCTTCGGATGTATAACCAGTACTACCATGTAATAAACTCTAAATAAATAAATTTGTACTTGGGTTGATATCTATTATTTGTTCAAAGAATC
AT2G18050	0.329412	170	0*start	in_silico	36	-2.34722	-2.01339	GGTTTTTTGTTGTCTCTGTAAATGGATGATGACTTTGTTTTGGTTTGGTGTGGACTCTTTTGGGTGTAAGAGTAAAGAGTCTTCGGATGTATAACCAGTACTACCATGTAATATACTCTAAATAGATAGATTTTTACTTGGGTTGATATCTATTATTTGTTCAAAGAATC
AT2G18050	0.323529	170	3*tobacco+3*maize+3*both	in_silico	33	-0.574723	-1.07148	GGTTTGTTGTTGTCTCTGTAAATGGATGATGACTTTGTTTTGGTTTGGTGTGGACTCTTTTGGGTGTAAGAATAAAGAGTCTTCGGATGTATAACCAGTACTACCATGTAATATACTCTAAATAAATAGATTTTTACTTGGGTTGATATCTATTATTTGTTCAAAGAATC
AT2G18640	0.329412	170	10*tobacco	in_silico	22	-1.08252	-0.553123	GATTGGTGTTGAGAAATCTAAGGAGTTTGTGGAGAAGTTGAAGAGAGATGCGAGAGAACATCTTTAAGTGTTTGATTCTGTAAAAGTCAAACCTTTGATAGCTCTTAATAAAATCATTGCCAACAGAAACCACTGTAAATTGTTGTTTGATAAATAAGTTACGTTAAGAT
AT2G18640	0.358824	170	3*maize	in_silico	19	-2.82141	-1.35813	GATTGGTGTTGAGAAATCTAAGGAGTTTGTGGAGAAGTTGAAGAGAGATGCGAGAGAACATCTTCAAGGGTTTGATTGTGACAAAGTCAAACCTTTGATAGCTCTTAATAACTTCATTGCCAACAGAAACCACTGAAAATTGTTGTTTGCTAAATAAGTTACGTTAAGAT
AT2G18640	0.358824	170	10*maize	in_silico	32	-1.13612	-0.456496	GATTGGTGTTGAGAAATCTAAGGAGTTTGTGGAGAAGTTGAAGAGAGATGCGAGAGAACATCTTCAAGGGTGTGATTGTGACAAAGTCAAACCTGTGATAGCTCTTAATAAGTTCAGTGCCAACAGAAATCAATAAAAATTGTTGTTTGCTAAATAAGTTACGTTAAGAT
AT2G18640	0.335294	170	10*both	in_silico	28	-1.12112	-0.623955	GATTGGTGTTGAGAAATCTAAGGAGTTTGTGGAGAAGTTGAAGAGAGATGCGAGAGAACATCTTCAAGTGTTTGATTCTGTAATAGTCAAACCTTTGATAGCTCTTAATAAAATCATTGCCAACAGAAACCACTGTAAATTGTTGTTTGATAAATAAGTTACGTTAAGAT
AT2G18640	0.370588	170	0*start	in_silico	24	-3.91454	-1.74082	GATTGGTGTTGAGAAATCTAAGGAGTTTGTGGAGAAGTTGAAGAGAGATGCGAGAGAACATCTTCAAGGGTTTGATTCTGACAAAGTCAAACCTTTGATAGCTCTTACTAACTTCATTGCCAACAGAAACCACTGAAAATTGTTGTTTGCTAAACAAGTTACGTTAAGAT
AT2G18640	0.358824	170	3*tobacco+3*both	in_silico	25	-2.03662	-1.10804	GATTGGTGTTGAGAAATCTAAGGAGTTTGTGGAGAAGTTGAAGAGAGATGCGAGAGAACATCTTCAAGGGTTTGATTCTGACAAAGTCAAACCTTTGATAGCTCTTAATAACTTCATTGCCAACAGAAACCACTGTAAATTGTTGTTTGCTAAATAAGTTACGTTAAGAT
AT2G21540	0.247059	170	3*tobacco	in_silico	16	-3.22637	-2.19742	AAGTTTCTTTCTGTAAATGTTTTGTTGTTTGTCCCTCTGGAAATATCTGAAAGCTTATGTTTACCACTTATCAATTCTTTCACACCTAATTTGTAACGTACCAAAAACAAAAATGTATATGTTATAATATTAAATAAAAAGCTATTGTTCATATATATATAAATCAACAA
AT2G21540	0.276471	170	10*tobacco	in_silico	16	-0.142492	-0.786873	AAGGGGCTTTCTGGAAATGTTTTGTTGTTTGTCCCTCTGGAAATATCTGAAAGCTTATGTTTACCACTTATCAAGTCTTTCACACCTAATTTGTAATGTACCAAAAACAAAAATGTATCTGTTATAATATTAAATAAAAAGCTATTGTTCATATATATATAAATCAACAA
AT2G21540	0.247059	170	3*maize	in_silico	23	-2.53202	-1.52055	AATTTTCTTTCTGTAAATGTTTTGTTGTTTGTCCCTCTGGAAATATCTGTAAGCTTATGTTTACCACTTATCAAGTCTTTCACACCTAATTTGTAACGTACCAAAAACAAAAATATATATGTTGTAATATTATATAAAAAGCTATTGTTCATATATATATAAATCAACAA
AT2G21540	0.247059	170	10*maize	in_silico	19	-0.538389	-0.557853	AATTGTCTGTCTGTAAATGTATTGTTGTTTGTACCTCTGGAAATATCTGTAAGCTTATGTTTACCACTTATCAAGTCTGTAACACCTAATTTGTAACGTACCAAAAACAAAAATATATATGTTGTAATATTATATAAAAAGCTATTGTTCATATATATATAAATAAACAA
AT2G21540	0.241176	170	3*both	in_silico	10	-3.09168	-2.13417	AATTTTCTTTCTGTAAATGTTTTGTTGTTTGTCCCTCTGGAAATATCTGAAAGCTTATGTATACCACTTATCAATTCTTTCACACCTAATTTGTAACGTACCAAAAACAAAAATGTATATGTTATAATATTAAATAAAAAGCTATTGTTCATATATATATAAATCAACAA
AT2G21540	0.264706	170	10*both	in_silico	13	-0.218397	-0.555576	AAGTGGCTTTCTGTAAATGTATTGTTGTTTGTCCCTCTGGAAATATCTGAAAGCTTATGTATACCACTTATCAAGTCTTTCACACCTAATTTGTAATGTACCAAAAACAAAAATGTATCTGTTATAATATTAAATAAAAAGCTATTGTTCATATATATATAAATCAACAA
AT2G21540	0.235294	170	0*start	in_silico	15	-4.21863	-2.57496	AATTTTCTTTCTGTAAATGTTTTGTTGTTTGTCCCTCTGGAAATATCTGAAAGCTTATGTTTACCACTTATCAATTCTTTCACACCTAATTTGTAACGTACCAAAAACAAAAATATATATGTTATAATATTATATAAAAAGCTATTGTTCATATATATATAAATCAACAA
AT2G22170;AT2G22190	0.358824	170	high	high	20	-0.109198	-0.449261	AGACTCTCTCTTGGATCGTGTGAGAGTAGTGAATGAAATGTCAAATGTGTATGTGTGTGTGTAACTTGGAGAGTTGTTCTTTGTTGTCTTGTGAACGTGTGATGGCAATAATGAAAATGATTCGATCGAATAAAAGTTCCGTTCTTTGTTGTTTGTGAGATTTTTATCAA
AT2G22310	0.305882	170	UGUA	UGUA_perm	15	-2.28892	-3.55937	GAGAGCCTCGGAACAAGATAGAGAAAAAAGCTTTTAGTCATTTGACAAGAACATAACCTCTCCTCTCTTACTCTCTCTTCGAAGAACATAACCATGTACAGTTTTAATGACAAGATTACTATTTGGTTACATAAGTTTGATTTATGTTTCAAATATATATCATTTAAATT
AT2G22310	0.305882	170	UCUA	UGUA_perm	17	-1.95497	-3.63631	GAGAGCCTCGGAACAAGATAGAGAAAAAAGCTTTTAGTCATTTGACAAGAACATAACCTCTCCTCTCTTACTCTCTCTTCGAAGAACATAACCATCTACAGTTTTAATGACAAGATTACTATTTGGTTACATAAGTTTGATTTATGTTTCAAATATATATCATTTAAATT
AT2G22310	0.311765	170	CGUA	UGUA_perm	12	-2.57434	-3.47649	GAGAGCCTCGGAACAAGATAGAGAAAAAAGCTTTTAGTCATTTGACAAGAACATAACCTCTCCTCTCTTACTCTCTCTTCGAAGAACATAACCACGTACAGTTTTAATGACAAGATTACTATTTGGTTACATAAGTTTGATTTATGTTTCAAATATATATCATTTAAATT
AT2G22310	0.311765	170	UGCA	UGUA_perm	19	-2.61961	-3.78463	GAGAGCCTCGGAACAAGATAGAGAAAAAAGCTTTTAGTCATTTGACAAGAACATAACCTCTCCTCTCTTACTCTCTCTTCGAAGAACATAACCATGCACAGTTTTAATGACAAGATTACTATTTGGTTACATAAGTTTGATTTATGTTTCAAATATATATCATTTAAATT
AT2G24200	0.317647	170	high	high	44	-0.207206	0.189537	GGGAGAGACTGTAGAGTTTTTCGGGTGTTGAAATGATTGCTGGTTTTTAATAAGGACTCAAAAGTTACTATGTTTTCAGATGTTCTTAACTTGTTATGAAAAGTAAAATCGTCAAAAGTTGAATAAAGTGGTACTTTGTTTTAGTCGTGCAAAAATACTGTCTGAAATTT
AT2G24693	0.347059	170	high	high	NA	NA	NA	GCAGCACTAGGTACGACGAGAGGGGGTGTTTGTCAAAAATTCCTAGGTGATCTTTACTGTTGCTGCTGGGATTAATTCCTAATTAAAATGTACTCTCAATAAACAATATGTACTCGCATCGGTATGAATAAAAGTACGTTTTCGACCAAATATATATATATATATATACA
AT2G24840	0.358824	170	UGUA	UGUA_perm	24	-3.51019	-2.77136	CACATCCTCGGCCTTCAGCTTCGTCGGAAGTTCTCCGTTTAAATATTCAGCCACCGCCCTGAGATAAAAAACGGCAAATAACTAATTAGACAAAAGTTGATCGGTCCTACGTTATAAAAACAATTTTTAAAAATGTAATTTTGTTTGGTTGGTTGTTTTTTCAAAGATTG
AT2G24840	0.358824	170	UCUA	UGUA_perm	21	-4.54916	-2.88122	CACATCCTCGGCCTTCAGCTTCGTCGGAAGTTCTCCGTTTAAATATTCAGCCACCGCCCTGAGATAAAAAACGGCAAATAACTAATTAGACAAAAGTTGATCGGTCCTACGTTATAAAAACAATTTTTAAAAATCTAATTTTGTTTGGTTGGTTGTTTTTTCAAAGATTG
AT2G24840	0.364706	170	CGUA	UGUA_perm	25	-4.37394	-2.87227	CACATCCTCGGCCTTCAGCTTCGTCGGAAGTTCTCCGTTTAAATATTCAGCCACCGCCCTGAGATAAAAAACGGCAAATAACTAATTAGACAAAAGTTGATCGGTCCTACGTTATAAAAACAATTTTTAAAAACGTAATTTTGTTTGGTTGGTTGTTTTTTCAAAGATTG
AT2G24840	0.364706	170	UGCA	UGUA_perm	22	-4.4091	-2.87662	CACATCCTCGGCCTTCAGCTTCGTCGGAAGTTCTCCGTTTAAATATTCAGCCACCGCCCTGAGATAAAAAACGGCAAATAACTAATTAGACAAAAGTTGATCGGTCCTACGTTATAAAAACAATTTTTAAAAATGCAATTTTGTTTGGTTGGTTGTTTTTTCAAAGATTG
AT2G25530	0.3	170	10*tobacco	in_silico	27	-0.573626	-0.895862	GATTGTTCGAGCAGAAGTGACCAACCAAAAGCTTTGGTCTTTTGCCTTTGTAATAAGGCCATTCATGAATAAAAATGTTATTTTGTATTTGATGTTCCATCAAATAAACGTCTGTACTGTAAGTAACTTTTTTTATAGCTTTTTATGTTTAGAATAATCGCATTTATAGT
AT2G25530	0.323529	170	3*maize	in_silico	34	-1.17597	-1.26209	GATTGTTCGAGCAGAAGTGACCAACCAAAAGCTTTGGTCTTTTGCCTTTATAATAAGGCCATTCATGAATAAAAATGTTATTTTGTTTTTGATGTTCCATCACAAAAACGTCTGCACTGTGTGTAACTTTTTTTATAGCTTTTTATGTTTAGACTAATCGCATTTATCGT
AT2G25530	0.329412	170	10*maize	in_silico	40	-0.180192	-0.243467	GATTGTTCGAGCAGAAGTGACCAACCAAAAGCTTTGGTCTTGTGCCTTTGTAATAAGGCCATTCATGAATAAAAATGTTATGTTGTATTTGATGTTCCATCACAAAAACGTCTGTACTGTGTGTAACTTTTTTTATAGCTTTTTATGTTAAGAATAATCGCATTTATCGT
AT2G25530	0.317647	170	10*both	in_silico	44	-0.183955	-0.468223	GATTGTTCGAGCAGAAGTGACCAACCAAAAGCTTTGGTCTTTTGCCTTTGTAATAAGGCCATTCATGAATAAAAATGTTATGTTGTATTTGATGTTCCATCAAAAAAACGTCTGTACTGTGTGTAACTTTTTTTATAGCTTTTTATGTTAAGAATAATCGCATTTATCGT
AT2G25530	0.323529	170	0*start	in_silico	39	-3.76967	-2.10242	TATTGTTCGAGCAGAAGTGACCAACCAAAAGCTTTGGTCTTTTGCCTTTATACTAAGGCCATTCATGAATAAAAATGTTATTTTGTTTTTGATGTTCCATCACAAAAACGTCTGCACTGTGAGTAACTTTTTTTATAGCTTTTTATGTTTAGACTAATCGCATTTATCGT
AT2G25530	0.329412	170	3*tobacco+3*both	in_silico	36	-0.851785	-1.11275	GATTGTTCGAGCAGAAGTGACCAACCAAAAGCTTTGGTCTTTTGCCTTTGTACTAAGGCCATTCATGAATAAAAATGTTATTTTGTTTTTGATGTTCCATCACAAAAACGTCTGTACTGTGAGTAACTTTTTTTATAGCTTTTTATGTTTAGACTAATCGCATTTATCGT
AT2G26695	0.341176	170	mid	mid	26	-3.78791	-2.20743	TTGATCTCTAGGTGGCGTCTAAATGGACGAGAAAGAGCTAATGAAGAATCTCTTGTTTTAATTATACCTTTCAACAAGTGTTTCTACTTTCTAACATGCATGACGCTTTCTTACGTTGACTTGAAATCAATTGAAAGTTTAGACTCGTGCAAATTAACGTAAGTACAAAT
AT2G26860	0.335294	170	mid	mid	45	-4.11561	-1.94102	TTATGTTCTAGAATAGAAACTTCGAAATCGATTTGTTGTACCGATCTCTGGATTTTAGGCTTTTTTTTGTTGTCCAAGAACGAAGTAGGTGTTTTTCTTTATCTAACTGTAATGTGGAACTTGCTTTCCAATGATCATCTCTCTTTGATGACTCCATATTTCCTTAATCA
AT2G27450_2	0.3	170	mid	mid	25	-4.36071	-3.17444	TTAAAGGGTAAGTAAGCCCAAAAATAAAAGACCAGAAAAAGTTTAATACATCTCAAAATTTGTTCTGGCACTTTCATCTTTCTAGGTTGTCATATGGAAAAAAATTCGATACGTTTATATAAACACTAATGCATAAGTTGTATTTGGAACAATTAGCCTAAGTTACATGC
AT2G28605	0.370588	170	UGUA	UGUA_perm	34	-4.89226	-2.88369	TCTTCACTCCTTTGATGCTCTGCCTCTTACATGACCACCAAACCCAATAATCTGTTTCCTTGTTGAGCTTGTTTGATGGGCTTATTCTTGAGTTAATGGGCTTTTGTAGTCATTTATTGAGCCCAATAAATCTGAGATTTCTTTTGTTACAAATACTGTTGCCTAGTTAA
AT2G28605	0.370588	170	UCUA	UGUA_perm	47	-4.87369	-2.95312	TCTTCACTCCTTTGATGCTCTGCCTCTTACATGACCACCAAACCCAATAATCTGTTTCCTTGTTGAGCTTGTTTGATGGGCTTATTCTTGAGTTAATGGGCTTTTCTAGTCATTTATTGAGCCCAATAAATCTGAGATTTCTTTTGTTACAAATACTGTTGCCTAGTTAA
AT2G28605	0.376471	170	CGUA	UGUA_perm	50	-5.01818	-2.95478	TCTTCACTCCTTTGATGCTCTGCCTCTTACATGACCACCAAACCCAATAATCTGTTTCCTTGTTGAGCTTGTTTGATGGGCTTATTCTTGAGTTAATGGGCTTTCGTAGTCATTTATTGAGCCCAATAAATCTGAGATTTCTTTTGTTACAAATACTGTTGCCTAGTTAA
AT2G28605	0.376471	170	UGCA	UGUA_perm	50	-4.92032	-2.91244	TCTTCACTCCTTTGATGCTCTGCCTCTTACATGACCACCAAACCCAATAATCTGTTTCCTTGTTGAGCTTGTTTGATGGGCTTATTCTTGAGTTAATGGGCTTTTGCAGTCATTTATTGAGCCCAATAAATCTGAGATTTCTTTTGTTACAAATACTGTTGCCTAGTTAA
AT2G29060	0.329412	170	10*tobacco	in_silico	35	-0.521781	0.0717918	AATAGTAAATGGTTGTTACAAGGCTGGAAAGGTCGAACTCTGTATGCTTCTTCTTGTTGGGTTCCTGTCTAGTGATTTTAGTGTTGTATTGTTACAAGAATAATGTAATTTTACGATTACGTCTGAAAGGTTAATAAGAAATCTTAGCTCAATTTCTCTCATATAGTTCT
AT2G29060	0.323529	170	3*maize	in_silico	40	-1.10631	-1.05263	AATAGTAAATGGTTGTTACAAGGCTGGAAAGGTCGAACTCTCTATGCTTCTTCTTGTTGGGTTCCTGCCTAGTGATTTTAGTGTTGTTTTGTTACAAAAATAATGTAATTTTACGATTACGTCTGATATGTTTAGAAGAAATCTTAGCTCAATTTCTCTCATATATTTCT
AT2G29060	0.329412	170	10*maize	in_silico	41	-0.276556	0.00845682	AATAGTAAATGGTTGTTACAAGGCTGGAAAGGTCGAACTCTGTATGCTTCTTCTTGTTGGGTTCCTGTCTAGTGATTTTAGTGTTGTTGTGTTACAATAATAATGTAATTGTACGATTACGTCTGATATGTTTGGAATAAATCTTAGCTCAATTTCTCTCATATATTTCT
AT2G29060	0.323529	170	10*both	in_silico	35	-0.557987	0.208719	AATAGTAAATGGTTGTAACAAGGCTGGAAAGGTCGAACTCTGTATGCTTCTTCTTGTTGGGTTCCTGTCTAGTGATTTTAGTGTTGTATTGTTACAAGAATAATGTAATTTTACGATTACGTCTGAAAGGTTAATAAGAAATCTTAGCTCAATTTCTCTCATATATTTCT
AT2G29060	0.335294	170	0*start	in_silico	47	-2.71975	-1.78498	AATAGTAAATGGTTGTTACAAGGCTGGAAAGGTCGAACTCTCTATGCTTCTTCTTGTTGGGTTCCTGCCTAGTGATTTTAGTGTTGTTTTGTTACAAAAATCATGTAATTTTAGGATTACGTCTGATAGGTTTAGAAGAAATCTTAGCTCAATTTCTCTCATATATTTCT
AT2G29060	0.329412	170	3*tobacco+3*both	in_silico	40	-1.39223	-1.17421	AATAGTAAATGGTTGTTACAAGGCTGGAAAGGTCGAACTCTGTATGCTTCTTCTTGTTGGGTTCCTGCCTAGTGATTTTAGTGTTGTTTTGTTACAAAAATAATGTAATTTTACGATTACGTCTGATAGGTTTAGAAGAAATCTTAGCTCAATTTCTCTCATATATTTCT
AT2G30370	0.3	170	3*tobacco	in_silico	34	-4.58639	-2.94773	ATGCCAGGATCTTGTATAATATATATACTCACATGTATACATTATATATATGAATTATATGCATGTTCGTAGTTATATCTTGCCTCTACTCCAAATATTTATTATACATTGACATGTTGCTAGGACAACCTCAACGTGAAACTTTTGCTGATAAATTGATTGATGATGCT
AT2G30370	0.317647	170	10*tobacco	in_silico	31	-1.97564	-1.86607	ATGCCAGGATCTTGGATAATATATGTACTCACATGTATACATTATATATATGAATAAAATGCATGTTCGTAGTTGTATCTTGCCTCTACTCCAAATATGTATTATACATTGAAATGTTGCTAGGACAACCTCAACGTGAAACTTTTGCTGATAAATTGATTGATGATGCT
AT2G30370	0.294118	170	3*maize	in_silico	32	-5.13205	-2.67557	ATGCCATGATGTTTTATAATATATATACTCACATATATACATTATATGTATGAATTATATGCATGTTCGTAGTTATATCTTGCCTCTACTCCAAATATGTATTATACATTGACATGTTGCTAGGACAACCTCAACGTGAAACTTTTGCTGATAAATTGATTGATGATGCT
AT2G30370	0.317647	170	10*maize	in_silico	35	-2.49811	-1.64312	ATGCCATGATGTTGTATAATATATGTACTCACATGTATACATTATATGTATGAATAAAATGCATGTTCGTAGTTGTATCTTGCCTCTACTCCAAATATGTATTATACATTGACATGTTGCTAGGACAACCTCAACGTGTAACTTTTGCTGATAAATTGATTGATGATGCT
AT2G30370	0.294118	170	3*both	in_silico	34	-4.35205	-2.72533	ATGCCATGATGTTGTATAATATATATACTCACATGTATACATTATATATATGAATTATATGCATGTTCGTAGTTATATCTTGCCTCTACTCCAAATATTTATTATACATTGACATGTTGCTAGGACAACCTCAACGTGAAACTTTTGCTGATAAATTGATTGATGATGCT
AT2G30370	0.311765	170	10*both	in_silico	24	-1.89799	-1.59456	ATGCCATGATGTTGGATAATATATGTACTCACATGTATACATTATATATATGAATAAAATGTATGTTCGTAGTTGTATCTTGCCTCTACTCCAAATATGTATTATACATTGACATGTTGCTAGGACAACCTCAACGTGAAACTTTTGCTGATAAATTGATTGATGATGCT
AT2G30370	0.282353	170	0*start	in_silico	42	-5.09605	-3.35509	ATGCCATGATCTTTTATAATATATATACTCACATATATACATTATATATATGAATTATATGCATGTTCGTAGTTATATCTTGCCTCTACTCCAAATATTTATTATACATTGACATGTTGCTAGGACAACCTCAACGTGAAACTTTTGCTGATAAATTGATTGATGATGCT
AT2G31200	0.335294	170	10*tobacco	in_silico	36	-0.190713	-0.532083	ATAGGCGAACGAGCGAACTGAGAGCAAGCAAGATTGCTATGTCTATTCAAAACTTATTGTAATGTAATAAATAATTTGTATTCTCTGTGGATGGATTTATGTAAACACAGTTTCATGTTCTATGTAAAACTGTATTACCTCTGGTGTTTCAAATTGCACAACCTAAAGCT
AT2G31200	0.364706	170	3*maize	in_silico	32	-1.0427	-0.829228	ATACGCGAACGAGCGAACTGAGAGCAAGCAAGATTGCTATGTGTATTCAAAACTTATGGTAATGTAATGAATAAATCGTATTCTCTGTGGATTGATTTGTGTAAACACAGTTTCATGTTCTATGTCAAACTGTATAACCTCTGGTGTTTCAGATTGCACAACCTAAAGCT
AT2G31200	0.347059	170	10*maize	in_silico	26	-0.113867	-0.168276	ATAGGCGAACGAGCGAACTGAGAGCAAGCAAGATTGCTATGTGTAATAAAAACTTATGGTAATGTAATAAATAAATCGTATTCTCTGTGTATTGATGTGTGTAAACACAGTTTCATGTTCTATGTAAAACTGTATAACCTCTGGTGTTTCAGATTGCACAACCTAAAGCT
AT2G31200	0.341176	170	10*both	in_silico	17	-0.146332	-0.153076	ATAGGCGAACGAGCGAACTGAGAGCAAGCAAGATTGTTATGTCTATTCAAAACTTATTGTAATGTAATGAATAAAGTGTATTCTCTGTGGATTGATTTGTGTAAACACAGTTTCATGTTCTATGTAAAACTGTATTACCTCTGGTGTTTCAAATTGCACAACCTAAAGCT
AT2G31200	0.364706	170	0*start	in_silico	38	-2.41423	-1.40149	TTACGCGAACGAGCGAACTGAGAGCAAGCAAGATTGCTATGTCTATTCAAAACTTATGGTAATGTAATGAATAATTCGTATTCTCTGTGGATTGATTTGTGTAAACACAGTTTCATGTTCTATGTCAAACTGTATAACCTCTGGTGTTTCAGATTGCACAACCTAAAGCT
AT2G31200	0.358824	170	3*tobacco+3*both	in_silico	42	-0.484514	-0.891733	ATAGGCGAACGAGCGAACTGAGAGCAAGCAAGATTGCTATGTCTATTCAAAACTTATTGTAATGTAATGAATAATTCGTATTCTCTGTGGATTGATTTGTGTAAACACAGTTTCATGTTCTATGTCAAACTGTATAACCTCTGGTGTTTCAGATTGCACAACCTAAAGCT
AT2G33380	0.264706	170	high	high	NA	NA	NA	TGTGTGTGTTTGGTTAGCGAATAAAGCTTTTTGAAGAAAAGCATTGTGTAATTTAGCTTCTTTCGTCTTGTTATTCAGTTTGGGGATTTGTATAATTAATGTGTTTGTAAACTATGTTTCAAAGTTATATAAATAAGAGAAGATGTTACAAAAAAAAAAAAAAGACTAAT
AT2G33793	0.335294	170	10*tobacco	in_silico	17	-0.135191	-0.300888	GACGTTGATCAGCCACCCCAGACATGTCTTTCAAGTTTTCTTTCCCAGCAGAAAACACACTTATCTCAAGTTGTATTTCAAGACTTTGTATACTATGAATAAGAACCTTATTTTCTTCTATGTAATAGTTTGAAATGAAAGAATAATTACATTTTAGCTGGCTTCACCAT
AT2G33793	0.347059	170	3*maize	in_silico	22	-2.68791	-1.66412	GACTGTGATCAGCCACCCCAGACATGTCTTTCAAGTTTTCTTTCCCAGCAGAAAACACACTTATCTCAAGTAGTGTTTCAAGACTTTGAATACTATGAATATGAACCTTATTTTCTTCTATGTTATAGTTTGAAATGAAAGATTAATTACATTTTAGCTGGCTTCACCAC
AT2G33793	0.364706	170	10*maize	in_silico	24	-0.862695	-0.163337	GACTGTGATCAGCCACCCCAGACATGTCTGTCAAGTTGTCTTTCCCAGCAGAAAACACACTTATCTCAAGTTGTGTTTCAAGACTTTGAATACTATGAATAAGAACCTTATGTTCTTCTATGTAATAGTTTGAAATGAAAGAATAATTACATTTTAGCTGGCTTCACCAC
AT2G33793	0.347059	170	10*both	in_silico	28	-0.596544	-0.474375	GACGTTGATCAGCCACCCCAGACATGTCTTTCAAGTTTTCTTTCCCAGCAGAAAACACACTTATCTCAAGTTGTGTTTCAAGACTTTGTATACTATGAATAAGAACCTTATGTTCTTCTATGTAATAGTTTGAAATGAAAGAATAATTACATTTTAGCTGGCTTCACCAT
AT2G33793	0.329412	170	0*start	in_silico	31	-5.09741	-2.39432	TACTTTGATCAGCCACCCCAGACATTTCTTTCAAGTTTTCTTTCCCAGCAGAAAACACACTTATCTCAAGTAGTGTTTCAAGACTTTGAATACTATGAATATGAACCTTATTTTCTTCTATGTTATAGTTTGAAATGAAAGATTAATTACATTTTAGCTGGCTTCACCAC
AT2G33793	0.341176	170	3*tobacco+3*both	in_silico	26	-1.72534	-1.74933	GACGTTGATCAGCCACCCCAGACATTTCTTTCAAGTTTTCTTTCCCAGCAGAAAACACACTTATCTCAAGTAGTGTTTCAAGACTTTGTATACTATGAATATGAACCTTATTTTCTTCTATGTTATAGTTTGAAATGAAAGATTAATTACATTTTAGCTGGCTTCACCAC
AT2G33810	0.358824	170	low	low	32	-4.95642	-3.32202	TTAATGAAACAGGCTTTGCTTACTCTCTTCTGTCAGTCTCTTTTAGCTCCTTGTAATCCTCTGTGTCTCTGTCTGTTTCTCCATATTACCTGTAATCAAAGCTATCTGCTAAACCTACGACATGGTTAAATAAATGCATTGAGACTTAGTAAATGCTTGAAGAAATTATG
AT2G33830	0.364706	170	3*tobacco	in_silico	75	-1.97408	-0.54631	ATTGGCTATATGGGCAATCTTGTATTTGCTTCATGTCGTTTGTGTTTGTTAGTGACCGTTGATTTCCACCATCTGGGTTAGTTTTTAGCTTTTAACGGTGGCGATGCGTCTTCAGTGTCTTGTAATATTTTTACTGTTCGGTAATATTACAATTAGCTTCTCTAATGATT
AT2G33830	0.370588	170	10*tobacco	in_silico	45	-0.769443	-0.327566	AGTGGCTATATGGGCAATCTTGTATTTGCTTCATGTCGTTTGTATTTGTTAGTGACCGTTGATTTCCACCATCTGGGTTACTTTTTATCTTGTAACGGTGGCGATGCGTCTTCAGTGTCTTGTAATATTTTTACTGTTCGGTAATAATACAATTAGCTTCTCTAGTGATT
AT2G33830	0.364706	170	3*maize	in_silico	39	-2.48229	-0.631395	GTTGGCTATATGTGCAATCTTGTATTTGCTTCATGTCGTTTGTGTTTGTAAGTGACCGTTGATTTCCACCATCTGGGTTAGTTTTTAGCTTTTAACGGTGGCGATGCGTCTTCAGTGTCTTGTAATATTTTTACTGTTCGGTAATATTACAATTAGCTTCTCTAATGATT
AT2G33830	0.358824	170	10*maize	in_silico	49	-0.138847	0.46877	GTTGGCTATATGTGTAATCTTGTATTTGCTTCATGTCGTTTGTGTTTGTAAGTGACCGTTGATTTCCACCATCTGGGTTAGTTTTAAGCTTGTAACGGTGGCGATGTGTCTTCAGTGTCTTGTAATATTTTTACTGTTCGGTAATAATACAATAAGCTTCTGTAATGATT
AT2G33830	0.358824	170	3*both	in_silico	70	-2.29656	-0.542692	ATTGGCTATATGTGCAATCTTGTATTTGCTTCATGTCGTTTGTGTTTGTAAGTGACCGTTGATTTCCACCATCTGGGTTAGTTTTTAGCTTTTAACGGTGGCGATGCGTCTTCAGTGTCTTGTAATATTTTTACTGTTCGGTAATATTACAATTAGCTTCTCTAATGATT
AT2G33830	0.358824	170	10*both	in_silico	23	-0.279741	0.10281	ATGGGCTATATGTGCAATCTTGTATTTGCTTCATGTCGTTTGTGTTTGTAAGTGACCGTTGATTTCCACCATCTGGGTTACTTTTTATCTTGTAACGGTGGCGATGCGTCTTCAGTGTCTTGTAATATTTTTACTGTTCGGTAATAATAAAATTAGCTTCTGTAATGATT
AT2G33830	0.352941	170	0*start	in_silico	44	-4.65473	-1.44558	TTTGGCTATATGTGCAATCTTTTATTTGCTTCATGTCGTTTGTGTTTGTTAGTGACCGTTGATTTCCACCATCTGGGTTAGTTTTTAGCTTTTAACGGTGGCGATGCGTCTTCAGTGTCTTGTAATATTTTTACTGTTCGGTAATATTACAATTAGCTTCTCTAATGATT
AT2G37100	0.335294	170	3*tobacco	in_silico	46	-2.16066	-2.31514	GGTGGGATTTACGTGATGCGTTTACATTTTTTTTCTCTTTCTTTTGTATTTTTTCGAGAAATTTACATTGTAACGATTACTATATTCTTTGCTGGATGTACTTGGGGAAGTTTCGCTGAAATTTAGAGCTTTAAAAGCTTTCTTTATCGTAGAGAATCTTGTGGTTCCCT
AT2G37100	0.341176	170	10*tobacco	in_silico	40	-1.29535	-1.35395	GGGGGGATTTACGTGATGCGTTTACATTGTATTTCTCTTTCTTTTGTATTTGTTCGAGAAATTTACATTGTAACGATTACTATATTATTTGCTGGATGTAATTGGGGAAGTTTCGCTGTAATTTAGAGCTTTAAAAGCTTTCTTTATCGTAGAGAATCTTGTGGTTCCCT
AT2G37100	0.323529	170	3*maize	in_silico	34	-2.17471	-2.10463	GTTGGGATTTACGTGATGCGTTTACATTTTTTTTCTCTTTCTTTTGTATTTTTTCGAGAAATTTACATTGTAACGATTACTATATTGTTTGCTGGATTTACTTGGGGAAGTTTCGCTGTAATTTAGAGCTTTAAAAGCTTTCTTTATCGTAGAGAATCTTGTGGTTCCCT
AT2G37100	0.347059	170	10*maize	in_silico	66	-1.0628	-0.94731	GTTGGGATGTACGTGATGCGTTTACATGTATTTTCTCTTTCTGTTGTATTTGTTCGAGAAATTTACATTGTAACGATTACTATATTGTTTGCTGGATGTACTTGGGGAAGTTTCGCTGTAATTTAGAGCTTTAAAAGCTTTCTTTATCGTAAAGAATCTTGTGGTTCCCT
AT2G37100	0.329412	170	3*both	in_silico	47	-2.29186	-2.35954	GTTGGGATTTACGTGATGCGTTTACATTTTTTTTCTCTTTCTTTTGTATTTTTTCGAGAAATTTACATTGTAACGATTACTATATTCTTTGCTGGATGTACTTGGGGAAGTTTCGCTGTAATTTAGAGCTTTAAAAGCTTTCTTTATCGTAGAGAATCTTGTGGTTCCCT
AT2G37100	0.347059	170	10*both	in_silico	57	-1.07909	-1.18146	GGTGGGATTTACGTGATGCGTTTACATTGTATTTCTCTTTCTTTTGTATTTGTTCGAGAAATTTACATTGTAACGATTACTATGTACTTTGCTGGATGTACTTGGGGAAGTTTCGCTGTAATTTAAAGCTTTAAAAGCTTTCTTTATCGTAGAGAATCTTGTGGTTCCCT
AT2G37100	0.323529	170	0*start	in_silico	37	-4.01223	-2.5619	GTTGGGATTTACGTGATGCGTTTACATTTTTTTTCTCTTTCTTTTGTATTTTTTCGAGAAATTTACATTGAAACGATTACTATATTCTTTGCTGGATTTACTTGGGGAAGTTTCGCTGAAATTTAGAGCTTTAAAAGCTTTCTTTATCGTAGAGAATCTTGTGGTTCCCT
AT2G38000	0.335294	170	10*tobacco	in_silico	17	-0.274563	-0.164431	CGGTCTTGAGTGGTTAAAGGGTTGAAAAACCAGAGTTGATCTTTGTTCTTCTCTACTTGAATGTAATGAGACAAAATAAAGTGTAATCAATGTGTTTGAATAAAAGTGTGGATTGAGAGCTTTAAAGAGAAAATAAAACTGGATTTCTAGACCTTGCGAGCTTTAAATTG
AT2G38000	0.341176	170	3*maize	in_silico	15	-1.18495	-0.662908	CTGTCTTGAGTGGTTAAAGGTTTGAAAAACCAGAGTTGATCTTTGTTCTTCTCTACTTGAATGTAAAGAGACAAGATAAAGTGTAGTCAATGTGTTTGAATAATAGTGTGGATTGAGAGCTTTAGAGAGAAAATAAAACTGGATTTCTAGACCTTGCGAGCTTTAAATTG
AT2G38000	0.335294	170	10*maize	in_silico	17	-0.441076	-0.100154	CTGTGTTGAGTGGTTAAAGGTTTGAAAAACCAGAGTTGATCTTTGTACTTCTCTACTTGAATGTAAAGGGACAAAATAAAGTGTACTCAATGTGTTTGAATAAAAGTGTGGATTGAGAGCTTTAAAGAGAAAATAAAACTGGATTTCTAGACCTTGCGAGCTTTAAATTG
AT2G38000	0.329412	170	10*both	in_silico	23	-0.128811	-0.132955	CGGTCTTGAGTGGTTAAAGGTTTGAAAAACCAGAGTTGATCTTTGTACTTCTCTACTTGAATGTAATGAGACAAAATAAAGTGTAATCAATGTGTTTGAATAAAAGTGTGGATTGAGAGCTTTAAAGAGAAAATAAAACTGGATTTCTAGACCTTGCGAGCTTTAAATTG
AT2G38000	0.352941	170	0*start	in_silico	36	-2.71431	-1.53716	CTGTCTTGAGTGGTTAAAGGTTTGAAAAACCAGAGTTGATCTTTGTTCTTCTCTACTTGAATGTAAAGAGACAAGATAGAGTGTAGTCAATGTGTTTGAATATTAGTGTGGATTGAGAGCTTTAGAGAGAAAATCAAACTGGATTTCTAGACCTTGCGAGCTTTAAATTG
AT2G38000	0.335294	170	3*tobacco+3*both	in_silico	16	-1.0823	-0.58676	CTGTCTTGAGTGGTTAAAGGTTTGAAAAACCAGAGTTGATCTTTGTTCTTCTCTACTTGAATGTAAAGAGACAAAATAAAGTGTAGTCAATGTGTTTGAATATTAGTGTGGATTGAGAGCTTTAGAGAGAAAATAAAACTGGATTTCTAGACCTTGCGAGCTTTAAATTG
AT2G38390	0.352941	170	high	high	37	-0.571541	0.354366	GAATTAGGGTTGTGGAGAACGACGATGGTGTTGTGAGTTCTATCTGATTATGCATGTTGGGGATATATGGATATGTAAGAACGTATAAAATGTGTGGGATTGTGGGAACATTTCGACTAAATAAAGTTCTCACAAGTTGTGTGATTTATGAAATTTGGTCTTAATTAACA
AT2G39330	0.364706	170	high	high	34	-0.40497	-1.17664	AAACCAGCCAGTGCCATGTCGACTAAATGAAAACATTCAATAAGGATTGGTGTGTTTACTCTACTACTTTTGATGTGTTTGTAACTTACTGTTTCTGTCAAATATGTCCAATAAGAATTGGTGTGCTCTCTTCAACTATTCAATAAATCTACCATGAGCCGTGTCAGAGT
AT2G39975	0.541176	170	low	low	26	-5.37942	-2.61827	AAACGTGGCCGGAGGAGGAGGTTGAGAGTCCGCCAGCGAGAGGAGGGAAGTGGGTGAGAGTGATTGAGAGAGAGTGTTTGAGGTGTGAGATAAGCGCGGGGAGAGGAAGGTTAGGGCACGTGAAAAGACAACCTTTTTGGATGTAGTGGCAAGAGAGCATGGGAAGATCG
AT2G41150	0.335294	170	10*tobacco	in_silico	39	-0.328312	-0.484252	AAAGAGTTGGAGTTAAAAGCCTAATCTTATCTGAAGATTCTATTGCATAGGAACTCTGTGTATGTGTAACCAGAGTCTGTAACAGAGAATAAAAGACTGTATTTGCTACTTGGCTGTCTCATTTTTATGTAAATCAATCTGTTTATCTTCACTTCAATGTTCATTGCACT
AT2G41150	0.347059	170	3*maize	in_silico	34	-3.2209	-1.30317	AAATACTTGGAGTTAAAAGCCTAATCTTATCTGAAGATTCTATTGCATAGGAACTCTGTGTATGTGTAACCAGAGTCTCTAACAGAGAATAAAAGACTAGATTTGCTACTTGGCTGACTCATGTTTGTGTAAATCAATCTGTTTATCTTCACTTCAATGTTCATTGCACC
AT2G41150	0.335294	170	10*maize	in_silico	32	-0.998527	-0.253746	AAATAATTGGAGTTAAAAGCCTAATCTTATCTGAAGATTGTATTGCATATGAACTCTGTGTATGTGTAACCAGAGTCTGTAACAGTGAATAAAAGACTGGATTTGCTACTTGGCTGACTCATGTTTGTGTAAATAAATCTGTTTATCTTCACTTCAATGTTCATTGCACC
AT2G41150	0.329412	170	10*both	in_silico	29	-0.628452	-0.0314533	AAAGAGTTGGAGTTAAAAGCCTAATCTTATCTGAAGATTCTATTGAATAAGAACTCTGTGTATGTGTAACCAGAGTCTGTAACAGAGAATAAAAGACTAGATTTGCTACTTGGCTGTCTCATTTATGTGTAAATCAATCTGTTTATCTTCACTTCAATGTTCATTGCACT
AT2G41150	0.352941	170	0*start	in_silico	37	-4.78694	-2.35249	AAATACTTGGAGTTAAAAGCCTAATCTTATCTGAAGATTCTATTGCATAGGAACTCTGTGTATGTGTAACCAGAGTCTCTAACAGAGACTAACAGACTAGATTTGCTACTTGGCTGACTCATTTTTGTGTAAATCAATCTGTTTATCTTCACTTCAATGTTCATTGCACC
AT2G41150	0.341176	170	3*tobacco+3*both	in_silico	31	-2.05684	-1.16688	AAATACTTGGAGTTAAAAGCCTAATCTTATCTGAAGATTCTATTGCATAGGAACTCTGTGTATGTGTAACCAGAGTCTGTAACAGAGAATAAAAGACTAGATTTGCTACTTGGCTGACTCATTTTTGTGTAAATCAATCTGTTTATCTTCACTTCAATGTTCATTGCACC
AT2G42130	0.3	170	3*maize	in_silico	28	-0.70747	-1.74058	AGCATATTGTAATTTAGTATCATTGATAATAAATGTTTGTGGTCAGAGATCCACGTACGATATTGCATGTAATTTGTAATCGTTTTCGCATTCATACAAGTAAATGTGTACACATGGTGTAAAAACGATACAATAATAAAGTTGGAGTTTATATAATTCATGAAGGTGAC
AT2G42130	0.282353	170	10*maize	in_silico	15	-0.510603	-1.81428	AGCATATTGTAATTTAGTATCAATAATAATAAATGTTTGTGGTCAGAGATCCATGTACGATATTGCATGTAATATGTAATCGTTTTCGCATTCATACAAATAAATGTGTACTCATGGTGTAATAACGATACAATAATAAAGTTGGAGTTTATATAATTCATGAAGGTGAC
AT2G42130	0.294118	170	0*start	in_silico	38	-1.74	-3.21258	AGCATATTGTAATTTAGTATCATTGATATTAAATTTTTGTGGTCAGAGATCCACGTACGATATTGCATGTAATTTGTAATCGTTTTCGCATTCATACAAGTAAATGTGTACACATGGTGTAAAAACGATACAATATTAAAGTTGGAGTTTATATAATTCATGAAGGTGAC
AT2G42130	0.3	170	3*tobacco+3*both	in_silico	30	-0.847428	-1.84673	AGCATATTGTAATTTAGTATCATTGATAATAAATTGTTGTGGTCAGAGATCCACGTACGATATTGCATGTAATTTGTAATCGTTTTCGCATTCATACAAGTAAATGTGTACACATGGTGTAAAAACGATACAATAATAAAGTTGGAGTTTATATAATTCATGAAGGTGAC
AT2G42130	0.282353	170	10*tobacco+10*both	in_silico	24	-0.78053	-1.58485	AGCATATTGTAATGTAGTATCATTGATAATAAATTGTTGTGGTCAGAGATCCATGTACGATATTGAATGTAATTTGTAATCGTTTTCGCATTCATACAAATAAATGTGTACTCATGGTGTAAAAACGATTCAATAATAAAGTTGGAGTTTATATAATTCATGAAGGTGAA
AT2G42360_2	0.341176	170	3*tobacco	in_silico	20	-1.13803	-2.07849	TTGACGAGGGAAAGATCTTCGAACAGGATCAACCATTCTTGTCCTGACCAAGATCGTGTGGCAGATCTTGAGAGACATTGAGTCGACATATAGATACATATTATGCAAATAAATCATGTACACATATCAATAATCTTTAATTTATACAATATCCTCCTTTCTTTTTTACT
AT2G42360_2	0.341176	170	10*tobacco	in_silico	31	-0.523403	-2.22162	ATGACGAGGGAAAGATCTTCGAACAGGATCAACCATTCTTGTCCTGACCAAGATCGTGTGGCAGATCTTGAGAGACATTGTGTCGACATATAGATACATATTATGGAAATAAATCATGTACTCATATCAATAAACTTTAATTTATACAATATCCTCCTTTCTTTTTTAAG
AT2G42360_2	0.341176	170	3*maize	in_silico	20	-3.1339	-2.68882	TTGACGAGGGAAAGATCTTCGAACAGGATCAACCATTGTTGTCCTGACCAAGATCGTGTGGCAGATCTTGAGAGACATTGTGTCGACATATAGATACATATTATGCAAATAAATCATATACACATATCGATAATCTTTAATTTATACAATATCCTCCTTTCTTTTTTACT
AT2G42360_2	0.347059	170	10*maize	in_silico	16	-1.01586	-1.97443	GTGACGAGGGAAAGATCTTCGAACAGGATCAACCATTGTTGTCCTGACCAAGATCGTGTGGCAGATCTTGAAAGACATTGTGTCGACATATAGATACATGTTATGGAAATAAATCATATACACATATCAATAAACTGTAATTTATACAATATCCTCCTTTCTTTTTTACT
AT2G42360_2	0.341176	170	3*both	in_silico	27	-2.45448	-3.56219	TTGACGAGGGAAAGATCTTCGAACAGGATCAACCATTCTTGTCCTGACCAAGATCGTGTGGCAGATCTTGAGAGACATTGAGTCGACATATAGATACATGTTATGCATATAAATAATAAACACATATCGATAATCTTTAATTTATACAATATCCTCCTTTCTTTTTTACT
AT2G42360_2	0.335294	170	10*both	in_silico	20	-0.85241	-3.30727	ATGACGAGGGAAAGATCTTCGAACAGGATCAACCATTGTTGTCCTGACCAAGATCGTGTGGCAGATCTTGAGAGACATTGTGTCGACATATTGTAACATGTTATGAATATAAATAATAAACACATATCGATAATCTTTAATTTATACAATATCCTCCTTTCTTTTTTACT
AT2G42360_2	0.341176	170	0*start	in_silico	19	-3.81322	-2.52196	TTGACGAGGGAAAGATCTTCGAACAGGATCAACCATTCTTGTCCTGACCAAGATCGTGTGGCAGATCTTGAGAGACATTGAGTCGACATATAGATACATATTATGCATATAAATCATATACACATATCGATAATCTTTAATTTATACAATATCCTCCTTTCTTTTTTACT
AT2G42700	0.335294	170	low	low	18	-5.02965	-3.06617	TAACCCCCGACGACATGTTTGAGTTATTGTTGGGACAATTCAGCCATTTTTGATATCTTGCAAACTGACCTCACTCTCATAATCTCTGTTGTTAGCTTGTAACATTAGAAGAAACAGAAATACCCATGAATAAATTAATGATCGAATGTTAAAATCTACAAAACAATAGT
AT2G44770	0.305882	170	10*tobacco	in_silico	25	-0.198885	0.582708	GTTACAGTGTGGGTGATTGATCTTATTGTATGGGAATAATAATAATTTGGTGATGTACACAAGTTCAAAAGCAGTCTCTGTTAAAGACTCTACACGATGTTAAAACTTCATTTGTATGTGTATTAAATAAAAGAAGTTACTTTGAATGTTTATAGCTGTGAAAATTCTGG
AT2G44770	0.335294	170	3*maize	in_silico	32	-1.01663	0.107267	GTTACTGTGTGGGTGATTGATCTTATTGTGTGGGGATAATAATCATTTGGTGATGTCCACAAGTTCAAAAGCAGTCTCTGTTAAAGACTCTACACGATGTTAAAACTTCATGTGTTTGTGTATTAAATAAAAGAAGTTACTTTGATTGTTTATAGCTGTGAAAATTCTGC
AT2G44770	0.323529	170	10*maize	in_silico	28	-0.155495	1.42822	GTTACTGTGTGGGTGATTGATGTTATTGTGTGGGAATAATAATAATTTGGTGATGTCCACAAGTTCAAAAGCAGTCTCTGTAAAAGACTCTACACGATGTTAAAACTTCATGTGTTTGTGTAATAAATAAAAGAAGTTACTTTGAATGTTTATAGCTGTGAAAATTCTGG
AT2G44770	0.311765	170	10*both	in_silico	31	-0.269152	0.684491	GTTACAGTGTGGGTGATTGATCTTATTGTATGGGAATAATAATAATTTGGTGATGTCCACAAGTTCAAAAGCAGTCTCTGTAAAAGACTCTACACGATGTTAAAACTTCATTTGTATGTGTATTAAATAAAAGAAGTTACTTTGAATGTTTATAGCTGTGAAAATTCTGG
AT2G44770	0.335294	170	0*start	in_silico	21	-4.25245	-0.911846	GTTACTGTGTGGGTGATTGATCTTATTGTGTGGGGATAATAATCATTTGGTGATGTCCACAAGTTCAAAAGCAGTCTCTGTTAAAGACTCTACACGAGGTTAAAACTTCATTTGTTTGTGTATTAAAAAAAAGAAGTTACTTTGATTGTTTATAGCTGTGAAAATTCTGC
AT2G44770	0.329412	170	3*tobacco+3*both	in_silico	38	-0.461717	-0.111788	GTTACTGTGTGGGTGATTGATCTTATTGTGTGGGGATAATAATCATTTGGTGATGTCCACAAGTTCAAAAGCAGTCTCTGTTAAAGACTCTACACGATGTTAAAACTTCATTTGTTTGTGTATTAAATAAAAGAAGTTACTTTGATTGTTTATAGCTGTGAAAATTCTGG
AT2G45810	0.329412	170	10*tobacco	in_silico	40	-0.512003	-1.30306	GGATATGAAGCTGAAAGTTGTCTTCTCTCATCTGTAATTTTCATGTTCTTAGAAACCTTTTCACCTTTTCATTTTGATGTAATCTCATCTTGAAGACTTGAGAGGAATTTCCGTGTAATGAGATCAAACCGAATAAGACATTTTATCTTCATTCGCTTGTTTATTGCTTT
AT2G45810	0.335294	170	3*maize	in_silico	35	-4.48214	-2.0625	TGATATGAACCTTAAAGTTGTCTTCTCTCATCTCTAATTTTCATGTTCTTAGAAACCTTTTCACCTTTTCATTTTGATGTTCTCTCATCTTGAAGACTTGAGAGGAATTTCCGTGTAGTGAGATCAAACCGAATAAGACATTGTAACTTCATTCGCTTGTTTATTGCTTT
AT2G45810	0.335294	170	10*maize	in_silico	36	-0.493309	-0.756112	GGATATGAAGCTTAAAGTTGTCTTCTCTCATCTGTAATTTTCATGTTCTTAGAAACCTTTTCACCTTTTCATTGTGATGTACTCTCATCTTGAAGACTTGAGAGGAATTTCCGTGTAATAAGATCAAACCGAATAAGACATTGTAACTTCATTCGCTTGTTTATTGCTTT
AT2G45810	0.335294	170	10*both	in_silico	49	-0.42547	-0.893302	GGATATGAAGCTGAAAGTTGTCTTCTCTCATCTGTAATTTTCATGTTCTTAGAAACCTTTTCACCTTTTCATTGTGATGTACTCTCATCTTGAAGACTTGAGAGGAATTTCCGTGTAATAAGATCAAACCGAATAAGACATTTTAACTTCATTCGCTTGTTTATTGCTTT
AT2G45810	0.335294	170	0*start	in_silico	39	-5.24444	-2.70936	TGATATGAACCTTAAAGTTGTCTTCTCTCATCTCTAATTTTCATGTTCTTAGAAACCTTTTCACCTTTTCATTTTGATGTTCTCTCATCTTGAAGACTTGAGAGGAATTTCCGAGTAGTGAGATCAAACCGAAGAAGACATTTTAACTTCATTCGCTTGTTTATTGCTTT
AT2G45810	0.341176	170	3*tobacco+3*both	in_silico	33	-4.08081	-2.44076	GGATATGAAGCTTAAAGTTGTCTTCTCTCATCTGTAATTTTCATGTTCTTAGAAACCTTTTCACCTTTTCATTTTGATGTTCTCTCATCTTGAAGACTTGAGAGGAATTTCCGAGTAGTGAGATCAAACCGAAGAAGACATTTTAACTTCATTCGCTTGTTTATTGCTTT
AT2G45820	0.3	170	mid	mid	61	-4.34953	-1.6158	TCTCTGTTTCTTTCTTCTTCTTTTGTTTTTGTGTGATTCAACAACTCTTTTTAGTTTTTGTTATTTGTTTGGTCGTTTGTGTCTTGTTTACATATTGGGTGATTGTGTGTAAAAGTGAAAGATTAATGGAGTATAATTGTATGAAGCATCAAATCTTGTTTTGCCTTTTG
AT2G46080	0.329412	170	10*tobacco	in_silico	16	0.246113	-0.307653	AAGAGGCAGCTTTGGGTGCTATAAATAGTGTTTTCTCTTGTTTCTTTGTTTTGAGTCCATCTGTCGAGCTTGTATCTTCCGTTTAAGTGTGTTGGTCTTGTATGTGTGACTTTATGTAATAAATTCTGCAATAAAATATAAATAAAGAATACATCTGTTTGGCTTGAAAA
AT2G46080	0.329412	170	3*maize	in_silico	33	-0.369562	-0.298293	AAAAGGCAGCTTTAGGTTCAATAAATAGTGTTTTCTCTTTTTTCTTTGTTTTGAGTCCATCTGTCGAGCTTGTCTCTTCCGTTTAGGTGTGTTGGTCTTGTATGTGTGACTGTATGTAATCAATTCTGCAATAAAATATAAATAAAGAATACATCTGTTTGGCTTGAAAA
AT2G46080	0.335294	170	10*maize	in_silico	29	0.200549	0.17489	AAAAGGCAGCTTTAGGTTCAATAAAGAGTGTTGTATCTTTTTTCTTTGTTGTGAGTCCATCTGTCGAGCTTGTCTCTTCCGTGTATGTGTGTTGGTCTTGTATGTGTGACTGTATGTAATAAATTCTGCAATAAAATATAAATAAAGAATACATCTGTTTGGCTTGAAAA
AT2G46080	0.317647	170	10*both	in_silico	21	0.351151	0.389332	AAGAGGCAGCTTTAGGTTCTATAAATAATGTATTGTCTTTTTTCTTTGTTGTGAGTCCATCTGTCGAGCTTGTATCTTCCGTTTAAGTGTGTTGGTCTTGTATGTGTGACTGTATGTAATAAATTCTGCAATAAAATATAAATAAAGAATACATCTGTTTGGCTTGAAAA
AT2G46080	0.329412	170	0*start	in_silico	34	-1.04825	-0.791213	AAAAGGCAGCTTTAGGTTCTATAAATAGTGTTTTCTCTTTTTTCTTTGTTTTGAGTCCATCTGTCGAGCTTGTCTCTTCCGTTTAGGTGTGTTGGTCTTGTATGTGTGACTGTATGAAATCAATTCTGCAATAAAATATAAATATAGAATACATCTGTTTGGCTTGAAAA
AT2G46080	0.335294	170	3*tobacco+3*both	in_silico	28	-0.311117	-0.419022	AAGAGGCAGCTTTAGGTTCTATAAATAGTGTTTTCTCTTTTTTCTTTGTTTTGAGTCCATCTGTCGAGCTTGTCTCTTCCGTTTAGGTGTGTTGGTCTTGTATGTGTGACTGTATGTAATCAATTCTGCAATAAAATATAAATAAAGAATACATCTGTTTGGCTTGAAAA
AT2G46510_2	0.258824	170	3*tobacco	in_silico	24	-4.1339	-1.98006	TTTTTTCTTTTCTCTTTCTTATAGTGAAAGGAATCCGGTTTAAGTATATTCATTAACTTTATTTAGACCATTGATTCACATATTTGTATCTTGGGAAAATATTTCCTGTACTTTAGAAAATCAAATAAAGTATGAAAGATATTTTACTTCTCTTTCTTTGTTATGGATGG
AT2G46510_2	0.294118	170	10*tobacco	in_silico	39	-1.78147	-0.813243	GTTTTGCTTTTCTCTTTCTTATAGTGAAAGGAATCCGGTTGAAGTGTAATCATTAACTGTATTTAGACCATTGATTCACATATTTGTATCTTGGGAAAATATTTCCTGTACTTGAGAAAATCAAATAAAGTATGAAAGATATTTTACTTCTCTTTCTTTGTTATGGATGG
AT2G46510_2	0.270588	170	3*maize	in_silico	22	-3.94152	-1.7635	TTTTTTCTTTTCTCTTTCTTATAGTGAAAGGAATCCGGTTTAAGTATATTCAGTAACTTTATTTAGACCATTGATTCACATATTTGTATCTTGGGAAAATATTTCCTGTACTTTAGAAAATCAAATAAAGTATGAAAGATATTTGACTTCTCTTTCTTTGTTATGGATGG
AT2G46510_2	0.3	170	10*maize	in_silico	39	-1.83357	-0.676402	GTTTTTCTTTTCTCTTTCTTATAGTGAAAGGAATCCGGTTTAAGTGTATTCAGTAACTGTATTTGGACCATGTATTCACATATTTGTATCTTGGGAAAATATTTCCTGTACTTCAGAAAATCAAATAAAGTATGAAAGATATTTGACTTCTCTTTCTTTGTTATGGATGG
AT2G46510_2	0.270588	170	3*both	in_silico	24	-3.88493	-2.11978	GTTTTTCTTTTCTCTTTCTTATAGTGAAAGGAATCCGGTTTAAGTATATTCATTAACTTTATTTAGACCATTGATTCACATATTTGTATCTTGGGAAAATATTTCCTGTACTTTAGAAAATCAAATAAAGTATGAAAGATATTTGACTTCTCTTTCTTTGTTATGGATGG
AT2G46510_2	0.288235	170	10*both	in_silico	24	-1.2153	-0.571972	GTGTTTCTTTTCTCTTTCTTATAGTGAAAGGAATCCGGTTTAAGTGTATTCAGTAACTTTATTTAGACCATGTATTCACATATTTGTATCTTGGGAAAATATTTCCTGTACTTCAGAAAATCAAATAAAGTATGAAAGATATTTTACTTCTCTTTCTTTGTTATGGATGG
AT2G46510_2	0.258824	170	0*start	in_silico	35	-4.80172	-2.5958	TTTTTTCTTTTCTCTTTCTTATAGTGAAAGGAATCCGGTTTAAGTATATTCATTAACTTTATTTAGACCATTGATTCACATATTTGTATCTTGGGAAAATATTTCCTATACTTTAGAAAATCAAATAAAGTATGAAAGATATTTGACTTCTCTTTCTTTGTTATGGATGC
AT2G47090	0.382353	170	UGUA	UGUA_perm	18	-5.06095	-3.28821	TACCTACGGACCCATAGAATTGTTGAGCCTCCCCACCTTCATCAATTCTAGCTTCCATCACTCGATCCAATTCAACAACAGCCTAATTGATCTTTGTAGATCCAAACAAATAAAAACACAAACTTTGGTCCTAATCAATTAGTCTTGCCCAGAAAACCTTAAAAAAAGGA
AT2G47090	0.382353	170	UCUA	UGUA_perm	19	-5.03125	-2.87304	TACCTACGGACCCATAGAATTGTTGAGCCTCCCCACCTTCATCAATTCTAGCTTCCATCACTCGATCCAATTCAACAACAGCCTAATTGATCTTTCTAGATCCAAACAAATAAAAACACAAACTTTGGTCCTAATCAATTAGTCTTGCCCAGAAAACCTTAAAAAAAGGA
AT2G47090	0.388235	170	CGUA	UGUA_perm	23	-5.12931	-3.07516	TACCTACGGACCCATAGAATTGTTGAGCCTCCCCACCTTCATCAATTCTAGCTTCCATCACTCGATCCAATTCAACAACAGCCTAATTGATCTTCGTAGATCCAAACAAATAAAAACACAAACTTTGGTCCTAATCAATTAGTCTTGCCCAGAAAACCTTAAAAAAAGGA
AT2G47090	0.388235	170	UGCA	UGUA_perm	15	-5.15064	-3.07695	TACCTACGGACCCATAGAATTGTTGAGCCTCCCCACCTTCATCAATTCTAGCTTCCATCACTCGATCCAATTCAACAACAGCCTAATTGATCTTTGCAGATCCAAACAAATAAAAACACAAACTTTGGTCCTAATCAATTAGTCTTGCCCAGAAAACCTTAAAAAAAGGA
AT3G01180	0.335294	170	10*tobacco	in_silico	35	-0.922754	-0.869445	GTCTTGGGAATTGTTAAGAAGCTTAGTTGTGTAACTTTTGTAATAAAGCTACATTGGAGCTTGGCAAATTCTCATGCCATGTAATCTCCTTGTTGTAAAGGATCAAGCTTGTTAATCTCTTGCTCTGTCACTCTTTGTAATTTTAAAGTGATATTACGATTTGAAAAAGT
AT3G01180	0.347059	170	3*maize	in_silico	32	-1.85547	-0.802832	GTCTTTGGAATTGTTAAGAAGCTTAGTTGTGTAAATTTGGTAATAAAGCTACATTGGAGCTTGGCAAATTCTCATGCCATGTAAGCTCCTTGTGGTAAAGGATCAAGCTTGTTAATCTCTTGCTCTCTCACTCTTTGTAATTTTAAAGTGATATTACGATTTGACAAAGT
AT3G01180	0.341176	170	10*maize	in_silico	37	-0.634735	-0.0866558	GTCTTGGGAATTGTTAAGAAGCTTAGTTGTGTAAACTTGGTAATAAAGCTACATTGGAGCTTGGCAAATTCTCATGCCATGTAATCTCCTTGTGGTAAAGGATCAAGCTTGTTAATCTCTTGCTCTGTAACTCTTTGTAATTTTAAAGTGATATTACGATTTGAATAAGT
AT3G01180	0.335294	170	10*both	in_silico	29	-0.50053	-0.629949	GTCTTGGGAATTGTTAAGAAGCTTAGTTGTGTTGATTTTGTAATAAAGCTACATTGGAGCTTGGCAAATTCTCATGCCATGTAATCTCCTTGTTGTAATGGATCAAGCTTGTTAATCTCTTGCTCTGTCACTCTTTGTAATTTTAAAGTGATATTACGATTTGAAAAAGT
AT3G01180	0.358824	170	0*start	in_silico	39	-3.38991	-1.41111	GTCTTTGGAATTGTTAAGAAGCTTAGTTGTGTAGATTTGGTGATAAAGCTACATTGGAGCTTGGCAAATTCTCATGCCATGTAAGCTCCTTGTGGTAAAGGATCAAGCTTGTTAATCTCTTGCTCTCTCACTCTTAGTAATTTTAAAGTGATATTACGATTTGACAAAGT
AT3G01180	0.347059	170	3*tobacco+3*both	in_silico	36	-1.90142	-1.36915	GTCTTTGGAATTGTTAAGAAGCTTAGTTGTGTAGATTTGGTGATAAAGCTACATTGGAGCTTGGCAAATTCTCATGCCATGTAATCTCCTTGTTGTAAAGGATCAAGCTTGTTAATCTCTTGCTCTCTCACTCTTTGTAATTTTAAAGTGATATTACGATTTGACAAAGT
AT3G01530	0.294118	170	mid	mid	26	-4.06673	-1.94155	AAATGTCGTTGCATTTAATTTACATACGAAAAGTGCATTAAATCATTAAATCTTCAATACATATGGAGGTGGTGTTTGAGTAACTTCTGGTCGTTAAAGCATATATACTACTGTACTCTTTTTTTTTCTTTCAAATTGTTGTTGTTTTTGATGTTTGGACTCTTTCAAAG
AT3G01660	0.347059	170	low	low	14	-4.99344	-2.99786	TCGGTTTAGCTTCTACGCCCGATCCTTTTAATGCTGTCATTGCTTATAAAAATTTCAAACCTATTTATGAGTAACACGCACATAAAAAAAAGTGTATAAGAATTGGATGGGAAGTTTTTGAAGAAAAGGAAAAAACCTCTCAACCAAGTCCAGCTGGAGAAACTTACAAT
AT3G02630	0.311765	170	high	high	28	-0.709114	-0.317861	CAGTCAAGACCAAAGAAAATGTGTTTGAGTGTTCTTAGATATTGTATGGTTTACCAAGAACAAGACTTAAGATTTTCCTTTACCTTTTTGATTCTCTTTTTGTTGTATCAGTCTAAAGAATGTTCTCTCTTAAATAAAGAGTGGTTTGGCAATAATGTTCTAGAGAACTT
AT3G02740	0.347059	170	UGUA	UGUA_perm	48	-3.41094	-1.98553	GCAATCTATACTGTTGGTGCTCACAACCTCTCATGGTCGTCTTCTTTAGCTATTACAAAACTTCTTACACTTGTTTCTCTCTTAATTCCTTTCTTCTGTAACGTTGCTTTATAGTTTCAGATAAAAACCCTCTTGGGACAAAGTTTATTCCTTCTGTTGTTTATCATTAA
AT3G02740	0.347059	170	UCUA	UGUA_perm	22	-4.64016	-2.72864	GCAATCTATACTGTTGGTGCTCACAACCTCTCATGGTCGTCTTCTTTAGCTATTACAAAACTTCTTACACTTGTTTCTCTCTTAATTCCTTTCTTCTCTAACGTTGCTTTATAGTTTCAGATAAAAACCCTCTTGGGACAAAGTTTATTCCTTCTGTTGTTTATCATTAA
AT3G02740	0.352941	170	CGUA	UGUA_perm	45	-4.21828	-2.31555	GCAATCTATACTGTTGGTGCTCACAACCTCTCATGGTCGTCTTCTTTAGCTATTACAAAACTTCTTACACTTGTTTCTCTCTTAATTCCTTTCTTCCGTAACGTTGCTTTATAGTTTCAGATAAAAACCCTCTTGGGACAAAGTTTATTCCTTCTGTTGTTTATCATTAA
AT3G02740	0.352941	170	UGCA	UGUA_perm	32	-4.27345	-2.30539	GCAATCTATACTGTTGGTGCTCACAACCTCTCATGGTCGTCTTCTTTAGCTATTACAAAACTTCTTACACTTGTTTCTCTCTTAATTCCTTTCTTCTGCAACGTTGCTTTATAGTTTCAGATAAAAACCCTCTTGGGACAAAGTTTATTCCTTCTGTTGTTTATCATTAA
AT3G03210	0.341176	170	low	low	37	-5.71263	-2.91153	TAAGAGAAGTGGGATGTTCATAGGAATTTTACAACACACGGTGATCCTTTTGGCCTGAGTGATCTTCACATTGGAGAAGTAAGTGAACTTACATTCATGGCTATAATAGGTTTAATATCTTTTGACTTTGAGAAGTTATAACCTTTAGCTATTCTGATTCTTGTTATATC
AT3G03930	0.305882	170	mid	mid	36	-5.2337	-2.6123	ATGAAACTTATAAATTTTTTGATCCTTCTCCATTTTATTGTTTTCTATTGTACTGACTTTTGTTTTCAGGACAAATGGGGGAAAAATATGTTCATAACATCAATATGTTATGGTCGGACAGTTTGATAATGAAACATGGAGCATATTCTTGTATCTGTTGCGGTAATGTA
AT3G04840	0.364706	170	10*tobacco	in_silico	36	-0.410221	-1.30727	GCGGGAGATGTCTTTGTCTTCGAAACTTTAGCTTTTGGATGCTCTGTCGTTTCACACACTCTTTTGTTCCCGGTGTAATTTTGCTGTATTGATGACTTTTCTCAATGTAAACTTGCGAGTTTTTAATAAATAATGGAACACCTTTTCTCTAAATTTGATTCAGTTCCTCA
AT3G04840	0.347059	170	3*maize	in_silico	35	-2.76497	-1.90277	TCGAGAGATGTCTTTTTCTTCTAAACTTTAGCTTTTTGATGCTCTGTCGTTTCACACACTCTTTTGTTCCCGGTGTAATTTTGCTGTATTGATGACTTTTCTCAGTGTAAACTTGCGAGTTTGTAATAATTTATGGAACACCTTTTCTCTAAATTTGATTCAGTTCCTCA
AT3G04840	0.370588	170	10*maize	in_silico	35	-0.554397	-0.817371	GCGAGAGATGTCTGTTTCTTGTAAACTTTAGCTTTGTGATGCTCTGTCGTTTCACACACTCTTTTGTACCCGGTGTAATGTTGCTGTATTGATGACTTTTCTCAGTGTAAACTTGCGTGTTTGTAATAATTTATGGAACACCTTTTCTCTAAATTTGATTCAGTTCCTCA
AT3G04840	0.358824	170	10*both	in_silico	45	-0.26682	-0.799671	GCGGGAGATGTCTTTTTCTTCTAAACTTTAGCTGTTTGATGCTCTGTCGTTTCACACACTCTTTTGTACCCGGTGTAATGTTGCTGTATTGATGACTTTTCTCAATGTAAACTTGCGAGTTTTTAATAAATAATGGAACACCTTTTCTCTAAATTTGATTCAGTTCCTCA
AT3G04840	0.341176	170	0*start	in_silico	52	-4.12082	-2.62908	TCGAGAGATGTCTTTTTCTTCTAAACTTTAGCTTTTTGATGCTCTGTCGTTTCACACACTCTTTTGTTCCCGGTTTAATTTTGCTGTATTGATGACTTTTCTCAGTGTAAACTTGCGAGTTTTTGATAATTTATGGAACACCTTTTCTCTAAATTTGATTCAGTTCCTCA
AT3G04840	0.347059	170	3*tobacco+3*both	in_silico	54	-1.84936	-1.99354	GCGAGAGATGTCTTTTTCTTCTAAACTTTAGCTTTTTGATGCTCTGTCGTTTCACACACTCTTTTGTTCCCGGTGTAATTTTGCTGTATTGATGACTTTTCTCAGTGTAAACTTGCGAGTTTTTAATAATTTATGGAACACCTTTTCTCTAAATTTGATTCAGTTCCTCA
AT3G04943	0.376471	170	mid	mid	19	-3.72464	-1.98505	AGCTAGAAAAAAACCACCAATAGAATGTCAAAGGACAGTCCACCTTAGAGGCTAGAGATTAGAGATCATACATCATCTGAAATCTTAAAGTTCATGAAACTATGACAGTGTAAATGTCGAACCGAAATCTTGGTACTTTTTCACCAAAACGAACCAAGTCAGGTCGTGTA
AT3G06530	0.311765	170	mid	mid	31	-4.48003	-2.07758	TATACAAACGTAATGGGCCTAAGATGTAAATGAATAAAAGAGGTAAGTGTGAATCGGCCCAACATGGCCCATCTTCTTAATCAACGCATAGACTATAGGGTCTACTGTTTTTCTTATGTTAGAAACTTAAAATATGATTTTTTTTTTTATATAAACGGTTTAATTGAAGA
AT3G07580	0.376471	170	3*tobacco	in_silico	46	-2.80691	-1.45487	CTGTGTGTGTGTAGGATAACAGATATTGCTTTTGTCAGGATCGGTTGTTTTCTCTGGTCCCTGAAAGTGTAATAAACCCAAACCAGAGATTTGTGTAACAATCACGTTACCATCTCATTTTAGCTTAACTGGATTACAAATTCATTGCTCCTTTCATCTGTCTTACAAAG
AT3G07580	0.358824	170	10*tobacco	in_silico	37	-0.877523	-0.808738	CTGTGTGTGTGTAGGATAACAGATATTGCTTTTGTAAGGATCGGTTGTATTCTCTGGTCCCTGAAAGTGTAATAAAGCCAAACCAGAGATTTGTGTAATAAAGACGTTACCATCTCATTTTAGCTTAAATGGATTACAAATTCATTGCTCCTTTCATCTGTCTTACAAAG
AT3G07580	0.364706	170	3*maize	in_silico	30	-1.76788	-1.10883	ATGTGTGTGTGTAGGATAACAGATATTGCTTTTGTCAGGATCGGTTGTTTTCTCTGGTCCCTGAAAGTGTAATAAACCCAAACCAGAGATTTGAATAACAATCACGTTACCATCTCATTTTAGCTTAACTGGATTACAAATTCATTGCTCCTTTCATCTGTCTTACAAAG
AT3G07580	0.364706	170	10*maize	in_silico	32	-0.505043	-0.467432	ATGTGTGTGTGTAGGATAACAGATATTGCTGTTGTCAGGATCGGTTGTAATCTCTGGTCCCTGAAAGTGTAATAAACCCAAACCAGTGATTTGAATAAAAATCATGTTACCATCTCATTTTAGCTTAACTGGATTACAAAGTCATTGCTCCTTTCATCTGTCTTACAAAG
AT3G07580	0.370588	170	3*both	in_silico	26	-2.0371	-1.22079	CTGTGTGTGTGTAGGATAACAGATATTGCTTTTGTCAGGATCGGTTGTTTTCTCTGGTCCCTGAAAGTGTAATAAACCCAAACCAGAGATTTGAATAACAATCACGTTACCATCTCATTTTAGCTTAACTGGATTACAAATTCATTGCTCCTTTCATCTGTCTTACAAAG
AT3G07580	0.347059	170	10*both	in_silico	27	-0.812443	-0.398431	CTGTGTGTGTGTAGGATAACAGATATTGCTTTTGTAAGGATCGGTTGTAATCTCTGGTCCCTGAAAGTGTAATAAAGCCAAACCAGAGATTTGAATAAAAATCATGTTACCATCTCATTTTAGCTTAAATGGATTACAAATTCATTGCTCCTTTCATCTGTCTTACAAAG
AT3G07580	0.370588	170	0*start	in_silico	28	-4.74598	-2.35481	TTGTGTGTGTGTAGGATAACAGATATTGCTTTTGTCAGGATCGGTTGTTTTCTCTGGTCCCTGAAAGTGTAAAAAACCCAAACCAGAGATTTGAGTAACAATCACGTTACCATCTCATTTTAGCTTAACTGGATTACAAATTCATTGCTCCTTTCATCTGTCTTACAAAG
AT3G08730	0.323529	170	3*tobacco	in_silico	30	-1.73231	-1.92975	GCCGTCATGCCTTCACCAGTCCACAACTACTTTGTAGATTTACTATATTTTTATGTAGTTCCTACTTCTTTGGTTGTTGTTTCCTTCTGACACATGAACATTAAAGAAAACTTTGGTTACCAAGACGCTTAATTTATAATTGATTTTATGAGATTGTTATTGATTGAGAT
AT3G08730	0.323529	170	10*tobacco	in_silico	21	0.0508876	-0.402941	GCCGTCAGGCCTTCACCAGTCCACAACTACTTTGGAGATTTACTATATTTTTATGTAGTTCCTACTTCTTTGGTTGTTGTTTCCTTCTGTAACATGAACAATAAATAAAACTTTGGTTACCAAGACGCTTAATTTATAATTGATTTTATGAGATTGTAATTGATTGAGAT
AT3G08730	0.317647	170	3*maize	in_silico	27	-4.36696	-2.27481	TCCTTCATTCCTTCACCAGTCCACAACTACTTTGTAGATTTACTATATTTTTATGTAGTTCCTACTTCTTTGGTTGTTGTTTCCTTCTGACACATGTACATTAAAGAAAACTTTGGTTACCAAGACGCTTAATTTGTAATGGATTTTATGAGATTGTTATTGATTGAGAT
AT3G08730	0.335294	170	10*maize	in_silico	49	-0.39683	-0.745981	GGCTTCAGGCCTTCACCAGTCCACAACTACTTTGTAGATTTACTATATTTTTATGTAGTTCCTACTTCTTTGGTTGTTGTTTCCTTGTGACACATGTACCTTAAATAAAACTTTGGTTACCAAGACGCTTAATTTGTAATGGATTTTATGAGATTGTTATTGATTGAGAT
AT3G08730	0.317647	170	3*both	in_silico	40	-2.05644	-1.95532	GGCTTCATGCCTTCACCAGTCCACAACTACTTTGTAGATTTACTATATTTTTATGTAGTTCCTACTTCTTTGGTTGTTGTTTCCTTCTGACACATGAACATTAAAGAAAACTTTGGTTACCAAGACGCTTAATTTATAATTGATTTTATGAGATTGTTATTGATTGAGAT
AT3G08730	0.323529	170	10*both	in_silico	28	-0.0871926	-0.71502	GGCTTCAGGCCTTCACCAGTCCACAACTACTTTGGAGATTTACTATATTTTTATGTAGTTCCTACTTCTTTGGTTGTTGTTTCCTTCTGTAACATGAATAATAAAGAAAACTTTGGTTACCAAGACGCTTAATTTGTAATTGATTTTATGAGATTGTTATTGATTGAGAT
AT3G08730	0.305882	170	0*start	in_silico	35	-4.7765	-2.82246	TCCTTCATTCCTTCACCAGTCCACAACTACTTTGTAGATTTACTATATTTTTATGTAGTTCCTACTTCTTTGGTTGTTGTTTCCTTCTGACACATGAACATTAAAGAAAACTTTGGTTACCAAGACGCTTAATTTATAATTGATTTTATGAGATTGTTATTGATTGAGAT
AT3G08780	0.464706	170	low	low	25	-5.31068	-2.42093	TGAGCGTGGATTGCGATGAGAGTTCCTTGAGTGCGAAGAAACAATCAGCGAAAGATCAGAAGGAGATCGATGCGTTAGCAGAGGGGTTTCAAGTTGGAGAGTTGAAACGTTTGGTTGGAGCTGAAGCTGCGAATTACACAGGCGGGATTGAAGAAATGTATGAGAGAATG
AT3G11930	0.305882	170	high	high	38	-0.29586	0.259259	GTGTATTTGGAAAAGTGATGTCAATGAAATATGAATATGGGTCGAATAAAGAAGCGAAGATCTGTAGACTGTTGCTTCTCTGCATCTGTTGTTGTATTCCCGATCATATTGTTGTATGTTTATAATTTATTAAAAGCAAATTGTCTTCCTAATTTTGAATCTTTGTTAAT
AT3G12440	0.229412	170	low	low	13	-5.24442	-3.21156	ATCAGTAAAATTCAAATTTCTTTGAGTACATTTTTTTTTTAATTCCTTGGGGAGCTGTTATTAAAACAAACAACAAATTAGACAAATTCTAGTATTATACCTCGGGGATTCTTTCCAAACAATAAAAAAAAAATTGTAAAAGTTTTTTTTATAATAAATCATAAGCTAAA
AT3G13340	0.311765	170	3*tobacco	in_silico	36	-0.918654	-1.09585	GTGGTGTTTGGTGGCTTGTGATCTTTTCTTTTTGTTCCTTGTACTTGTGGTTGTTGTAATAACTCGAGTGTTTAGATCCTGTTCTGAGTTTAGAATTTGGAGATACTTAACTAAATTAAAATAAATTAATAATAGTCCTTTGTTCGTTATAATTCGATTACAAACCCTAA
AT3G13340	0.311765	170	10*tobacco	in_silico	20	0.107362	-0.16036	GTGGTGTTTGGTGGCTTGTGATCTTTTCTTTTTGTTCCTTGTACTTGTGGTTGTTGTAATAAATCGAGTGTTTAGATCCTGTTCTGAGTTTGTAATTTGGAGATACTTAAATAAATTGTAATAAATGAATAATAGTCCTTTGTTCGTTATAATTCGATTACAAACCCTAA
AT3G13340	0.317647	170	3*maize	in_silico	36	-1.39621	-0.983035	GTTGTGTTTGGTGGCTTGTGATCTTTTCTTTTTGTTCCTTGTACTTGTGGTTGTTGTAAGAACTCGAGTGTTTAGATCCTGTTCTGAGTTTAGAATTTGGAGATACTTAACTAAATTAAAATAAATAAATAATAGTCCTTTGTTCGTTGTAATTCGATTACAAACCCTAA
AT3G13340	0.317647	170	10*maize	in_silico	27	-0.0456762	0.138136	GTTGTGTTTGGTGGCTTGTGATCTGTTCTGTTTGTACCTTGTACTTGTGGTTGTTGTAATAACTCGAGTGTTTAGATCCTGTTCTGAGTTTGTAATTTGGAGATACTTAAATAAATTAAAATAAATAAATAATAGTCCTTTGTTCGTTGTAATTCGATTACAAACCCTAA
AT3G13340	0.311765	170	3*both	in_silico	33	-1.13834	-0.887931	GTTGTGTTTGGTGGCTTGTGATCTTTTCTTTTTGTTCCTTGTACTTGTGGTTGTTGTAATAACTCGAGTGTTTAGATCCTGTTCTGAGTTTGGAATTTGGAGATACTTAACTAAATTAAAATAAATTAATAATAGTCCTTTGTTCGTTATAATTCGATTACAAACCCTAA
AT3G13340	0.317647	170	10*both	in_silico	32	0.00886218	-0.246351	GTGGTGTTTGGTGGCTTGTGATCTTTTCTTTTTGTTCCTTGTACTTGTGGTTGTTGTAATAACTCGAGTGTTTAGATCCTGTTCTGAGTTTGTAATTTGGAGATACTTAAATAAATTGTAATAAATGAATAAAAGTCCTTTGTTCGTTATAATTCGATTACAAACCCTAA
AT3G13340	0.317647	170	0*start	in_silico	31	-2.90977	-1.58066	GTTGTGTTTGGTGGCTTGTGATCTTTTCTTTTTGTTCCTTGTACTTGTGGTTGTTGTAGGAACTCGAGTGTTTAGATCCTGTTCTGAGTTTAGAATTTGGAGATACTTAACTAAATTAAAATAAATTAATAATAGTCCTTTGTTCGTTATAATTCGATTACAAACCCTAA
AT3G13770	0.341176	170	3*tobacco	in_silico	33	-2.14958	-1.69369	AAAACAGGTTTCATCAAATTGTCGATGGAATATGTTCATGCGGAGATTACTGGTGAACATCAGAAAAAGGCATGTAATATTAATTCAGCCAACATCTGTGGATATGCAGGTGTTGAAGAGAAACTGTACAAATAAAAGTTGATTTCTTTTACTTTGTTACAGCTACGTAT
AT3G13770	0.305882	170	10*tobacco	in_silico	32	-0.428245	-0.560268	AAAACAGGTTTCATCAAATTGTCGATGTAATATGTTCATGCGGAGATTACTGGTGAACATCAGAAAAAGGCATGTAATAATAATTCAGCCAACATCTGTGGATATGTATGTGTTGAAGAGAAACTTTATAAATAAAAGTTGATTTCTTTTACTTTGTTAAAGCTACGTAT
AT3G13770	0.352941	170	3*maize	in_silico	42	-3.38167	-0.602202	AAAACAGGTTTCATCAAATTGTCGATGGAATATGTTCATGCGGAGATTACTGGTGAACATCAGAATAAGGCATGTAATAATAATTCAGCCAACATCTGTGGATATGCAGGTGTTGAAGAGAAACGGTACAAATAAAAGTTGATTTCTTTTACTTTGTTACAGCTACGTAC
AT3G13770	0.323529	170	10*maize	in_silico	33	-1.266	-0.428152	AAAACAGGTTTCATCAAATTGTCGATGGAATAAGTTCATGCGGAGATTACTGGTGAACATCAGAATAAAGCATGTAATAATAATTCAGCCAACATCTGTGGATATGTATGTGTTGAAGAGAAACGGTATAAATAAAAGTTGTTTTCTTTTACTTTGTTAAAGCTACGTAC
AT3G13770	0.341176	170	3*both	in_silico	22	-1.95232	-1.16419	AAAACAGGTTTCATCAAATTGTCGATGGAATATGTTCATGCGGAGATTACTGGTGAACATCAGAAAAAGGCATGTAATATTAATTCAGCCAACATCTGTGGATATGTATGTGTTGAAGAGAAACGGTACAAATAAAAGTTGATTTCTTTTACTTTGTTACAGCTACGTAC
AT3G13770	0.317647	170	10*both	in_silico	26	-0.99097	-0.37355	AAAACAGGTTTCATCAAATTGTCGATGTAATATGTTCATGCGGAGATTACTGGTGAACATCAGAATAAAGCATGTAATAATAATTCAGCCAACATCTGTGGATATGTATGTGTTGAAGAGAAACGATACAAATAAAAGTTGTTTTCTTTTACTTTGTTAAAGCTACGTAC
AT3G13770	0.352941	170	0*start	in_silico	36	-4.43786	-1.80653	AAAACAGGTTTCATCAAATTGTCGATGGAATATGTTCATGCGGAGATTACTGGTGAACATCAGAAAAAGGCATGTAATATTAATTCAGCCAACATCTGTGGATATGCAGGTGTTGAAGAGAAACGGTACAAATTAAAGTTGATTTCTTTTACTTTGTTACAGCTACGTAC
AT3G15356	0.282353	170	high	high	43	-0.413143	0.0164787	CGTTTGCTTTGTTTTTGTAATTGTTGTAGAGTGAATAATTAAGGTATGAATAAAATAAGCCGACCTGTGGCTTACTCTGCATTGTATTTTCATATTTGTGTAATCAGTCTGAATAATTCAGAGGTTTTCAATAAAATAAACTTCCTTTCCAAATTCTTTTTTTTTAGTAA
AT3G15660	0.294118	170	high	high	25	-0.29491	-0.782475	AGATTGATCCAAAGTTTGGAAGTTATGCTGACGAGTGGAAGTTATTATGTTTTTGTTCTTTCTTTTCATAAGAATGTCTTTTCATGTACGGTAAAATAATGTCTCAGAAACTCAAAAATCTTTGGATTTCGTATGAATAAAAACTTTGGTAAACTAAGATAGCAAAATCA
AT3G16190	0.247059	170	high	high	14	-0.127218	-0.326464	ATGTAATAAAGAAAATGTTAATCTTGTTGTTGTAAGTTACAAAATCTCCACCTATTGTTGTATACTTTTCTTGTAATCCCGTCCAAAAAAATAAAATGTATTACGTTTAATAAAATACTAAAAATAATGTCGAAAATTATCATTCGATTCAAATGTGTGACCTTTTCTTA
AT3G16400	0.358824	170	high	high	23	-0.422126	-0.317096	GTGGGTCTGTGTTTGTGTGTGTAATAAGGGAGGGGTATACCACCATATGATCCTTCCCCAGCTTGACCATTGTTTTTTTTTTAATATGTTTTTCTTTCTACATGTTTGTTTCACGTTTCATGTTGTATCCAATAAATTGTGTACTTTCCTAGTAGTAATCGCCAGAAAAA
AT3G19170	0.317647	170	10*tobacco	in_silico	31	-0.328008	-1.52045	GAGTGGACAAGTTTCAGTAATACTATGTACGATTGAGAATCTAATAAGATTTCTCTTGGTTTCTTTTCTACCGGAGTCAATGTATTGTCAAAGCTGTATTATTGAATGTCCAAATGTTACGAATTTTCACAATAAATAAAGCATTTTCACAACCAATGTCCAACCTTAAA
AT3G19170	0.329412	170	3*maize	in_silico	35	-0.590799	-1.35189	GATTGGACAACTTTCAGTAATACTATGTACGATTGAGAATCTCATTAGATTTCTCTTGGTTTCTTTTCTACCGGAGTCAATGTCTTGTCAAAGCTATATTATTGTATGTCCAAACGTTACGAATTTTCACAATAAATGAAGCATTTTCACAACCAATGTCCAACCTTAAA
AT3G19170	0.311765	170	10*maize	in_silico	32	-0.0920082	-0.939121	GATTGGACAAGTTTCAGTAATACTATGTACGATGGAGAATCTAATAAGATTTCTCTTGGTTTCTTTTCTACCGGAGTCAATGTATTGTCAAAGCTATATTATTGTATGTCCAAATGTTACGAATTTTCACAATAAATAAAGCATTTTCACAACCAATGTCCAACCTTAAA
AT3G19170	0.311765	170	10*both	in_silico	25	-0.50459	-1.40146	GATTGGACAAGTTTCAGTAATACTATGTACGATTGAGAATGTAATAAGATTTCTCTTGGTTTCTTTTCTACCGGAGTCAATGTATTGTCAAAGCTGTATTATTGAATGTCCAAATGTTACGAATTTTCACAATAAATAAAGCATTTTCACAACCAATGTCCAACCTTAAA
AT3G19170	0.329412	170	0*start	in_silico	25	-3.30543	-2.23886	GATTGGACAACTTTCAGTAATACTATTTACGATTGAGAATCTCATTAGATTTCTCTTGGTTTCTTTTCTACCGGAGTCAATGTCTTGTCAAAGCTATATTATTGAATGTCCAAACGTTACGAATTTTCACAGTAAATGAAGCATTTTCACAACCAATGTCCAACCTTAAA
AT3G19170	0.323529	170	3*tobacco+3*both	in_silico	42	-0.721656	-1.43853	GATTGGACAACTTTCAGTAATACTATGTACGATTGAGAATCTCATTAGATTTCTCTTGGTTTCTTTTCTACCGGAGTCAATGTATTGTCAAAGCTATATTATTGAATGTCCAAACGTTACGAATTTTCACAATAAATGAAGCATTTTCACAACCAATGTCCAACCTTAAA
AT3G19360	0.305882	170	low	low	26	-5.30066	-3.09279	TTTCATTTGTCTCGTCCTTTTGATGATCAAAACTGATAAAGCTTTGGTCGAAAATTTTGAAGAGTAGAAACACTCTTTATTTTGTTCATTAGCAATTCTTTGATTCGCTATAGCTTAGAATATTGCTTTTGTTATAATCTTTGATTACACAAAAAAAGTGGCTTGGCTCA
AT3G22930-BBBB	0.317647	170	10*tobacco	in_silico	34	-0.0260349	-0.348325	AGTCAAGTATGAAGAATTTGTCAGGATGATGATGATCCCCATATCCCATATCCCATATCCCTGTACTCTTCATTGTATTATCTGTAATAAAGTTGTGTAATCCTTCTTCTTGTATCGGAATATCGCATTATAAATAAATCTTAAGCTTTTATATTCAATTGAACAAGTAG
AT3G22930-BBBB	0.294118	170	3*maize	in_silico	20	-0.218384	-0.855957	AGTCAATTATGATGAATTTGTCAGGATGATGATGATCCCCATATCCCATATCCCATATCCCTTTACTCTTCATTGTATTATCTTTTATAAATTTGTGTAATCCTTCTTCTTGTTTCGGAATATCGCATTATAAATAAATCTTAAGCTTTTATATTCAATTGAACAAGTAG
AT3G22930-BBBB	0.282353	170	0*start	in_silico	46	-2.10906	-2.02931	AGTCAATTATGATGAATTTGTCAGGATGATGATGATCCCCATATCCCATATCCCATATCCCTTTACTCTTCATTGTATTATCTTTTATAAATTTGTTTAATCCTTCTTCTTTTTTCGGAATATCGCATTATAAATTAATCTTAAGCTTTTATATTCAATTGAACAAGTAG
AT3G22930-BBBB	0.294118	170	3*tobacco+3*both	in_silico	24	-0.341919	-1.17988	AGTCAATTATGATGAATTTGTCAGGATGATGATGATCCCCATATCCCATATCCCATATCCCTGTACTCTTCATTGTATTATCTTTTATAAATTTGTGTAATCCTTCTTCTTTTTTCGGAATATCGCATTATAAATAAATCTTAAGCTTTTATATTCAATTGAACAAGTAG
AT3G22930-BBBB	0.317647	170	10*maize+10*both	in_silico	30	0.00688199	-0.313891	AGTCAATTATGATGAAGTTGTCAGGATGATGATGATCCCCATATCCCATATCCCATATCCCTGTACTCTTCATTGTATTATCTGTAATAAAGTTGTGTAATCCTTCTTCTTGTATCGGAATATCGCATAATAAATAAATCTTAAGCTTTTATATTCAATTGAACAAGTAG
AT3G23470	0.329412	170	10*tobacco	in_silico	27	-0.518726	-0.403967	CCGCAGTTCCACGAGAAAAAACAACATTGTATTGATGAAATAAAAGATTATCTTAGACGCTCGAAAATGTACTGCTTTCATGATGGATTATGTATTCTGAATAAAGAGCTTTTCTCTGTCCAGACCATTATAAAGCAAAAGATTATACATAACCTGAAATGTGTGTGAAA
AT3G23470	0.329412	170	3*maize	in_silico	12	-1.87961	-1.27258	CCGCAGGTCCACTAGAAAAAACAACATTATATAGATGAAATAAAAGATTATCTTAGACGCTCGAAAATGTACTGCTTTCATGATTGATTATGCATTCTGTATAAACAGCTTTTCTCTGTCCAGACCATTATAAAGCAAAAGATTATACATAACCTGAAATGTGTGTGAAC
AT3G23470	0.335294	170	10*maize	in_silico	13	-0.462116	0.116062	CCGCAGGTCCACTAGAATAAACAACATTATATGGATGTAATAAAAGATTATCTTAGACGCTCGAAAATGTACTGCTTTCATGATGGATTATGTATTCTGAATAAACAGCTTTTCTCTGTCCAGACCATAATAAAGCAAAAGATTATACATAACCTGAAATGTGTGTGAAC
AT3G23470	0.335294	170	10*both	in_silico	20	-0.366993	-0.0483872	CCGCAGGTCCACTAGAAAAAACAACATTGTATGGATGAAATAAAAGATTATCTTAGACGCTCGAAAATGTACTGCTTTCATGATGGATTATGTATTCTGAATAAAGAGCTTTTCTCTGTCCAGACCATTATAAAGCAAAAGATTATACATAACCTGAAATGTGTGTGAAA
AT3G23470	0.329412	170	0*start	in_silico	23	-4.07145	-1.79434	CCGCAGTTCCACTAGAAAAAACAACATTATATAGATGAAACAAAAGATTATCTTAGACGCTCGAAAATGTTCTGCTTTCATGATTGATTATGCATTCTGTATAAACAGCTTTTCTCTGTCCAGACCATTATAAAGCAAAAGATTATACATAACCTGAAATGTGTGTGAAC
AT3G23470	0.329412	170	3*tobacco+3*both	in_silico	31	-1.29389	-1.25968	CCGCAGTTCCACTAGAAAAAACAACATTGTATAGATGAAATAAAAGATTATCTTAGACGCTCGAAAATGTACTGCTTTCATGATTGATTATGCATTCTGTATAAACAGCTTTTCTCTGTCCAGACCATTATAAAGCAAAAGATTATACATAACCTGAAATGTGTGTGAAC
AT3G23810	0.441176	170	low	low	32	-6.04089	-2.82122	GGTGGTGATGCTACACTGTTGATCCATGAAGGAGTTAAAGCTGAAGAGATCTTTGCCAAGAATGGTACGTTCCCTGACCCGACCTCTACTGATAATCCCGAGTTTCAGATCGTCCTGTCTATTATCAAAGACGGTCTTCAAGTTGATCCCAAGAAGTACCATAAGATGAA
AT3G24150	0.329412	170	10*tobacco	in_silico	47	-0.313682	-0.161016	AAGAAGCACAGAAGTTTGTGTGGAGACTTCCTTTAGGACTTGCTTTGTTGTTGTAAAAGCTTCTGGTTTATTGGTTTACTATTGTATTGACTCTACTATTGTAAGCGTTCGCTTCAAGTTTTATAATAAAGATCCATGTATTTATCTTAAGTATGGTAAGCTAAATTCTG
AT3G24150	0.347059	170	3*maize	in_silico	34	-1.09892	-0.872812	AAAAAGCACAGAACTTTGTGTGGAGACTTCCTTTAGGACTTGCTTAGTTGTTGTAAAAGCTTCAGGTGTATTGGTTTACTATTGTAATGACTCTACTAGTCTTAGCGTTCGCTTCAAGTTTTATAATAAAGATCCATGGATTGATCTTAAGTATGGTAAGCTAAATTCTG
AT3G24150	0.335294	170	10*maize	in_silico	40	-0.890665	0.148379	AAAAAGCACAGAAGTTTGTGTGGAGACTTCCTTTAGGACTTGCTTAGTTGTTGTAAAAGCTTCAGGTGTATTGGTTTACTATTGTAATAAATCTACTTGTGTAAGCGTTCGCTTCAAGTTTAATAATAAAGATCCATGGATTGATCTTAAGTATGGTAAGCTAAATTCTG
AT3G24150	0.323529	170	10*both	in_silico	41	-0.269783	-0.0246998	AAAAAGCACAGAAGTTTGTGTGGAGACTTCCTTTAGGACTTGCTTTGTTGTTGTAAAAGCTTCTGGTTTATTGGTTTACTATTGTAATAACTCTACTATTGTAAGCGTTCGCTTCAAGTTTTATAATAAAGATCCATGTATTGATCTTAAGTATGGTAAGCTAAATTCTG
AT3G24150	0.335294	170	0*start	in_silico	32	-2.07694	-1.43376	AAAAAGCACAGAACTTTGTGTGGAGACTTCCTTTAGGACTTGCTTAGTTGTTGTAAAAGCTTCAGGTTTATTGGTTTACTATTTTATTGACTCTACTAGTCTTAGCGTTCGCTTCAAGTTTTATAATAAAGATCCATGGATTGATCTTAAGTATGGTAAGCTAAATTCTG
AT3G24150	0.335294	170	3*tobacco+3*both	in_silico	51	-1.21132	-1.04492	AAAAAGCACAGAAGTTTGTGTGGAGACTTCCTTTAGGACTTGCTTAGTTGTTGTAAAAGCTTCAGGTTTATTGGTTTACTATTGTATTGACTCTACTAGTCTTAGCGTTCGCTTCAAGTTTTATAATAAAGATCCATGTATTGATCTTAAGTATGGTAAGCTAAATTCTG
AT3G24160	0.347059	170	10*tobacco	in_silico	19	-0.410725	-0.430406	GTGTAAAGAGAAGGATGAAACTTTTGGTGGTCAGAGCAGTTGATGTGTTATGTGTATTTTGCCATATTGGTTGTATTCTCGACTTGTAATAAAGTTCTTTCTTACATACATTGTAAGTCTCAGTCCTAATAATAAAAGACCACTTTGGACACTTGATGTGTATCTTCAGT
AT3G24160	0.329412	170	3*maize	in_silico	35	-0.580644	-0.920799	GTTTAAAGAGAAGGATGAAACTTTTGGTGGTCAGAGCAGTTGATGTGTTATGTGTATATTGCCATATTGGTTGTATTCTCGACTTATAATTATTTTCTTTCTTACATACATTGTAAGTCTCAGTCCTAATAATAAAAGACCACTTTGGACACTTGATGTGTATCTTCTGT
AT3G24160	0.352941	170	10*maize	in_silico	46	-0.293428	0.253561	GTTTAAAGAGAAGGATGAAACTTGTGGTGGTCAGAGCAGTTGATGTGTTATGTGTATGTTGCCATAATGGTTGTATTCTCGACTTATAATAATGTACTTTCTTACATACATTGTAAGTCTCAGTCCTAATAATAAAAGACCACTTTGGACACTTGATGTGTATCTTCTGG
AT3G24160	0.352941	170	10*both	in_silico	23	-0.275848	0.00922504	GTTTAAAGAGAAGGATGAAACTTGTGGTGGTCAGAGCAGTTGATGTGTTATGTGTGTATTGCCATATTGGTTGTATTCTCGACTTGTAATAAAGTTCTTTCTTACATACATTGTAAGTCTCAGTCCTAATAATAAAAGACCACTTTGGACACTTGATGTGTATCTTCAGT
AT3G24160	0.335294	170	0*start	in_silico	35	-1.43202	-1.6576	GTTTAAAGAGAAGGATGAAACTTTTGGTGGTCAGAGCAGTTGATGTGTTATGTGTATATTGCCATATTGGTTGCATTCTCGACTTATAATTATTTTCTTTCTTACATACATTTTGAGTCTCAGTCCTAATAATAAAAGACCACTTTGGACACTTGATGTGTATCTTCTGT
AT3G24160	0.341176	170	3*tobacco+3*both	in_silico	31	-0.957057	-1.12365	GTTTAAAGAGAAGGATGAAACTTTTGGTGGTCAGAGCAGTTGATGTGTTATGTGTATATTGCCATATTGGTTGCATTCTCGACTTGTAATTATTTTCTTTCTTACATACATTGTAAGTCTCAGTCCTAATAATAAAAGACCACTTTGGACACTTGATGTGTATCTTCTGT
AT3G24750	0.252941	170	mid	mid	31	-3.23586	-2.63912	AGGACCAAGTGATTCTCATCGCTAGAATTTTTTTGAAAGAGTTAATTTGAGTAAAAATTCATTGGCATTTGTAATTAATTTATAACCATTGTTTTCGGTGATTTCAATTTTCTTTTGTACTTTTATGTAATATTATGATGAAACTTACAGAATTACATTTTTTTAGCTCT
AT3G43300	0.335294	170	low	low	6	NA	NA	CAAAGCAAAACACTCTCAATGTCATTTACTTCCAACAGTTTTTTTTTTTTTTTTTTCTACATTGGATTGATTTTTCTCCTGATTAAAGAGCACATCCCGATTAAATTGCCAGTGGTACTCATACCCGTATCAGTTGTTTTTTTCTTTGCGATTCTTTGCTCCCATCTTAT
AT3G45730_2	0.264706	170	10*tobacco	in_silico	33	-0.572778	-2.04234	GGAATATGTAATACAAGAAGTGTATTATTGTTGTTGGGGTGAAATAAAGATTTAAATGTAATTTACTCTGTTTCATACAAAGTTTGGGCCTCTGGGCTAATATTTTGGTATCTATGTAATAATGTAAATATTATGTTTCTTTAGAAGTTTATTTTTGTATCTTTGTAGTA
AT3G45730_2	0.258824	170	3*maize	in_silico	39	-1.63349	-1.61927	CGAATATGTAATACAAAAAGTTTATTATTGTTGTTGGGGTAAAATAAAGATTTAAAGGTAAGTTACTCTGTTTCATACAAAGTTTGGGCCTCTGGGCTAATATTTTGGTATCTATGTAAAAATGTAAATATTATGTTTCTTTAGAAGTTTATTTTTGTATCTTTGTAGTA
AT3G45730_2	0.264706	170	10*maize	in_silico	16	-0.484635	-0.0840988	CGAATATGTAATACAAAAAGTGTATTATTGTTGTTGGGGTAAAATAAAGATTTAAATGTAAGTTACTCTGTTTCATACAAAGTTTGGGCCTCTGGGCTAATATTGTGGTATCTATGTAATAAAGTAAATATTATGTTTCTTTAGAAGTTTATGTTTGTATCTTTGTAATA
AT3G45730_2	0.258824	170	10*both	in_silico	20	-0.129948	-1.42137	GGAATATGTAATACAAAAAGTGTATTATTGTTGTTGGGGTAAAATAAAGATTTAAATGTAATTTACTCTGTTTCATACAAAGTTTGGGCCTCTGGGCTAATATGTTGGTATCTATGTAATAATGAAAATATTATGTTTCTTTAGAAGTTTATTTTTGTATCTTTGTAGTA
AT3G45730_2	0.252941	170	0*start	in_silico	33	-3.64326	-2.19337	CGAATATGTTATACAAAAAGTTTATTATTTTTGTTGGGGTAAATTAAAGATTTAAAGGTAAGTTACTCTGTTTCATACAAAGTTTGGGCCTCTGGGCTAATATTTTGGTATCTATGTAAAAATGTAAATATTATGTTTCTTTAGAAGTTTATTTTTGTATCTTTGTAGTA
AT3G45730_2	0.252941	170	3*tobacco+3*both	in_silico	35	-1.71467	-1.77517	CGAATATGTAATACAAAAAGTTTATTATTGTTGTTGGGGTAAATTAAAGATTTAAATGTAAGTTACTCTGTTTCATACAAAGTTTGGGCCTCTGGGCTAATATTTTGGTATCTATGTAAAAATGTAAATATTATGTTTCTTTAGAAGTTTATTTTTGTATCTTTGTAGTA
AT3G46230	0.335294	170	high	high	13	-0.181241	-0.0793384	TGGTTAAGAGGAACTCTGAAGTTGGAAAGCTTAAGACAGTAATATGTGATAGTGTGAAATAAATGGTGCGACTTTCCTTTCTTCTTTTTCTTGTAATCACCAATCTCGTTGTATCAATATAAGTAATCGTAATAAAAGAGTGTTTTGATCCATTGATAGTTACGAGCCAA
AT3G46820	0.358824	170	3*tobacco	in_silico	29	-3.82387	-2.08541	AAGTCAATTGTTTGCTCTGTTTCCTTCTCTGTTCTTTCACATGTCAGAGATACAAATCCTCTAAGTGTATGTAATACTTTATATGTATGTATCAGAACCTCACTGCAGGATGCTTCAGTTCATGATTCTTATTAAAACAGAGGGTTCTCTAGACACTAATTAGCAGCAGA
AT3G46820	0.352941	170	10*tobacco	in_silico	35	-1.03055	-0.832806	AAGGCAATTGTTGGCTCTGTTTCCTTCTCTGTTCTTTCACATGTCAGAGATACAAATCCTCTAAGTGTATGTAATACTTTATATGTATGTATCAGAACCTCAATGTAAGATGCTTCAGTTCATGATTCTTAATAAAACAGAGGGTTCTCTAGACACTAATTAGCACCAGA
AT3G46820	0.347059	170	10*maize	in_silico	14	-0.988253	-0.575531	AAGTCAATTGTATGCTCTGTATCCTTCTCTGTACTTTCACATGTCAGAGATACAAATCCTCTAAGTGTATGTAATACTTTATATGTATGTATCAGAACCTCACTGCATGATGTATCAGTTCATGATTCTTAATAAAACAGAGGGTTCTCTAGACACTAATTAGCAGCAGA
AT3G46820	0.358824	170	10*both	in_silico	34	-0.77216	-0.64613	AAGTCAAGTGTGTGCTCTGTATCCTTCTCTGTACTTTCACATGTCAGAGATACAAATCCTCTAAGTGTATGTAATACTTTATATGTATGTATCAGAACCTCACTGTAAGATGCTTCAGTTCATGATTCTTAATAAAACAGAGGGTTCTCTAGACACTAATTAGCAGCAGA
AT3G46820	0.347059	170	0*start	in_silico	27	-4.97147	-2.67905	AACTCAATTTTTTGCTCTGTTTCCTTCTCTGTTCTTTCACATGTCAGAGATACAAATCCTCTAAGTGTATATAATACTTTATATGTATGTATCAGAACCTCACTGCAGGATGCTTCAGTTCATGATTCTTATTAAAACAGAGGGTTCTCTAGACACTAATTAGCAGCAGA
AT3G46820	0.358824	170	3*maize+3*both	in_silico	25	-3.92437	-1.79102	AACTCAATTGTTTGCTCTGTTTCCTTCTCTGTTCTTTCACATGTCAGAGATACAAATCCTCTAAGTGTATGTAATACTTTATATGTATGTATCAGAACCTCACTGCAGGATGCTTCAGTTCATGATTCTTAATAAAACAGAGGGTTCTCTAGACACTAATTAGCAGCAGA
AT3G48530	0.329412	170	3*maize	in_silico	23	-0.0858179	-0.374569	ACCGAGTCTGAGAGAAAAATGGGATCTTTCTTCTGTAAATTGTCTTTTGTTTGGTGATAATGCTTCTGTCTGTTTGTGCTTAAGTTCTCGAAATTGTGTTATTAACGTGTAACAGAAATAAGAAAAGAATAAAGAGCCTGTCTTTGAGTGAATATGTCTGAAATACAATA
AT3G48530	0.347059	170	10*maize	in_silico	27	0.0342747	0.470186	ACCGAGTCTGAGAGAATAATGGGATCTGTCTTCTGTAAACTGTCTTGTGTTTGGTGATAATGCTTCTGTCTGTTTGTGCTTAAGTTCTCGAAATTGTGTAATAAACGTGTAACAGAAATAAGAAATGAATAAAGAGCCTGTCTTTGAGTGAATATGTCTGAAATACAATA
AT3G48530	0.323529	170	0*start	in_silico	19	-2.43377	-0.746875	ACCGAGTCTGAGAGAAAAATGGTATCTTTCTTCTGTAAATTGTCTTTTGTTTGGTGATAATGCTTCTGTCTGTTTGTGCTTAAGTTCTCGAAATTGTGTTATTAACGTTTAACAGAAATAAGAAAAGAAGAAAGAGCCTGTCTTTGAGTGAATATGTCTGAAATACAATA
AT3G48530	0.317647	170	3*tobacco+3*both	in_silico	29	-0.299967	-0.410288	ACCGAGTCTGAGAGAAAAATGGGATCTTTCTTCTGTAAATTGTCTTTTGTTTGGTGATAATGCTTCTGTCTGTTTGTACTTAAGTTCTCGAAATTGTATTATTAACGTTTAACAGAAATAAGAAAAGAAGAAAGAGCCTGTCTTTGAGTGAATATGTCTGAAATACAATA
AT3G48530	0.329412	170	10*tobacco+10*both	in_silico	17	0.0335548	-0.0637686	ACCGAGTCTGAGAGAAGAATGGGATCTTTCTTCTGTAATTTGTCTTTTGTTTGGTGATAATGCTTCTGTCTGTTTGTACTTAAGTTCTCGAAATTGTATTATCAACGTGTAACAGAAATAAGAAATGAATAAAGAGCCTGTCTTTGAGTGAATATGTCTGTAATACAATA
AT3G49210_2	0.276471	170	3*tobacco	in_silico	26	-0.840313	-3.26296	ATACAAAGCATCAAAGCTGCTGTGCAAGAAAGAGACTCCCGCTCATTAGATTGAATCAAATCTTTTCTTTTTTTATTCGTCCAAATAAAGTGTACCTTTTTTTTTTATGAATTCTGATTAATTTTAAATTAAGTCTACATTAGATTAACCAAACTAAATCCAAATTAATC
AT3G49210_2	0.282353	170	10*tobacco	in_silico	29	-0.349696	-2.0032	ATACAAAGCATCAAAGCTGCTGTGCAAGAAAGAGACTCCCGCTCATTAGATTGAATAAAATCTTTTCTTTTTGTATTCGTCCAAATAAAGTGTACCTTTTTTTTTTATGTATTCTGAATAATTTTAAATAAAGTCTACATTAGATTATCCAAACTAAATCCAAATTAGTC
AT3G49210_2	0.276471	170	10*maize	in_silico	19	-0.365331	-1.5505	ATACAAAGCATCAAAGCTGCTGTGTAATAAAGAGACTCCCGCTCATTAGATTGAATAAAATCTTGTCTTGTTGTATTCGTCCAAATAAAGTGTACCTTTTTTTTTTATGAATTCTGATTAATTTTAAATAAAGTCTACATTAGATTAACCAAACTAAATCCAAATTAATC
AT3G49210_2	0.282353	170	10*both	in_silico	16	-0.0753371	-1.07019	ATACAAAGCATCAAAGCTGCTGTGCAAGAAAGAGACTCCCGCTCATTAGATTGAATAAAATCTTTTCTTGTTGTATTCGTCCAAATAAAGTGTACCTTTTTTTTTTATGTATTCTGAATAATTTTAAATAAAGTCTACATTAGATTAACCAAACTAAATCCAAATAAATC
AT3G49210_2	0.276471	170	0*start	in_silico	24	-4.14029	-2.80465	TTACAAAGCATCAAAGCTGCTGTGCAAGAAAGAGACTCCCGCTCATTAGATTGAATCAAATCTTTTCTTTTTTTATTCGTCCAAATTAAGTCTACCTTTTTTTTTTATGAATTCTGATTAATTTTAAATTAAGTCTACATTAGATTAACCAAACTAAATCCAAATTAATC
AT3G49210_2	0.270588	170	3*maize+3*both	in_silico	29	-1.27284	-3.24398	ATACAAAGCATCAAAGCTGCTGTGCAAGAAAGAGACTCCCGCTCATTAGATTGAATAAAATCTTTTCTTTTTTTATTCGTCCAAATAAAGTCTACCTTTTTTTTTTATGAATTCTGATTAATTTTAAATTAAGTCTACATTAGATTAACCAAACTAAATCCAAATTAATC
AT3G49260	0.311765	170	high	high	33	-0.153678	-0.219097	GAAAGAGAGGCTGGAGGCATGATCATTAGAAGAAAGTATATGTAATCTTGAATAAAAACTTACATGTGTGGTTGGTTAATTATCTTGTTTGAAATATATTTTCCCTGTTACATAATTGTATATGACATTAATAATTGAACATGTCTTCTCAAGTTTTTAACGTCGCGGTC
AT3G51580	0.294118	170	3*tobacco	in_silico	28	-1.6103	-2.57129	AAGACAGGATAATGTATACGCAATTCGCCTATATATAAATATGTTCAAATTCTTTTTTTTTTGCGAAGTTGAAATGTAAAAGTTTTTTACTACAGTCTCCCAACCAAAACCTGTGTTTGTTTCCAAATTTTGTATCATTTATACGAACACATTTAGTTTTGTACTCTCCT
AT3G51580	0.311765	170	10*tobacco	in_silico	12	-1.24519	-2.26216	AAGAGAGGATAATGTATACGCAAGTCGCCTATAAATAAATATGTTCAAGTTCTTTTTTTTTTGCGAAGTTGAAATGTAAAAGTTTTTTACTACAGTCTCCCAACCAAAACCTGTGTATGTTTCCAAATTTTGTATCATTTATACGAACACATTTAGTATTGTACTCGCCT
AT3G51580	0.3	170	3*maize	in_silico	26	-0.959964	-2.45915	AAAACAGGATAATGTATACGCAATTCGCCTATAAATAAATATGTTCAAGTTCTTTTTTTTTTGCGAAGTTGAAATGTCAAAGTTTTTTACTACAGTCTCCCAACCAAAACCTGTGTTTGTTTCCAAATTTTGTATCATTTATACGAACACATTTAGTTTTGTACTCTCCT
AT3G51580	0.323529	170	10*maize	in_silico	31	-0.30824	-1.55514	AAAACAGGATAATGTATACGCAAGTCGCCTATAAATAAATATGTTCAAGTTCTGTTGTATTTGCGAAGTTGAAATGTAAAAGTGTTTTACTACAGTCTCCCAACCAAAACCTGTGTTTGTTTCCAAATGTTGTATCATTTATACGAACACATTTAGTTTTGTACTCTCCT
AT3G51580	0.288235	170	3*both	in_silico	40	-1.2627	-2.53005	AAAACAGGATAATGTATACGCAATTCGCCTATAAATAAATATGTTCAAATTCTTTTTTTTTTGCGAAGTTGAAATGTAAAAGTTTTTTACTACAGTCTCCCAACCAAAACCTGTGTTTGTTTCCAAATTTTGTATCATTTATACGAACACATTTAGTTTTGTACTCTCCT
AT3G51580	0.323529	170	10*both	in_silico	16	-0.521435	-1.33113	AAGACAGGATAATGTATACGCAAGTCGCCTATAAATAAATATGTTCAAGTTCTTTTTTTTTTGCGAAGTTGAAATGTAAAAGTGTTTTACTACAGTCTCCCAACCAAAACCTGTGTATGTTTCCAAATGTTGTATCATTTATACGAACACATTTAGTTTTGTACTCGCCT
AT3G51580	0.294118	170	0*start	in_silico	30	-3.13246	-2.37725	AAAACAGGTTAATGTATACGCAATTCGCCTATATATAAATATGTTCAAATTCTTTTTTTTTTGCGAAGTTGAAATGTCAAAGTTTTTTACTACAGTCTCCCAACCAAAACCTGTGTTTGTTTCCAAATTTTGTATCATTTATACGAACACATTTAGTTTTGTACTCTCCT
AT3G53770	0.329412	170	10*tobacco	in_silico	33	-1.40465	-1.16219	GAAGAAGGGTTTGGCAGATTATTTGTTTGCCTCATTGCTTCTTAGTTCTTATTGTTGTAACGCGAGTCCCATCATTGTTTAGTCATGTTGACTTTATCAAATAAAATGATTTGTACAAGGTTGCTTCCAAATGTTGGGTTTTATCTAGTGAATCTTTTTAAAAACAAGTT
AT3G53770	0.329412	170	3*maize	in_silico	43	-2.47273	-1.99798	GAATAAGGTTTTGGCAAATTATTTGTTTGCCTCATTGCTTCTTAGTTCTTATTTTTGTAACGCGAGTCCCATCATTGTTTAGTCATGTTGACTTTATCAAACAACATGATTTGTTCAAGGTTGCTTCCAAATGTTGGGTTGTATCTGGTGAATCTTTTTAAAAACAAGTT
AT3G53770	0.335294	170	10*maize	in_silico	31	-1.15674	-1.01412	GAATAAGGTTGTGGCAAATAAGTTGTATGCCTCATTGCTTCTTAGTTCTTATTGTTGTAACGCGAGTCCCATCATTGTTTAGTCATGTTGACTTTATCAAATAAAATGATTTGTTCAAGGTTGCTTCCAAATGTTGGGTTGTATCTGGTGAATCTTTTTAAAAACAAGTT
AT3G53770	0.335294	170	10*both	in_silico	37	-1.47454	-1.20741	GAAGAAGGGTTTGGCAAATAATTTGTGTGCCTCATTGCTTCTTAGTTCTTATTGTTGTAACGCGAGTCCCATCATTGTTTAGTCATGTTGACTTTATCAAATAAAATGATTTGTACAAGGTTGCTTCCAAATGTTGGGTTTTATCTGGTGAATCTTTTTAAAAACAAGTT
AT3G53770	0.317647	170	0*start	in_silico	43	-4.69985	-2.72926	TAATAAGGTTTTGGCAAATTATTTGTTTGCCTCATTGCTTCTTAGTTCTTATTTTTCTAACGCGAGTCCCATCATTGTTTAGTCATGTTGACTTTATCAAACAACATGATTTGTTCAAGGTTGCTTCCAAATGTTGGGTTTTATCTGGTGAATCTTTTTAAAAACAAGTT
AT3G53770	0.329412	170	3*tobacco+3*both	in_silico	58	-2.10696	-2.19851	GAAGAAGGTTTTGGCAAATTATTTGTTTGCCTCATTGCTTCTTAGTTCTTATTTTTGTAACGCGAGTCCCATCATTGTTTAGTCATGTTGACTTTATCAAACAACATGATTTGTTCAAGGTTGCTTCCAAATGTTGGGTTTTATCTGGTGAATCTTTTTAAAAACAAGTT
AT3G54480	0.341176	170	high	high	42	-0.168877	-0.503664	ATCTGTGTGATGATGGGAAATGATCCATCTTCATTTGTACTTTGTGTTTCCCCTTAAGACCAGACAGGTCCTTTGTTGTATGCTTATTATGTTCAGAAATAATGTCCTTTTTAGGACGAATTGCCGAATTCATTTCAATTGGATTTTTATAATTTCTGCTTAGTGTATCT
AT3G55340	0.317647	170	10*tobacco	in_silico	21	-0.462258	-0.344515	GGGACCACTTGGTAGAAGAGTGGAGTTGTGGTCCTCTTTTAGAAAACAATAAATTGTATTCTGTATTGTTTTATGATCTTTCATAGAATGCTCTAAAGTGTAATAACCAAATGTATCTGAATAAATTGGATTATTATTTCTTTACGCTCCAATTCTCTCTTCTCTTCATA
AT3G55340	0.323529	170	3*maize	in_silico	31	-0.974393	-1.56006	GGGACCACTTGGTAGAAGAGTGGAGTTGTGGTCCTCTTTTAGAAAACCATAAATTGTATTCTGTATTGTTTTATGATCTTTCATAGAATGCTCTAAAGTCTAAAAACCAAAAGTATCTTAATATATTGGATTATTATTTCTTGACGCTCCAATTCTCTCTTCTCTTCATA
AT3G55340	0.335294	170	10*maize	in_silico	41	-0.318563	-0.0699317	GGGACCACTTGGTAGAAGAGTGGAGTTGTGGTCCTCTTTTAGAAAACAATAAAGTGTATTCTGTATTGTTGTATGATCTTTCATAGAATGCTCTAAAGTGTAATAACCAAAAGTATCTTAATAAAGTGGATTATTATTTCTTGACGCTCCAATTCTCTCTTCTCTTCATA
AT3G55340	0.317647	170	10*both	in_silico	37	-0.537966	-0.398377	GGGACCACTTGGTAGAAGAGTGGAGTTGTGGTCCTCTTTTAGAAATCAATAAAGTGTATTCTGTATTGTTTTATGATCTTTCATAGAATGCTCTAAAGTGTAATAACCAAAAGTATCTTAATAAATTGGATTATTATTTCTTTACGCTCCAATTCTCTCTTCTCTTCATA
AT3G55340	0.305882	170	0*start	in_silico	20	-3.75877	-2.81635	TGGACCACTTGGTAGAAGAGTGGAGTTTTGGTCCTCTTTTAGAAAACCATAAATTTTATTCTGTATTGTTTTATGATCTTTCATAGAATGCTCTAAAGTCTAAAAACCAAAAGTATCTTAATATATTGGATTATTATTTCTTGACGCTCCAATTCTCTCTTCTCTTCATA
AT3G55340	0.311765	170	3*tobacco+3*both	in_silico	37	-1.12616	-1.35667	GGGACCACTTGGTAGAAGAGTGGAGTTTTGGTCCTCTTTTAGAAAACCATAAATTTTATTCTGTATTGTTTTATGATCTTTCATAGAATGCTCTAAAGTGTAATAACCAAAAGTATCTTAATATATTGGATTATTATTTCTTGACGCTCCAATTCTCTCTTCTCTTCATA
AT3G56750	0.311765	170	10*tobacco	in_silico	36	-0.319745	-0.828801	AGTCAAATGCTAGATCAGTGTATGTAATAAAAAGAACAGAGTTGCAGTGTTTAGATGTTTTTCATTGGCTTTCCAGAGGGCTCTTGTGTAATTGGGTTTTGTAATAAAAGATGTAATAAAATCTGTGTTTTTTGAAGTTTTTGAAGTTTCAAATATGTAAGCTTCTGAGT
AT3G56750	0.341176	170	3*maize	in_silico	43	-1.25307	-1.43666	AGTCAAATGCTAAATCAGTGTATGTAATAACAAGAACAGAGTTGCAGAGTTTAGAGGTTTTTCATTGGCTTTCCAGAGGGCTCTTGTGTAAATGGGTGTTGTAAGAACAGATGTAATAAAATCTGTGTTTTTTGAAGTTTTTGAAGTTTCAAATATGTAAGCTTCTGAGC
AT3G56750	0.323529	170	10*maize	in_silico	24	-0.205491	-0.487795	AGTCAAATGCTAAATAAGTGGATGTAATAAAAAGAACAGAGTTGCAGAGTTTAAAGGTTTTTCATTGGCTTTCCAGAGGGCTCTTGTGTAACTGGGTGTTGTAATAAAAGATGTAATAAAATCTGTGTTTTTTGAAGTTTTTGAAGTTTCAAATATGTAAGCTTCTGAGC
AT3G56750	0.311765	170	10*both	in_silico	44	-0.181126	-0.764324	AGTCAAATGCTAGATCAGTGTATGTAATAAAAAGAACAGAGTTGCAGTGTTTAAAGGTTTTTCATTGGCTTTCCAGAGGGCTCTTGTGTAATTGGGTTTTGTAATAAAAGATGTAATAAAATCTGTGTTTTTTGAAGTTTTTGAAGTTTCAAATATGTAAGCTTCTGAGT
AT3G56750	0.341176	170	0*start	in_silico	41	-2.52303	-1.83809	AGTCAAATGCTAAATCAGTGTATGTAAAAACAAGAACAGAGTTGCAGAGTTTAGAGGTTTTTCATTGGCTTTCCAGAGGGCTCTTGTGTAAATGGGTTTTGTAAGAACAGATGTAGTAAAATCTGTGTTTTTTGAAGTTTTTGAAGTTTCAAATATGTAAGCTTCTGAGC
AT3G56750	0.329412	170	3*tobacco+3*both	in_silico	42	-1.48918	-1.66552	AGTCAAATGCTAAATCAGTGTATGTAAAAACAAGAACAGAGTTGCAGAGTTTAGAGGTTTTTCATTGGCTTTCCAGAGGGCTCTTGTGTAATTGGGTTTTGTAAGAACAGATGTAATAAAATCTGTGTTTTTTGAAGTTTTTGAAGTTTCAAATATGTAAGCTTCTGAGT
AT3G58760	0.311765	170	10*tobacco	in_silico	29	-0.892718	-0.829727	GGCCTCAAAAGGATGAAGAAATGTCAAATACTTTTTGGGTCTTTTGTATTTATATATGACATCATGAATGTATTTCTTAACCAGAATAAACACGGTGGTGTGTATTATTTTTTACGCAGTTGCGAAATAAAATAATGAGATCTCTGAGTTAATTCTCGAGTTATTTAGTG
AT3G58760	0.323529	170	10*maize	in_silico	23	-0.658481	-0.225547	GGCCTTAAAAGGATGAATAAATGTCAAATACTTTTAAGGTCTTTTGTATTTATGTATGACATCATGAATGTATTTCTTAACCAGAATAAACACGGTGGTGTGTATTATGTTGTACGCAGTGGCGAAATAAAATAATGAGATCTCTGAGCTAATTCTCGAGTTATTTAGTG
AT3G58760	0.317647	170	10*both	in_silico	29	-0.892401	-0.20975	GGCCTTAAAAGGATGAATAAATGTCAAAGACTTTTTAGGTCTTTTGTATTTATGTATGACATCATGAATGTATTTCTTAACCAGAATAAACACGGTGGTGTGTATTATTTTGTACTCAGTGGCGAAATAAAATAATGAGATCTCTGAGCTAATTCTCGAGTTATTTAGTG
AT3G58760	0.317647	170	0*start	in_silico	35	-4.43498	-2.18907	TGCCTTAAAAGGATGAAAAAATGTCAAATACTTTTTAGGTCTTTTGTATTTATATATGACATCATGACTGTTTTTCTTAACCAGAATGAACACGGTGGTGTGTATTATTTTTTACGCAGTGGCGAAGTAAAATAATGAGATCTCTGAGCTAATTCTCGAGTTATTTAGTG
AT3G58760	0.317647	170	3*tobacco+3*maize+3*both	in_silico	29	-2.09341	-1.18479	GGCCTTAAAAGGATGAAAAAATGTCAAATACTTTTTAGGTCTTTTGTATTTATATATGACATCATGACTGTATTTCTTAACCAGAATAAACACGGTGGTGTGTATTATTTTTTACGCAGTGGCGAAGTAAAATAATGAGATCTCTGAGCTAATTCTCGAGTTATTTAGTG
AT3G58840	0.447059	170	low	low	12	-5.30294	-2.75382	TGGAAAGGAAGATTGAGGATATGGAGAACAAGAATCAGGAGCTCACGAGAGAGAATCGTGAATTGAAGGAGAGGTTAGAGAGGCTTACGGGAGAAATTGAAGAGATGAAAGACGTAGAAGCGGAGATGAATCAGAGATTCGGAGAGATGGAGAAAGAGATCGAGGAGTAC
AT3G61200	0.329412	170	10*tobacco	in_silico	51	-0.151708	-1.54331	ATCAAGATCAAGGAGTCCATGAAAGTCACTTACCTATGTCGTGCTACTTTTTACCATTCTCCCATCTCTAAGATGTAATGCTTTTTCACATGCTCAGTGATCTTTTGCTGTTGTATTTACATTCTTCTGTTCAATAAAATAAGATTCTGTATAAAGATATTAGTGTCTTT
AT3G61200	0.352941	170	3*maize	in_silico	48	-0.56067	-1.94974	GTCAAGATCAAGGAGTCCATGAAAGTCACTTACCTATCTCGTGCTACTTTTTACCATTCTCCCATCTCTAAGCTGTAAAGCTTTTTCACATGCTCAGTGATCTTTTGCTGATGTATTTACATTCTTCTGTTCAATAAAACAAGATTCTGTATACAGATATTACTGTCTTT
AT3G61200	0.347059	170	10*maize	in_silico	36	-0.618052	-1.17541	GTCAAGATCAAGGAGTCCATGAAAGTCACTTACCTATCTCGTGCTACTTTGTACCATTCTCCCATCAATAAGATGTAAAGCTTTTTCACATGTTCAGTGATCTTGTGCTGATGTATTTACAATCTTCTGTTCAATAAAACAAGATTCTGTATACAGATATTACTGTCTTT
AT3G61200	0.323529	170	10*both	in_silico	36	-0.344451	-1.88485	ATCAAGATCAAGGAGTCCATGAAAGTCACTTACCTATGTCGTGCTACTTTTTACCATTCTCCCATCTCTAAGATGTAAAGCTTTTTCACATGTTCAGTGATCTTGTACTGATGTATTTACATTCTTCTGTTCAATAAAATAAGATTCTGTATAAAGATATTACTGTCTTT
AT3G61200	0.341176	170	0*start	in_silico	27	-3.15263	-2.49203	TTCAAGATCAAGGAGTCCATGAAAGTCACTTACCTATCTCGTGCTACTTTTTACCATTCTCCCATCTCTAAGCTTTAAAGCTTTTTCACATGCTCAGTGATCTTTTGCTGATCTATTTACATTCTTCTGTTCAATAAAACAAGATTCTGTATACAGATATTACTGTCTTT
AT3G61200	0.347059	170	3*tobacco+3*both	in_silico	44	-0.495093	-2.25518	ATCAAGATCAAGGAGTCCATGAAAGTCACTTACCTATCTCGTGCTACTTTTTACCATTCTCCCATCTCTAAGCTGTAAAGCTTTTTCACATGCTCAGTGATCTTTTGCTGATGTATTTACATTCTTCTGTTCAATAAAACAAGATTCTGTATACAGATATTACTGTCTTT
AT3G61240	0.358824	170	3*maize	in_silico	33	-0.954269	-2.41914	GCTGCACTTATTAGGAGACTCCCTTTGACTTGGTTTGTAATAAAGATAGAACGTATGACTCTCCTCTTTTTTATTTTCGTGTTGGGCTCTGTTTGGAATAATGGGCTTTATCCTATTTAGGATCTATTTATCATGAAAGTTGCACTTCTTAATTTTTGCTTCCACGGAAT
AT3G61240	0.370588	170	10*maize	in_silico	17	-0.0753579	-1.97071	GCTGCACTTATTAGGAGACTCCCTGTGACTTGGTTTGTAATAAAGATAGAACGTATGACTCTCCTCTGTTGTATTTTCGTGTTGGGCTCTGTTTGTAATAAAGGGCTTTATCCTATGTAAGATCTATTTATCATGAAAGTTGCACTTCTTAATTTTTGCTTCCACGGAAT
AT3G61240	0.352941	170	0*start	in_silico	43	-3.84958	-3.71649	GCTGCACTTATTATGAGACTCCCTTTGACTTGGTTAGTAATAAAGATAGAACGTATGACTCTCCTCTTTTTTATTTTCGTGTTGGGCTCTGTTTGGAATTATGGGCTTTATCCTATTTAGGATCTATTTATCATGAAAGTTGCACTTCTTAATTTTTGCTTCCACGGAAT
AT3G61240	0.364706	170	3*tobacco+3*both	in_silico	27	-0.94238	-2.80151	GCTGCACTTATTAGGAGACTCCCTTTGACTTGGTTTGTAATAAAGATAGAACGTATGACTCTCCTCTTTTGTATTTTCGTGTTGGGCTCTGTTTGGAATTATGGGCTTTATCCTATTTAGGATCTATTTATCATGAAAGTTGCACTTCTTAATTTTTGCTTCCACGGAAT
AT3G61240	0.358824	170	10*tobacco+10*both	in_silico	17	-0.152246	-2.10617	GCGGCACTTATTAGGAGACTCCCTTTGACTTGGTTTGTAATAAAGATAGAACGTATGACTCTCCTCTTTTGTATTTTCGTGTTGGGCTCTGTTTGTAATAAAGGGCTTTATCCTATGTAAGATCTATTTATAATGAAAGTTGCACTTCTTAATTTTTGCTTCCACGGAAT
AT4G04880	0.264706	170	UGUA	UGUA_perm	29	-1.90532	-2.79059	AGTGCTTCAGATTTTACCGGTTTACTTCATTTTGTTGGTTTATACCAAACCGAACAAAAGGTGTTTTGGTTCATTGGTTGGTTCGAAAAAATAACATTCATCTCGAATATTGATTGTAATAATATAATTATAATTTAAAATTTTCAAACTTTTGTTCTCTGTTAAAAATA
AT4G04880	0.264706	170	UCUA	UGUA_perm	21	-3.40415	-3.30312	AGTGCTTCAGATTTTACCGGTTTACTTCATTTTGTTGGTTTATACCAAACCGAACAAAAGGTGTTTTGGTTCATTGGTTGGTTCGAAAAAATAACATTCATCTCGAATATTGATTCTAATAATATAATTATAATTTAAAATTTTCAAACTTTTGTTCTCTGTTAAAAATA
AT4G04880	0.270588	170	CGUA	UGUA_perm	14	-3.65306	-3.26469	AGTGCTTCAGATTTTACCGGTTTACTTCATTTTGTTGGTTTATACCAAACCGAACAAAAGGTGTTTTGGTTCATTGGTTGGTTCGAAAAAATAACATTCATCTCGAATATTGATCGTAATAATATAATTATAATTTAAAATTTTCAAACTTTTGTTCTCTGTTAAAAATA
AT4G04880	0.270588	170	UGCA	UGUA_perm	15	-3.27243	-2.7388	AGTGCTTCAGATTTTACCGGTTTACTTCATTTTGTTGGTTTATACCAAACCGAACAAAAGGTGTTTTGGTTCATTGGTTGGTTCGAAAAAATAACATTCATCTCGAATATTGATTGCAATAATATAATTATAATTTAAAATTTTCAAACTTTTGTTCTCTGTTAAAAATA
AT4G05030	0.282353	170	10*tobacco	in_silico	21	-0.204783	-0.325309	ATCAGCGTCACAGATGTTGACGACACTTAATAAAAGAAGTCTTATTCTGGATTCACTTTGTCAAATTCAACTTTTCAATAATGGATTATGTAATTTCTCTGTATTCCGAGCCACTTTAATATAAATAAAACAATTGTAAGTTTTTTAGTCACTCCATATCTTTAATAAAT
AT4G05030	0.282353	170	10*maize	in_silico	28	-0.514784	-0.39618	ATCAGCGTCACAGATGTTGACGACACTGAATAAAACAAGTCTTATTCAAGATTCACTTTGTCAAATTCAACTTTTCAATAATGGATTATGTAATTTCTCTGTATTCCTAGCCACTTTAATATAAATAAAACAATTGTAAACTTTTTAGTCACTCCATATCTGTAATAAAT
AT4G05030	0.282353	170	10*both	in_silico	27	-0.268408	-0.22097	ATCAGCGTCACAGATGTTGACGACACTGAATAAAAGAAGTCTTATTCTAGATTCACTGTTTCAAATTCAACTTTTCAATAATGGATTATGTAATTTCTCTGTATTCCTAGCCACTTTAATATAAATAAAACAATTGTAAACTTTTTAGTCACTCCATATCTGTAATAAAT
AT4G05030	0.258824	170	0*start	in_silico	28	-1.40041	-1.82056	ATCAGCGTCACAGATGTTGACGACACTTAAAAAAACAAGTCTTATTCTAGATTCACTTTTTCAAATTCAACTTTTCAACAATTGATTATGTAATTTCTCTGTTTTCCTAGCCACTTTAATATAAATAAAACAATTGAAAATTTTTTAGTCACTCCATATCTTTAATAAAT
AT4G05030	0.264706	170	3*tobacco+3*maize+3*both	in_silico	27	-0.931738	-1.3774	ATCAGCGTCACAGATGTTGACGACACTTAAAAAAACAAGTCTTATTCTAGATTCACTTTTTCAAATTCAACTTTTCAACAATGGATTATGTAATTTCTCTGTATTCCTAGCCACTTTAATATAAATAAAACAATTGTAAATTTTTTAGTCACTCCATATCTTTAATAAAT
AT4G06676	0.335294	170	10*tobacco	in_silico	22	-0.0745072	1.24188	GAGGTCATCTGACACGCACGCTCATGGCCGACGACATGCTGTTGTAAACTCCAAAGCAACAGAAATGAATAATAAAAGATTTATGTAAAAGTTGTGTTGATTGTAAAATAATAAAATCCGTGTTTAGTGTTTCATTCATTGTACTTGTACATATCCTTATGTAATAAATC
AT4G06676	0.352941	170	3*maize	in_silico	20	-0.571414	-0.782417	GAGGTCATCTGACACGCACGCTCATGGCCGACGACATGCTGCTGCAAACTCCAAAGCAACAGACATGAAGAATAAAAGATTTATGTTAAAGTACTGTTGATTGTAAAATAATAAAATCCGTGTTTAGTGTTTCATTCATTTTACTTGTACATATCCTTATCTAATAAATC
AT4G06676	0.352941	170	10*maize	in_silico	27	-0.0753021	-0.528003	GAGGTCATCTGACACGCACGCTCATGGCCGACGACATGCTGTTGTAAACTCCAAAGCAACAGACATGAATAATAAAAGATGTATGTTAAAGTACTGTTGATTGTAAAATAATAAAATCCGTGTTTAGTGTTTCATTCATGTTACTTGTACGTATCCTTATGTAATAAATC
AT4G06676	0.347059	170	10*both	in_silico	25	0.0634269	1.23605	GAGGTCATCTGACACGCACGCTCATGGCCGACGACATGCTGTTGTAAACTCCAAAGCAACAGACATGAATAATAAAAGATTTATGTAAAAGTTGTGTTGATTGTAAAATAATAAAATCCGTGTTTAGTGTTTCATTCATTGTACTTGTACGTATCCTTATGTAATAAATC
AT4G06676	0.358824	170	0*start	in_silico	22	-1.85475	-1.43941	GAGGTCATCTGACACGCACGCTCATGGCCGACGACATGCTGCTGCAAACTCCAAAGCAACAGACATGAAGAATACAAGATTTATGTTAAAGTAGTGTTGATTGTAAAATAATATAATCCGTGTTTAGTGTTTCATTCATTTTACTTGTACATATCCTTATCTAATAAATC
AT4G06676	0.352941	170	3*tobacco+3*both	in_silico	19	-1.1101	-0.973383	GAGGTCATCTGACACGCACGCTCATGGCCGACGACATGCTGCTGCAAACTCCAAAGCAACAGACATGAAGAATAAAAGATTTATGTTAAAGTAGTGTTGATTGTAAAATAATAAAATCCGTGTTTAGTGTTTCATTCATTTTACTTGTACATATCCTTATGTAATAAATC
AT4G07820	0.264706	170	high	high	27	-0.0604393	-0.107574	ATTGAAATTGTCCATAGAGGACATATGTATCTATTTCAGTATTTTCTGTTCAATAAATATCATCATCTATATATGGTGATTCATTTGTCATATGTAAAATATATACGTTTGTGATGGAATGGAGTGATACAAAGATATTTGTTTGTTTTCAATATAAGGTATAGTTTCTG
AT4G10380_2	0.388235	170	high	high	12	-0.589724	0.179226	AAAGCTTTGGAAGCTTGTGTGAAGAATAAAAGGCGATGTGACTATAAGTCCACGCATGGCATCGGTCTATATAAACCTGATGCGAACTTGTCTCGTCATTGTCAAATTGTGTCTGTGTAATAATACACTTTTATGTGTGGTTTGGGTTTCTTTGTTGGTTTGCTGTTGTA
AT4G12720	0.388235	170	10*tobacco	in_silico	16	-0.0829268	-0.251713	GGCGGATCATGCCAAGCGCCTTAAAGTATCGCGTGACCAAGCCTCTGCTTCTCTCTGAAAACATTGTCATCTGTTTCTGTTTGATCTCGGCATGTGTGTGTCCAGTTTGTAATAAATAATAAACTTTCTTCTGTATTATTCCGATTCTACAAAATTGCGTCTAAATATTT
AT4G12720	0.405882	170	10*maize	in_silico	14	0.486107	-0.0969267	GGCGGATCATGCCAAGCGCCTTAAAGTATCGCGTGACCAAGCCTCTGCTTCTCTCTGAAAACATTGTCATCTGTTTCTGTATGATCTCGGCATGTGTGTGTCCAGTGTGTACGAATAAATAAACTTTCTTCTGTATTATTCCGATTCTACAAAATTGCGTCTAAATATTT
AT4G12720	0.388235	170	10*both	in_silico	20	-0.160844	-0.203567	GGCGGATCATGCCAAGCGCCTTAAAGTATCGCGTGACCAAGCCTCTGCTTCTCTATGAAAACATTGTCATCTGTTTCTGTTTGATCTCGGCATGTGTGTGTCCAGTGTGTAATAAATAATAAACTTTCTTCTGTATTATTCCGATTCTACAAAATTGCGTCTAAATATTT
AT4G12720	0.405882	170	0*start	in_silico	25	-2.45507	-1.98817	TGCGGATCATGCCAAGCGCCTTAAAGTATCGCGTGACCAAGCCTCTGCTTCTCTCTGAAAACATTCTCATCTGATTCTGTTTGATCTCGGCATGTGTGTGTCCAGTGTGTACAAAACAGGAAACTTTCTTCTATATTATTCCGATTCTACAAAATTGCGTCTAAATATTT
AT4G12720	0.4	170	3*tobacco+3*maize+3*both	in_silico	22	-0.917535	-1.02136	GGCGGATCATGCCAAGCGCCTTAAAGTATCGCGTGACCAAGCCTCTGCTTCTCTCTGAAAACATTCTCATCTGATTCTGTTTGATCTCGGCATGTGTGTGTCCAGTGTGTACAAAACAATAAACTTTCTTCTATATTATTCCGATTCTACAAAATTGCGTCTAAATATTT
AT4G13540	0.458824	170	low	low	2	-5.62392	-2.65758	ACGGCGAGATTGATATCGAACGGAGAACGTTCATCTTTCTCAGGTAAACTTACTTCCTTCGTTTCTGATTGAGCGAAGCAACGGAGCGAATTAGGTTTAGCTCTGAGTCTGAAAGTGATTTTCCCGGGAAAGTTGAAGGTGCGGGTATTGAAGATAGGAGAGTAGCGGAG
AT4G14480	0.311765	170	3*tobacco	in_silico	35	-1.84772	-1.81078	CTGAGAAGCTGAAGACCTTGCGTGCTGATAAAGATAGTGTTTTGGGTTAACTATTCTAAACTTGTTAATATTTTTTTTCTATATGCTAAAATTGTATAAGTGGCATGACATTACGATCAATTGTTTTCAATGTAACTCGTTTTATTTGTCAGTTTAGAATGGCTCCAAAT
AT4G14480	0.305882	170	10*tobacco	in_silico	47	-0.611616	-0.930391	CTGAGAAGCTGAAGACCTTGCGTGCTAATAAAGATAGTGTTTTGGGTTAACTATTCTAAAGTTGTTAATGTTTTTTTTCTATATGCAATAATTGTATAAGTGGCATGACATTACGATCAATTGTATTCAATGTAACTCGTTTTATTTGTCAGTTTATAATGGCTCCAAAT
AT4G14480	0.3	170	3*maize	in_silico	50	-1.82474	-1.84414	CTGAGAAGCTAAAGACCTTGCGTGCTAATAAAGATAGTGTTTTGGGTTAACTATTCTAAACTTGTTAATATTTTTTTTCTATATGCTAAAATTATGTAAGTGGCATGACATTACGATCAATTGTTTTCAATGTAACTCGTTTTATTTGTCAGTTTAGAATGGCTCCAAAT
AT4G14480	0.323529	170	10*maize	in_silico	24	-0.535202	-0.724395	CTGAGAAGCTAGGGACCTTGCGTGCTAATAAAGATAGTGTTGTGGGTTAACTATTGTAAACTTGTTAATATGTATTTTCTATATGCTAAAATAATGTAAGTGGCATGACATTACGATCAATTGTATTCAATGTAACTCGTTTTATTTGTCAGTTTAGAATGGCTCCAAAT
AT4G14480	0.305882	170	3*both	in_silico	38	-1.6189	-1.72572	CTGAGAAGCTAAAGACCTTGCGTGCTGATAAAGATAGTGTTTTGGGTTAACTATTGTAAACTTGTTAATATTTTTTTTCTATATGCTAAAATTATGTAAGTGGCATGACATTACGATCAATTGTTTTCAATGTAACTCGTTTTATTTGTCAGTTTAGAATGGCTCCAAAT
AT4G14480	0.311765	170	10*both	in_silico	28	-0.494389	-0.56608	CTGAGAAGCTGAAGACCTTGCGTGCTAATAAAGATAGTGTGTTGGGTTAACTATTGTAAACTTGTTAATGTTTTTTTTCTATATGCTAAAATAATGTAAGTGGCATGACATTACGATCAATTGTATTCAATGTAACTCGTTTTATTTGTCAGTTTATAATGGCTCCAAAT
AT4G14480	0.294118	170	0*start	in_silico	29	-2.77602	-2.35337	CTGAGAAGCTAAAGACCTTGCGTGCTGATAAAGATAGTGTTTTGGGTTAACTATTCTAAACTTGTTAATATTTTTTTTCTATATGCTAAAATTATATAAGTGGCATGACATTACGATCAATTGTTTTCAATTTAACTCGTTTTATTTGTCAGTTTAGAATGGCTCCAAAT
AT4G15260	0.294118	170	high	high	10	0.00421608	-0.452844	GAGTTCACTATGAGATCGATGACTCAGGTCCATGTGTTATTATGTATGTTATGTCGTTTTCGTTTTTCTTTTTTTGTTGGAATTTGTATACGTTGTGTACTTGTGTTTGTGTGTCTTTTTAAAATGTTTACGTAATAAAATGTGATACAGAAATTTTGTTTCACAAAAAA
AT4G18170	0.276471	170	10*tobacco	in_silico	32	-0.417441	-0.696914	GAGCATTGTTGTAACTACATATATTATATGTATTGAGAGAGAGAGGTGGAGAAATAAAAAACTTATATGTAACTTAAGATCTTATTTTGTATCTCTTATTTGGATGTACTTATTTTTTCATGAAATAATGAGACAGTTGGGCTTGCTTATATATTTGATGATGTTTAGTG
AT4G18170	0.258824	170	3*maize	in_silico	33	-1.99911	-1.14223	GATCATTGTTGTAACTACATATATTATATATATTGAGAGAGAGAGGTAGAGAATAAAAAAACTTATATGTAACTTAAGATCTTATTTTGTCTCTCTTATTTGCATGTACATATTTTTTCATGAAAGAATAAGACAGTTGGGCTTGCTTATATATTTGATGATGTTTAATG
AT4G18170	0.282353	170	10*maize	in_silico	34	-0.644368	-0.433754	GATCATTGTTGTAACTACATATATTATATGTATGGAGAGAGAGAGGTGGAGAATAAATAAACTTATATGTAACTTAAGATCTTATGTTGTATCTCTTATTTGCATGTACATGTTTTTTCATGAAAGAATAAGACAGTTGGGCTTGCTTATATATTTGATGATGTTTAATG
AT4G18170	0.276471	170	10*both	in_silico	34	-0.384601	-0.482235	GATCATTGTTGTAACTACATATATTATATGTATGGAGAGAGAGAGGTGGAGAAATAAAAAACTTATATGTAACTTAAGATCTTATTTTGTCTCTCTTATTTGTATGTACTTATTTTTTCATGAATGAATAAGACAGTTGGGCTTGCTTATATATTTGATGATGTGTAATG
AT4G18170	0.258824	170	0*start	in_silico	31	-3.62046	-2.03686	GATCATTGTTATAACTACATATATTATATATATTGAGAGAGAGAGGTAGAGAAAAAAAAAACTTATATGTAACTTAAGATCTTATTTTGTCTCTCTTATTTGCATGTACATATTTTTTCATGAAAGAATGAGACAGTTGGGCTTGCTTATATATTTGATGATGTTTAATG
AT4G18170	0.276471	170	3*tobacco+3*both	in_silico	25	-2.25979	-1.729	GATCATTGTTGTAACTACATATATTATATGTATTGAGAGAGAGAGGTGGAGAAAAAAAAAACTTATATGTAACTTAAGATCTTATTTTGTCTCTCTTATTTGCATGTACATATTTTTTCATGAAAGAATGAGACAGTTGGGCTTGCTTATATATTTGATGATGTTTAATG
AT4G18280	0.282353	170	10*tobacco	in_silico	23	-0.27136	0.548806	GAAGACTAAAAGAAGGAAGAAGAAAAATACTATTGTAACATCTTAATAAATAAATGAATAAATAAGGACCAAAGGAATAAGTTGTTGGGCTTTAATTACCGCTGTACTTTGTAATATAAATAAACCTATAATATATTGTGTTCTTGCGCCAACCTAGTATGCTAGTATTT
AT4G18280	0.276471	170	3*maize	in_silico	13	-1.43391	0.0606211	GAAGACTAAAAGAAGGAAAAAGAAAAATACTATAGTAGCATCTTAATTAATTAATGAATAAATAAGGACCAAAGGAATAAGTAGTTGGGCTTTAATTACCGCTGTACTTTGTAATATAAATAAACCTATAATATATTGTGTTCTTGCGCCAACCTAGTATGCTAATATTT
AT4G18280	0.282353	170	10*maize	in_silico	21	-0.514002	0.422857	GAAGACTAAAAGAAGGAATAAGAAGAATACTATTGTAACATCTTAATAAATAAATGAATAAATAAGGACCAAAGGAATAAGTAGTTGGGCTTTAATTACCGCTGTACTTTGTAATATAAATAAACCTATAATGTATTGTGTTCTTGCGCCAACCTAGTATGCTAATATTT
AT4G18280	0.276471	170	10*both	in_silico	19	-0.429538	0.519788	GAAGACTAAAAGAAGGAAGAAGAAAAATACTATTGTAACATCTTAATAAATAAATGAATAAATAAGGACCAAAGGAATAAGTTGTTGGGCTTTAATTACCGCTGTACTTTGTAATATAAATAAACCTATAATAAATTGTGTTCTTGCGCCAACCTAGTATGCTAATATTT
AT4G18280	0.282353	170	0*start	in_silico	21	-4.44068	-0.951126	TAAGACTAAAAGAAGGAAAAAGAAAAATACTATAGTAGCATCTTAATTAATTAATGCATAAATAAGGACCAAAGGAATAAGTAGTTGGGCTTTAATTACCGCTGTACTTTGTAATATAACTAAACCTATAATATATTGTGTTCTTGCGCCAACCTAGTATGCTAATATTT
AT4G18280	0.282353	170	3*tobacco+3*both	in_silico	27	-0.465144	0.109006	GAAGACTAAAAGAAGGAAAAAGAAAAATACTATTGTAGCATCTTAATTAATTAATGCATAAATAAGGACCAAAGGAATAAGTAGTTGGGCTTTAATTACCGCTGTACTTTGTAATATAAATAAACCTATAATATATTGTGTTCTTGCGCCAACCTAGTATGCTAATATTT
AT4G20110	0.252941	170	10*tobacco	in_silico	17	-0.270502	-0.220358	CAAAGAAATGTTGGAGATCAAATAATGTACCTATGAATTATACTGTAATAATAAAAGAGTGAGATGGAGTTGTGTATCTTTTCATGGCAATAAAATAAATAATTTGTATGTAAAGAGACTTTTGAATAAAATAAAATAAATATTGCTTTCATTGAGAGTTGAACTCAAGA
AT4G20110	0.258824	170	3*maize	in_silico	28	-0.509645	-0.664346	CAAAGAAATGTTTGAGATCAATTAATGTACCTATGAATTATACTGTAATAATAAAAGAGTGAGATAGAGTTGTGTGTATTTTCATGGCAAAAAAATAAATAATTTGGATGTAAAGAGACTTTTGAAGAAAATAAAACAAATATTGCTTTCATTGAGAGTTGAACTCAAGA
AT4G20110	0.258824	170	10*maize	in_silico	14	-0.281901	-0.631323	CAAAGAAATGTATGAGATCAATAAATGTACCTATGAATAATACTGTAATAATAAAAGAGTGTGATGGAGTTGTGTGTATTTTCATGGCAATAAAATAAATAATTTGGATGTAAAGAGACTTTTGAATAAAATAAAACAAATATTGCTTTCATTGAGAGTTGAACTCAAGA
AT4G20110	0.264706	170	10*both	in_silico	10	-0.305816	-0.913133	CAAAGAAATGTTGGAGATCAAATAATGTACCTATGAATAATACTGTAATAATAAAAGAGTGAGATGGAGTTGTGTGTATTTTCATGGCAATAAAATAAATAATTTGGATGTAATGAGACTTTTGAATAAAATAAAACAAATATTGCTTTCATTGAGAGTTGAACTCAAGA
AT4G20110	0.247059	170	0*start	in_silico	10	-1.74658	-1.79413	CAAAGAAATGTTTGAGATCAATTAATGTACATATGAATTATACTGTAAAAATAAAAGAGTGAGATAGAGTTGTGTATATTTTCATGGCAAAAAAATAAATAATTTGGATGTAAAGAGACTTTTGAAGAAAATAAAACAAATATTGCTTTCATTGAGAGTTGAACTCAAGA
AT4G20110	0.258824	170	3*tobacco+3*both	in_silico	22	-0.608461	-0.854169	CAAAGAAATGTTGGAGATCAATTAATGTACCTATGAATTATACTGTAATAATAAAAGAGTGAGATAGAGTTGTGTATATTTTCATGGCAAAAAAATAAATAATTTGGATGTAAAGAGACTTTTGAAGAAAATAAAACAAATATTGCTTTCATTGAGAGTTGAACTCAAGA
AT4G20760	0.347059	170	10*tobacco	in_silico	17	-0.185636	0.00475985	GTGGTTTGAGAGCAATTCCTCGTGTAATATCGAATAGCTTGGAGTGTGTATCCAGAAGCTGAGAGCTTTCTGATTATGTAATAAACAATGTGATGGTGTAATCTTCTATCTACATTTTGTATTAATGAATAAATTTACACGCTATTTTCGAAACCCTGAGTCCAAATCAT
AT4G20760	0.358824	170	3*maize	in_silico	29	-1.16081	-0.635701	GTGGTTTGAGAGCAATTCCTCGAGTAATATCGAATAGCTTGGAGTGAGTATCCAGAAGCTGAGAGCTTTCTGAGTATATAATAACCAATGTGATGGTATAATCTTCTATCTACATGTTGTATTACTGAATAATTTTACACGCTATTTTCGAAACCCTGAGTCCAAATCAT
AT4G20760	0.358824	170	10*maize	in_silico	21	-0.713119	0.340447	GTGGTTTGAGAGCAATTCCTCGTGTAATATCGAATAACTTGGAGTGTGTATCCAGAAGCTGAGAGCTTTCTGAGTATGTAATAAACAATGTGATGGTGTAATCTTCTATCTACATGTTGTATTACTGAATAAATTTACACGCTATTTTCGAAACCCTGAGTCCAAATCAT
AT4G20760	0.352941	170	10*both	in_silico	24	-0.383561	0.384422	GTGGTTTGAGAGCAATTCCTCGTGTAATATCGAATAACTTGGAGTGTGTATCCAGAAGCTGAGAGCTTTCTGAGTATGTAATAAACAATGTGATGGTGTAATCTTCTATCTACATGTTGTATTAATGAATAATTTTACACGCTATTTTCGAAACCCTGAGTCCAAATCAT
AT4G20760	0.352941	170	0*start	in_silico	19	-3.05748	-1.75356	TTGGTTTGAGAGCAATTCCTCGAGTAATATCGAATAGCTTGGAGTGAGTATCCAGAAGCTGAGAGCTTTCTGAGTATATAATAACCAATGTGATGGTATAATCTTCTATCTACATTTTGTATTACTGCATAATTTTACACGCTATTTTCGAAACCCTGAGTCCAAATCAT
AT4G20760	0.358824	170	3*tobacco+3*both	in_silico	23	-0.526343	-0.996799	GTGGTTTGAGAGCAATTCCTCGAGTAATATCGAATAGCTTGGAGTGAGTATCCAGAAGCTGAGAGCTTTCTGAGTATATAATAACCAATGTGATGGTGTAATCTTCTATCTACATTTTGTATTACTGAATAATTTTACACGCTATTTTCGAAACCCTGAGTCCAAATCAT
AT4G21650_2	0.347059	170	high	high	38	-0.274904	-1.15306	AAAGTCAACACTGGCTACTTCTTTGGAAGCTTAACATGGAGTGATGGTGTTCATGATGTTATAATCCCTGTCTCTGTTAAGACAACGATTTCGATGTAATAAAAAGAGCCATATGATGCTCATTGTGTTTGTTCTTATGTAATTTGTTGCAAATCTAAGTCTAAAATGTC
AT4G22160	0.270588	170	10*tobacco	in_silico	22	-0.172118	-0.0846655	GATTTGGGAACATTGCAGAACTACAATGATATAAGTTACCGAATGTAAACTTGAATAATGAAATGTTGTGTTGATTATATGTATTTGAATAATGGTGGAACAACTATGTATGCACTTTTTATCAATCTAATGAATAAAAATTCTTTAATGAATGTAGGGAAAAGAGTATA
AT4G22160	0.282353	170	10*maize	in_silico	21	-0.380498	-0.0384166	GATTTGGGAACATTGCAGAACTACAATGAAATAAGTTACCGAATGTAAACTTGCATAATGAAATGTTGTGTTGATTATATATATTTGAATAATGGTGGAACAACTATGTATGCACTTTGTAACAATCTAATGAATAAAAGTTCTTTAATGAATGTAGGGAAAAGAGTATA
AT4G22160	0.264706	170	10*both	in_silico	17	-0.191982	0.263174	GATTTGGGAACATTGCAGAACTACAATGATATAAGTTACCGAATGTAAACTTGAATAATGAAATGTTGTGTTGATTATATATATTTGAATAATGGTGGAACAACTATGTATGCACTTTGTAACAATCTAATGAATAAAAATTCTTTAATGAATGTAAGGAAAAGAGTATA
AT4G22160	0.258824	170	0*start	in_silico	22	-5.25527	-2.64151	TATTTGGTAACATTGCAGAACTACAATGATATAAGTTACCGAATGAAAACTTGCATAATGAAATTTTGTGTTGATTATATATATTTGCATAATGGTGGAACAACTATATATGCACTTTTTAACAATCTAACGAATAAAAATTCTTTAATGAATGTAGGGAAAAGAGTATA
AT4G22160	0.270588	170	3*tobacco+3*maize+3*both	in_silico	11	-3.3781	-2.18728	GATTTGGTAACATTGCAGAACTACAATGATATAAGTTACCGAATGTAAACTTGCATAATGAAATTTTGTGTTGATTATATATATTTGCATAATGGTGGAACAACTATGTATGCACTTTTTAACAATCTAACGAATAAAAATTCTTTAATGAATGTAGGGAAAAGAGTATA
AT4G24650	0.311765	170	10*tobacco	in_silico	22	-0.155044	0.323132	CAGAGAAAGATATGGAATAAGGAAGTGTTGTAACCGTGTGTGAAGATTGTCAGGAGCCACTTGTACCAACCGATCAACTATTATTATTGTTACTTTTATGTAATAAAAAGATTTGTAAGTCTTAACTTGTTTGGAATAAAATCACCGCAAAACAAATGTCATAAAAAAAT
AT4G24650	0.317647	170	3*maize	in_silico	21	-1.07411	-0.76613	CAGAGAAAGATATGGAATAAGGAAGTGTTGGAACCGTGTGTGAAGATTGTCAGGAGCCACTTGGACCAACCGATCAACTATTATTATTATTACTTTTATGTAATAAAAAGATTTTTAAGTCTTAACTAGTTTGGACTAATATCACCGCAAAACAAATGTCATAAAAAAAT
AT4G24650	0.311765	170	10*maize	in_silico	21	-0.459365	0.281948	CAGAGAAAGATATGGAATAAGGAAGTGTTGGAACCGTGTGTGAAGATTGTCAGGAGCCACTTGTACCAACCGATCAACTATTATTATTGTTACTTTTATGTAATAAAAAGATTTGTAAGTCTTAACTTGTTTGGAATAAAATCACCGCAAAACAAATGTAATAAAAAAAT
AT4G24650	0.305882	170	10*both	in_silico	28	-0.272375	0.0590037	CAGAGAAAGATATGGAATAAGGAAGTGTTGTAACCGTGTGTGAAGATTGTCAGGAGCCACTTGTACCAACCGATCAACTATTATTATTGTTACTTTTATGTAATAAAAAGATTTGTAAGTCTTAACTTGTTTGGAATAATATCACCGCAAAACAAATGTAATAAAAAAAT
AT4G24650	0.323529	170	0*start	in_silico	17	-1.91408	-1.55429	CAGAGAAAGATATGGAACAAGGAAGTGTTGGAACCGTGTGTGAAGATTGTCAGGAGCCACTTGGACCAACCGATCAACTATTATTATTATTACTTTTATTTACTAAAAAGATTTTTAAGTCTTAACTAGTTTGGACTAATATCACCGCAAAACAAATGTCATAAAAAAAT
AT4G24650	0.317647	170	3*tobacco+3*both	in_silico	15	-0.583469	-0.683502	CAGAGAAAGATATGGAACAAGGAAGTGTTGGAACCGTGTGTGAAGATTGTCAGGAGCCACTTGGACCAACCGATCAACTATTATTATTATTACTTTTATGTAATAAAAAGATTTTTAAGTCTTAACTAGTTTGGAATAATATCACCGCAAAACAAATGTCATAAAAAAAT
AT4G24974	0.282353	170	high	high	19	-0.487363	-0.634396	GGAGTATAAGACCTAGTGGTCCATGTAGACTAACGGGTCGAGAAAAATGTTTCCCATGGAATAATAAGTATTGAAACGTTGTATTAAAATTTTCATTTTGATAATCTAAAAAAATAAGAAAAGTATACGCTTATAGTATTCGTTTATCTTCAACTATTTATTTCTAGTAT
AT4G27230	0.341176	170	10*tobacco	in_silico	24	-0.243072	-0.887597	AGTGGGGACTCCACGTCTTTAGCATTGTTCACTGTTTCATTTGTTGTTCCTGAAAGTCAATGTAATTTCCTTCAATAAGCTACACGAAACTGCACACATAGTCACATGTAACTTGTTTGTAAACTTTTTGTTTTGTTTTGTTTTTGGTTGAAAACTCGAGAATAAAAGAA
AT4G27230	0.329412	170	3*maize	in_silico	26	-3.8423	-2.20948	AGTCTTGACTCCACTTCTTTAGCATTGTTCACTGATTCATTTGTTGTTCCTGAAAGTCAATGTAAATTCCTTCGATAAGCTACACGAAACTGCACACATAGTCACATGTAACTTGTTTGTAAACTTTTTGTTTTGTTTTGTTTTTGGTTGAAAACTCGAGAATAAAAGAA
AT4G27230	0.341176	170	10*maize	in_silico	21	-0.177903	-0.662136	AGTGTGGACTCCACGTCTTTAGCATTGTTCACTGATTCATGTGTTGTTCCTGAAAGTCAATGTAATTTCCTTCAATAAGCTACACGAAACTGCACACATAGTCACATGTAACTTGTTTGTAAACTTTTTGTTTTGTTTTGTATTTGGTTGAAAACTCGAGAATAAAAGAA
AT4G27230	0.341176	170	10*both	in_silico	24	-0.111696	-0.721385	AGTGTGGACTCCACGTCTGTAGCATTGTTCACTGTTTCATTTGTTGTTCCTGAAAGTCAATGTAATTTCCTTCAATAAGCTACACGAAACTGCACACATAGTCACATGTAACTTGTTTGTAAACTTTTTGTTTTGTTTTGTTTTTGGTTGAAAACTCGAGAATAAAAGAA
AT4G27230	0.317647	170	0*start	in_silico	34	-4.627	-2.89252	AGTCTTGACTCCACTTCTTTAGCATTGTTCACTGATTCATTTGTTGTTCCTGAAAGTCAATTTAAATTCCTTCGATAAGCTACACGAAACTGCACACATAGTCACATGTAACTTGTTTTTAAACTTTTTGTTTTGTTTTGTTTTTGGTTGAAAACTCGAGAAAAAAAGAA
AT4G27230	0.329412	170	3*tobacco+3*both	in_silico	38	-2.45424	-2.27309	AGTGTGGACTCCACTTCTTTAGCATTGTTCACTGATTCATTTGTTGTTCCTGAAAGTCAATGTAAATTCCTTCGATAAGCTACACGAAACTGCACACATAGTCACATGTAACTTGTTTTTAAACTTTTTGTTTTGTTTTGTTTTTGGTTGAAAACTCGAGAAAAAAAGAA
AT4G28460	0.270588	170	UGUA	UGUA_perm	16	-4.817	-2.971	GTATTCCATTCATTTATTTCATTATTTGTTTTTTTTTTCTTTAGGCAAAGTTCATATAGTTAGTGACAGAAACTAAAACCCTCAATATACATGTACATGATTTTTGCTTTTGCTGGTTGCTAATTTTAATAAGATTTTATACTTCTGGTTTATGTTTGGGAACGAACTTA
AT4G28460	0.270588	170	UCUA	UGUA_perm	10	-4.88176	-2.88315	GTATTCCATTCATTTATTTCATTATTTGTTTTTTTTTTCTTTAGGCAAAGTTCATATAGTTAGTGACAGAAACTAAAACCCTCAATATACATCTACATGATTTTTGCTTTTGCTGGTTGCTAATTTTAATAAGATTTTATACTTCTGGTTTATGTTTGGGAACGAACTTA
AT4G28460	0.276471	170	CGUA	UGUA_perm	13	-5.30952	-2.79212	GTATTCCATTCATTTATTTCATTATTTGTTTTTTTTTTCTTTAGGCAAAGTTCATATAGTTAGTGACAGAAACTAAAACCCTCAATATACACGTACATGATTTTTGCTTTTGCTGGTTGCTAATTTTAATAAGATTTTATACTTCTGGTTTATGTTTGGGAACGAACTTA
AT4G28460	0.276471	170	UGCA	UGUA_perm	12	-4.71027	-2.8605	GTATTCCATTCATTTATTTCATTATTTGTTTTTTTTTTCTTTAGGCAAAGTTCATATAGTTAGTGACAGAAACTAAAACCCTCAATATACATGCACATGATTTTTGCTTTTGCTGGTTGCTAATTTTAATAAGATTTTATACTTCTGGTTTATGTTTGGGAACGAACTTA
AT4G29140	0.235294	170	UGUA	UGUA_perm	1	NA	NA	TTAATATTAATTAAGACAAAACAAAACAAAATTATAATCATCATAATTATTCCCATCTCTTTTCCATAGAAGGAGAAAGTTTTGCCTTTCTTTGAGAAATTTAACATTTTCTTCTTTTTTTGTACTTAAAAATTTCTTTTTTTTTATCTCCTTATTTTTTCCGATGCCCT
AT4G29140	0.235294	170	UCUA	UGUA_perm	1	NA	NA	TTAATATTAATTAAGACAAAACAAAACAAAATTATAATCATCATAATTATTCCCATCTCTTTTCCATAGAAGGAGAAAGTTTTGCCTTTCTTTGAGAAATTTAACATTTTCTTCTTTTTTTCTACTTAAAAATTTCTTTTTTTTTATCTCCTTATTTTTTCCGATGCCCT
AT4G29140	0.241176	170	CGUA	UGUA_perm	NA	NA	NA	TTAATATTAATTAAGACAAAACAAAACAAAATTATAATCATCATAATTATTCCCATCTCTTTTCCATAGAAGGAGAAAGTTTTGCCTTTCTTTGAGAAATTTAACATTTTCTTCTTTTTTCGTACTTAAAAATTTCTTTTTTTTTATCTCCTTATTTTTTCCGATGCCCT
AT4G29140	0.241176	170	UGCA	UGUA_perm	NA	NA	NA	TTAATATTAATTAAGACAAAACAAAACAAAATTATAATCATCATAATTATTCCCATCTCTTTTCCATAGAAGGAGAAAGTTTTGCCTTTCTTTGAGAAATTTAACATTTTCTTCTTTTTTTGCACTTAAAAATTTCTTTTTTTTTATCTCCTTATTTTTTCCGATGCCCT
AT4G30990	0.311765	170	low	low	NA	NA	NA	ATTCTGCAGAATAGGTTGGCGAGACTACTCAATTCGATATTTTACTGTTCCTTTGAATCTTTTGGAGTAAGAACTTCCATTCCTGATACAGAGTTAAATAATTTCATTGACCTTTGCATGTTTTTTTTTTTTTTTTAAATGTTTTTTCCAGGTTCCTGGATGATAATGAT
AT4G31050	0.388235	170	mid	mid	31	-4.58005	-1.69486	ACGTGGTGGCGAAGTCACTTACCATGGCCCTGGTCAGGTAATAATGTCAACAATGCATTGGAAGTTTCTGTGTGTTTTCTAATGAGCTCTTCAAGCTGATTATAGGAATGTTTGAAAATGTAGCTAGTTATGTATCCTATAATCAATCTTCGAAATCACGAGATGGATCT
AT4G32700_2	0.294118	170	10*tobacco	in_silico	35	-1.43617	-0.728002	GGAAAGGGAAAAGGTCTAAGCAAAAATATGTAACTTCAATAACTACTTTAGACAGTGACTATTGTTATCATGACCAAAATCATAGAAAGATTATGCAAAATGTAACTTGAGGATTTGATTGTAAAAGTTCAATGTCAACTTTTTTTCTATATGTACTCATGGTTCCAAAA
AT4G32700_2	0.276471	170	3*maize	in_silico	32	-3.50586	-1.94589	GTAAATGTAAAAGGTGTAACCAAAAATATGTAACTTCAATAGCTACTTTAGACAGTGACTATTATTAACATGACCAAAATCATAGAAAGATTAGGCAAAAAGTAACTTGAGGATTTGATTGTAAAAGTTTAATGTCAACTTTTTTTCTATATGTACTCATGGTTCCAAAA
AT4G32700_2	0.264706	170	10*maize	in_silico	5	NA	NA	GGAAATGTAAAAGGTGTAACCAAAAATATGTAACTTCAATAACTACTTTAGACAGTGACTATTAATAAAATGACCAAAATCATAGAAAGATTATGCAAAATGTAACTTGTGGATTTGATTGTAAAAGTTTAATGTCAACTTTTTTTCTATATGTACTCATGGTTCCAAAA
AT4G32700_2	0.288235	170	10*both	in_silico	27	-1.38805	-1.09924	GGAAAGGGAAAAGGTCTAAGCAAAAATATGTAACTTCAATAACTACTTTAGACAGTGACTATTATTATCATGACCAAAATCATAGAAAGATTATGCAAAATGTAACTTGTGGATTTGATTGTAAAAGTTCAATGTCAACTTTTTTTCTATATGTACTCATGGTTCCAAAA
AT4G32700_2	0.288235	170	0*start	in_silico	24	-4.84338	-2.44562	GTAAAGGTAAAAGGTCTAACCAAAAATAGGTAACTTCAATAGCTACTTTAGACAGTGACTATTATTAACATGACCAAAATCATAGAAAGATTAGGCAAAAAGTAACTTGAGGATTTGATTGTAAAAGTTTAATGTCAACTTTTTTTCTATATGTACTCATGGTTCCAAAA
AT4G32700_2	0.294118	170	3*tobacco+3*both	in_silico	23	-3.73291	-1.90342	GGAAAGGGAAAAGGTCTAACCAAAAATATGTAACTTCAATAGCTACTTTAGACAGTGACTATTATTAACATGACCAAAATCATAGAAAGATTAGGCAAAAAGTAACTTGAGGATTTGATTGTAAAAGTTTAATGTCAACTTTTTTTCTATATGTACTCATGGTTCCAAAA
AT4G33495	0.288235	170	10*tobacco	in_silico	24	-0.300586	-0.493575	AGATGTAAAAAGGGTTCTGTGCTTATGTATCAATAAAAAGACAATCCTTTGTAATAAAGATCTTCAATTCGTAAATGTATTGGCCTTTGTCGTTTTCAAACTTCAACATCAGCATCACGTGATTGGCTAATAAAAATAAAATTTTCTCTTTATTTTATTATTTTGCCACA
AT4G33495	0.294118	170	3*maize	in_silico	20	-0.751131	-1.30943	AAATGTAAAAAGGTTTCTGTGCTTATGCATCAACAAAAAGACAATCCTTTGTAATAAATATCTTCAATTCGTAAATGTCTTGGCCTTTGTCGTTTTCAAACTTCAACATCAGCATCACGTGATTGGCTAATACAAATAAAATTTTCTCTTTATTTTATTATTTTGCCACA
AT4G33495	0.288235	170	10*maize	in_silico	32	-0.43435	-0.34861	AAATGTAAAAAGGTGTCTGTGCTTATGTATCAATAAAAAGACAATCCTTTGTAATAAAAATCTTCAATTCGTGAATGTAATGGCCTTTGTCGTTTTCAAACTTCAACATCAGCATCACGTGATTGGCTAATACAAATAAAATTTTCTCTTTATTTTATTATTTTGCCACA
AT4G33495	0.288235	170	10*both	in_silico	32	-0.385002	-0.348889	AAGTGTAAAAAGGTGTCTGTGCTTATGTATCAATAAAAAGACAATCCTTTGTAATAAAGATCTTCAATTCGTAAATGTATTGGCCTTTGTCGTTTTCAAACTTCAACATCAGCATCACGTGATTGGCTAATAAAAATAAAATTTTCTCTTTATTTTATTATTTTGCCACA
AT4G33495	0.276471	170	0*start	in_silico	20	-3.05292	-2.20767	AAATTTAAAAAGGTTTCTTTGCTTATGCATCAACAAAAAGACAATTCTTTGTAATAAATATCTTCAATTCGTAAATGTCTTGGCCTTTGTCGTTTTCAAACTTCAACATCAGCATCACGTGATTGGCTAATACAAATAAAATTTTCTCTTTATTTTATTATTTTGCCACA
AT4G33495	0.282353	170	3*tobacco+3*both	in_silico	29	-0.777604	-1.51316	AAATGTAAAAAGGTTTCTTTGCTTATGCATCAACAAAAAGACAATCCTTTGTAATAAATATCTTCAATTCGTAAATGTATTGGCCTTTGTCGTTTTCAAACTTCAACATCAGCATCACGTGATTGGCTAATACAAATAAAATTTTCTCTTTATTTTATTATTTTGCCACA
AT4G36590	0.217647	170	AATAAA	AAUAAA_perm	41	-4.60567	-2.36986	TTAGGATTGTTCTTGTATTGTGAGACTTAAGTTTGTTTTTTCTTTTAATTTGTTTCAGTTGGTTGGTTTTTCATTTTATTCGTCGTTTGTTTTCCTTTGTTTTTGGATATTTTTGTATCCAGAATAAATTTATTTATCCTTTAATTTTACTTATATTTTTATTTTTATTT
AT4G36590	0.223529	170	ACTAAA	AAUAAA_perm	50	-4.86834	-2.47003	TTAGGATTGTTCTTGTATTGTGAGACTTAAGTTTGTTTTTTCTTTTAATTTGTTTCAGTTGGTTGGTTTTTCATTTTATTCGTCGTTTGTTTTCCTTTGTTTTTGGATATTTTTGTATCCAGACTAAATTTATTTATCCTTTAATTTTACTTATATTTTTATTTTTATTT
AT4G36590	0.223529	170	AATCAA	AAUAAA_perm	59	-4.85854	-2.41757	TTAGGATTGTTCTTGTATTGTGAGACTTAAGTTTGTTTTTTCTTTTAATTTGTTTCAGTTGGTTGGTTTTTCATTTTATTCGTCGTTTGTTTTCCTTTGTTTTTGGATATTTTTGTATCCAGAATCAATTTATTTATCCTTTAATTTTACTTATATTTTTATTTTTATTT
AT4G36590	0.229412	170	ACTCAA	AAUAAA_perm	63	-4.77279	-2.46278	TTAGGATTGTTCTTGTATTGTGAGACTTAAGTTTGTTTTTTCTTTTAATTTGTTTCAGTTGGTTGGTTTTTCATTTTATTCGTCGTTTGTTTTCCTTTGTTTTTGGATATTTTTGTATCCAGACTCAATTTATTTATCCTTTAATTTTACTTATATTTTTATTTTTATTT
AT4G37295	0.282353	170	UGUA	UGUA_perm	21	NA	-3.88024	TAAAATACGAACCCAAACAAAACATTATACTTCGATATTTGTTTAGCTCAGGTCATAGAATCATATTTTTCATTTTTTATAGATTATTATATTTATTCAGTCGCTAAAGATCCATGTAAAGTTTAGAAGGGTGATATTCTTTGATCATACAATAGTCGGTTTCCTTCTCA
AT4G37295	0.282353	170	UCUA	UGUA_perm	20	-4.82457	-4.60074	TAAAATACGAACCCAAACAAAACATTATACTTCGATATTTGTTTAGCTCAGGTCATAGAATCATATTTTTCATTTTTTATAGATTATTATATTTATTCAGTCGCTAAAGATCCATCTAAAGTTTAGAAGGGTGATATTCTTTGATCATACAATAGTCGGTTTCCTTCTCA
AT4G37295	0.288235	170	CGUA	UGUA_perm	15	NA	NA	TAAAATACGAACCCAAACAAAACATTATACTTCGATATTTGTTTAGCTCAGGTCATAGAATCATATTTTTCATTTTTTATAGATTATTATATTTATTCAGTCGCTAAAGATCCACGTAAAGTTTAGAAGGGTGATATTCTTTGATCATACAATAGTCGGTTTCCTTCTCA
AT4G37295	0.288235	170	UGCA	UGUA_perm	24	NA	-3.89309	TAAAATACGAACCCAAACAAAACATTATACTTCGATATTTGTTTAGCTCAGGTCATAGAATCATATTTTTCATTTTTTATAGATTATTATATTTATTCAGTCGCTAAAGATCCATGCAAAGTTTAGAAGGGTGATATTCTTTGATCATACAATAGTCGGTTTCCTTCTCA
AT4G38630	0.352941	170	10*tobacco	in_silico	21	-0.546585	-0.733738	GCTTGGGTTTGATAGAGATTGGAACTGAATGTAACGAATCTGTCTGCCTTGTGAAATTTGTTTTTTTCTCTCTGTATCGCCTTTTTATAATGTTGTAATTGTACGAGTCAAGGACTAGCTTCCTTCTTAATTTGTATTGGACTTTATGTCAATGGGCTCTTAGTAAGTAA
AT4G38630	0.347059	170	3*maize	in_silico	18	-1.26423	-1.28243	GCTTTGGTTTGATAGAGATTGGAACTGAATGTAACTAATCTCTCTGCCTTGTGAAATTTGTTTTTTTCTCTCTCTCTCGCCTTTTTATAATGTTGTTATTGTACGAGTCAAGGACTAGCTTCCTTCTTAATTTGTATTGGACTTTATGTCAATGGGCTCTTAGAAAGTAA
AT4G38630	0.352941	170	10*maize	in_silico	45	-0.332233	-0.812988	GCTTTGGTGTGATAGAGATTGGAACTGAATGTAACTAATCTCTCTGCCTTGTGTAATTTGTTTTTTTCTCTCTCTCTCGCCTTGTAATAAAGTTGTAATTGTACGAGTCAAGGACTAGCTTCCTTCTTAATTTGTATTGTACTTTATGTCAATGGGCTCTTAGAAAGTAA
AT4G38630	0.347059	170	10*both	in_silico	17	-0.61806	-0.780396	GCTTGGGTTTGATAGAGATTGGAACTGAATGTAACGAATCTGTCTGCCTTGTGAAATTTGTTTTTTTCTCTCTGTATCGCCTTTTTATAATGTTGTAATTGTACGAGTCAAGGACTAGCTTCCTTCTTAATTTGTATTGTACTTTATGTCAATGGGCTCTTAGAAAGTAA
AT4G38630	0.329412	170	0*start	in_silico	57	-4.45395	-1.95116	TCTTTGGTTTGATAGAGATTGGAACTGAATTTAACTAATCTCTCTGCCTTGTGAAATTTGTTTTTTTCTCTCTCTCTCGCCTTTTTATAATGTTGTTATTGTACGAGTCAAGGACTAGCTTCCTTCTTAATTTTTATTGGACTTTATGTCAATGGGCTCTTAGAAAGTAA
AT4G38630	0.341176	170	3*tobacco+3*both	in_silico	17	-1.37464	-1.46219	GCTTTGGTTTGATAGAGATTGGAACTGAATGTAACTAATCTCTCTGCCTTGTGAAATTTGTTTTTTTCTCTCTCTCTCGCCTTTTTATAATGTTGTAATTGTACGAGTCAAGGACTAGCTTCCTTCTTAATTTTTATTGGACTTTATGTCAATGGGCTCTTAGAAAGTAA
AT4G39730	0.329412	170	high	high	34	-0.116056	-0.238388	GTCTGAGATTCGGAAAAAGCTTTCTTGGGTCGTTTAAGTGATGTGTTGTGATTCGTGAGACTTGTCTGTATTGTTTGTATTCTCGTTGTTCTTGTGAGTGTAATGTGGCGTTAATGAAATATGATTCAATAAAATAAAACCTTTTTAGTTATTTTGCGAATTTTAACTCA
AT4G40030	0.323529	170	10*tobacco	in_silico	38	-0.310857	-0.454842	ATCGGAATTGCTGTGTTTTGTAAATCTCTGGGGATGTAATAATAAGAGTAATAAGAAGTCTGCAATCTAAGAATGTTGTGTTCTTTAAGCTTATTATTATGTGTGTTGCGAACTCTTTGTAACTCTTTTGTTAAATTCTTATGTTTTCGTAAGTCGTTTGTTCGTCACCA
AT4G40030	0.317647	170	3*maize	in_silico	51	-2.85078	-0.843743	ATCTTAATTGCTGTGTTTTTTAAATCTCTGGGTATGTAGTAGTAAGAGTTGTAAGAAGTCTGCAATCTAAGAATGTTGTGTTCTGTAAGCTTATTATTATGTGTGTTGCGAACTCTTTGTAACTCTTTTGTTAAATTCTTATGTTTTCTTAACTCGTTTGTTCGTCACCA
AT4G40030	0.311765	170	10*maize	in_silico	39	-0.236319	-0.146161	ATGTTAATTGGTGTGTGTTGTAAATCTCTGGGTATGTAATAATAAGAGTTGTAATAAGTCTGCAATCTAAGAATGTTGTGTTCTGTAAGCTTATTATTATGTGTGTTGCGAACTCTTTGTAACTCTTTTGTTAAATTCTTATGTTTTCTTAACTCGTTTGTTCGTCACCA
AT4G40030	0.323529	170	10*both	in_silico	36	-0.369653	-0.322169	ATCGGAATTGCTGTGTTTTGTAAATCTCTGGGTGTGTAATAATAAGAGTAATAAGAAGTCTGCAATCTAAGAATGTTGTGTTCTGTAAGCTTATTATTATGTGTGTTGCGAACTCTTTGTAACTCTTTTGTTAAATTCTTATGTTTTCTTAAGTCGTTTGTTCGTCACCA
AT4G40030	0.305882	170	0*start	in_silico	43	-4.07806	-1.74153	ATCTTAATTGCTGTGTTTTTTAAATCTCTGGGTATGTAGTAGTAAGAGTAGTAAGAAGTCTGCAATCTAAGAATGTTGTGTTCTTTAAGCTTATTATTATGTGTGTTGCGAACTCTTTTTAACTCTTTTGTTAAATTCTTATGTTTTCTTAACTCGTTTGTTCGTCACCA
AT4G40030	0.323529	170	3*tobacco+3*both	in_silico	35	-2.55919	-1.05799	ATCGGAATTGCTGTGTTTTTTAAATCTCTGGGTATGTAGTAGTAAGAGTAGTAAGAAGTCTGCAATCTAAGAATGTTGTGTTCTTTAAGCTTATTATTATGTGTGTTGCGAACTCTTTGTAACTCTTTTGTTAAATTCTTATGTTTTCTTAACTCGTTTGTTCGTCACCA
AT5G03860	0.305882	170	high	high	26	0.00833675	-0.751835	GGGGAGAGAGGGGTTGAGATATGAGTTTGTGCTTTTGTTTCTTTGTGTCTGTTTCTCAAAATGTTATTGTTCTTTCTGTATTTTGGTATATTGTAATAAGCAAAACTTGTTCTTTTATTTCCAGTAAGAAATAAATGTTCTATATCATCCTTAATGTGTTGTTTAGACAT
AT5G07620	0.341176	170	3*tobacco	in_silico	28	-1.83334	-1.99482	GAGAGAGGAAAGGATGTGATGAGTTATGTTTTTTTGGTCAAGAAGATTGTGGAGGAAGCTTTGCTTATCAATTATTCTTTGAGTTTCGTTGACATTGACCTGTTCTCACTTCTGAATTTTGAGTCGTGTCTAATAAAAATCTTAGCTTATAAACTCTGTATTCTTCTGAA
AT5G07620	0.335294	170	10*tobacco	in_silico	32	-0.588229	-1.72374	GAGAGAGGAAAGGATGTGATGAGTTATGTTTTTTTGGTCAATAAGATTGTGGAGGAAGCTTTGCTTATCAATAATACTTTGAGTTTCGTTGACATTGTACTGTTCTCACTTCTGTATTTTGAGTCGTGTCTAATAAAAATCTTAGCTTATAAACTCTGTATTCGTCTGAA
AT5G07620	0.358824	170	3*maize	in_silico	46	-4.31618	-1.90985	TAGAGAGGTAAGGATGTGATGAGTTATGTTTGTTTGGTCAAGAAGATTGTGGAGGAAGCTTTGCTTATCAATTATCCTTTGAGTTTCGTTGACATTGACCTGTTCTCACTTCTGAATGTTGAGTCGTGTCTAATACAAATCTTAGCTTATAAACTCTGTATTCTTCTGAA
AT5G07620	0.358824	170	10*maize	in_silico	32	-0.365555	-0.850828	GAGAGAGGGAAGGATGTGATGAGTTATGTTTGTTTGGTCAATAAGATTGTGGAGGAAGCTTTGCTTATCAATAAACCTTTGAGTTTCGTTGACATTGTCCTGTTCTCACTTCTGAATGTTGAGTCGTGTCTAATAAAAATCTTAGCTTATAAACTCTGTATTCTTCTGAA
AT5G07620	0.347059	170	3*both	in_silico	38	-1.52054	-1.96744	GAGAGAGGGAAGGATGTGATGAGTTATGTTTTTTTGGTCAAGAAGATTGTGGAGGAAGCTTTGCTTATCAATTATTCTTTGAGTTTCGTTGACATTGACCTGTTCTCACTTCTGAATTTTGAGTCGTGTCTAATAAAAATCTTAGCTTATAAACTCTGTATTCTTCTGAA
AT5G07620	0.341176	170	10*both	in_silico	37	-0.500182	-1.66706	GAGAGAGGGAAGGATGTGATGAGTTATGTTTTTTTGGTCAATAAGATTGTGGAGGAAGCTTTGCTTATCAATAATACTTTGAGTTTCGTTGACATTGTACTGTTCTCACTTCTGTATTTTGAGTCGTGTCTAATAAAAATCTTAGCTTATAAACTCTGTATTCGTCTGAA
AT5G07620	0.341176	170	0*start	in_silico	48	-4.85048	-2.46187	TAGAGAGGTAAGGATGTGATGAGTTATGTTTTTTTGGTCAAGAAGATTGTGGAGGAAGCTTTGCTTATCAATTATTCTTTGAGTTTCGTTGACATTGACCTGTTCTCACTTCTGAATTTTGAGTCGTGTCTAATACAAATCTTAGCTTATAAACTCTGTATTCTTCTGAA
AT5G07980	0.370588	170	3*tobacco	in_silico	21	-0.908886	-1.25104	GTCGGAACCCTGAGATCAGTGAAGGCCTCCATTTGTTGAAAAGCCGGAGATTTTCCTCTAAATATGTAGCATTATCGTATGCATCACCATAACATTGTATGTTAAACCCATCTGTAAACAGTACTTTAATAAATAAAAGTTGTTTAGTACAAAAACCCTGATGGCCTGAT
AT5G07980	0.358824	170	10*tobacco	in_silico	16	0.037169	-0.220847	GTCGGAACCCTGAGATCAGTGAAGGCCTCCATTTGTTGAAAAGCCGGAGATGTTCCTCTAAATATGTATCATTATCGTATGAATCACAATAAAATTGTATGTTGAACCCATCTGTAATCAGTACTTTAATAAATAAAAGTTGTTTAGTACAAAAACCCTGATGGCCTGAT
AT5G07980	0.376471	170	3*maize	in_silico	25	-1.69489	-0.966271	GTCGGAACCCTGAGATCAGTGAAGGCCTCCATTTGTTGAAAAGCCGGAGATGTTCCTCTAAATATGTAGCATTATCGTATGCATCACCATAACATTGTAAGTTAAACCCATCTGTAAACAGTACTTTAATAAATAAAAGTTGTTTAGTACAAAAACCCTGATGGCCTGAT
AT5G07980	0.364706	170	10*maize	in_silico	32	-0.84938	-0.326072	GTCGGAACCCTGAGATCAGTGAAGGCCTCCATTTGTTGTAAAGCCGGAGATGTTCCTCTAAATAAGAAGCATTATCGTATGTATCACAATAAAATTGTAAGTGAAACCCATCTGTAAACAGTACTTTAATAAATAAAAGTTGTTTAGTACAAAAACCCTGATGGCCTGAT
AT5G07980	0.364706	170	3*both	in_silico	13	-1.12267	-1.6126	GTCGGAACCCTGAGATCAGTGAAGGCCTCCATTTGTTGAAAAGCCGGAGATTTTCCTCTAAATATGTAGCATTATCGTATGTATCACCATAACATTGTAAGTTAAACCCATCTGTAAACAGTACTTTAATAAATAAAAGTTGTTTAGTACAAAAACCCTGATGGCCTGAT
AT5G07980	0.352941	170	10*both	in_silico	26	-0.289546	-0.353177	GTCGGAACCCTGAGATCAGTGAAGGCCTCCATTTGTTGAAAAGCCGGAGATGTTCCTCTAAATATGTATCATTATCTTATGTATCACAATAAAATTGTATGTGAAACCCATCTGTAAACAGTACTTTAATAAATAAAAGTTGTTTAGTACAAAAACCCTGATGGCCTGAT
AT5G07980	0.382353	170	0*start	in_silico	19	-2.69447	-2.03009	GTCGGAACCCTGAGATCAGTGAAGGCCTCCATTTGTTGAAAAGCCGGAGATTTTCCTCTAAATATGTAGCATTATCGTATGCATCACCATAACATTGTAAGTTAAACCCATCTGTAAACAGTACTTTAGTAAAGAAAAGTTGTTTAGTACAAAAACCCTGATGGCCTGAT
AT5G12350	0.4	170	3*tobacco	in_silico	41	-3.42173	-1.79482	ATTTGGGTGGTGGAAACCGTAGAGTTTGTAGTTCATTTGATATAAAAATGTATTCCTTATTGCCAAAAGCTTTAGAATCTACAATAGTACTGGACGTCCAAAATATTGCTTGTGGTGGACAGCACGCTGTCCTCGTGACAAAACAAGGGGAAAGTTTTTCTTGGGGAGAG
AT5G12350	0.376471	170	10*tobacco	in_silico	24	-1.3119	-0.920412	ATTTGGGTGGTGGAAACCGTAGAGTTTGTAGTTCATTTGAAATAAAAATGTATTCCTTATTGCCAAAAGCTTTAGAATGTACAATTGTACTGGACGTCCAAAATATTGCTTGTAATGGACAGCACGCTGTCCTCGTGACAAAATAAGGGGAAAGTTTTTCTTGGGTAGAG
AT5G12350	0.405882	170	3*maize	in_silico	20	-5.0734	-1.50484	ATTTGGGTGGTGGAAACCGTAGAGTTGGTAGTTCATTTGAAATAAAAATGGATTCCTTATTGCCAAAAGCTTTAGAATCTACAATAGTACTGGACGTCCAAAATATTGCTTGTGGTGGACAGCACGCTGTCCTCGTGACAAAATAAGGGGAAAGTTTTTCTTGGGGAGAG
AT5G12350	0.388235	170	10*maize	in_silico	27	-2.63087	-0.61599	ATTTGGGTGGTGTAAACCGTAGAGTTGGTGGTTCATTTGAAATAAAAATGTATTCCTTATTGCCAAAAGCTTTAGAATCTACAATAAAACTGGACGTCCAAAATAATGCTTGTGGTGGACAGCACGCTGTACTCGTGACAAAATAAGGGGAAAGTTTTTCTTGGGGAGAG
AT5G12350	0.405882	170	3*both	in_silico	23	-3.41431	-1.48916	ATTTGGGTGGTGGAAACCGTAGAGTTGGTAGTTCATTTGAAATAAAAATGTATTCCTTATTGCCAAAAGCTTTAGAATCTACAATAGTACTGGACGTCCAAAATATTGCTTGTGGTGGACAGCACGCTGTCCTCGTGACAAAACAAGGGGAAAGTTTTTCTTGGGGAGAG
AT5G12350	0.376471	170	10*both	in_silico	26	-0.913061	-0.823913	ATTTGGGTGGTGGAAACCGTAGAGTTGGTAGTTCATTTGTAATAAAAATGTATTCCTTATTGCCAAAAGCTTTATAATCTACAATTGTACTGGACGTCCAAAATATTGCTTGTAATGGACAGCACGCTGTCCTCGTGACAAAATAAGGGGAAAGTTTTTCTTGGGTAGAG
AT5G12350	0.411765	170	0*start	in_silico	27	-5.82566	-2.4889	TTTTGGGTGGTGGAAACCGTAGAGTTGGTAGTTCATTTGATATAAAAATGGATTCCTTATTGCCAAAAGCTTTAGAATCTACAATAGTACTGGACGTCCAAAATATTGCTTGTGGTGGACAGCACGCTGTCCTCGTGACAAAACAAGGGGAAAGTTTTTCTTGGGGAGAG
AT5G14930	0.305882	170	10*tobacco	in_silico	17	-0.678497	-0.47234	AAGCTCTTGGTAGGAGTATTAGCTTCAGTGTTGCTACAGTTACATAGAGGCTTCTGATCTTGTAGCCTATATGTATCAAATAAAAGCAATAAATTTCGAGATGTGTAAGCCTATATATTCGAATAAACGATATCCAAATATTTTTTTATGGATTGAATGTATTAAAGTAA
AT5G14930	0.323529	170	10*maize	in_silico	22	-1.05134	-0.262423	AAGCTCTTGGTAGTAGTATCAGCTTCAGTGTTGCTACAGTTACATAGAGGCTTCTGATCTTGCAGCCTGTATGTGGAAAATAAAAGCAATAAATTTACAGATGTGTAAGCCTATATATTCGAATAAACCATATCCAAATGTTTTTTTATGGATTGAATGTAATAAAGTAA
AT5G14930	0.323529	170	10*both	in_silico	23	-0.949449	-0.247972	AAGCTCTTGGGAGGAGTATTAGCTTCAGTGTTGCTACAGTTACATAGAGGCTTCTGATCTTGCAGCCTATATGTTGAAAATAAAAGCAATAAATTTCGAGATGTGTAAGCCTATATATTCGAATAAACCATATCCAAATGTTTTTTTATGGATTGAATGTAATAAAGTAA
AT5G14930	0.311765	170	0*start	in_silico	24	-2.17851	-1.83686	AAGCTCTTGGTAGTAGTATTAGCTTCAGTGTTGCTACAGTTACATAGAGGCTTCTGATCTTGCAGCCTATATGTAGAAAAGAAAAGCAAGAAATTTAGAGATGTTTAAGCCTATATATTCGAACAAACCATATCCAAATATTTTTTTATGGATTGAATGTATTAAAGTAA
AT5G14930	0.305882	170	3*tobacco+3*maize+3*both	in_silico	26	-1.25895	-0.836896	AAGCTCTTGGTAGTAGTATTAGCTTCAGTGTTGCTACAGTTACATAGAGGCTTCTGATCTTGCAGCCTATATGTAGAAAAGAAAAGCAATAAATTTAGAGATGTGTAAGCCTATATATTCGAATAAACCATATCCAAATATTTTTTTATGGATTGAATGTATTAAAGTAA
AT5G15060	0.276471	170	3*tobacco	in_silico	28	-4.68981	-2.37666	CTTACTCTCTCTTTTTTTTTTCGTCGTACTTACTCTCTTGTAAAAATTCTTTTACTACTCTACATTCTCTTGTAAGCTTTTCTCCCATTTTCAATATGTAGATAACAAAAAAAAAAATTACTATACGAAAAGTAAAATACAGTTTAGACTTTCTGGATTCGTTTTAGCAT
AT5G15060	0.288235	170	10*tobacco	in_silico	11	-1.49907	-1.54189	CTTAGGCTCTCTTTTTTTTTTCGTTGTACTTACTCTCTTGTAATAAATCTTGTACTACTCTACATTCTCTTGTAAGCTTTTCTCCCATTTTCAATATGTAGATGACAAAAAAAAAAATTACTATACGAAAAGTAAAATACAGTTTAGACTTTCTGGATTCGTTTTAGCAT
AT5G15060	0.282353	170	3*maize	in_silico	11	-4.95065	-1.96937	CTTACTCTCTCTTTTTTTTTTCGTCGTACTTACTCTCTCGTAAAAATTCTTGTACTACTCTACATTCTCTTGTAAGCTTTTCTCCCATTTTCAATATGTAGATAACAAAAAAAAAAATTACTATACGAAATGTAAAATACAGTTTAGACTTTCTGGATTCGTTTTAACAT
AT5G15060	0.3	170	10*maize	in_silico	1	NA	NA	CTTAGTCTCTCTTTTTTTTTTCGTCGTACTTACTCTCTCGTAAAAACTCTTGTACTACTCTACATTGTATTGTAAGCTTTTCTCCCATTTTCAATATGTAGATGACAAAAAAAAAAATTACTGTACGAAATGTAAAATACAGTTTAGACTTTCTGGATTCGTTGTAACAT
AT5G15060	0.288235	170	3*both	in_silico	8	-4.89788	-1.84119	CTTACTCTCTCTTTTTTTTTTCGTCGTACTTACTCTCTCGTAAAAATTCTTGTACTACTCTACATTCTCTTGTAAGCTTTTCTCCCATTTTCAATATGTAGATAACAAAAAAAAAAATTACTATACGAAAAGTAAAATACAGTTTAGACTTTCTGGATTCGTTGTAACAT
AT5G15060	0.288235	170	10*both	in_silico	11	-1.71082	-1.50608	CTTAGGCTCTCTTTTTTTTTTCGTTGTACTTACTCTCTTGTAATAATTCTTGTACTACTCTACATTCTCTTGTAAGCTTTTCTCCCATTTTCAATATGTAGATGACAAAAAAAAAAATTACTATACGAAATGTAAAATACAGTTTAGACTTTCTGGATTCGTTGTAACAT
AT5G15060	0.282353	170	0*start	in_silico	5	-5.31057	-2.87161	CTTACTCTCTCTTTTTTTTTTCGTCGTACTTACTCTCTCGTAAAAATTCTTTTACTACTCTACATTCTCTTGTAGGCTTTTCTCCCATTTTCAATATGTAGATAACAAAAAAAAAAATTACTATACGAAAAGTAAAATACAGTTTAGACTTTCTGGATTCGTTTTAACAT
AT5G15650_2	0.3	170	low	low	38	-4.90011	-3.03725	TTTTAGCTCAAATTATCGTTACTTTTAAATTTCTGATTTTACGAACCTTTCTTGCTTTTTTTACACATTTGAGTAGTTTTCATCATCAGTACTTTCTCATTGTCCGGTTATGGTTTTTGCATTTGGTTTAAATATCACCGGTTTATTTATAAACAGTGGTGGATTAGTAG
AT5G15980_2	0.347059	170	3*tobacco	in_silico	29	-3.1725	-1.70574	ATTGGGTTCTGGGCATTTGATTCAAATAATTTGGCCAGAATATTTCCTGCTGTTCCCTTTTGTTTACATGTATCACTCACCAGTCACCAGTTAACTTTCTTCATCAACCTGGTGTACTGGCAAAATAATTTTAAGGTACTATGTTTTTTTATATTCCACTTGCTTATCAT
AT5G15980_2	0.352941	170	10*tobacco	in_silico	28	-0.428913	-0.907341	AGTGGGTTCTGGGCATTTGATTCAAATAATTTGGCCAGAATATTTCCTGTTGTTCCCTTTTGTTTACATGTATCAGTCACCAGTCACCAGTGTACTTTCTTCATCAACCTGTTGTACTGGCAAAATAATTTTAAGGTACTATGTTTTTTTATATTCCACTTGCGTATCAT
AT5G15980_2	0.347059	170	3*maize	in_silico	30	-3.29021	-1.79545	ATTGGTTTCTGGGCATTTGATTCAAATAAGTTGGCCAGAATATTTCCTGCTGTTCCCTTTTGTTTACATGTATCACTCACCAGTCACCAGTTAACTTTCTTCATCAACCTGGTGTACTGGCAAAATAATTTTAAGGTACTATGTTTTTTTATATTCCACTTGCTTATCAT
AT5G15980_2	0.347059	170	10*maize	in_silico	35	-0.684168	-0.475756	ATAGGTTTCTGGGCATGTGATTCAAATAAGTTGGCCAGAATAAATCCTGCTGTACCCTTTTGTTTACATGTATCAGTCACCAGTCACCAGTTAACTTTCTTCATCAACCTGTTGTACTGGCAAAATAATTTTAAGGTACTATGTTTTTTTATATTCCACTTGCTTATCAT
AT5G15980_2	0.347059	170	3*both	in_silico	32	-2.87989	-1.56322	ATTGGTGTCTGGGCATTTGATTCAAATAATTTGGCCAGAATATTTCCTGCTGTTCCCTTTTGTTTACATGTATCACTCACCAGTCACCAGTTAACTTTCTTCATCAACCTGGTGTACTGGCAAAATAATTTTAAGGTACTATGTTTTTTTATATTCCACTTGCTTATCAT
AT5G15980_2	0.352941	170	10*both	in_silico	28	-0.465274	-1.00871	AGTGGTGTCTGGGCATTTGATTCAAATAATTTGGCCAGAATATTTCCTGTTGTACCCTTTTGTTTACATGTATCAGTCACCAGTCACCAGTGAACTTTCTTCATCAACCTGTTGTACTGGCAAAATAATTTTAAGGTACTATGTTTTTTTATATTCCACTTGCGTATCAT
AT5G15980_2	0.347059	170	0*start	in_silico	35	-4.47379	-2.31695	TTTGGTTTCTGGGCATTTGATTCAAATAATTTGGCCAGAATATTTCCTGCTGTTCCCTTTTGTTTACATGTATCACTCACCAGTCACCAGTTAACTTTCTTCATCAACCTGGTGCACTGGCAAAATAATTTTAAGGTACTATGTTTTTTTATATTCCACTTGCTTATCAT
AT5G17590	0.541176	170	low	low	1	-5.39924	-2.69238	GCAAGAGCGTTACCAGTTTCGATCCGGAGAAAGGCGATCCTAACAAGGCTCCGGAAACCGTCACGACAACTTCGGATCCGGCGCCGAGGAATTCACCGAGGGAAGGTGAGAAGCACGTGCAATTCGGGAATGTGGTGGTTCTTGGGGATGAAGAAGGTGGAAAAGAGGAA
AT5G18720	0.4	170	mid	mid	35	-3.75825	-2.22979	GTGTAACCATAGAGATGTACGGAGAGCTAGTGGATCTTATAAGTGTTGATTCTAGAGCATTACCTTCACACCTAATTGCTTCAGACCATTGAGCGAAGATGGTGAGGGAAGCCAGTGATTCCTTTTTGTTAGATTATTGGGGCATTTGGTGAAAAAGGGTTTTGTTTTTT
AT5G19480	0.311765	170	mid	mid	30	-4.27347	-1.9018	CTATGAAGTTTATCTATTCTCGTGACTATTTAAACAGAAAGGTTTCATACATTCGAAATCATTTACTCTGAAATTTATCGAATCTGAAGGCATGTGACTTTTTGGGTGTATTCGACTCTATGGAAATACCAAAAACAAAATTTAGATCTTTCAGGAAAGTGTTTTATCTC
AT5G20820	0.311765	170	3*tobacco	in_silico	31	-1.11183	-0.904421	GCACGCCCCGAGTCGGTCTACGAACTTGTCGAGTTCTACGCTTGTTAACTCTTTATGATTAATTTAGGTTCAAAATGTATTTATGAATAAATGTTACATGTTTGTATATTCTACACTTTGTATACTTTACACTTTACATAGTATTTCGTGAAATAATCTATTTTCTGTTA
AT5G20820	0.329412	170	10*tobacco	in_silico	39	-0.0956118	-0.110941	GCACGCCCCGAGTCGGTCTACGAACTTGTCGAGTTCTACGCTTGTAAACTCTTTATGAATAATTTGGGTTCAAAATGTATTTATGAATAAATGTTACATGTTTGTATGTTCTACACTTTGTAAACTTTACACTTTACATTGTATTTCGTGAAATAATCTAGTTTCTGTTA
AT5G20820	0.329412	170	10*maize	in_silico	30	-0.047737	-0.1848	GCACGCCCCGAGTCGGTCTACGAACTTGTCGAGTTCTACGCTTGTAAACTCTTTATGAATAATGTGGGTTCAAAATGTATTTATGAATAAATGTTACATGTTTGTATGTTCTACACTTTGTAAACTTTACACTTTACATTGTATTTCGTGAAATAATCTATTTTCTGTTA
AT5G20820	0.323529	170	10*both	in_silico	26	-0.0197941	0.0104793	GCACGCCCCGAGTCGGTCTACGAACTTGTCGAGTTCTACGCTTGTAAACTCTTTATGAATAATTTGGGTTCAAAATGTATTTATGAATAAATGTTACATGTTTGTATGTTCTACACTTTGTAAACTTTACACTTTACATTGTATTTCGTGAAATAAACTATTTTCTGTTA
AT5G20820	0.3	170	0*start	in_silico	34	-3.2089	-1.81956	TCACGCCCCGAGTCGGTCTACGAACTTGTCGAGTTCTACGCTTGTTAACTCTTTATGATTAATTTAGGTTCAAAATATATTTATGATTAAATGTTACATGTTTGTATATTCTACACTTTGTATACTTTACACTTTACATAGTATTTCGTGAAATAATCTATTTTCTGTTA
AT5G20820	0.305882	170	3*maize+3*both	in_silico	26	-0.665538	-0.654463	GCACGCCCCGAGTCGGTCTACGAACTTGTCGAGTTCTACGCTTGTTAACTCTTTATGAATAATTTAGGTTCAAAATATATTTATGAATAAATGTTACATGTTTGTATATTCTACACTTTGTATACTTTACACTTTACATAGTATTTCGTGAAATAATCTATTTTCTGTTA
AT5G21120	0.282353	170	3*tobacco	in_silico	28	-4.62522	-2.6865	ATCAGAGTTTTCTTTTTATGTTTTCTAGTCTTTATAGCTTTGTCTCTTGCTTATTCTCTCATTAAACACAGTTTTTGATCTCTCCATTTCATAGCCCATGTAGCAATGGAGAAGATTATGTTTCATAATAAGTTAATAACCAAATTCAAAGTAATTCATTATGTAATTTG
AT5G21120	0.294118	170	10*tobacco	in_silico	35	-1.27775	-0.932971	ATCAGAGTGTTCGTTGTATGTTTTCTAGTCTTTATAGCTTTGTATCTTGCTTATTCTCTCAATAAACACAGTTTGTGATCTCTCCATTTCATAGCCCATGTATCAATGGAGAAGATTATGTTTCATAATAAGTTAATAACCAAATTCAAAGTAATTCATTATGTAATTTG
AT5G21120	0.294118	170	3*maize	in_silico	18	-4.62565	-2.2903	TTCAGAGTTTTCTTTTTATGTTTTCTAGTCTTTATAGCTTTGTCTCTTGCTTATTCTCTCAATAAACACAGTTTGTAATCTCTCCATTTCATAGCCCATGTAGCAATGGAGAAGATTAGGTTTCATAATAAGTTAATAACCAAATTCAAAGTAATTCATTATGTGATTTG
AT5G21120	0.288235	170	3*both	in_silico	33	-4.22566	-2.42468	ATCAGAGTTTTCTTTTTATGTTTTCTAGTCTTTATAGCTTTGTCTCTTGCTTATTCTCTCAATAAACACAGTTTTTGATCTCTCCATTTCATAGCCCATGTAGCAATGGAGAAGATTATGTTTCATAATAAGTTAATAACCAAATTCAAAGTAATTCATTATGTGATTTG
AT5G21120	0.294118	170	0*start	in_silico	24	-5.0733	-2.94636	TTCAGAGTTTTCTTTTTATGTTTTCTAGTCTTTATAGCTTTGTCTCTTGCTTATTCTCTCATTAAACACAGTTTTTGATCTCTCCATTTCATAGCCCATGTAGCAATGGAGAAGATTAGGTTTCATAATAAGTTAATAACCAAATTCAAAGTAATTCATTATGTGATTTG
AT5G21120	0.294118	170	10*maize+10*both	in_silico	28	-1.27268	-0.938572	ATCAGAGTGTTCGTTGTATGTTTTCTAGTCTTTATAGCTTTGTATCTTGCTTATTCTCTCAATAAACACAGTTTGTAATCTCTCCATTTCATAGCCCATGTATCAATGGAGAAGATTATGTTTCATAATAAGTTAATAACCAAATTCAAAGTAATTCATTATGTGATTTG
AT5G22470	0.270588	170	3*maize	in_silico	1	NA	NA	ATATATATCGTGTAATCATTCTCTCTTAATTTAGAATAAAGAGAGAGGCATTCAATCCATACTTAATGAAAATCTAAGACGGTTGTAAGTTTGATGGTATTAAGACAATGATAGTATAACCATAAAAAAAAAAAAAAAACTTTTGTTTGTCCTCTACGATTTTTCGTCAA
AT5G22470	0.270588	170	10*maize	in_silico	26	-0.457407	-0.0299519	ATATATATCGTGTAATCATTGTCTCTTAATTTAGAATAAAGAGAGAGGCATTCAATCCATACTTAATGAAAATGTAAGACGGTTGTAAGTTTGATGGTATTAAGACAATGATTGTATTACCATAAATAAATAAATAAAACTTTTGTTTGTCCTCTACGATTTTTCGTCAA
AT5G22470	0.270588	170	0*start	in_silico	2	NA	NA	ATATATATCGTCTAATCATTCTCTCTTAATTTAGAAAAAAGAGAGAGGCATTCAATCCATACTTAATGAAAATCTAAGACGGTTGAAAGTTTGATGGTATTAAGACAATGATAGTATAACCATAAAAAAAAAAAAAAAACTTTTGTTTGTCCTCTACGATTTTTCGTCAA
AT5G22470	0.276471	170	3*tobacco+3*both	in_silico	2	NA	-1.10117	ATAGATATCGTGTAATCATTCTCTCTTAATTTAGAAAAAAGAGAGAGGCATTCAATCCATACTTAATGAAAATCTAAGACGGTTGTAAGTTTGATGGTATTAAGACAATGATAGTATAACCATAAAAAAAAAAAAAAAACTTTTGTTTGTCCTCTACGATTTTTCGTCAA
AT5G22470	0.276471	170	10*tobacco+10*both	in_silico	19	-0.312619	-0.0347887	ATAGATATCGTGTAATCATTGTCTCTTAATTTAGAATAAAGAGAGAGGCATTCAATCCATACTTAATGAAAATGTAAGACGGTTGTAAGTTTGATGGTATTAAGACAATGATTGTATTACCATAAATAAATAAAAAAAACTTTTGTTTGTCCTCTACGATTTTTCGTCAA
AT5G23680	0.523529	170	low	low	14	-5.59777	-2.80655	AGTTGGCGGGTTAAGAAATGGGTCAAATCATCCGGTGGAGAGTCCGCGGCGACGACGACGACGAATACAGCTTCGGCGAAGCGAGTTAGGTCGAATTGGGCGACGAGAAACGATGGTGTAGAGCAAGGAGATGAGAAATTCAGTGGAGAGGAAGAAGAAGAGGAAGAGGA
AT5G23940	0.282353	170	high	high	48	-0.115773	-0.0890836	GTGGTTGATAATAAGCGTGTGTGGGTTATTTGTATGATTATGTAGTGTGTTTGGTTTGGAATTGTAATATTTGGACCATGGTTTTTTAGTACTTATGTTGTTTAAAGTTTCATGTACTGTTGTCAATAAAAAAGAAAAATTAGTTAATGCAATTGTTATCAAATCTGTTT
AT5G25120	0.341176	170	3*tobacco	in_silico	39	-1.70375	-1.83883	GAAGAAAGTTCCACTTCAGCTTATCCCGGTCCTTACCCAATGGAGTTGATTTTATATTTTCATAGTTCTAAATGTAACCCTTAAGAAGTATCCTAAAGTTCTTATCCTTATCACTAGATGAGTATCCACGCTATGTTGCGTTTGTTTGTAATATTCGTTTTTCTAGATTT
AT5G25120	0.335294	170	10*tobacco	in_silico	25	-0.317626	-0.596622	GAAGAAAGGTCCACTTCAGCTTATCCCGGTCCTTACCCAATGGAGTTGATTTTATATTTTCAAAGTTCTAAATGTAACCCTTAAGATGTATCCTAAAGTTCTTATCCTTATCAATGAATAAGTATCCACGCTATGTTGCGTTTGTTTGTAATATTCGTTTTTCTAGATTT
AT5G25120	0.335294	170	3*maize	in_silico	46	-1.303	-1.57631	GAAGAAAGTTCCACTTCAGCTTATCCCGGTCCTTACCCAATGGAGTTGATTTTATATTTTCATAGTTCTAAATGTAACCCTTAAGAAGTATCCTAAAGTTCTTATCCTTATCACTAGATGTGTATCCACGCTATGTTGCGTTTGTTTGTAATATTCGTTTTTCTAAATTT
AT5G25120	0.352941	170	10*maize	in_silico	36	-0.553863	-1.83919	GAAGAAAGTTCCACTTCAGCTTATCCCGGTCCTTACCCAATGGAGTTGATGTTGTATTTTCATGGTTCTAAATGTAACCCTTAATAAGTATCCTAAAGTTGTAATCCTTATCACTAGATGTGTATCCACGCTATGTTGCGTTTGTTTGTAATATTCGTGTTTCTAAATTT
AT5G25120	0.341176	170	3*both	in_silico	39	-1.45551	-1.58819	GAAGAAAGGTCCACTTCAGCTTATCCCGGTCCTTACCCAATGGAGTTGATTTTATATTTTCATAGTTCTAAATGTAACCCTTAAGAAGTATCCTAAAGTTCTTATCCTTATCACTAGATGAGTATCCACGCTATGTTGCGTTTGTTTGTAATATTCGTTTTTCTAAATTT
AT5G25120	0.335294	170	10*both	in_silico	35	-0.137853	-0.324072	GAAGAAAGGTCCACTTCAGCTTATCCCGGTCCTTACCCAATGGAGTTGATTTTATATTTTCAAAGTTCTAAATGTAACCCTTAAGATGTATCCTAAAGTTCTTATCCTTATTACAAGATGTGTATCCACGCTATGTTGCGTTTGTTTGTAATATTCGTTTTTCTAAATAA
AT5G25120	0.323529	170	0*start	in_silico	29	-4.36564	-2.56549	TAAGAAAGTTCCACTTCAGCTTATCCCGGTCCTTACCCAATGGAGTTGATTTTATATTTTCATAGTTCTAAATGTAACCCTTAAGAAGTATCCTAAAGTTCTTATCCTTATCACTAGATGAGTATCCACGCTATGTTGCGTTTGTTTTTAATATTCGTTTTTCTAAATTT
AT5G25590	0.494118	170	low	low	30	-5.38295	-2.99873	CCTCAGCCACCTCCTCCACCGCCTATTGAGAATCTTCCTCCTCCGCCTCCTCCTTTGCCTAAATTCTCTCCTTCTCCGATTAAACGTGCGATTAGTTTGCCTTCTATGGCGGTTAGAGGTCGAAAGGTTCAGACTTTAGATGGTATGGCGATTGAGGAAGAGGAAGAAGA
AT5G27330	0.364706	170	3*tobacco	in_silico	27	-1.52697	-1.87457	GATGCTGCTTCTCTCAAGTGATCACCTGAAGCTGAAGATGGGACTACCCTTTAACTCATTCGAGTTCTCAATTTTCGCTGTTTAACTTATAAACCATTTATGTAATTGCTTATGAGCTTTTTACTCATAACTCCTCTATGTAGTTGGTTCAATAACTATCATGTGAACCT
AT5G27330	0.352941	170	10*tobacco	in_silico	38	-0.726504	-0.987776	GATGCTGCTTCTCTCAAGTGATCACCTGAAGCTGAAGATGGGACTACCCTTTAACTCATTCGAGTTCTCAATTGTCGCTGTTTAACTAATAAACCATTTATGTAATTGCTTATGAGCTTTGTACTCATAAATCCTCTATGTAATTGGTTCAATAAATATCATGTAAACCT
AT5G27330	0.376471	170	3*maize	in_silico	25	-3.20787	-1.98769	GATGCTGCTTCTCTCAAGTGATCACCTGAAGCTGAAGATGGTACTACCCTGTAACTCATTCGAGTTCTCAATGTTCGCTGTTTAACTTATAAACCATTTATGTAGTTGCTTATGAGCTTTTTACTCATAACTCCTCTATGTAGTTGGTTCAATAACTATCATGTGAACCT
AT5G27330	0.364706	170	10*maize	in_silico	25	-0.722015	-0.477989	GATGCTGCTTCTCTCAAGTGATCACCTGAAGCTGAAGATGGTACTACCCTGTAACTCATTCGAGTTCTCAATGTACGCTGTTTAAATAATAAACCATTTATGTACTTGCTTATGAGCTTTGTACTCATAACTCCTCTATGTAATTGGTTCAATAAATATCATGTGAACCT
AT5G27330	0.376471	170	3*both	in_silico	38	-1.65754	-1.93859	GATGCTGCTTCTCTCAAGTGATCACCTGAAGCTGAAGATGGGACTACCCTTTAACTCATTCGAGTTCTCAATTTTCGCTGTTTAACTTATAAACCATTTATGTAGTTGCTTATGAGCTTTGTACTCATAACTCCTCTATGTAGTTGGTTCAATAACTATCATGTGAACCT
AT5G27330	0.364706	170	10*both	in_silico	38	-0.616224	-0.384444	GATGCTGCTTCTCTCAAGTGATCACCTGAAGCTGAAGATGGGACTACCCTGTAACTCATTCGAGTTCTCAATTGTCGCTGTTTAAATAATAAACCATTTATGTAATTGCTTATGAGCTTTGTACTCATAACTCCTCTATGTAATTGGTTCAATAAATATCATGTGAACCT
AT5G27330	0.358824	170	0*start	in_silico	36	-4.41472	-2.86679	TATGCTGCTTCTCTCAAGTGATCACCTGAAGCTGAAGATGGTACTACCCTTTAACTCATTCGAGTTCTCAATTTTCGCTGTTTAACTTATAAACCATTTATGTAGTTGCTTATGAGCTTTTTACTCATAACTCCTCTATGTAGTTGGTTCAATAACTATCATGTGAACCT
AT5G27450	0.229412	170	3*tobacco	in_silico	11	-0.793928	-1.23798	ATATAAATGATGTGTTGAATGTAAAATTGCTTTATTATTGTACCATGTGACAAATAATTGAATAAAGCAAAGATTGTTTAGTTTTTTTTTTTGTATTTTGAAATTGTTATGTTTCATGATGGGAAATATAAAATGACAAAGTTTTTACTTAGATTGTCACATTGATCACA
AT5G27450	0.252941	170	10*tobacco	in_silico	17	-0.202049	-0.339994	ATAGAAAGGATGTGTTGAATGTAAAATTGCTGTATTATTGTACCATGTGACAAATAATGGAATAAAGCAAAGATTGTTTAGTTTTTTTTTTTGTATTTTGAAATTGTAATGTTTCATGATGGGAAATAAAAAATGACAAAGTTTTTACTTAGATTGTCACATTGTTCACA
AT5G27450	0.247059	170	10*maize	in_silico	10	0.0302077	-0.328914	ATATAAATGATGTGTTGAATGTAAAAGTGCTGTATTATTGTACCATGTGACAAATAATGGAATAAAGCAAAGATTGTTTAGTTTTTTTTTTTGTATTTTGAAATTGTAATGTTTCATGATGGGAAATAAATAAAGACAAAGTTTTTACTTAGATTGTCACATTGATCACA
AT5G27450	0.247059	170	10*both	in_silico	21	-0.18775	-0.321127	ATAGAAATGATGTGTTGAATGTAAAATTGCTGTATTATTGTACCATGTGACAAATAATGGAATAAAGCAAAGATTGTTTAGTTTTTTTTTTTGTATTTTGAAATTGTAATGTTTCATGATGGGAAATAAATAAAGACAAAGTTTTTACTTAGATTGTCACATTGATCACA
AT5G27450	0.223529	170	0*start	in_silico	13	-3.02311	-2.07471	TTATAAATGATGTGTTGAATGTAAAATTGCTTTATTATTATACCATGTGACAAATAATTGAAAAAAGCAAAGATTGTTTAGTTTTTTTTTTTGTATTTTGAAATTGTTATGTTTCATGATGGGAAATATAAAATGACAAAGTTTTTACTTAGATTGTCACATTGATCACA
AT5G27450	0.229412	170	3*maize+3*both	in_silico	10	-0.762775	-0.960214	ATATAAATGATGTGTTGAATGTAAAATTGCTGTATTATTATACCATGTGACAAATAATTGAATAAAGCAAAGATTGTTTAGTTTTTTTTTTTGTATTTTGAAATTGTTATGTTTCATGATGGGAAATATAAAATGACAAAGTTTTTACTTAGATTGTCACATTGATCACA
AT5G28463	0.447059	170	low	low	73	-5.38062	-2.90492	TCTCTTTTTTCTTGCGTTTGGATTTAGCTTTAGAGGAACTAGTAGGGCTGATGGCTTTTGGTGTGGTGGTGATTGGTTTTATTTAGCTCTGCGCTGCTGACTTCGGGGAATGAACTTGGTATTGAGGGAGCTCGCACCTTTTGCATTTTTTGGTGTGTGAAGTTCCGGTT
AT5G35370	0.352941	170	10*tobacco	in_silico	20	-0.979445	-1.18391	GTGGTCTTTCAGAGCTGATGTATCATTGTAAACCGTTGCGTTTGTCAGATCTTTCAATGTAATAAATTCTTGAGGCTGCATATACAATGTAACCATGTTGGAACCCACCATTTGTTGTAACCAACCTTACTATTACAAACACAATTTAATCTGTCTTCCTCTATATATAG
AT5G35370	0.376471	170	3*maize	in_silico	19	-2.10079	-1.7067	GTGGTCTTTCAGAGCTGATGTATCATTCTAAACCGTTGCGTTTGTCAGATCTTTCACTGCCACAATGTCTTGAGGCTGCATATACAATAAAACCATGTTAGAACCCACCATTTGGTGTAACCAACCTTACTATTACAAACACAATTTAATCTGTCTTCCTCTATATATAG
AT5G35370	0.370588	170	10*maize	in_silico	32	-1.05448	-0.511265	GTGGTCTTTCAGAGCTGATGTATCAATGTAAACCGTTGCGTTTGTAAGATCTTTCACTGCCACAATGTATTGTGGCTGCATATACAATAAAACCATGTAAGAACCCACCATTTGGTGTAACCAACCTTACTATTACAAACACAATGTAATCTGTCTTCCTCTATATATAG
AT5G35370	0.364706	170	10*both	in_silico	27	-0.860144	-0.915723	GTGGTCTTTCAGAGCTGATGTATCATTGTAAACCGTTGCGTTTGTAATATCTTTCACTGCCACAATGTATTGAGGCTGCATATACAATGTAACCATGTAATAACCCACCATTTGGTGTAACCAACCTTACTATTACAAACACAATGTAATCTGTCTTCCTCTATATATAG
AT5G35370	0.364706	170	0*start	in_silico	14	-3.45024	-2.54072	GTGGTCTTTCAGAGCTGATGTATCATTCTAAACCGTTGCGTTTGTCAGATCTTTCACTGCCACAATTTCTTGAGGCTGCATATACAATATAACCATGTTAGAACCCACCATTTGGTTTAACCAACCTTACTATTACAAACACAATTTAATCTGTCTTCCTCTATATATAG
AT5G35370	0.376471	170	3*tobacco+3*both	in_silico	12	-2.00999	-1.84736	GTGGTCTTTCAGAGCTGATGTATCATTGTAAACCGTTGCGTTTGTCAGATCTTTCACTGCCACAATTTCTTGAGGCTGCATATACAATGTAACCATGTTAGAACCCACCATTTGGTGTAACCAACCTTACTATTACAAACACAATTTAATCTGTCTTCCTCTATATATAG
AT5G35450	0.294118	170	mid	mid	36	-4.13795	-2.62736	ATATGCTTTTTATTGATGTTTGTTTTCGGTGTGGATGCATGGAACGTGCTTGAGAACTCTTTCATAAAATTGAGAAACGAACCTTGTTTTTTTTGTAGTTCATTGTAAAAATTGGATATTTATGTTTATACGAATTTGTTTTGTTTTCTCGTTTGTGATTTAACACAGTT
AT5G39930	0.258824	170	mid	mid	23	-3.9946	-2.68828	TTTTCAACTTCTTTGAAGATGCTCCAGTTTATTCTCCTATATACTCTGTTTGTTGAATTGAAGATTTAACGAAAAATTTGGTTGTTTTGTTTTCTCTTTATAATAAGTACATGTACTTGATTTTGTTTTTAAAAAATCCACTGTATGTATAAAATCTATAAGTATCTCCA
AT5G41210	0.347059	170	high	high	24	-0.137883	-0.472645	TTTGGCAAAACCGGTTTCAGGGGTCAGTCACTGGTTCGTTGAAGAAAAGCCGATTATCTCCTATTCTCCATTGTAAGAAAAATAAGGAATGTAATAATCACTTGTTTTTTGAACTATATGTAATAATCACTTTATCAAAGGTTTTTACCGAACCCGAGCATTTTGAACAT
AT5G44330	0.352941	170	low	low	3	-5.54171	-2.54167	TAAGCAATACACGCAAAAGTTTAACAAATCCAGAACCGATATAGGGTTTCAATAACAAAAACGAACACACATGAACGAAACAATAAAAGAGATATTACGAAGAAAAAAATTCAGGATAAGGGGAAAGAAGAAAGTGAATGCTGCTTGCTTACACAGCTTACGAATCCGAG
AT5G45490	0.347059	170	high	high	22	-0.176548	-0.449514	CTGAGAAGTGGATAACTTGACTCAGCCTCTTGGCTCAAGATTGCTTATTATCAACCTTGCTTATGCTTCTTTTATTTCTTGTATGTGTTTCTTGTTTGATGTTGTCTGTTTGTTACACTGTTGTTATCAAATAAACCAGAATCTCTGAGTAATGTATCTTGACCTTTCAA
AT5G46760	0.288235	170	3*tobacco	in_silico	26	-0.449579	-0.144731	GATCATAAGCCTTAAGTGAGAAGGAAGTTGGAGACTAGAAGACCAGAGAGAGTTAGCGAAATAATAAAATCTTTGGTTGTACTTGTATGTATATATATGTATGGAATAAGAATAAGTGAGATCCTAAATTCTATTGAAGTTTTTTTATTCTATGATTGAATTTTTTTGTT
AT5G46760	0.3	170	10*tobacco	in_silico	32	-0.174938	0.13358	GGTCATAAGCCTTAAGTGAGAAGGAAGTTGGAGACTAGAAGACCAGAGAGAGTTAGCGAAATAATAAAATCTTTGGTTGTACTTGTATGTATCTATATGTATGGAATAAGAATAAGTGTGATCCTAAATTGTATTGAAGTTTTTTTATTCTATGAATGAATATTTTAGTT
AT5G46760	0.3	170	10*maize	in_silico	39	-0.00294201	0.00366216	GATCATAAGCCTTAAGTGAGAAGGAAGTTGGAGACTAGAAGACCAGAGAGAGTTAGCGAAATAATAAAATCTGTGGTTGTACTTGTATGTCTATATATGTATGGAATAAGAATAAGTGTGATCCTAAATTGTATTGAAGTTTTTTTATTCTATGAATAAATGTTTTTGTT
AT5G46760	0.305882	170	10*both	in_silico	19	-0.172328	0.0753499	GGTCATAAGCCTTAAGTGAGAAGGAAGTTGGAGACTAGAAGACCAGAGAGAGTTAGCGAAATAATAAAATCTTTGGTTGTACTTGTATGTCTATATATGTATGGAATAAGAATAAGTGTGATCCTAAATTGTATTGAAGTTTTTTTATTCTATGAATGAATGTTTTAGTT
AT5G46760	0.288235	170	0*start	in_silico	38	-2.19641	-1.16435	TATCATAAGCCTTAAGTGAGAAGGAAGTTGGAGACTAGAAGACCAGAGAGAGTTAGCGAAATAATAAAATCTTTGGTTGTACTTGTATGTATATATATGTATGGAGTAAGATTAAGTGAGATCCTAAATTCTATTGAAGTTTTTTTATTCTATGATTGAATTTTTTTGTT
AT5G46760	0.294118	170	3*maize+3*both	in_silico	29	-0.358511	0.0758848	GATCATAAGCCTTAAGTGAGAAGGAAGTTGGAGACTAGAAGACCAGAGAGAGTTAGCGAAATAATAAAATCTTTGGTTGTACTTGTATGTCTATATATGTATGGAATAAGATTAAGTGAGATCCTAAATTCTATTGAAGTTTTTTTATTCTATGATTGAATTTTTTTGTT
AT5G47830	0.335294	170	10*tobacco	in_silico	11	-0.870237	-0.457797	AGACTAGGCGTACTGGTGTAGCAATATGTAATAAAAGGATGCTATGTTGTTGGCCATTACATGAGAATCTGTGGCAAATTGCCTTCAATGTAATAAATTGTTGCTAAATGTTGTTGATCTTTGAATGTAATGGGAGATATACAACACTTCAAATTTGTCTTAACCTTTAA
AT5G47830	0.347059	170	3*maize	in_silico	33	-0.942324	-0.732414	ACACTATGCGTACTGGTGTAGCAATATGTAATAAAAGGATGCTATGTTGTTGGCCATTACATGAGAATCTGCGGCAAATTGCCTTCACTGTAATATTTTGTTGCTAAATGTTGTTGATCTTTGAATGTAATGGGAGATATACAACACTTCAAATTTGTCTTAACCTTTAC
AT5G47830	0.329412	170	10*maize	in_silico	25	-0.676607	0.0844782	ACACTATGTGTACTGGTGTAGCAATATGTAATAAAAGGATGCTATGTTGTTGGCCAATAAATAAGAATCTGCGGCAAATTGCCTTCACTGTAATAAGTTGTTGCTAAATGTTGTTGATCTTTGAATGTAATGGGAGATATACAACACTTCAAATTTGTCTTAACCTTTAA
AT5G47830	0.341176	170	10*both	in_silico	30	-0.76	-0.35431	ACACTAGGCGTACTGGTGTAGCAATATGTAATAAAAGGATGCTATGTTGTTGGCCATTACATGAGAATCTGTGGCAAATTGCCTTCAATGTAATAAAGTGTTGCTAAATGTTGTTGATCTTTGAATGTAATGGGAGATATACAACACTTCAAATTTGTCTTAACCTTTAA
AT5G47830	0.352941	170	0*start	in_silico	34	-1.69018	-1.66849	ACACTATGCGTACTGGTGTAGCAATATGTAATACAAGGATGCTATTTTGTTGGCCATTACATGAGAATCTGCGGCAAATTGCCTTCACTGTAATATTTTGTTGCTAAATGTTGTTGATCTTTGAATGGAATGGGAGATATACAACACTTCAAATTTGTCTTAACCTTTAC
AT5G47830	0.335294	170	3*tobacco+3*both	in_silico	35	-0.903498	-1.09385	ACACTATGCGTACTGGTGTAGCAATATGTAATAAAAGGATGCTATTTTGTTGGCCATTACATGAGAATCTGCGGCAAATTGCCTTCACTGTAATATTTTGTTGCTAAATGTTGTTGATCTTTGAATGTAATGGGAGATATACAACACTTCAAATTTGTCTTAACCTTTAA
AT5G48905;AT5G48920	0.335294	170	10*maize	in_silico	22	-0.58682	0.271041	GCCGTCCTAGTCACGTCAGTTCAACTGGAAGACATGCCATGGATATTTCAGATCCCAATAATCATTGTACTGAGCAAAAGTCCTAAATAAAAAGGCTCAAAATGTAATAAATCATATGTATTCACACCATCTAAATAATAAAAGCAATTTAAATATGGTACCAAATCTTG
AT5G48905;AT5G48920	0.335294	170	0*start	in_silico	14	-1.59469	-1.66586	GCCGTCCTAGTCACCTCAGTTCAACTGGAAGACATGCCATTGATATTTCAGATCCCAATCATCATTTTACTGAGCAAAAGTCCTAAATCAAAAGGCTCAAAATGTAAACAATCATATTTATTCACACCATCTAACTAATAAAAACAATTTAAATATGGTACCAAATCTTG
AT5G48905;AT5G48920	0.329412	170	3*tobacco+3*maize+3*both	in_silico	15	-0.357636	-0.513812	GCCGTCCTAGTCACCTCAGTTCAACTGGAAGACATGCCATTGATATTTCAGATCCCAATCATCATTTTACTGAGCAAAAGTCCTAAATAAAAAGGCTCAAAATGTAAACAATCATATGTATTCACACCATCTAAATAATAAAAACAATTTAAATATGGTACCAAATCTTG
AT5G48905;AT5G48920	0.317647	170	10*tobacco+10*both	in_silico	19	-0.537933	0.102789	GCCGTCCTAGTCACCTCAGTTCAACTGGAAGACATGCCATTGTAATTTCAGATCCCAATAATAATTGTACTGAGCAAAAGTCCTAAATAAAAAGGCTCAAAATGTAATAAATCATATGTATTCACACCATCTAAATAATAAAAACAATTTAAATATGGTACCAAATCTTG
AT5G49010	0.352941	170	mid	mid	42	-3.80434	-2.31545	TCGAATCTGGCCAAATTGACTTGATCTGAGCTCGCCTTTTTTTTCACTCAAATCTCTTCTCATAGAATAAGTTTCGGATGATGCTACCAGTATTCACTCTGTATGATCTTGTGTTACTTGAGTTGTATAGTGAGTTTGAGTTTCTGTTCTTGATATAAACTTAGTAGTTA
AT5G50810	0.341176	170	10*tobacco	in_silico	29	-0.164267	0.0508294	GGTGTCGCTTGGCAAGTGTTGAAATCCCTTGTATTACTCTAGTGATCTTGCAAGAGTATTCTCGAATAAGTGTATTAGGTGTTTCTTTATGGTTATGTGATTGAGATTGTAATTGATGGCTTGTAATAAATAAAGAGACAAGTGTTGAATAATGTGGTTTTAATAAGGAG
AT5G50810	0.335294	170	10*maize	in_silico	32	-0.0684451	-0.420677	GGTGTCTCTTGGCAAGTGTTGAAATCCCTTGTATTACTCTAGTGATCTTGCAAGTGTATTCTCGAATAAGTGTTTAAGGTGTTTCTTTATGGTTATGTGATTGAGATTGTAATTGATGGCTTGTAATAAATAAAGAGACAAGTGTTGAATAATGTGGTTTTAATAAGGAG
AT5G50810	0.335294	170	10*both	in_silico	24	-0.136439	-0.545994	GGTGTCTCTTGGCAAGTGTTGAAATCCCTTGTATTACTCTAGTGATCTTGCAAGTGTATTCTCGAATAAGTGTATTAGGTGTTTCTTTATGGTTATGTGATTGAGATTGTAATTGATGGCTTGTAATAAATAAAGAGACAAGTGTTGAATAATGTGGTTTTAATAAGGAG
AT5G50810	0.323529	170	0*start	in_silico	29	-4.5852	-1.85049	TGTTTCTCTTGGCAAGTGTTGAAATCCCTTTTATTACTCTAGTGATCTTGCAAGAGTATTCTCGGATAAGTGTTTTAGGTGTTTCTTTATGGTTATGTGATTGAGATTGTTATTGATGGCTAGTAATATATTAAGAGACAAGTGTTGAATAATGTGGTTTTAATAAGGAG
AT5G50810	0.335294	170	3*tobacco+3*maize+3*both	in_silico	43	-1.12617	-1.01959	GGTTTCTCTTGGCAAGTGTTGAAATCCCTTGTATTACTCTAGTGATCTTGCAAGAGTATTCTCGGATAAGTGTTTTAGGTGTTTCTTTATGGTTATGTGATTGAGATTGTAATTGATGGCTAGTAATATATTAAGAGACAAGTGTTGAATAATGTGGTTTTAATAAGGAG
AT5G52160	0.241176	170	mid	mid	2	-4.12835	-3.17555	CAAAGTTTGAGTTTTTTTTTTTTTTTTTTTTTTGGTTTTTGTTCTTCACTGCAAAACCAATGGGTTTCGAATAATAATGAATAACACCGAATTGAAATTATAAATGGTTTGAGTTATATTATCAATTTATAATTTGTATACATGCAAATATATCTTATATCACGCCTTTC
AT5G52440	0.358824	170	3*tobacco	in_silico	49	-1.53806	-2.2006	CCGCTCTATACTGGGAAGCTGCTGAGGGAATTTTTTTGATCTGCCAAAAAGGACGAAGCTATTAGCTCTCAGGACATTCTCGCAAAGCTGTATTTGCATCTTAATAATATGTCTGTGTATTTATGTTACATTAGATTCTTTCTTAATGGTAATTGAGTTTATTAGGTCAA
AT5G52440	0.352941	170	10*tobacco	in_silico	42	-0.299527	-1.04256	CCGCTCTATACTGGGAAGCTGCTGAGGGAATTTGTTTGATCTGCCAAAAAGGACGAAGCTATTAGCTCTCAGGACATTCTCGCAAAGCTGTATTTGTATCTTAATAAAATGTCTGTGTATTTATGTAACATTTGTTTCTTTCTTAATGGTAATTGAGTTTATTAAGTCAA
AT5G52440	0.370588	170	3*maize	in_silico	34	-2.19252	-1.59013	CCTCTCTATACTGGGAAGCTGCTGAGGGAATTTGTTTGATCTGCCAAAAAGGACGAAGCTATTAGCTCTCAGGACATTCTCGCAAAGCTGTATGTGCATCTTAATAATATGTCTGTGTATTTATGTTACATTAGATTCTGTCTTAATGGTAATTGAGTTTATTAGGTCAA
AT5G52440	0.358824	170	10*maize	in_silico	34	-0.774583	-0.470472	CGTCTGTATACTGGGAAGCTGCTGAGGGAATTTGTATGATCTGCCAAAAAGGACGAAGCTATTAGCTCTCAGGACATTCTCGCAAAGCTGTATGTGCATCTTAATAAAATGTCTGTGTATTTATGTTAAATAAGATTCTGTCTTAATGGTAATTGAGTTTATTATGTCAA
AT5G52440	0.358824	170	3*both	in_silico	32	-1.95448	-1.72889	CCTCTCTATACTGGGAAGCTGCTGAGGGAATTTGTTTGATCTGCCAAAAAGGACGAAGCTATTAGCTCTCAGGACATTCTCGCAAAGCTGTATGTGCATCTTAATAATATGTCTGTGTATTTATGTTACATTAGATTCTTTCTTAATGGTAATTGAGTTTATTAAGTCAA
AT5G52440	0.352941	170	10*both	in_silico	33	-0.43657	-0.903197	CCTCTGTATACTGGGAAGCTGCTGAGGGAATTTGTATGATCTGCCAAAAAGGACGAAGCTATTAGCTCTCAGGACATTCTCGCAAAGTTGTATGTGCATCTTAATAAAATGTCTGTGTATTTATGTAACATTTGTTTCTTTCTTAATGGTAATTGAGTTTATTAAGTCAA
AT5G52440	0.364706	170	0*start	in_silico	34	-3.15813	-2.59596	CCTCTCTATACTGGGAAGCTGCTGAGGGAATTTTTTTGATCTGCCAAAAAGGACGAAGCTATTAGCTCTCAGGACATTCTCGCAAAGCTGTATGTGCATCTTGATAATATGTCTGTGTATTTATGTTACATTAGATTCTTTCTTAATGGTAATTGAGTTTATTAGGTCAA
AT5G57340	0.282353	170	3*tobacco	in_silico	22	-0.58336	-0.282608	CAAAATATAAAGTGTAATAGAAAATAATAAGAGGCTTAAAGTTTACTAATGGGCTGTAATGTGGATATGAGGCTGCTAAAAGCCCATACATGGAGTCTCTTGTAATAAATCTCAATTAAGGTCTTAATTTAAATATATACTTTTTTCGCCAGTATTTTAATCATATACAT
AT5G57340	0.282353	170	10*tobacco	in_silico	28	-1.09737	0.214724	CAAGATATAAAGTGTAATAGAAAATAATAAGAGGCTTAAAGTGTAATAAAGGGCTGTAATGTGGATATGAGGCTGCTAAAAGCCCATATATGGAGTCTCTTGTAATAAATCTCAATAAAGGTCTTAATTTAAATAAATACTTTTTTCGCCAGTATTTTAATCATATACAT
AT5G57340	0.276471	170	3*maize	in_silico	32	-1.23056	-0.174803	CAAAATATAAAGTGTAATAGAAAATAATAAGAGGCTTAAAGTTTACTAATGGGCTTTAATGTGGATATGAGGCTGCTAAAAGCCCATACATGGAGTCTCTTGTAATAAATCTCAATAAAGGTCTTAATTTAAATATATACTTTTTTCGCCAGTATTTTAATCATATACAT
AT5G57340	0.294118	170	10*maize	in_silico	27	-1.16497	0.319676	CAAAATATAAAGTGTAATAGAAAATAATAAGAGGCTTAAAGTGTAATAAAGGGCTGTAATGTGGATATGAGGCTGCTAAAAGCCCATACATGGAGTCTCTTGTAATAAATCTCAATAAAGGTCTTAATTTAAATAAATACTGTTTTCGCCAGTATTGTAATCATATACAT
AT5G57340	0.276471	170	3*both	in_silico	32	-1.32267	-0.304703	CAAAATATAAAGTGTAATAGAAAATAATAAGAGGCTTAAAGTTTACTAATGGGCTTTAATGTGGATATGAGGCTGCTAAAAGCCCATACATGGAGTCTCTTGTAATAAATCTCAATTAAGGTCTTAATTTAAATAAATACTTTTTTCGCCAGTATTTTAATCATATACAT
AT5G57340	0.294118	170	10*both	in_silico	22	-1.20897	0.170535	CAAGATATAAAGTGTAATAGAAAATAATAAGAGGCTTAAAGTGTAATAAAGGGCTGTAATGTGGATATGAGGCTGCTAAAAGCCCATACATGGAGTCTCTTGTAATAAATCTCAATAAAGGTCTTAATTTAAATAAATACTTTTTTCGCCAGTATTGTAATCATATACAT
AT5G57340	0.282353	170	0*start	in_silico	20	-1.61161	-1.43033	CAAAATATAAAGTGTAATAGAAAATTATAAGAGGCTTAAAGTTTACTAATGGGCTTTAATGTGGATATGAGGCTGCTAAAAGCCCATACATGGAGTCTCTTGTAAGAAATCTCAATTAAGGTCTTAATTTAAATATATACTTTTTTCGCCAGTATTTTAATCATATACAT
AT5G57780	0.282353	170	mid	mid	23	-4.02484	-2.53732	TGAATATGAAGTAGCTAATGATTTAAATGTAAGTCCATGTACATATATAGGATAGCACTATCTTATCATCTTACAATTTTCGAATGAATTATCGATTTACTGCTGGTCATGTAAATTATGGGTTAATTTCATATTATTAATTTGAAGACCACTTGAGTTGTAGCATTTCA
AT5G59460	0.364706	170	mid	mid	30	-4.05319	-2.51653	GTTGCTCTGTCTGTATCGTCATTCCCGTGGTGTTGCAACCCGTTGGATAAATTATAGCCAAAAGTTTTGAATTTGTTTGGGTTAAAAGTGCTCGTGTTGTCTTCGGATCTTTGATTAAACAATTTATCATTTCCACAAGGATTTGAATACAATATGTACTTGCAGGAAAA
AT5G60230	0.270588	170	3*tobacco	in_silico	NA	NA	NA	AAGATAGGATTTTTTACATTACATTAACAAATGTAACCGTAAAACGAAAACAGATATTTTAAGTTTAGCAGGACCCCATATTATTTGTAACGTTTTTTTTTTTTCTTTCACCTTGACAAAAAAAAAAAAAAAAAAAAAAGTTTTTCCCAACCGACGATACCATCAAGTCT
AT5G60230	0.288235	170	10*tobacco	in_silico	2	-1.86315	-1.60045	AAGATAGGATTTGTAACATTACATCAACAAATGTAACCGTAAAACGAAAACAGATATTTTAAGTTCAGCAGGACCCCATATTATTTGTAACGTTTTTTTTTTTTCTTTCACCTTGACAATAAATAAATAAAAAAAAAAAGTTTTTCCCAACCGACGATACCATCAAGTCT
AT5G60230	0.270588	170	3*maize	in_silico	2	NA	-2.53125	CAGATATGATTTTTTACATTACAATAACAAATGTAACCGTAAAACGAAAACAGATATTTTAAGTTTAGCAGGACCCCATATTATTTGTAACGTTTTTTTTTTTTCTTTCACCTTGACAAAAAAAAAAAAAAAAATAAAAGTTTTTCCCAACCGACGATACCATCAAGTCT
AT5G60230	0.276471	170	10*maize	in_silico	3	-1.49969	-0.544074	AAGATATGATGTATTACATTACAATAATAAATGTAACCGTAAAACGAAAACAGATATTTTAAGTTCAGCAGGACCCCATATTATTTGTAACGTTTTTTTTTTTTCTTTCACCTTGACAAAAAAAAAAAAATAAATAAAAGTGTTTCCCAACCGACGATACCATCAAGTCT
AT5G60230	0.276471	170	3*both	in_silico	1	-2.59913	-3.20737	CAGATATGATTGTATACATTACATTAACAAATGTAACCGTAAAACGAAAACAGATATTTTAAGTTTAGCAGGACCCCATATTATTTGTAACGTTTTTTTTTTTTCTTTCACCTTGACAAAAAAAAAAAAAAAAAAAAAAGTTTTTCCCAACCGACGATACCATCAAGTCT
AT5G60230	0.270588	170	10*both	in_silico	2	-1.41017	-1.80845	AAGATAGGATTGTATACATTACAATAATAAATGTAACCGTAAAACGAAAACAGATATTTTAAGTTTAGCAGGACCCCATATTATTTGTAACGTTTTTTTTTTTTCTTTCACCTTGTCAATAAAAAAAAAAAAAATAAAAGTTTTTCCCAACCGACGATACCATCAAGTCT
AT5G60230	0.264706	170	0*start	in_silico	4	-4.14512	-3.17619	CAGATATGATTTTTTACATTACATTAACAAATGTAACCGTAAAACGAAAACAGATATTTTAAGTTTAGCAGGACCCCATATTATTTTTAACGTTTTTTTTTTTTCTTTCACCTTGACAAAAAAAAAAAAAAAAAAAAAAGTTTTTCCCAACCGACGATACCATCAAGTCT
AT5G62090_2	0.341176	170	3*maize	in_silico	39	-1.78551	-0.306008	GTATATGAATCTGATGAGGGGGATTCAATGTAAACGTGTCTACTGTGTTGTTGTTCTTTCTTCTTCTTAGAATAAAGCTTCTCTTTTTATGAAGAGGTTTTTCTGGAAAGTGTTACTAATTCTGGAAAAGAATAAAGACTGTTCTTCAGGAACTCATCGCTATCAATCAA
AT5G62090_2	0.341176	170	10*maize	in_silico	53	-0.402117	0.273273	GTATATGAATCTGATGAGGGGGATTCAATGTAAACGTGTCTACTGTGTTGTTGTACTTTCTTCTTCTAAGAATAAAGCTTCTCTTTGTATGAAGAGGTGTTTCTGTAAAGTGTTACTATTTCTGGAAAAGAATAAAGACTGTTCTTCAGGAACTCATCGCTATCAATAAA
AT5G62090_2	0.341176	170	0*start	in_silico	37	-3.69379	-1.74212	GTATATGAATCTGATGAGGGGGATTCAATGTTAACGTGTCTACTGTGTTGTTGTTCTTTCTTCTTCTTAGATTAAAGCTTCTCTTTTTATGAAGAGGTTTTTCTGGAAAGTGTTACTAATTCTGGAAAAGAAAAAAGACTGTTCTTCAGGAACTCATCGCTATCAATCAA
AT5G62090_2	0.341176	170	3*tobacco+3*both	in_silico	25	-0.934761	-1.05855	GGATATGAATCTGATGAGGGGGATTCAATGTTAACGTGTCTACTGTGTTGTTGTTCTTTCTTCTTCTTAGAATAAAGCTTCTCTTTTTATGAAGAGGTTTTTCTGTAAAGTGTTACTAATTCTGGAAAAGAAAAAAGACTGTTCTTCAGGAACTCATCGCTATCAATCAA
AT5G62090_2	0.341176	170	10*tobacco+10*both	in_silico	35	-0.249653	0.190217	GGATATGAATCTGATGAGGGGGATTCAATGTTAACGTGTCTACTGTGTTGTTGTTCTTTCTTCTTCTAAGAATAAAGCTTCTCTTTGTATGAAGAGGTTTTTCTGTAAACTGTTACTATTTCTGGAAATGAATAAAGACTGTTCTTCAGTAACTCATCGCTATCAATCAA
AT5G62930	0.311765	170	10*tobacco	in_silico	28	-0.49448	-1.67076	GGCAGTGTTGTGATTTAGAAAACTCTCGGATGTGAATAAATACCTAAAAAGTGTATCATCACTAGAGATCGTTTTCAAGAGAAATAAACTTATGATGTACTTACTATATGTTGTAACTTTTGAATAAAGTACCTGCACTAGCTTTCTATCTTCCTTGCTATATATTTTAG
AT5G62930	0.317647	170	3*maize	in_silico	32	-1.37588	-2.38809	GTCAATGTTGTGATTTAGAAAACTCTCGGATGTGAATAAATACCTAAAAAGTGTATCATCACTAGAGATCGTTTTCAAGAGAAATAAACTTATGATGTACTTACTATATGTTGTGACTTTTGACTTATGTACCTGCACTAGCTTTCTATCTTCCTTGCTATATATTTCAG
AT5G62930	0.323529	170	10*maize	in_silico	40	-1.05483	-1.42491	GTCAATGTTGGGATTTAGAAAACTCTCGGATGTGAATAAATACCTAAAAAGTGTATCATCACTACAGATCGTTTTCAAGAGAAATAAACTTGTGATGTACTTACTATATGTTGTAACTTGTGACTTATGTACCTGTACTAGCTTTGTATCTTCCTTGCTATATATTTCAG
AT5G62930	0.305882	170	10*both	in_silico	23	-0.655363	-1.68953	GGCAGTGTTGTGATTTAGAAAACTCTCGGATGTGAATAAATACCTAAAAAGTGTATCATCACTAGAGATCGTTTTCAAGAGAAATAAACTTATGATGTACTTACTATATGTTGTAACTTTTGAATAATGTACCTGTACTAGCTTTCTATCTTCCTTGCTATATATTTTAG
AT5G62930	0.323529	170	0*start	in_silico	38	-3.98231	-2.13157	TTCAATGTTGTGATTTAGAAAACTCTCGGATGTGAATAAATACCTAAAAAGTGCATCATCACTAGAGATCGTTTTCAAGAGAAATGAACTTATGATGTACTTACTATATGTTGTGACTTTTGACTTATGTACCTGCACTAGCTTTCTATCTTCCTTGCTATATATTTCAG
AT5G62930	0.317647	170	3*tobacco+3*both	in_silico	26	-1.34128	-2.19127	GTCAATGTTGTGATTTAGAAAACTCTCGGATGTGAATAAATACCTAAAAAGTGTATCATCACTAGAGATCGTTTTCAAGAGAAATGAACTTATGATGTACTTACTATATGTTGTAACTTTTGACTTATGTACCTGCACTAGCTTTCTATCTTCCTTGCTATATATTTCAG
AT5G64270	0.323529	170	3*tobacco	in_silico	46	-3.91965	-2.33392	GACGCTCTAGGCACCTGTAGTTGTTGGTATTTTGGCTTTATTGCAAAGGTTTGCTTTGTATAAAACACAGAAACGTTTCTTTTCTTTTTCTGATAACTAGAAAACCTATGTTCACTTTTGGTTATTTCTTATTGACTTAAGTTTCATGTTATTTGTATGCATTACAGTTG
AT5G64270	0.323529	170	10*tobacco	in_silico	45	-1.50432	-1.80254	GACGCTCTAGGCAGCTGTAGTTGTTTGTATTTTGGCTTTATTGCAAAGGGTTGCTTTGTATCAAACACAGAAACGTTTCTTTTCTTTTTCTGATAACTAGAAAACCTATGTACACTTTTGGTTATTTCTTATTGAGTTAAGTTTCATGTTATTTGTATGCATTATAGTTG
AT5G64270	0.311765	170	3*maize	in_silico	43	-3.75936	-1.82242	GACTGTCTAGTCACCTGTAGTTGTTGGTATTTTGGCTTTATTGCAAAGGTTTGCTTTGAATAAAACACAGAAACGTTTCTTTTCTTTTTCTGATAACTAGAAAACCTATGTTCACTTTTGGTTATTTCTTATTGACTTAAGTTTCATGTTATTTGTATGCATTACAGTTG
AT5G64270	0.317647	170	10*maize	in_silico	44	-1.48162	-0.708992	GACTGTCTAGTCACGTGTAATTGTTGGTATTGTGGCTGTATTGTAAAGGTTTGCTTTGAATAAAACACAGAAACGTTTCTTTTCTTTTTCTGATAACTAGAAAACCTATGTACACTTGTGGTTATTTCTTATTGACTTAAGTTTCATGTTATTTGTATGCATTACAGTTG
AT5G64270	0.311765	170	3*both	in_silico	58	-3.66974	-2.26745	GAGTGTCTAGTCACCTGTAGTTGTTGGTATTTTGGCTTTATTGCAAAGGTTTGCTTTGTATAAAACACAGAAACGTTTCTTTTCTTTTTCTGATAACTAGAAAACCTATGTTCACTTTTGGTTATTTCTTATTGACTTAAGTTTCATGTTATTTGTATGCATTACAGTTG
AT5G64270	0.311765	170	10*both	in_silico	56	-0.404636	-0.489827	GAGTGTCTAGTCACCTGTAGTTGTTGGTATTGTGGCTTTATTGTAATGGTTTGCTTTGAATAAAAGACAGAAACGTTTCTTTTCTTTTTCTGATAACTAGAAAACCTATGTACACTTTTGGTTATTTCTTATTGAGTTAAGTTTCATGTTATTTGTATGCATTACAGTTG
AT5G64270	0.305882	170	0*start	in_silico	57	-5.21528	-2.75613	TACTCTCTAGTCACCTGTAGTTGTTGGTATTTTGGCTTTATTGCAAAGGTTTGCTTTGTATAAAACACAGAAACGTTTCTTTTCTTTTTCTGATAACTAGAAAACCTATGTTCACTTTTGGTTATTTCTTATTGACTTAAGTTTCATGTTATTTGTATGCATTACAGTTG
AT5G65540	0.3	170	mid	mid	43	-3.99964	-2.15934	AAAGTCCTGTTAGTTTAACTTTTTGGGTCAATATATTTATCTGATATTCATCTGTGTTTAGTTATCCTCATGTGTAAAAGAGAGAATCGGATTATAGGTTGACATCTTGTGGAATCACCAAGTTTTTGAATAAAATTAACATTGGTTATCACATTGATTGTGCCTTATTT
AT5G67200	0.423529	170	low	low	22	-7.36055	-2.1883	AGCTCCTGAGATCAGAAAATCATCACGTAGACCAACTTCCAAATGTGATGTTTACTCGTTTGGTGTCTTGATCTTTGAGCTTTTGACTGGTAAGAATGCGTCAAGGCATCCGTTTATGGCGCCTCATGATATGCTTGATTGGGTTAGAGCAATGAGAGAAGAAGAAGAAG
ArabidopsisPACs_Positional_random_1016	0.358824	170	10*tobacco	in_silico	25	-0.349396	-0.0766972	ATTTGGGTATTAAGCCGAGACTCCATTCGTACGCACATCATCCAATCTCGTTGTAATCGTTCTATTGATTTCGACTTGGGACTAGGCGAATAAATGTATGTATGGTGCGATCCGCTATTAATGAATAAAATTTAAAGTATTTAGTTATTGAAACGATGTATGTCTAGTCA
ArabidopsisPACs_Positional_random_1016	0.370588	170	3*maize	in_silico	21	-1.69117	-0.948178	ATTTGGGTATTAAGCCGAGACTCCATTCGTACGCACATCATCCAATCTCGTTGTAATCGTTCTATTGATTTAGACTTGGGACTAGGCGAATAAATGTCTGTCTGGTGCGATCCGCTATTAAAGAATAAAATTTAAAGTAGTTAGTTATTGAAACGATGTAGGTCTAATCA
ArabidopsisPACs_Positional_random_1016	0.370588	170	10*maize	in_silico	25	-0.472933	-0.154763	ATTTGGGTATTAAGCCGAGACTCCATTCGTACGCACATCATCCAATCTCGTTGTAATCGTTCTATGGATTTAGACTTGGGACTATGCGAATAAATGTCTGTATGGTGCGATCCGCTATTAATGAATAAAATGTAAAGTGGTTAGTTATTGAAACGATGTAAGTCTAATCA
ArabidopsisPACs_Positional_random_1016	0.352941	170	10*both	in_silico	22	-0.157646	0.0646024	ATTTGGGTATTAAGCCGAGACTCCATTCGTACGCACATCATCCAATCTCGTTGTAATCGTTCTATGGATTTAGACTTGGGACTATGCGAATAAATGTCTGTATGGTGCGATCCGCTATTAATGAATAAAATTTAAAGTATTTAGTTATTGAAACGATGTAAGTGTAATCA
ArabidopsisPACs_Positional_random_1016	0.382353	170	0*start	in_silico	19	-4.44218	-2.20881	ATTTGGGTATTAAGCCGAGACTCCATTCGTACGCACATCATCCAATCTCGTGGTAATCGTTCTATTGATTTAGACTTGGGACTAGGCGGATAAATGTCTGTCTGGTGCGATCCGCTATTAAAGAAAAAAATTTAAAGTAGTTAGTTATTGAAACGATGTAGGTCTAATCA
ArabidopsisPACs_Positional_random_1016	0.370588	170	3*tobacco+3*both	in_silico	17	-1.45491	-1.23724	ATTTGGGTATTAAGCCGAGACTCCATTCGTACGCACATCATCCAATCTCGTTGTAATCGTTCTATTGATTTAGACTTGGGACTAGGCGGATAAATGTCTGTATGGTGCGATCCGCTATTAAAGAATAAAATTTAAAGTAGTTAGTTATTGAAACGATGTAGGTCTAATCA
ArabidopsisPACs_Positional_random_310	0.323529	170	3*tobacco	in_silico	37	-1.46417	-1.81936	CTCGGAAATAGATCTGGGCTGTTACATAATATTTCGAGATCTTCTTGTATACATTCTAGGGATAATAATACTTATTACTCCTGTTGATGAGTAAACGTCACGTGCTTCTGGATCGCTTCTGCTAAAAATTTTAATTATATTTATCTCTTCAAAAGATGGTTTTCTTATTG
ArabidopsisPACs_Positional_random_310	0.317647	170	10*tobacco	in_silico	46	-0.617838	-1.20886	CTGGGAAATAGATCTGGGCTGTTACATAATATTTCGAGATCTTCTTGTATACATTCTAGGGATAATAATAATTATTACTCCTGTTGATGTGTAAACGTCACGTGCTTCTGTATCGCTTCTGCTAAAAATTGTAATAATATTTATCTCTTCAAAAGATGGTTTTCTTTTTG
ArabidopsisPACs_Positional_random_310	0.311765	170	3*maize	in_silico	20	-2.42792	-1.51595	CTCGTAAATAGATCTGGTCTGTTACATAATATTTCGAGATCTTCTTGTATACATTCTAGGGATAATAATACTTATTACTCCTGTTGATGAATAAACGTCACGTGCTTCTGGATCGCTTCTGCTAAAAATTGTAATTATATTTATCTCTTCAAAAGATGGTTTTCTTATTG
ArabidopsisPACs_Positional_random_310	0.311765	170	10*maize	in_silico	30	-0.955696	-0.911332	CTCGTAAATAGGTCTGGTCTGTTAAATAAAATTTCGAGATCTTCTTGTATACCTTCTAGGGATAATAATACTTATTACTCCTGTTGATGAATAAACGTCACGTGCTTCTGTATCGCTTCTGCTAAAAATTGTAATAAAATTTATCTCTTCAAAAGATGGTTTTCTTATTG
ArabidopsisPACs_Positional_random_310	0.311765	170	3*both	in_silico	32	-1.83466	-1.57641	CTCGGAAATAGATCTGGTCTGTTACATAATATTTCGAGATCTTCTTGTATACATTCTAGGGATAATAATACTTATTACTCCTGTTGATGAATAAACGTCACGTGCTTCTGGATCGCTTCTGCTAAAAATTTTAATTATATTTATCTCTTCAAAAGATGGTTTTCTTATTG
ArabidopsisPACs_Positional_random_310	0.317647	170	10*both	in_silico	23	-0.365403	-0.750792	CTCGGAAATAGATCTGGGCTGTTACATAATATTTCGAGATCTTCTTGTATACATTCAAGGGATAATAATAATTGTAACTCCTGTTGATGAATAAACGTCACGTGCTTCTGTATCGCTTCTGCTAAAAATTGTAATTATATTTATCTCTTCAAAAGATGGTTTTCTTATTG
ArabidopsisPACs_Positional_random_310	0.311765	170	0*start	in_silico	35	-4.39539	-2.46664	CTCGTAAATAGATCTGGTCTGTTACATAATATTTCGAGATCTTCTTCTATACATTCTAGGGATAATAATACTTATTACTCCTGTTGATGAGTAAACGTCACGTGCTTCTGGATCGCTTCTGCTAAAAATTTTAATTATATTTATCTCTTCAAAAGATGGTTTTCTTATTG
ArabidopsisPACs_Positional_random_354	0.311765	170	10*tobacco	in_silico	35	-0.465548	-0.404311	AAGAGAGGATAAGTTTAGAGTTGGGTTATTCAGTTGTTTCATGTACACCGTCTATGATGTAATAAAATCTGCAGTTTTTCGTGATTTAGTTTGTGGCATTACAAATTGTATTTTTCATAAATAATTTGCCAGGGATGTACTTCTTGTTACAATATATGTTTACCGAATGA
ArabidopsisPACs_Positional_random_354	0.329412	170	3*maize	in_silico	40	-1.96981	-1.15118	AATAGAGGATAAGTTTAGAGTTGGGTTATTCAGTTGTTTCATGTACACCGTCTATGACGTTATAAAATCTGCAGTTTGTCGTGATTTAGTTTGTGGCATTACAAATTGACTTTTTCGTAAATAGTTTGCCAGGGATATACTTCTTGTTACAATATATGTTTACCGAATGA
ArabidopsisPACs_Positional_random_354	0.311765	170	10*maize	in_silico	42	-0.769444	-0.249772	AATAGAGGATAAGTTTAGAGTTGGGTTATTCAGTTGTATCATGTACACCGTCTATGATGTAATAAAATCTGCAGTTTGTCGTGATTTAGTTTGTGGCATTACAAATTGACTTTTTAATAAATAATTTGCCAGGGATGTACTTCTTGTTACAATATATGTTTACCGAATGA
ArabidopsisPACs_Positional_random_354	0.323529	170	10*both	in_silico	32	-0.481282	-0.394901	AAGAGAGGATAAGTTTAGAGTTGGGTTATTCAGTTGTTTCATGTACACCGTCTATGATGTAATAAAATCTGCAGTGTTTCGTGATTTAGTTTGTGGCATTACAAATTGTATTTTTCGTAAATAATTTGCCAGGGATGTACTTCTTGTTACAATATATGTTTACCGAATGA
ArabidopsisPACs_Positional_random_354	0.323529	170	0*start	in_silico	29	-2.88175	-1.60132	AATAGAGGATAAGTTTAGAGTTAGGTTATTCAGTTGTTTCATGTACACCGTCTATGACGTTAGAAAATCTGCAGTTTTTCGTGATTTAGTTTGTGGCATTACAAATTGACTTTTTCGTAAATAGTTTGCCAGGGATATACTTCTTGTTACAATATATGTTTACCGAATGA
ArabidopsisPACs_Positional_random_354	0.323529	170	3*tobacco+3*both	in_silico	31	-1.26596	-1.14128	AAGAGAGGATAAGTTTAGAGTTAGGTTATTCAGTTGTTTCATGTACACCGTCTATGACGTAATAAAATCTGCAGTTTTTCGTGATTTAGTTTGTGGCATTACAAATTGACTTTTTCGTAAATAGTTTGCCAGGGATATACTTCTTGTTACAATATATGTTTACCGAATGA
ArabidopsisPACs_Positional_random_454	0.258824	170	3*tobacco	in_silico	46	-2.0097	-1.96093	AAAATGTCATTTCATTTGTTTTTGTACTGTCCATGTGGTTATTTGTATTTGCGATTTTTCTTGTAATAATTCGATTCCTATGGGTACATTTTGTAACTTGCAAAGAAAATTTCTGTTGTTGTTGAAACTATCTCAATTAGCTTTCTTTTTTTATATGTAAAAAATCTTAA
ArabidopsisPACs_Positional_random_454	0.276471	170	10*tobacco	in_silico	47	-0.439516	-1.14843	AAGAGGTCATGTCATTTGTTGTTGTACTGTCCATGTGGTTATTTGTATTTGCGATTTTTCTTGTAATAAATCGATTCCTATGGGTACATTTTGTAACTTGCAAATAAAATTTCTGTTGTTGTTGAAACTATCTCAATAAGCTTTCTTTTTTTATATGTAAAAAATCTTAA
ArabidopsisPACs_Positional_random_454	0.258824	170	3*maize	in_silico	54	-2.62955	-1.91529	AAAATCTCATTTCATTTGTTTTTGTACTGTCCATGTGGTTATTTGTATTTGCGATTTTTCTTGTAATAATTCGATTCCTATGGGTACATTGTATAACTTGCAAAGAAAATTTCTGTTGTTGTTGAAACTATCTCAATAAGCTTTCTTTTTTTATATGTAAAAAATCTTAA
ArabidopsisPACs_Positional_random_454	0.276471	170	10*maize	in_silico	33	-0.494969	-0.720565	AAAATGTCATGTCATGTGTTGTTGTACTGTCCATGTGGTTATTTGTATTTGCGATGTTTCTTGTAATAAATCGATTCCTATGGGTACATTGTATAACTTGCAAATAAAATTTCTGTTGTTGTTGAAACTATCTCAATAAGCTTTCTTTTTTTATATGTAAAAAATCTTAA
ArabidopsisPACs_Positional_random_454	0.258824	170	3*both	in_silico	46	-2.16531	-1.85256	AAAATGTCATTTCATTTGTTTTTGTACTGTCCATGTGGTTATTTGTATTTGCGATTTTTCTTGTAATAATTCGATTCCTATGGGTACATTGTATAACTTGCAAAGAAAATTTCTGTTGTTGTTGAAACTATCTCAATTAGCTTTCTTTTTTTATATGTAAAAAATCTTAA
ArabidopsisPACs_Positional_random_454	0.276471	170	10*both	in_silico	42	-0.275685	-0.749106	AAGATGTCATGTCATGTGTTGTTGTACTGTCCATGTGGTTATTTGTATTTGCGATTTTTCTTGTAATAAATCGATTCCTATGGGTACATTGTATAACTTGCAAATAAAATTTCTGTTGTTGTTGAAACTATCTCAATAAGCTTTCTTTTTTTATATGTAAAAAATCTTAA
ArabidopsisPACs_Positional_random_454	0.247059	170	0*start	in_silico	45	-4.19307	-2.50614	AAAATCTCATTTCATTTGTTTTTGTACTGTCCATGTGGTTATTTGTATTTGCGATTTTTCTTTTAATAATTCGATTCCTATGGGTACATTTTATAACTTGCAAAGAAAATTTCTGTTGTTGTTGAAACTATCTCAATTAGCTTTCTTTTTTTATATGTAAAAAATCTTAA
ArabidopsisPACs_Positional_random_658	0.3	170	mid	mid	29	-4.69892	-2.52942	GTACTTTTTTCCTCTTGCTTGTCAAGGGTACTCATGTTTGTTTGAATCAGCATTGCTAATATGTCAGGACTCAGAAATCAATTATTCGGAATTAGTACAATGTTTGTATATTTAGTGTGAGATTTTAATATAAAAAGTTGTTTTGTTAGGAATTTAATAATCTCAGCAAC
ArabidopsisPACs_Positional_random_94	0.294118	170	3*tobacco	in_silico	25	-1.37401	-1.52136	GATCTTGTAAGCGTTAATTTTGAATTCTGTGTTTGATGTGTTTACTGTAAAATAAATAGTTGCGATGGTTGATGTAATTCAGCAGGAGATATGTAACTCTTAGAGCAAAAGTCCATTGAAATCAATACGAATGAAATTAGATCTATTTGTAAAATAAATGTGTAGATTCT
ArabidopsisPACs_Positional_random_94	0.311765	170	10*tobacco	in_silico	38	-0.421389	-0.31053	GAGGTTGTAGGCGTTAATGTTGTATTCTGTGTTTGATGTGTTTACTGTAAAATAAATAGTTGCGATGGTTGATGTAATTCAGCAGGAGATATGTAACTCTTAGAGCAAAAGTCCATTGTAATCAATACGAATGAAATAAGATCTATTTGTAAAATAAATGTGTAGATTCT
ArabidopsisPACs_Positional_random_94	0.294118	170	10*maize	in_silico	19	-0.0862295	0.149452	GATCTTGTAAGCGTTAATGTTGAAGTCTGTGTATGATGTGTTTACTGTAAAATAAATAAATGCGATGGTTGATGTTATTCAGCAGGAGATATGTAACTCTTAAAGCAAAAGTCCATTGTAATCAATACGAATGAAATAAGATCTATTTGTAAAATAAATGTGTAGATTCT
ArabidopsisPACs_Positional_random_94	0.282353	170	10*both	in_silico	28	-0.151206	0.210808	GATGTTGTAAGCGTTAATGTTGAATTCTGTGTTTGATGTATTTACTGTAAAATAAATAATTGCGATGGTTGATGTAATTCAGCAGGAGATATGTAACTCTTAAAGCAAAAGTCCATTGTAATCAATACGAATGAAATAAGATCTATTTGTAAAATAAATGTGTAGATTCT
ArabidopsisPACs_Positional_random_94	0.282353	170	0*start	in_silico	23	-4.09909	-2.19655	TATCTTGTAAGCGTTAATTTTGAATTCTGTGTTTGATGTGTTTACTGTAAAATAAATAGTTGCGATGGTTGATGTTATTCAGCAGGAGATATTTAACTCTTAGAGCAAAAGTCCATTGAAATCAATACGAATGAAATTAGATCTATTTGTAAAATAAATGTGTAGATTCT
ArabidopsisPACs_Positional_random_94	0.294118	170	3*maize+3*both	in_silico	24	-1.05349	-1.37485	GATCTTGTAAGCGTTAATTTTGAATTCTGTGTTTGATGTGTTTACTGTAAAATAAATAGTTGCGATGGTTGATGTTATTCAGCAGGAGATATGTAACTCTTAGAGCAAAAGTCCATTGAAATCAATACGAATGAAATAAGATCTATTTGTAAAATAAATGTGTAGATTCT
ArabidopsisPACs_Positional_random_951	0.370588	170	3*tobacco	in_silico	22	-3.33155	-1.94636	GAGTATCGTACATTGACTTTAAAAGTTGGTTGGAAATACTAGCATTATTGCTGTTAAATTACCGGTGACCGAATCACGCGAGTTTTGAGGTCCATGCTGTTTTGCCGCGATAGGATTCACTGGAAATTGTTAATAAAAACAGATCTTTCCCCTTTATTATGAATGTAATC
ArabidopsisPACs_Positional_random_951	0.358824	170	10*tobacco	in_silico	39	-0.821296	-0.793946	GAGTATCGTACATTGACTGTAAAAGTTGGTTGGAAATAATAGCATTATTGCTGTTAAATTACCGGTGACCGAATCACGCGTGTTTTGAGGTCCATGTTGTATTGCCGCGATTGTATTCACTGGAAATTGTTAATAAAAACAGATCTTTCCCCTTTATTATGAATGTAATC
ArabidopsisPACs_Positional_random_951	0.376471	170	3*maize	in_silico	26	-3.67724	-1.51574	GAGTATCTTACATTGACTTTAAAAGTTGGTTGGAAATACTAGCATTATTGCTGTTAAATTACCGGTGACCGAATCACGCGAGTTGTGAGGTCCATGCTGTATTGCCGCGATAGGATTCACTGGAAATTGTTAATAAAAACAGATCTTTCCCCTTTATTATGAAGGTAATC
ArabidopsisPACs_Positional_random_951	0.358824	170	10*maize	in_silico	40	-1.12962	-0.185915	GAGTATCTTAGATTGACTGTAAAAGTTGGTTGGAAATAAAAGCATTATTGCTGTTAAATTACCGGTGACCGAATAAAGCGAGTTGTGAGGTCCATGCTGTATTGCCGCGATAGGATTCACTGGAAATTGTTAATAAAAACAGATCTTTCCCCTTTATTATGAATGTAATC
ArabidopsisPACs_Positional_random_951	0.370588	170	3*both	in_silico	29	-2.74482	-1.584	GAGTATCTTACATTGACTGTAAAAGTTGGTTGGAAATACTAGCATTATTGCTGTTAAATTACCGGTGACCGAATCACGCGAGTTTTGAGGTCCATGCTGTTTTGCCGCGATAGGATTCACTGGAAATTGTTAATAAAAACAGATCTTTCCCCTTTATTATGAATGTAATC
ArabidopsisPACs_Positional_random_951	0.352941	170	10*both	in_silico	40	-1.04967	-0.616762	GAGTATCTTAGATTGACTGTAAAAGTTGGTTGGAAATAATAGCATTATTGCTGTTAAATTACCGGTGACCGAATCACGCGTGTATTGAGGTCCATGTTGTATTGCCGCGATAGTATTCACTGGAAATTGTTAATAAAAACAGATCTTTCCCCTTTATTATGAATGTAATC
ArabidopsisPACs_Positional_random_951	0.376471	170	0*start	in_silico	24	-5.13017	-2.1806	GAGTATCTTACATTGACTTTAAAAGTTGGTTGGAAATACTAGCATTATTGCTGTTAAATTACCGGTGACCGAATCACGCGAGTTTTGAGGTCCATGCTGTTTTGCCGCGATAGGATTCACTGGAAATTGTTAAGAAAAACAGATCTTTCCCCTTTATTATGAAGGTAATC
ArabidopsisPACs_Positional_random_969	0.329412	170	3*tobacco	in_silico	13	-1.36682	-1.04044	GGTCGTTATTAGTGGATATACGGGTCGCGGAGTTATAGATTAAACGCATTCACTCAATATTTTGTATTTTTATAAATTTTGAAGACCTGTAATACGTTCTCGAGAAAGAACAGTTCACGATCTATTACCATGAATAAGTGAAACATTATTAATCGATAGAACAGAGATAG
ArabidopsisPACs_Positional_random_969	0.323529	170	10*tobacco	in_silico	13	-0.868373	-0.191395	GGTCGGTATTAGTGGATGTACGGGTCGCGGAGTTATAGAATAAACGCATTCACTCAATAATTTGTATTTTTATAAATTTTGAAGACTTGTAATAAGTTCTCGAGAAAGAACAGTTCACGATCTATTACTATGAATAAGTGAAACATTATTAATCGATAGAACAGAGATAG
ArabidopsisPACs_Positional_random_969	0.335294	170	10*maize	in_silico	13	-0.812535	0.160002	GGTCGTTATTAGTGGATATACGGGTCGCGGAGTTATAGAATAAACGCATTCACTCAATGTTTAGTATTGTAATAAATGTTGAAGACCTGTAATACGTTCTCGAGAAATAAAAGTTCACGATGTATTACCATGAATAAGTGAAACATTATTAATCGATAGAACAGAGATAG
ArabidopsisPACs_Positional_random_969	0.335294	170	10*both	in_silico	21	-0.335019	0.00915144	GGTCGTTATTAGTGGATGTACGGGTCGCGGAGTTATAGAATAAACGCATTCACTCAATATGTTGTATTTTTATAAATGTTGAAGACCTGTAATACGTTCTCGAGAAATAAAAGTTCACGATGTATTACCATGAATAAGTGAAACATTATTAATCGATAGAACAGAGATAG
ArabidopsisPACs_Positional_random_969	0.329412	170	0*start	in_silico	24	-5.02978	-2.0709	TGTCGTTATTAGTGGATATACGGGTCGCGGAGTTATAGATTAAACGCATTCACTCAATATTTAGTATTTTTATAAATTTTGAAGACCTGCAATACGTTCTCGAGAAAGAACAGTTCACGATCTATTACCATGAATAAGTGAAACATTATTAATCGATAGAACAGAGATAG
ArabidopsisPACs_Positional_random_969	0.329412	170	3*maize+3*both	in_silico	23	-1.20221	-0.675822	GGTCGTTATTAGTGGATATACGGGTCGCGGAGTTATAGAATAAACGCATTCACTCAATATTTAGTATTTTTATAAATTTTGAAGACCTGTAATACGTTCTCGAGAAAGAACAGTTCACGATCTATTACCATGAATAAGTGAAACATTATTAATCGATAGAACAGAGATAG
Arabidopsis_ACGT_random_10	0.317647	170	null	null_plus_motifs	32	-5.18055	-2.64721	AGTTGCGTTCACAGGTTTATTACTTCCTCTAGAATTATACCTACGTAGAATTACGCTTATTTCCCTTAATAGTATTTTCTAATGGAATCTGATTGCGAGACTTTAGGTGAGGGAAAGAAGATAGTTTGATTAGAATTGATCATTTTTTATTCAAGCCATTTTACCAAATT
Arabidopsis_ACGT_random_10	0.323529	170	add_CA	null_plus_motifs	30	-5.10177	-2.50276	AGTTGCGTTCACAGGTTTATTACTTCCTCTAGAATTATACCTACGTAGAATTACGCTTATTTCCCTTAATAGTATTTTCTAATGGAATCTGATTGCGAGACTTTAGGTGAGGGAAAGAAGATAGTTTGATTAGAATTGATCATTTTTTACACAAGCCATTTTACCAAATT
Arabidopsis_ACGT_random_10	0.311765	170	add_UGUA	null_plus_motifs	25	-5.38911	-2.75444	AGTTGCGTTCACAGGTTTATTACTTCCTCTAGAATTATACCTACGTAGAATTACGCTTATTTCCCTTAATAGTATTTTCTAATGGAATCTGATTGCGAGACTTTAGGTGTAGGAAAGAAGATAGTTTGATTAGAATTGATCATTTTTTATTCAAGCCATTTTACCAAATT
Arabidopsis_ACGT_random_10	0.311765	170	add_AAUAAA	null_plus_motifs	25	-5.00591	-2.39239	AGTTGCGTTCACAGGTTTATTACTTCCTCTAGAATTATACCTACGTAGAATTACGCTTATTTCCCTTAATAGTATTTTCTAATGGAATCTGATTGCGAGACTTTAGGTGAGGGAAAGAAGATAGTTAATAAAGAATTGATCATTTTTTATTCAAGCCATTTTACCAAATT
Arabidopsis_ACGT_random_10	0.329412	170	add_GUGUG	null_plus_motifs	29	-4.96904	-2.35852	AGTTGCGTTCACAGGTTTATTACTTCCTCTAGAATTATACCTACGTAGAATTACGCTTATTTCCCTTAATAGTATTTTCTAATGGAATCTGATTGCGAGACTTTAGGTGAGGGAAAGAAGATAGTTTGATTAGAATTGATCATTTTTTATTCAAGCCAGTGTGTTGTATT
Arabidopsis_ACGT_random_10	0.317647	170	CA_AAUAAA	null_plus_motifs	24	-5.06043	-2.29599	AGTTGCGTTCACAGGTTTATTACTTCCTCTAGAATTATACCTACGTAGAATTACGCTTATTTCCCTTAATAGTATTTTCTAATGGAATCTGATTGCGAGACTTTAGGTGAGGGAAAGAAGATAGTTAATAAAGAATTGATCATTTTTTACACAAGCCATTTTACCAAATT
Arabidopsis_ACGT_random_10	0.317647	170	CA_UGUA	null_plus_motifs	25	-5.10362	-2.6736	AGTTGCGTTCACAGGTTTATTACTTCCTCTAGAATTATACCTACGTAGAATTACGCTTATTTCCCTTAATAGTATTTTCTAATGGAATCTGATTGCGAGACTTTAGGTGTAGGAAAGAAGATAGTTTGATTAGAATTGATCATTTTTTACACAAGCCATTTTACCAAATT
Arabidopsis_ACGT_random_10	0.335294	170	CA_GUGUG	null_plus_motifs	39	-4.96101	-2.15871	AGTTGCGTTCACAGGTTTATTACTTCCTCTAGAATTATACCTACGTAGAATTACGCTTATTTCCCTTAATAGTATTTTCTAATGGAATCTGATTGCGAGACTTTAGGTGAGGGAAAGAAGATAGTTTGATTAGAATTGATCATTTTTTACACAAGCCAGTGTGTTGTATT
Arabidopsis_ACGT_random_10	0.311765	170	CA_AAUAAA_UGUA	null_plus_motifs	33	-5.07091	-2.36892	AGTTGCGTTCACAGGTTTATTACTTCCTCTAGAATTATACCTACGTAGAATTACGCTTATTTCCCTTAATAGTATTTTCTAATGGAATCTGATTGCGAGACTTTAGGTGTAGGAAAGAAGATAGTTAATAAAGAATTGATCATTTTTTACACAAGCCATTTTACCAAATT
Arabidopsis_ACGT_random_10	0.329412	170	CA_AAUAAA_GUGUG	null_plus_motifs	32	-4.77069	-1.81847	AGTTGCGTTCACAGGTTTATTACTTCCTCTAGAATTATACCTACGTAGAATTACGCTTATTTCCCTTAATAGTATTTTCTAATGGAATCTGATTGCGAGACTTTAGGTGAGGGAAAGAAGATAGTTAATAAAGAATTGATCATTTTTTACACAAGCCAGTGTGTTGTATT
Arabidopsis_ACGT_random_10	0.329412	170	CA_UGUA_GUGUG	null_plus_motifs	33	-5.1634	-2.28851	AGTTGCGTTCACAGGTTTATTACTTCCTCTAGAATTATACCTACGTAGAATTACGCTTATTTCCCTTAATAGTATTTTCTAATGGAATCTGATTGCGAGACTTTAGGTGTAGGAAAGAAGATAGTTTGATTAGAATTGATCATTTTTTACACAAGCCAGTGTGTTGTATT
Arabidopsis_ACGT_random_10	0.323529	170	CA_AAUAAA_UGUA_GUGUG	null_plus_motifs	34	-5.02581	-2.04567	AGTTGCGTTCACAGGTTTATTACTTCCTCTAGAATTATACCTACGTAGAATTACGCTTATTTCCCTTAATAGTATTTTCTAATGGAATCTGATTGCGAGACTTTAGGTGTAGGAAAGAAGATAGTTAATAAAGAATTGATCATTTTTTACACAAGCCAGTGTGTTGTATT
Arabidopsis_ACGT_random_134	0.317647	170	null	null_plus_motifs	32	-5.09576	-2.37475	ACTCTTTTATGTTAATGTTAATGGCCGAAAAAGCATTTCTTCAGGTCATTTAATCTGCGTGCCTAATTATTGTTGAGGACATTATTTTTACTGACGAGGGCTCACGTAGAAATTTTATACAGGAATATTCTATCATTTGGTCAGTGGTATAAAATTAAACACTTTTCTTA
Arabidopsis_ACGT_random_134	0.323529	170	add_CA	null_plus_motifs	27	-5.31177	-2.35362	ACTCTTTTATGTTAATGTTAATGGCCGAAAAAGCATTTCTTCAGGTCATTTAATCTGCGTGCCTAATTATTGTTGAGGACATTATTTTTACTGACGAGGGCTCACGTAGAAATTTTATACAGGAATATTCTATCATTTGGTCAGTGGTACAAAATTAAACACTTTTCTTA
Arabidopsis_ACGT_random_134	0.317647	170	add_UGUA	null_plus_motifs	32	-5.04616	-2.18636	ACTCTTTTATGTTAATGTTAATGGCCGAAAAAGCATTTCTTCAGGTCATTTAATCTGCGTGCCTAATTATTGTTGAGGACATTATTTTTACTGACGAGGGCTCACGTTGTAATTTTATACAGGAATATTCTATCATTTGGTCAGTGGTATAAAATTAAACACTTTTCTTA
Arabidopsis_ACGT_random_134	0.311765	170	add_AAUAAA	null_plus_motifs	37	-5.02349	-2.34219	ACTCTTTTATGTTAATGTTAATGGCCGAAAAAGCATTTCTTCAGGTCATTTAATCTGCGTGCCTAATTATTGTTGAGGACATTATTTTTACTGACGAGGGCTCACGTAGAAATTTTATACAGGAATAATAAATCATTTGGTCAGTGGTATAAAATTAAACACTTTTCTTA
Arabidopsis_ACGT_random_134	0.323529	170	add_GUGUG	null_plus_motifs	28	-4.99344	-2.14786	ACTCTTTTATGTTAATGTTAATGGCCGAAAAAGCATTTCTTCAGGTCATTTAATCTGCGTGCCTAATTATTGTTGAGGACATTATTTTTACTGACGAGGGCTCACGTAGAAATTTTATACAGGAATATTCTATCATTTGGTCAGTGGTATAAAATTAAGTGTGTTGTTTA
Arabidopsis_ACGT_random_134	0.317647	170	CA_AAUAAA	null_plus_motifs	29	-5.18371	-2.42643	ACTCTTTTATGTTAATGTTAATGGCCGAAAAAGCATTTCTTCAGGTCATTTAATCTGCGTGCCTAATTATTGTTGAGGACATTATTTTTACTGACGAGGGCTCACGTAGAAATTTTATACAGGAATAATAAATCATTTGGTCAGTGGTACAAAATTAAACACTTTTCTTA
Arabidopsis_ACGT_random_134	0.323529	170	CA_UGUA	null_plus_motifs	41	-5.30111	-2.20768	ACTCTTTTATGTTAATGTTAATGGCCGAAAAAGCATTTCTTCAGGTCATTTAATCTGCGTGCCTAATTATTGTTGAGGACATTATTTTTACTGACGAGGGCTCACGTTGTAATTTTATACAGGAATATTCTATCATTTGGTCAGTGGTACAAAATTAAACACTTTTCTTA
Arabidopsis_ACGT_random_134	0.329412	170	CA_GUGUG	null_plus_motifs	34	-5.14818	-2.17964	ACTCTTTTATGTTAATGTTAATGGCCGAAAAAGCATTTCTTCAGGTCATTTAATCTGCGTGCCTAATTATTGTTGAGGACATTATTTTTACTGACGAGGGCTCACGTAGAAATTTTATACAGGAATATTCTATCATTTGGTCAGTGGTACAAAATTAAGTGTGTTGTTTA
Arabidopsis_ACGT_random_134	0.317647	170	CA_AAUAAA_UGUA	null_plus_motifs	38	-5.04172	-2.16113	ACTCTTTTATGTTAATGTTAATGGCCGAAAAAGCATTTCTTCAGGTCATTTAATCTGCGTGCCTAATTATTGTTGAGGACATTATTTTTACTGACGAGGGCTCACGTTGTAATTTTATACAGGAATAATAAATCATTTGGTCAGTGGTACAAAATTAAACACTTTTCTTA
Arabidopsis_ACGT_random_134	0.323529	170	CA_AAUAAA_GUGUG	null_plus_motifs	40	-5.0542	-2.23038	ACTCTTTTATGTTAATGTTAATGGCCGAAAAAGCATTTCTTCAGGTCATTTAATCTGCGTGCCTAATTATTGTTGAGGACATTATTTTTACTGACGAGGGCTCACGTAGAAATTTTATACAGGAATAATAAATCATTTGGTCAGTGGTACAAAATTAAGTGTGTTGTTTA
Arabidopsis_ACGT_random_134	0.329412	170	CA_UGUA_GUGUG	null_plus_motifs	38	-5.07989	-2.10133	ACTCTTTTATGTTAATGTTAATGGCCGAAAAAGCATTTCTTCAGGTCATTTAATCTGCGTGCCTAATTATTGTTGAGGACATTATTTTTACTGACGAGGGCTCACGTTGTAATTTTATACAGGAATATTCTATCATTTGGTCAGTGGTACAAAATTAAGTGTGTTGTTTA
Arabidopsis_ACGT_random_134	0.323529	170	CA_AAUAAA_UGUA_GUGUG	null_plus_motifs	39	-4.81739	-1.91944	ACTCTTTTATGTTAATGTTAATGGCCGAAAAAGCATTTCTTCAGGTCATTTAATCTGCGTGCCTAATTATTGTTGAGGACATTATTTTTACTGACGAGGGCTCACGTTGTAATTTTATACAGGAATAATAAATCATTTGGTCAGTGGTACAAAATTAAGTGTGTTGTTTA
Arabidopsis_ACGT_random_154	0.317647	170	null	null_plus_motifs	24	-4.50798	-2.76208	ACATATTTTAGGTTCCTGTTAGGGCTTTAATTTTGCAGAAGGATTTTTCTCATAGAATCAGAAATTAGTCAAAATTTAAAGAAGATTTATCGGGCAGAGATTTCATATTCTTACTTTGTCGCAAGTATCCTTTTGATTGATCATTCAAGCCGATTTGTTCGTAAACTTCA
Arabidopsis_ACGT_random_154	0.311765	170	add_CA	null_plus_motifs	42	-4.21732	-2.84975	ACATATTTTAGGTTCCTGTTAGGGCTTTAATTTTGCAGAAGGATTTTTCTCATAGAATCAGAAATTAGTCAAAATTTAAAGAAGATTTATCGGGCAGAGATTTCATATTCTTACTTTGTCGCAAGTATCCTTTTGATTGATCATTCAAGCAGATTTGTTCGTAAACTTCA
Arabidopsis_ACGT_random_154	0.317647	170	add_UGUA	null_plus_motifs	25	-4.02021	-2.49068	ACATATTTTAGGTTCCTGTTAGGGCTTTAATTTTGCAGAAGGATTTTTCTCATAGAATCAGAAATTAGTCAAAATTTAAAGAAGATTTATCGGGCAGAGATTTCATATGTATACTTTGTCGCAAGTATCCTTTTGATTGATCATTCAAGCCGATTTGTTCGTAAACTTCA
Arabidopsis_ACGT_random_154	0.305882	170	add_AAUAAA	null_plus_motifs	23	-4.15081	-2.3809	ACATATTTTAGGTTCCTGTTAGGGCTTTAATTTTGCAGAAGGATTTTTCTCATAGAATCAGAAATTAGTCAAAATTTAAAGAAGATTTATCGGGCAGAGATTTCATATTCTTACTTTGTCGCAAGTAATAAATTGATTGATCATTCAAGCCGATTTGTTCGTAAACTTCA
Arabidopsis_ACGT_random_154	0.323529	170	add_GUGUG	null_plus_motifs	26	-4.53879	-2.49951	ACATATTTTAGGTTCCTGTTAGGGCTTTAATTTTGCAGAAGGATTTTTCTCATAGAATCAGAAATTAGTCAAAATTTAAAGAAGATTTATCGGGCAGAGATTTCATATTCTTACTTTGTCGCAAGTATCCTTTTGATTGATCATTCAAGCCGATTTGTGTGTGTTGTTCA
Arabidopsis_ACGT_random_154	0.3	170	CA_AAUAAA	null_plus_motifs	33	-4.24671	-2.58058	ACATATTTTAGGTTCCTGTTAGGGCTTTAATTTTGCAGAAGGATTTTTCTCATAGAATCAGAAATTAGTCAAAATTTAAAGAAGATTTATCGGGCAGAGATTTCATATTCTTACTTTGTCGCAAGTAATAAATTGATTGATCATTCAAGCAGATTTGTTCGTAAACTTCA
Arabidopsis_ACGT_random_154	0.311765	170	CA_UGUA	null_plus_motifs	29	-3.91467	-2.69452	ACATATTTTAGGTTCCTGTTAGGGCTTTAATTTTGCAGAAGGATTTTTCTCATAGAATCAGAAATTAGTCAAAATTTAAAGAAGATTTATCGGGCAGAGATTTCATATGTATACTTTGTCGCAAGTATCCTTTTGATTGATCATTCAAGCAGATTTGTTCGTAAACTTCA
Arabidopsis_ACGT_random_154	0.317647	170	CA_GUGUG	null_plus_motifs	40	-4.20099	-2.57069	ACATATTTTAGGTTCCTGTTAGGGCTTTAATTTTGCAGAAGGATTTTTCTCATAGAATCAGAAATTAGTCAAAATTTAAAGAAGATTTATCGGGCAGAGATTTCATATTCTTACTTTGTCGCAAGTATCCTTTTGATTGATCATTCAAGCAGATTTGTGTGTGTTGTTCA
Arabidopsis_ACGT_random_154	0.3	170	CA_AAUAAA_UGUA	null_plus_motifs	20	-3.54984	-2.36768	ACATATTTTAGGTTCCTGTTAGGGCTTTAATTTTGCAGAAGGATTTTTCTCATAGAATCAGAAATTAGTCAAAATTTAAAGAAGATTTATCGGGCAGAGATTTCATATGTATACTTTGTCGCAAGTAATAAATTGATTGATCATTCAAGCAGATTTGTTCGTAAACTTCA
Arabidopsis_ACGT_random_154	0.305882	170	CA_AAUAAA_GUGUG	null_plus_motifs	26	-4.01063	-2.37759	ACATATTTTAGGTTCCTGTTAGGGCTTTAATTTTGCAGAAGGATTTTTCTCATAGAATCAGAAATTAGTCAAAATTTAAAGAAGATTTATCGGGCAGAGATTTCATATTCTTACTTTGTCGCAAGTAATAAATTGATTGATCATTCAAGCAGATTTGTGTGTGTTGTTCA
Arabidopsis_ACGT_random_154	0.317647	170	CA_UGUA_GUGUG	null_plus_motifs	33	-3.82054	-2.39825	ACATATTTTAGGTTCCTGTTAGGGCTTTAATTTTGCAGAAGGATTTTTCTCATAGAATCAGAAATTAGTCAAAATTTAAAGAAGATTTATCGGGCAGAGATTTCATATGTATACTTTGTCGCAAGTATCCTTTTGATTGATCATTCAAGCAGATTTGTGTGTGTTGTTCA
Arabidopsis_ACGT_random_154	0.305882	170	CA_AAUAAA_UGUA_GUGUG	null_plus_motifs	31	-3.46648	-2.17574	ACATATTTTAGGTTCCTGTTAGGGCTTTAATTTTGCAGAAGGATTTTTCTCATAGAATCAGAAATTAGTCAAAATTTAAAGAAGATTTATCGGGCAGAGATTTCATATGTATACTTTGTCGCAAGTAATAAATTGATTGATCATTCAAGCAGATTTGTGTGTGTTGTTCA
Arabidopsis_ACGT_random_159	0.317647	170	null	null_plus_motifs	17	-3.29081	-1.868	AAATTTGTGACGCGGGAAATCCCTAGAGAAGTCTAAGTTTCTGCGTAATCTTAGCTCGTATAGTTTATTCCGATCAAGATTTGATAGTTAACGATTTAAAATGTTCTATGTTAGTTTGTTACTCACAAAGGATTACTTATATTTTATTATTACGTTAACATGCTCTTCGA
Arabidopsis_ACGT_random_159	0.323529	170	add_CA	null_plus_motifs	32	-3.35208	-1.93181	AAATTTGTGACGCGGGAAATCCCTAGAGAAGTCTAAGTTTCTGCGTAATCTTAGCTCGTATAGTTTATTCCGATCAAGATTTGATAGTTAACGATTTAAAATGTTCTATGTTAGTTTGTTACTCACAAAGGATTACTTATATTTTATTACAACGTTAACATGCTCTTCGA
Arabidopsis_ACGT_random_159	0.317647	170	add_UGUA	null_plus_motifs	36	-2.78602	-2.00838	AAATTTGTGACGCGGGAAATCCCTAGAGAAGTCTAAGTTTCTGCGTAATCTTAGCTCGTATAGTTTATTCCGATCAAGATTTGATAGTTAACGATTTAAAATGTTCTTGTATAGTTTGTTACTCACAAAGGATTACTTATATTTTATTATTACGTTAACATGCTCTTCGA
Arabidopsis_ACGT_random_159	0.305882	170	add_AAUAAA	null_plus_motifs	30	-2.79391	-1.68772	AAATTTGTGACGCGGGAAATCCCTAGAGAAGTCTAAGTTTCTGCGTAATCTTAGCTCGTATAGTTTATTCCGATCAAGATTTGATAGTTAACGATTTAAAATGTTCTATGTTAGTTTGTTACTCACAATAAATTACTTATATTTTATTATTACGTTAACATGCTCTTCGA
Arabidopsis_ACGT_random_159	0.317647	170	add_GUGUG	null_plus_motifs	30	-2.38719	-1.57501	AAATTTGTGACGCGGGAAATCCCTAGAGAAGTCTAAGTTTCTGCGTAATCTTAGCTCGTATAGTTTATTCCGATCAAGATTTGATAGTTAACGATTTAAAATGTTCTATGTTAGTTTGTTACTCACAAAGGATTACTTATATTTTATTATTACGTTAAGTGTGTTGTCGA
Arabidopsis_ACGT_random_159	0.311765	170	CA_AAUAAA	null_plus_motifs	41	-2.85531	-1.65196	AAATTTGTGACGCGGGAAATCCCTAGAGAAGTCTAAGTTTCTGCGTAATCTTAGCTCGTATAGTTTATTCCGATCAAGATTTGATAGTTAACGATTTAAAATGTTCTATGTTAGTTTGTTACTCACAATAAATTACTTATATTTTATTACAACGTTAACATGCTCTTCGA
Arabidopsis_ACGT_random_159	0.323529	170	CA_UGUA	null_plus_motifs	28	-2.96068	-1.98982	AAATTTGTGACGCGGGAAATCCCTAGAGAAGTCTAAGTTTCTGCGTAATCTTAGCTCGTATAGTTTATTCCGATCAAGATTTGATAGTTAACGATTTAAAATGTTCTTGTATAGTTTGTTACTCACAAAGGATTACTTATATTTTATTACAACGTTAACATGCTCTTCGA
Arabidopsis_ACGT_random_159	0.323529	170	CA_GUGUG	null_plus_motifs	36	-2.52117	-1.75689	AAATTTGTGACGCGGGAAATCCCTAGAGAAGTCTAAGTTTCTGCGTAATCTTAGCTCGTATAGTTTATTCCGATCAAGATTTGATAGTTAACGATTTAAAATGTTCTATGTTAGTTTGTTACTCACAAAGGATTACTTATATTTTATTACAACGTTAAGTGTGTTGTCGA
Arabidopsis_ACGT_random_159	0.311765	170	CA_AAUAAA_UGUA	null_plus_motifs	36	-2.37573	-1.72838	AAATTTGTGACGCGGGAAATCCCTAGAGAAGTCTAAGTTTCTGCGTAATCTTAGCTCGTATAGTTTATTCCGATCAAGATTTGATAGTTAACGATTTAAAATGTTCTTGTATAGTTTGTTACTCACAATAAATTACTTATATTTTATTACAACGTTAACATGCTCTTCGA
Arabidopsis_ACGT_random_159	0.311765	170	CA_AAUAAA_GUGUG	null_plus_motifs	24	-2.04875	-1.52967	AAATTTGTGACGCGGGAAATCCCTAGAGAAGTCTAAGTTTCTGCGTAATCTTAGCTCGTATAGTTTATTCCGATCAAGATTTGATAGTTAACGATTTAAAATGTTCTATGTTAGTTTGTTACTCACAATAAATTACTTATATTTTATTACAACGTTAAGTGTGTTGTCGA
Arabidopsis_ACGT_random_159	0.323529	170	CA_UGUA_GUGUG	null_plus_motifs	27	-2.42769	-1.80887	AAATTTGTGACGCGGGAAATCCCTAGAGAAGTCTAAGTTTCTGCGTAATCTTAGCTCGTATAGTTTATTCCGATCAAGATTTGATAGTTAACGATTTAAAATGTTCTTGTATAGTTTGTTACTCACAAAGGATTACTTATATTTTATTACAACGTTAAGTGTGTTGTCGA
Arabidopsis_ACGT_random_159	0.311765	170	CA_AAUAAA_UGUA_GUGUG	null_plus_motifs	36	-1.79486	-1.66973	AAATTTGTGACGCGGGAAATCCCTAGAGAAGTCTAAGTTTCTGCGTAATCTTAGCTCGTATAGTTTATTCCGATCAAGATTTGATAGTTAACGATTTAAAATGTTCTTGTATAGTTTGTTACTCACAATAAATTACTTATATTTTATTACAACGTTAAGTGTGTTGTCGA
Arabidopsis_ACGT_random_175	0.329412	170	3*tobacco	in_silico	27	-2.22506	-1.60198	ATGTAATTAGTTCAAAGAATTTGTGAATGATAATTGTAACGCGCCATTGTAATTGGGTCCTGTGGCTTTTCTTTAGTTAAGGTTAAATCAACCGAATAGTGTATACATATACCGGACGTAATCTTCTATTGTGTCACTTTTTGTCAAAAGACTATCTGTCTGAAATGTAT
Arabidopsis_ACGT_random_175	0.311765	170	10*tobacco	in_silico	24	-0.828856	-0.953183	ATGTAATTAGGTCAAAGAATTTGTGAATGATAATTGTAACGCGCCATTGTAATTGGGTCCTGTGGCTTTTCTTTAGTTAAGGTTAAATAAACCGAATAATGTATACATGTACCGGATGTAATCTTCTATTGTATCACTTTTTATCAAAAGACTATCTGTCTGAAATGTAT
Arabidopsis_ACGT_random_175	0.323529	170	10*maize	in_silico	31	-1.00131	-0.565034	ATGTAATTAGTTCAAAGAATGTGTGAATGATAATTGTAACGCGCCATTGTAATTGGGTCCTGTGGCTTGTATTTAGTTAAGGTTAAATAAACCGAATAATGTATACATATACCGGATGTAATCTTCTATTGTGTCACTGTTTGTCAAAAGACTATCTGTCTGAAATGTAT
Arabidopsis_ACGT_random_175	0.323529	170	10*both	in_silico	23	-0.66714	-0.488755	ATGTAATTAGGTCAAAGAATGTGTGAATGATAATTGTAACGCGCCATTGTAATTGGGTCCTGTGGCTTTTCTTTAGTTAAGGTTAAATAAACCGAATAATGTATACATGTACCGGATGTAATCTTCTATTGTGTCACTTTTTATCAAAAGACTATCTGTCTGAAATGTAT
Arabidopsis_ACGT_random_175	0.317647	170	0*start	in_silico	46	-4.89522	-2.30335	ATTTAATTAGTTCAAAGAATTTGTGAATGATAATTCTAACGCGCCATTTTAATTGGGTCCTGTGGCTTTTCTTTAGTTAAGGTTAAATCAACCGAATAGTGTATACATATACCGGACGTAATCTTCTATTGTGTCACTTTTTGTCAAAAGACTATCTGTCTGAAATGTAT
Arabidopsis_ACGT_random_175	0.317647	170	3*maize+3*both	in_silico	33	-2.3149	-1.44105	ATTTAATTAGTTCAAAGAATTTGTGAATGATAATTGTAACGCGCCATTGTAATTGGGTCCTGTGGCTTTTCTTTAGTTAAGGTTAAATCAACCGAATAATGTATACATATACCGGACGTAATCTTCTATTGTGTCACTTTTTGTCAAAAGACTATCTGTCTGAAATGTAT
Arabidopsis_ACGT_random_27	0.317647	170	null	null_plus_motifs	29	-3.9786	-2.30717	CCTTTGCTCGATCAGCAGAAGACATTTATTATACTTAGTATTTAAGTTGAGCAGTGATAGTTAATTGTTGGAACTATAGAATCTGAGTATCCTATCCTGGTTACGGTATATATTAGTTTATTATTACTGTTCTCAGGTCATACATTTATAAACCAAATTCGCGATTGTTA
Arabidopsis_ACGT_random_27	0.323529	170	add_CA	null_plus_motifs	35	-4.21471	-2.38498	CCTTTGCTCGATCAGCAGAAGACATTTATTATACTTAGTATTTAAGTTGAGCAGTGATAGTTAATTGTTGGAACTATAGAATCTGAGTATCCTATCCTGGTTACGGTATATATTAGTTTATTATTACTGTTCTCAGGTCATACATTTATCAACCAAATTCGCGATTGTTA
Arabidopsis_ACGT_random_27	0.323529	170	add_UGUA	null_plus_motifs	24	-3.21247	-1.73693	CCTTTGCTCGATCAGCAGAAGACATTTATTATACTTAGTATTTAAGTTGAGCAGTGATAGTTAATTGTTGGAACTATAGAATCTGAGTATCCTATCCTGGTTACGGTTGTAATTAGTTTATTATTACTGTTCTCAGGTCATACATTTATAAACCAAATTCGCGATTGTTA
Arabidopsis_ACGT_random_27	0.3	170	add_AAUAAA	null_plus_motifs	24	-3.30238	-2.17082	CCTTTGCTCGATCAGCAGAAGACATTTATTATACTTAGTATTTAAGTTGAGCAGTGATAGTTAATTGTTGGAACTATAGAATCTGAGTATCCTATCCTGGTTACGGTATATATTAGTTTATTATTAAATAAATCAGGTCATACATTTATAAACCAAATTCGCGATTGTTA
Arabidopsis_ACGT_random_27	0.311765	170	add_GUGUG	null_plus_motifs	31	-3.82044	-2.14957	CCTTTGCTCGATCAGCAGAAGACATTTATTATACTTAGTATTTAAGTTGAGCAGTGATAGTTAATTGTTGGAACTATAGAATCTGAGTATCCTATCCTGGTTACGGTATATATTAGTTTATTATTACTGTTCTCAGGTCATACATTTATAAACCAAATGTGTGTTGTTTA
Arabidopsis_ACGT_random_27	0.305882	170	CA_AAUAAA	null_plus_motifs	25	-3.39112	-2.22953	CCTTTGCTCGATCAGCAGAAGACATTTATTATACTTAGTATTTAAGTTGAGCAGTGATAGTTAATTGTTGGAACTATAGAATCTGAGTATCCTATCCTGGTTACGGTATATATTAGTTTATTATTAAATAAATCAGGTCATACATTTATCAACCAAATTCGCGATTGTTA
Arabidopsis_ACGT_random_27	0.329412	170	CA_UGUA	null_plus_motifs	28	-3.97301	-1.87603	CCTTTGCTCGATCAGCAGAAGACATTTATTATACTTAGTATTTAAGTTGAGCAGTGATAGTTAATTGTTGGAACTATAGAATCTGAGTATCCTATCCTGGTTACGGTTGTAATTAGTTTATTATTACTGTTCTCAGGTCATACATTTATCAACCAAATTCGCGATTGTTA
Arabidopsis_ACGT_random_27	0.317647	170	CA_GUGUG	null_plus_motifs	24	-4.07469	-2.13708	CCTTTGCTCGATCAGCAGAAGACATTTATTATACTTAGTATTTAAGTTGAGCAGTGATAGTTAATTGTTGGAACTATAGAATCTGAGTATCCTATCCTGGTTACGGTATATATTAGTTTATTATTACTGTTCTCAGGTCATACATTTATCAACCAAATGTGTGTTGTTTA
Arabidopsis_ACGT_random_27	0.311765	170	CA_AAUAAA_UGUA	null_plus_motifs	31	-1.78567	-1.49833	CCTTTGCTCGATCAGCAGAAGACATTTATTATACTTAGTATTTAAGTTGAGCAGTGATAGTTAATTGTTGGAACTATAGAATCTGAGTATCCTATCCTGGTTACGGTTGTAATTAGTTTATTATTAAATAAATCAGGTCATACATTTATCAACCAAATTCGCGATTGTTA
Arabidopsis_ACGT_random_27	0.3	170	CA_AAUAAA_GUGUG	null_plus_motifs	18	-3.29014	-2.07686	CCTTTGCTCGATCAGCAGAAGACATTTATTATACTTAGTATTTAAGTTGAGCAGTGATAGTTAATTGTTGGAACTATAGAATCTGAGTATCCTATCCTGGTTACGGTATATATTAGTTTATTATTAAATAAATCAGGTCATACATTTATCAACCAAATGTGTGTTGTTTA
Arabidopsis_ACGT_random_27	0.323529	170	CA_UGUA_GUGUG	null_plus_motifs	38	-3.32899	-1.7298	CCTTTGCTCGATCAGCAGAAGACATTTATTATACTTAGTATTTAAGTTGAGCAGTGATAGTTAATTGTTGGAACTATAGAATCTGAGTATCCTATCCTGGTTACGGTTGTAATTAGTTTATTATTACTGTTCTCAGGTCATACATTTATCAACCAAATGTGTGTTGTTTA
Arabidopsis_ACGT_random_27	0.305882	170	CA_AAUAAA_UGUA_GUGUG	null_plus_motifs	28	-1.89381	-1.41909	CCTTTGCTCGATCAGCAGAAGACATTTATTATACTTAGTATTTAAGTTGAGCAGTGATAGTTAATTGTTGGAACTATAGAATCTGAGTATCCTATCCTGGTTACGGTTGTAATTAGTTTATTATTAAATAAATCAGGTCATACATTTATCAACCAAATGTGTGTTGTTTA
Arabidopsis_ACGT_random_63	0.317647	170	null	null_plus_motifs	26	-4.95082	-2.56216	CTATTTACGAATTTTAGAATATAACAGTCCAAACTGTTCTCGATACCTGATATTTTGGCTAGAGTTTGGACAAAACAAGATGTGATTACTTTAAATCTGATTTAATTGGGTTTCGCAAATTTTTCCCTTCAGTTTTTGGTAGATCTAATTGTGATAACGTCAGCTGATAT
Arabidopsis_ACGT_random_63	0.317647	170	add_CA	null_plus_motifs	23	-5.01833	-2.53353	CTATTTACGAATTTTAGAATATAACAGTCCAAACTGTTCTCGATACCTGATATTTTGGCTAGAGTTTGGACAAAACAAGATGTGATTACTTTAAATCTGATTTAATTGGGTTTCGCAAATTTTTCCCTTCAGTTTTTGGTAGATCTAATCATGATAACGTCAGCTGATAT
Arabidopsis_ACGT_random_63	0.305882	170	add_UGUA	null_plus_motifs	30	-5.0595	-2.48756	CTATTTACGAATTTTAGAATATAACAGTCCAAACTGTTCTCGATACCTGATATTTTGGCTAGAGTTTGGACAAAACAAGATGTGATTACTTTAAATCTGATTTAATTTGTATTCGCAAATTTTTCCCTTCAGTTTTTGGTAGATCTAATTGTGATAACGTCAGCTGATAT
Arabidopsis_ACGT_random_63	0.3	170	add_AAUAAA	null_plus_motifs	19	-5.06314	-2.51112	CTATTTACGAATTTTAGAATATAACAGTCCAAACTGTTCTCGATACCTGATATTTTGGCTAGAGTTTGGACAAAACAAGATGTGATTACTTTAAATCTGATTTAATTGGGTTTCGCAAATTTTTCCAATAAATTTTTGGTAGATCTAATTGTGATAACGTCAGCTGATAT
Arabidopsis_ACGT_random_63	0.311765	170	add_GUGUG	null_plus_motifs	45	-5.18364	-2.52662	CTATTTACGAATTTTAGAATATAACAGTCCAAACTGTTCTCGATACCTGATATTTTGGCTAGAGTTTGGACAAAACAAGATGTGATTACTTTAAATCTGATTTAATTGGGTTTCGCAAATTTTTCCCTTCAGTTTTTGGTAGATCTAATTGTGATAACGTGTGTTGTTAT
Arabidopsis_ACGT_random_63	0.3	170	CA_AAUAAA	null_plus_motifs	29	-5.02415	-2.56202	CTATTTACGAATTTTAGAATATAACAGTCCAAACTGTTCTCGATACCTGATATTTTGGCTAGAGTTTGGACAAAACAAGATGTGATTACTTTAAATCTGATTTAATTGGGTTTCGCAAATTTTTCCAATAAATTTTTGGTAGATCTAATCATGATAACGTCAGCTGATAT
Arabidopsis_ACGT_random_63	0.305882	170	CA_UGUA	null_plus_motifs	20	-4.91925	-2.55115	CTATTTACGAATTTTAGAATATAACAGTCCAAACTGTTCTCGATACCTGATATTTTGGCTAGAGTTTGGACAAAACAAGATGTGATTACTTTAAATCTGATTTAATTTGTATTCGCAAATTTTTCCCTTCAGTTTTTGGTAGATCTAATCATGATAACGTCAGCTGATAT
Arabidopsis_ACGT_random_63	0.311765	170	CA_GUGUG	null_plus_motifs	40	-5.09183	-2.59369	CTATTTACGAATTTTAGAATATAACAGTCCAAACTGTTCTCGATACCTGATATTTTGGCTAGAGTTTGGACAAAACAAGATGTGATTACTTTAAATCTGATTTAATTGGGTTTCGCAAATTTTTCCCTTCAGTTTTTGGTAGATCTAATCATGATAACGTGTGTTGTTAT
Arabidopsis_ACGT_random_63	0.288235	170	CA_AAUAAA_UGUA	null_plus_motifs	34	-4.76151	-2.42085	CTATTTACGAATTTTAGAATATAACAGTCCAAACTGTTCTCGATACCTGATATTTTGGCTAGAGTTTGGACAAAACAAGATGTGATTACTTTAAATCTGATTTAATTTGTATTCGCAAATTTTTCCAATAAATTTTTGGTAGATCTAATCATGATAACGTCAGCTGATAT
Arabidopsis_ACGT_random_63	0.294118	170	CA_AAUAAA_GUGUG	null_plus_motifs	43	-5.11916	-2.56663	CTATTTACGAATTTTAGAATATAACAGTCCAAACTGTTCTCGATACCTGATATTTTGGCTAGAGTTTGGACAAAACAAGATGTGATTACTTTAAATCTGATTTAATTGGGTTTCGCAAATTTTTCCAATAAATTTTTGGTAGATCTAATCATGATAACGTGTGTTGTTAT
Arabidopsis_ACGT_random_63	0.3	170	CA_UGUA_GUGUG	null_plus_motifs	31	-5.08056	-2.56951	CTATTTACGAATTTTAGAATATAACAGTCCAAACTGTTCTCGATACCTGATATTTTGGCTAGAGTTTGGACAAAACAAGATGTGATTACTTTAAATCTGATTTAATTTGTATTCGCAAATTTTTCCCTTCAGTTTTTGGTAGATCTAATCATGATAACGTGTGTTGTTAT
Arabidopsis_ACGT_random_63	0.282353	170	CA_AAUAAA_UGUA_GUGUG	null_plus_motifs	34	-4.82322	-2.38284	CTATTTACGAATTTTAGAATATAACAGTCCAAACTGTTCTCGATACCTGATATTTTGGCTAGAGTTTGGACAAAACAAGATGTGATTACTTTAAATCTGATTTAATTTGTATTCGCAAATTTTTCCAATAAATTTTTGGTAGATCTAATCATGATAACGTGTGTTGTTAT
Arabidopsis_ACGT_random_64	0.317647	170	null	null_plus_motifs	20	-4.48379	-2.38425	GACTGATGCTACAAATATGATGATTCTCTGTTTTTAACGTTACATTATCGTGGAATTTTACCCTATCTATATACATTTCAGGCTTAGTATTACGTAAAGTTGATGTTTTGCTTGGTATTTAACCTAGGTTATATTAACTACTAGACATTACCAGGAAACATGAAGGTTGT
Arabidopsis_ACGT_random_64	0.317647	170	add_CA	null_plus_motifs	28	-4.7529	-2.45379	GACTGATGCTACAAATATGATGATTCTCTGTTTTTAACGTTACATTATCGTGGAATTTTACCCTATCTATATACATTTCAGGCTTAGTATTACGTAAAGTTGATGTTTTGCTTGGTATTTAACCTAGGTTATATTAACTACTAGACATTCACAGGAAACATGAAGGTTGT
Arabidopsis_ACGT_random_64	0.311765	170	add_UGUA	null_plus_motifs	41	-4.64542	-2.14007	GACTGATGCTACAAATATGATGATTCTCTGTTTTTAACGTTACATTATCGTGGAATTTTACCCTATCTATATACATTTCAGGCTTAGTATTACGTAAAGTTGATGTTTGTATTGGTATTTAACCTAGGTTATATTAACTACTAGACATTACCAGGAAACATGAAGGTTGT
Arabidopsis_ACGT_random_64	0.305882	170	add_AAUAAA	null_plus_motifs	31	-4.31037	-2.34603	GACTGATGCTACAAATATGATGATTCTCTGTTTTTAACGTTACATTATCGTGGAATTTTACCCTATCTATATACATTTCAGGCTTAGTATTACGTAAAGTTGATGTTTTGCTTGGTATTTAACCTAAATAAAATTAACTACTAGACATTACCAGGAAACATGAAGGTTGT
Arabidopsis_ACGT_random_64	0.317647	170	add_GUGUG	null_plus_motifs	27	-5.01256	-2.25748	GACTGATGCTACAAATATGATGATTCTCTGTTTTTAACGTTACATTATCGTGGAATTTTACCCTATCTATATACATTTCAGGCTTAGTATTACGTAAAGTTGATGTTTTGCTTGGTATTTAACCTAGGTTATATTAACTACTAGACATTACCAGGAAAGTGTGTTGTTGT
Arabidopsis_ACGT_random_64	0.305882	170	CA_AAUAAA	null_plus_motifs	36	-4.63442	-2.33458	GACTGATGCTACAAATATGATGATTCTCTGTTTTTAACGTTACATTATCGTGGAATTTTACCCTATCTATATACATTTCAGGCTTAGTATTACGTAAAGTTGATGTTTTGCTTGGTATTTAACCTAAATAAAATTAACTACTAGACATTCACAGGAAACATGAAGGTTGT
Arabidopsis_ACGT_random_64	0.311765	170	CA_UGUA	null_plus_motifs	48	-4.82158	-2.24493	GACTGATGCTACAAATATGATGATTCTCTGTTTTTAACGTTACATTATCGTGGAATTTTACCCTATCTATATACATTTCAGGCTTAGTATTACGTAAAGTTGATGTTTGTATTGGTATTTAACCTAGGTTATATTAACTACTAGACATTCACAGGAAACATGAAGGTTGT
Arabidopsis_ACGT_random_64	0.317647	170	CA_GUGUG	null_plus_motifs	58	-5.34098	-2.30191	GACTGATGCTACAAATATGATGATTCTCTGTTTTTAACGTTACATTATCGTGGAATTTTACCCTATCTATATACATTTCAGGCTTAGTATTACGTAAAGTTGATGTTTTGCTTGGTATTTAACCTAGGTTATATTAACTACTAGACATTCACAGGAAAGTGTGTTGTTGT
Arabidopsis_ACGT_random_64	0.3	170	CA_AAUAAA_UGUA	null_plus_motifs	31	-4.28133	-2.01681	GACTGATGCTACAAATATGATGATTCTCTGTTTTTAACGTTACATTATCGTGGAATTTTACCCTATCTATATACATTTCAGGCTTAGTATTACGTAAAGTTGATGTTTGTATTGGTATTTAACCTAAATAAAATTAACTACTAGACATTCACAGGAAACATGAAGGTTGT
Arabidopsis_ACGT_random_64	0.305882	170	CA_AAUAAA_GUGUG	null_plus_motifs	30	-5.35756	-2.19851	GACTGATGCTACAAATATGATGATTCTCTGTTTTTAACGTTACATTATCGTGGAATTTTACCCTATCTATATACATTTCAGGCTTAGTATTACGTAAAGTTGATGTTTTGCTTGGTATTTAACCTAAATAAAATTAACTACTAGACATTCACAGGAAAGTGTGTTGTTGT
Arabidopsis_ACGT_random_64	0.311765	170	CA_UGUA_GUGUG	null_plus_motifs	41	-5.30687	-2.24445	GACTGATGCTACAAATATGATGATTCTCTGTTTTTAACGTTACATTATCGTGGAATTTTACCCTATCTATATACATTTCAGGCTTAGTATTACGTAAAGTTGATGTTTGTATTGGTATTTAACCTAGGTTATATTAACTACTAGACATTCACAGGAAAGTGTGTTGTTGT
Arabidopsis_ACGT_random_64	0.3	170	CA_AAUAAA_UGUA_GUGUG	null_plus_motifs	50	-5.04854	-1.79208	GACTGATGCTACAAATATGATGATTCTCTGTTTTTAACGTTACATTATCGTGGAATTTTACCCTATCTATATACATTTCAGGCTTAGTATTACGTAAAGTTGATGTTTGTATTGGTATTTAACCTAAATAAAATTAACTACTAGACATTCACAGGAAAGTGTGTTGTTGT
GC_60_105	0.6	170	low	low	NA	NA	NA	CCGACTAAACTGTCTCCCTTTTAACAGCCGAGCCGTCCCTACACCTTGGCATGAGCACGACCAGAGTCGTTACCCCGGAGCGCTACGTGACGCTCATGACGGGGGCCATTCCGCAAATCGAACTACCCGGGGGTTCCATTCCAGGGCTCAGAGCTTCGTCTTGGCCGACG
GC_70_110	0.7	170	low	low	31	-5.28113	-2.70843	GCCCCCCCCTGCTCATGCTGCAGCATCTGGAGGCGAGTGGGATGGCCGCGGCGCAGGCCTGTCCGCCCGGGTGGTTACCTCAAGGCCGTCCGCCCCGCATTACGCAGAGTCCCAGTCTGAGTGGCAGACCCTCCAGGGTAGAACAGGCCGGGGGCGCGTCATAAGCCGGG
GC_70_139	0.7	170	low	low	48	-5.42683	-3.14214	TCCTCTGCTCTGCCAGTCGAATGTGGGTTTGGCCTCCCCCGCACCGCGTTGATCGCCAGTATCGGGAGTTTCGCAGCCCCAGTTCGCTCGGGTGTCCGCCCGCCGCCGGCCGAGCGTGGCCAGAACCGCAAGGAAACCTGGGCGGAGGTTGCCGCTGGGCGCCCCGGTCC
GC_70_171	0.7	170	low	low	13	-5.12396	-2.43646	TCCCGCACGAGGGGGGCGGCGCCGCCGTGGGACACGGACTAAGCACCTGATCGGTCGGGGGTGGCACTGGAGGGGGCGGGTACGGCATCCGGGTCGCCCTACGCCGGGTCTACCTACAAAGCAGGAGCTGCGAGCGCGGGCACCCGGGGTGAACCCGTTTTACACGGATT
GC_70_181	0.7	170	low	low	14	-5.07031	-2.69694	CCCGCCCCGGTGTGGACACATGCAAGAGGGCACGAGTCTTCCGAACCTACGCCGGCCCTGGGGGAGCCGCAACCCCGCCGGCGGATGGCAGATTTGTCCAGGTTTCAGGTCCTCAGCGGTGATCGGAGGCCAAGCCAGAACCCACGGCCGGCTCGGCGCCGCGCTCGCCT
GC_70_73	0.7	170	low	low	11	-5.52649	-2.99596	TCCCCCCCCCACCGAGTGGCGCCACCCAGGCCCATCTCCACCGGCGCACCTCAGGGGCACTACGCGACCTCTATTGCTGCTGCCAAAAACCTCATAGGGGGTTGCGAGGAGCGTCGTACGCCCGCGGGCTACGCGATAAGACGGGCCCACGCCCAGCGCGGACAGCCCGC
MaizeTop_Positional_random_1095	0.376471	170	3*tobacco	in_silico	33	-1.50056	-1.58944	AAGCATACCTTCTTAGCTTGTCGCTATTTGCATAGTGGCGACGGGATGTATCATAGTAATGTAACTGAGCATTTCCGCTCAACGGATGTAATGCTACATCGATTAAGTAGACCAATTGCCGTTCCAAACTAATAATATTACATCACGTTCAGTCTTATAGAGTTTTTTAT
MaizeTop_Positional_random_1095	0.364706	170	10*tobacco	in_silico	20	-0.90429	-0.368604	AAGCAGGCCTTCTTAGCTTGTCGCTATTTGCATAGTGGCGACGGGATGTATCATAATAATGTAACTGAGCATTTCCGCTCAATGAATGTAATGCTACATCGAATAAGTAGACCAATTGCCGTTCCAAAATAATAATATTACATCACGTTCAGTCTTATAGAGTTTTTTAT
MaizeTop_Positional_random_1095	0.388235	170	3*maize	in_silico	27	-1.69465	-1.36711	AAGCATAGCTTCTTAGCTTGTCGCTATTTGCATAGTGGCGACGGGATGTATCATAGTAATGTCACTGAGCATTTCCGCTCAACGGATGTAAGGCTACATCGAATAAGTAGACCAATTGCCGTTCCAAAATAACAATATTACATCACGTTCAGTCTTATAGAGTTTTTTAT
MaizeTop_Positional_random_1095	0.364706	170	10*maize	in_silico	29	-1.32876	-0.297262	AAGGATAGCTTCTTAGCTTGTCGCTATTTGCATAGTGGCGACGGGATGTATCATAATAAAGTCACTGAGCATTTCCGCTCAATGGATGTAATGCTACATGGAATAAGTAGACCAATTGCCGTTCCAAAATAATAATATTACATCACGTTCAGTCTTATAGAGTTTTTTAT
MaizeTop_Positional_random_1095	0.382353	170	3*both	in_silico	29	-1.31406	-1.24194	AAGCATACCTTCTTAGCTTGTCGCTATTTGCATAGTGGCGACGGGATGTATCATAGTAATGTAACTGAGCATTTCCGCTCAACGGATGTAAGGCTACATCGATTATGTAGACCAATTGCCGTTCCAAAATAACAATATTACATCACGTTCAGTCTTATAGAGTTTTTTAT
MaizeTop_Positional_random_1095	0.352941	170	10*both	in_silico	31	-0.710367	-0.218152	AAGGATAGCTTCTTAGCTTGTCGCTATTTGCATAGTGGCGACGGGATGTATCATAATAATGTAACTGAGCATTTCCGCTCAATGGATGTAATGCTACATCGATTATGTAAACCAATTGCCGTTCCAAAATAATAATATTACATCACGTTCAGTCTTATAGAGTTTTTTAT
MaizeTop_Positional_random_1095	0.394118	170	0*start	in_silico	23	-3.30694	-2.07639	AAGCATACCTTCTTAGCTTGTCGCTATTTGCATAGTGGCGACGGGATGTATCATAGTAATGTCACTGAGCATTTCCGCTCAACGGATGTAAGGCTACATCGATTAAGTAGACCAATTGCCGTTCCAAACTAACAATATTACATCACGTTCAGTCTTATAGAGTTTTTTAT
MaizeTop_Positional_random_123	0.364706	170	10*tobacco	in_silico	31	-1.40603	-0.46977	GGAATAAATGTATACTCTCTTTTGGCGTGTAAATCCCTTCCACAATGTAATAAACGGTGGTTTTCTTATGAATGAATAATCGGCGAGGGTGCGAGCCAGAATCTGTGTAAGGCTGTATGGATTTAAATTAAAATAATTGTTGAGTTCGGCATTCATTGTCTCTAATCTAA
MaizeTop_Positional_random_123	0.376471	170	3*maize	in_silico	36	-4.71184	-1.78482	GTAATAAATTTATACTCTCTTTTGGCGTGTAAATCCCTTCCACAATGTTATTACCGGTGGTTTTCTTATGAACGAATAATCGGCGAGGGTGCGAGCCAGAATCTGTGGAAGGCTGTAAGGATTTAAATAAACATAATTGTTGAGTTCGGCATTCATTGTCTCTAATCTAA
MaizeTop_Positional_random_123	0.382353	170	10*maize	in_silico	35	-2.19808	-0.229568	GGAATAAATGTATACTCTCTTGTGGCGTGTAAATCCCTTCCACAATGTAATAAACGGTGGTTTTCTTATGAATGAATAATCGGCGAGGGTGCGAGCCAGAATCTGTGGAAGGCTGTAAGGATTTAAATAAACATAATTGTTGAGTTCGGCATTCATTGTCTCTAATCTAA
MaizeTop_Positional_random_123	0.370588	170	10*both	in_silico	29	-1.26787	-0.514119	GGAATAAATGTATACTCTCTTTTGGCGTGTAAATCCCTTCCACAATGTAATAAACGGTGGTTTTCTTATGAATGAATAATCGGCGAGGGTGCGAGCCAGAATCTGTGTAAGGCTGTATGGATTTAAATAAACATAATTGTTGAGTTCGGCATTCATTGTCTCTAATCTAA
MaizeTop_Positional_random_123	0.388235	170	0*start	in_silico	36	-5.27148	-2.42671	GTAATAAATTTATACTCTCTTTTGGCGTGTAAATCCCTTCCACAATGTTATTACCGGTGGTTTTCTTATGAACGACTAATCGGCGAGGGTGCGAGCCAGAATCTGTGGAAGGCTGTAGGGATTTAAATTAACATAATTGTTGAGTTCGGCATTCATTGTCTCTAATCTAA
MaizeTop_Positional_random_123	0.388235	170	3*tobacco+3*both	in_silico	38	-4.15925	-1.86512	GGAATAAATTTATACTCTCTTTTGGCGTGTAAATCCCTTCCACAATGTAATTACCGGTGGTTTTCTTATGAACGAATAATCGGCGAGGGTGCGAGCCAGAATCTGTGGAAGGCTGTAGGGATTTAAATTAACATAATTGTTGAGTTCGGCATTCATTGTCTCTAATCTAA
MaizeTop_Positional_random_298	0.429412	170	mid	mid	33	-3.74978	-2.04788	ATTAGGCGCCCAGCTAAAAAAGCCAAGAGCTCCGATGCTATTATTTGCCCTATTACGTTGTTGAGTGGAATTCGTATATGATCATGGGTAGGAAGGGAATTGGTCTTTAGGTTCTCATTGTACAATATATGCGCCGTTCTTTACATGGCTAATACAGGTGGCGTCTAGTG
MaizeTop_Positional_random_455	0.376471	170	low	low	11	-5.03864	-2.98382	TTAATCTACATTGTTCTCATTTTTGTCCTGGCGCGAACTATCTTTTAGCTCTTTAGGTAACTCAACTTGGATTGGACAATTTCACCCAAACAATACACCCGCCGAATTAGCTACTTATTATAGTACGAAATATAGTCGCGTTTGTTTTTCACTTCGGAGTTGACACTGAA
MaizeTop_Positional_random_784	0.376471	170	low	low	6	-5.70951	-2.95275	TGCCGCTTGATTTATATTAACTACTGACCTATTAGTTTTCTTACTATTCGGGGTATTAAGAGCATGGGGCAACGGTAACACCCTCATGAGTACTCTACGGTCTTGACCTTTTGAATAAATTAATAAAGGATAAGGAACAGGTATTTTAGCAATTGGTCCTTATCCGCTTT
MaizeTop_Positional_random_800	0.423529	170	10*tobacco	in_silico	40	-0.707016	-0.516274	CGAATTGGTAAATGAGGGAGCCGCATTAATAAGCGTTGTAACTCTCGATTGGCTGTATGTAATGTGGTTCAGAATAAAGTTTATCTTTTAGTTGTAATAATTCACGGTCACCGCTTGCTCTGTGTGAAATGTAACGGCTACCCTGTTCTCAAGGTGCCTAGCTACACCGT
MaizeTop_Positional_random_800	0.452941	170	3*maize	in_silico	11	-2.12218	-0.978735	CGAATTGGTAAATGAGGGAGCCGCATTAATAAGCGTTGTAACTCTCGATTGGCTGTATGTAATGTGGTTCAGAATAAGGTTTATCTTTTAGTTGAAGTGATTCACGGTCACCGCTTGCTCTGTGGGAAATGTTACGGCTACCCTGTTCTCAAGGTGCCGAGCTACACCGT
MaizeTop_Positional_random_800	0.435294	170	10*maize	in_silico	12	-0.714016	-0.572936	CGAATTGGTAAATAAGGGAGCCGCAATAATAAGCGTTGTAACTCTCGATTGTCTGTATGTAATGTGGTTCAGAATAAAGTGTATCTTTTAGTTGAAGTGATTCACGGTCACCGCTTGCTCTGTGTGAAATGTAACGGCTACCCTGTTCTCAAGGTGCCGAGCTACACCGT
MaizeTop_Positional_random_800	0.429412	170	10*both	in_silico	43	-0.66716	-0.645846	CGAATTGGTAAATGAGGGAGCCGCATTAATAAGCGTTGTAACTCTCGATTGTCTGTATGTAATGTGGTTCAGAATAAAGTGTATCTTTTAGTTGAAGTGATTCACGGTCACCGCTTGCTCTGTGTGAAATGTAACGGCTACCCTGTTCTCAATGTGCCTAGCTACACCGT
MaizeTop_Positional_random_800	0.464706	170	0*start	in_silico	13	-4.49356	-1.70302	CGAATTGGTAAATGAGGGAGCCGCATTAATTAGCGTGGTAACTCTCGATTGGCTGTATGTAATGTGGTTCAGAATACGGTTTATCTTTTAGTTGAAGTGATTCACGGTCACCGCTTGCTCTGTGGGAAATGTTACGGCTACCCTGTTCTCAAGGTGCCGAGCTACACCGT
MaizeTop_Positional_random_800	0.447059	170	3*tobacco+3*both	in_silico	12	-1.11342	-0.656008	CGAATTGGTAAATGAGGGAGCCGCATTAATTAGCGTTGTAACTCTCGATTGGCTGTATGTAATGTGGTTCAGAATAAAGTTTATCTTTTAGTTGAAGTGATTCACGGTCACCGCTTGCTCTGTGGGAAATGTTACGGCTACCCTGTTCTCAAGGTGCCGAGCTACACCGT
Maize_ACGT_random_11	0.411765	170	null	null_plus_motifs	39	-5.37467	-2.56548	AGTTCCGTGCACAGGTTTATTACTTCCTCTAGAATTATACCTACGTCGACTTACGCTTATTGCCCTTAAGAGTAGTTTCTAATGGAATCTGAGTGCGAGACTTTAGGTGAGGGACAGCAGATCGTTGGATTAGACGTGAGCATTTTTTATGCAAGCCAGTTTACCAAATT
Maize_ACGT_random_11	0.411765	170	add_CA	null_plus_motifs	30	-5.345	-2.59578	AGTTCCGTGCACAGGTTTATTACTTCCTCTAGAATTATACCTACGTCGACTTACGCTTATTGCCCTTAAGAGTAGTTTCTAATGGAATCTGAGTGCGAGACTTTAGGTGAGGGACAGCAGATCGTTGGATTAGACGTGAGCATTTTTTACACAAGCCAGTTTACCAAATT
Maize_ACGT_random_11	0.405882	170	add_UGUA	null_plus_motifs	28	-5.34025	-2.64971	AGTTCCGTGCACAGGTTTATTACTTCCTCTAGAATTATACCTACGTCGACTTACGCTTATTGCCCTTAAGAGTAGTTTCTAATGGAATCTGAGTGCGAGACTTTAGGTGTAGGACAGCAGATCGTTGGATTAGACGTGAGCATTTTTTATGCAAGCCAGTTTACCAAATT
Maize_ACGT_random_11	0.4	170	add_AAUAAA	null_plus_motifs	40	-5.0019	-2.32526	AGTTCCGTGCACAGGTTTATTACTTCCTCTAGAATTATACCTACGTCGACTTACGCTTATTGCCCTTAAGAGTAGTTTCTAATGGAATCTGAGTGCGAGACTTTAGGTGAGGGACAGCAGATCGTTAATAAAGACGTGAGCATTTTTTATGCAAGCCAGTTTACCAAATT
Maize_ACGT_random_11	0.417647	170	add_GUGUG	null_plus_motifs	61	-5.09684	-2.29052	AGTTCCGTGCACAGGTTTATTACTTCCTCTAGAATTATACCTACGTCGACTTACGCTTATTGCCCTTAAGAGTAGTTTCTAATGGAATCTGAGTGCGAGACTTTAGGTGAGGGACAGCAGATCGTTGGATTAGACGTGAGCATTTTTTATGCAAGCCAGTGTGTTGTATT
Maize_ACGT_random_11	0.4	170	CA_AAUAAA	null_plus_motifs	39	-5.00167	-2.35708	AGTTCCGTGCACAGGTTTATTACTTCCTCTAGAATTATACCTACGTCGACTTACGCTTATTGCCCTTAAGAGTAGTTTCTAATGGAATCTGAGTGCGAGACTTTAGGTGAGGGACAGCAGATCGTTAATAAAGACGTGAGCATTTTTTACACAAGCCAGTTTACCAAATT
Maize_ACGT_random_11	0.405882	170	CA_UGUA	null_plus_motifs	53	-5.37398	-2.64794	AGTTCCGTGCACAGGTTTATTACTTCCTCTAGAATTATACCTACGTCGACTTACGCTTATTGCCCTTAAGAGTAGTTTCTAATGGAATCTGAGTGCGAGACTTTAGGTGTAGGACAGCAGATCGTTGGATTAGACGTGAGCATTTTTTACACAAGCCAGTTTACCAAATT
Maize_ACGT_random_11	0.417647	170	CA_GUGUG	null_plus_motifs	33	-5.13535	-2.28924	AGTTCCGTGCACAGGTTTATTACTTCCTCTAGAATTATACCTACGTCGACTTACGCTTATTGCCCTTAAGAGTAGTTTCTAATGGAATCTGAGTGCGAGACTTTAGGTGAGGGACAGCAGATCGTTGGATTAGACGTGAGCATTTTTTACACAAGCCAGTGTGTTGTATT
Maize_ACGT_random_11	0.394118	170	CA_AAUAAA_UGUA	null_plus_motifs	35	-5.22353	-2.47036	AGTTCCGTGCACAGGTTTATTACTTCCTCTAGAATTATACCTACGTCGACTTACGCTTATTGCCCTTAAGAGTAGTTTCTAATGGAATCTGAGTGCGAGACTTTAGGTGTAGGACAGCAGATCGTTAATAAAGACGTGAGCATTTTTTACACAAGCCAGTTTACCAAATT
Maize_ACGT_random_11	0.405882	170	CA_AAUAAA_GUGUG	null_plus_motifs	32	-4.795	-2.05892	AGTTCCGTGCACAGGTTTATTACTTCCTCTAGAATTATACCTACGTCGACTTACGCTTATTGCCCTTAAGAGTAGTTTCTAATGGAATCTGAGTGCGAGACTTTAGGTGAGGGACAGCAGATCGTTAATAAAGACGTGAGCATTTTTTACACAAGCCAGTGTGTTGTATT
Maize_ACGT_random_11	0.411765	170	CA_UGUA_GUGUG	null_plus_motifs	57	-5.28193	-2.41535	AGTTCCGTGCACAGGTTTATTACTTCCTCTAGAATTATACCTACGTCGACTTACGCTTATTGCCCTTAAGAGTAGTTTCTAATGGAATCTGAGTGCGAGACTTTAGGTGTAGGACAGCAGATCGTTGGATTAGACGTGAGCATTTTTTACACAAGCCAGTGTGTTGTATT
Maize_ACGT_random_11	0.4	170	CA_AAUAAA_UGUA_GUGUG	null_plus_motifs	41	-5.01226	-2.22394	AGTTCCGTGCACAGGTTTATTACTTCCTCTAGAATTATACCTACGTCGACTTACGCTTATTGCCCTTAAGAGTAGTTTCTAATGGAATCTGAGTGCGAGACTTTAGGTGTAGGACAGCAGATCGTTAATAAAGACGTGAGCATTTTTTACACAAGCCAGTGTGTTGTATT
Maize_ACGT_random_112	0.411765	170	null	null_plus_motifs	18	-5.06441	-2.44827	GTTGGTTACTTTTACATCGTTTCGAACCAGTTTCATATGTTAGGTCGTGCAAGTGCCTTTATCTAGGCATCAGCAACGCTCATCAAGCGAAGATTGACCGTCTTAGGCTTGAAAGTCACTCGGTGCAACTCTAGGGATAGTGATCTTTTATTAAAAGCATGATTGAGTAT
Maize_ACGT_random_112	0.417647	170	add_CA	null_plus_motifs	42	-5.18204	-2.43887	GTTGGTTACTTTTACATCGTTTCGAACCAGTTTCATATGTTAGGTCGTGCAAGTGCCTTTATCTAGGCATCAGCAACGCTCATCAAGCGAAGATTGACCGTCTTAGGCTTGAAAGTCACTCGGTGCAACTCTAGGGATAGTGATCTTTTCATAAAAGCATGATTGAGTAT
Maize_ACGT_random_112	0.405882	170	add_UGUA	null_plus_motifs	24	-5.01193	-2.27421	GTTGGTTACTTTTACATCGTTTCGAACCAGTTTCATATGTTAGGTCGTGCAAGTGCCTTTATCTAGGCATCAGCAACGCTCATCAAGCGAAGATTGACCGTCTTAGGTGTAAAAGTCACTCGGTGCAACTCTAGGGATAGTGATCTTTTATTAAAAGCATGATTGAGTAT
Maize_ACGT_random_112	0.4	170	add_AAUAAA	null_plus_motifs	41	-4.96788	-1.84775	GTTGGTTACTTTTACATCGTTTCGAACCAGTTTCATATGTTAGGTCGTGCAAGTGCCTTTATCTAGGCATCAGCAACGCTCATCAAGCGAAGATTGACCGTCTTAGGCTTGAAAGTCACTCGGTGCAATAAAAGGGATAGTGATCTTTTATTAAAAGCATGATTGAGTAT
Maize_ACGT_random_112	0.417647	170	add_GUGUG	null_plus_motifs	52	-4.77341	-2.04251	GTTGGTTACTTTTACATCGTTTCGAACCAGTTTCATATGTTAGGTCGTGCAAGTGCCTTTATCTAGGCATCAGCAACGCTCATCAAGCGAAGATTGACCGTCTTAGGCTTGAAAGTCACTCGGTGCAACTCTAGGGATAGTGATCTTTTATTAAAAGCGTGTGTTGTTAT
Maize_ACGT_random_112	0.405882	170	CA_AAUAAA	null_plus_motifs	33	-5.09175	-1.94622	GTTGGTTACTTTTACATCGTTTCGAACCAGTTTCATATGTTAGGTCGTGCAAGTGCCTTTATCTAGGCATCAGCAACGCTCATCAAGCGAAGATTGACCGTCTTAGGCTTGAAAGTCACTCGGTGCAATAAAAGGGATAGTGATCTTTTCATAAAAGCATGATTGAGTAT
Maize_ACGT_random_112	0.411765	170	CA_UGUA	null_plus_motifs	26	-5.16511	-2.31126	GTTGGTTACTTTTACATCGTTTCGAACCAGTTTCATATGTTAGGTCGTGCAAGTGCCTTTATCTAGGCATCAGCAACGCTCATCAAGCGAAGATTGACCGTCTTAGGTGTAAAAGTCACTCGGTGCAACTCTAGGGATAGTGATCTTTTCATAAAAGCATGATTGAGTAT
Maize_ACGT_random_112	0.423529	170	CA_GUGUG	null_plus_motifs	30	-5.05559	-2.0695	GTTGGTTACTTTTACATCGTTTCGAACCAGTTTCATATGTTAGGTCGTGCAAGTGCCTTTATCTAGGCATCAGCAACGCTCATCAAGCGAAGATTGACCGTCTTAGGCTTGAAAGTCACTCGGTGCAACTCTAGGGATAGTGATCTTTTCATAAAAGCGTGTGTTGTTAT
Maize_ACGT_random_112	0.4	170	CA_AAUAAA_UGUA	null_plus_motifs	26	-4.35829	-1.62704	GTTGGTTACTTTTACATCGTTTCGAACCAGTTTCATATGTTAGGTCGTGCAAGTGCCTTTATCTAGGCATCAGCAACGCTCATCAAGCGAAGATTGACCGTCTTAGGTGTAAAAGTCACTCGGTGCAATAAAAGGGATAGTGATCTTTTCATAAAAGCATGATTGAGTAT
Maize_ACGT_random_112	0.411765	170	CA_AAUAAA_GUGUG	null_plus_motifs	29	-4.76369	-1.54147	GTTGGTTACTTTTACATCGTTTCGAACCAGTTTCATATGTTAGGTCGTGCAAGTGCCTTTATCTAGGCATCAGCAACGCTCATCAAGCGAAGATTGACCGTCTTAGGCTTGAAAGTCACTCGGTGCAATAAAAGGGATAGTGATCTTTTCATAAAAGCGTGTGTTGTTAT
Maize_ACGT_random_112	0.417647	170	CA_UGUA_GUGUG	null_plus_motifs	38	-4.53765	-1.97807	GTTGGTTACTTTTACATCGTTTCGAACCAGTTTCATATGTTAGGTCGTGCAAGTGCCTTTATCTAGGCATCAGCAACGCTCATCAAGCGAAGATTGACCGTCTTAGGTGTAAAAGTCACTCGGTGCAACTCTAGGGATAGTGATCTTTTCATAAAAGCGTGTGTTGTTAT
Maize_ACGT_random_112	0.405882	170	CA_AAUAAA_UGUA_GUGUG	null_plus_motifs	35	-4.03589	-1.31502	GTTGGTTACTTTTACATCGTTTCGAACCAGTTTCATATGTTAGGTCGTGCAAGTGCCTTTATCTAGGCATCAGCAACGCTCATCAAGCGAAGATTGACCGTCTTAGGTGTAAAAGTCACTCGGTGCAATAAAAGGGATAGTGATCTTTTCATAAAAGCGTGTGTTGTTAT
Maize_ACGT_random_128	0.411765	170	null	null_plus_motifs	33	-5.20518	-2.58515	ATACCAAGATTTCTTCGAGCATTTACAATTGCCGCGGCTTTATGGACATGAGGTATAAGGTGCATGAATCGACGTCGTGGGTTACCTAAGGTATTGAGTACTGTCAGTTATCTTTATTTCTTTCGGCACAAATGGGCAGCTATTCGCTCACATGCCATAAGTTTTTAAAG
Maize_ACGT_random_128	0.411765	170	add_CA	null_plus_motifs	27	-5.27195	-2.5999	ATACCAAGATTTCTTCGAGCATTTACAATTGCCGCGGCTTTATGGACATGAGGTATAAGGTGCATGAATCGACGTCGTGGGTTACCTAAGGTATTGAGTACTGTCAGTTATCTTTATTTCTTTCGGCACAAATGGGCAGCTATTCGCTCCAATGCCATAAGTTTTTAAAG
Maize_ACGT_random_128	0.417647	170	add_UGUA	null_plus_motifs	44	-5.10749	-2.41278	ATACCAAGATTTCTTCGAGCATTTACAATTGCCGCGGCTTTATGGACATGAGGTATAAGGTGCATGAATCGACGTCGTGGGTTACCTAAGGTATTGAGTACTGTCAGTGTACTTTATTTCTTTCGGCACAAATGGGCAGCTATTCGCTCACATGCCATAAGTTTTTAAAG
Maize_ACGT_random_128	0.4	170	add_AAUAAA	null_plus_motifs	27	-4.89047	-2.11423	ATACCAAGATTTCTTCGAGCATTTACAATTGCCGCGGCTTTATGGACATGAGGTATAAGGTGCATGAATCGACGTCGTGGGTTACCTAAGGTATTGAGTACTGTCAGTTATCTTTATTTCTTTCGGAATAAATGGGCAGCTATTCGCTCACATGCCATAAGTTTTTAAAG
Maize_ACGT_random_128	0.429412	170	add_GUGUG	null_plus_motifs	48	-4.91614	-2.12719	ATACCAAGATTTCTTCGAGCATTTACAATTGCCGCGGCTTTATGGACATGAGGTATAAGGTGCATGAATCGACGTCGTGGGTTACCTAAGGTATTGAGTACTGTCAGTTATCTTTATTTCTTTCGGCACAAATGGGCAGCTATTCGCTCACATGCCATGTGTGTTGTAAG
Maize_ACGT_random_128	0.4	170	CA_AAUAAA	null_plus_motifs	27	-5.06064	-2.27338	ATACCAAGATTTCTTCGAGCATTTACAATTGCCGCGGCTTTATGGACATGAGGTATAAGGTGCATGAATCGACGTCGTGGGTTACCTAAGGTATTGAGTACTGTCAGTTATCTTTATTTCTTTCGGAATAAATGGGCAGCTATTCGCTCCAATGCCATAAGTTTTTAAAG
Maize_ACGT_random_128	0.417647	170	CA_UGUA	null_plus_motifs	52	-5.00598	-2.40914	ATACCAAGATTTCTTCGAGCATTTACAATTGCCGCGGCTTTATGGACATGAGGTATAAGGTGCATGAATCGACGTCGTGGGTTACCTAAGGTATTGAGTACTGTCAGTGTACTTTATTTCTTTCGGCACAAATGGGCAGCTATTCGCTCCAATGCCATAAGTTTTTAAAG
Maize_ACGT_random_128	0.429412	170	CA_GUGUG	null_plus_motifs	55	-4.81285	-2.07364	ATACCAAGATTTCTTCGAGCATTTACAATTGCCGCGGCTTTATGGACATGAGGTATAAGGTGCATGAATCGACGTCGTGGGTTACCTAAGGTATTGAGTACTGTCAGTTATCTTTATTTCTTTCGGCACAAATGGGCAGCTATTCGCTCCAATGCCATGTGTGTTGTAAG
Maize_ACGT_random_128	0.405882	170	CA_AAUAAA_UGUA	null_plus_motifs	41	-4.75251	-1.88352	ATACCAAGATTTCTTCGAGCATTTACAATTGCCGCGGCTTTATGGACATGAGGTATAAGGTGCATGAATCGACGTCGTGGGTTACCTAAGGTATTGAGTACTGTCAGTGTACTTTATTTCTTTCGGAATAAATGGGCAGCTATTCGCTCCAATGCCATAAGTTTTTAAAG
Maize_ACGT_random_128	0.417647	170	CA_AAUAAA_GUGUG	null_plus_motifs	48	-4.75875	-1.63131	ATACCAAGATTTCTTCGAGCATTTACAATTGCCGCGGCTTTATGGACATGAGGTATAAGGTGCATGAATCGACGTCGTGGGTTACCTAAGGTATTGAGTACTGTCAGTTATCTTTATTTCTTTCGGAATAAATGGGCAGCTATTCGCTCCAATGCCATGTGTGTTGTAAG
Maize_ACGT_random_128	0.435294	170	CA_UGUA_GUGUG	null_plus_motifs	33	-4.77253	-2.09858	ATACCAAGATTTCTTCGAGCATTTACAATTGCCGCGGCTTTATGGACATGAGGTATAAGGTGCATGAATCGACGTCGTGGGTTACCTAAGGTATTGAGTACTGTCAGTGTACTTTATTTCTTTCGGCACAAATGGGCAGCTATTCGCTCCAATGCCATGTGTGTTGTAAG
Maize_ACGT_random_128	0.423529	170	CA_AAUAAA_UGUA_GUGUG	null_plus_motifs	54	-4.46287	-1.52285	ATACCAAGATTTCTTCGAGCATTTACAATTGCCGCGGCTTTATGGACATGAGGTATAAGGTGCATGAATCGACGTCGTGGGTTACCTAAGGTATTGAGTACTGTCAGTGTACTTTATTTCTTTCGGAATAAATGGGCAGCTATTCGCTCCAATGCCATGTGTGTTGTAAG
Maize_ACGT_random_135	0.411765	170	null	null_plus_motifs	45	-4.93791	-2.5078	AGAGCTGACGTTCCATACTTCGAACCAAAAGACCATACTTTTTTCAACTATTGGTACAGTATTTGCTCCGGGTTCCATGGTTAGACTTTATAGGTGTTTTTGCGGCATGAGTCGCAGTCTTTTAATATAGCACGTGATTGCGTACTATATTGGAATGAGAACAATCCGGG
Maize_ACGT_random_135	0.417647	170	add_CA	null_plus_motifs	34	-5.09643	-2.45529	AGAGCTGACGTTCCATACTTCGAACCAAAAGACCATACTTTTTTCAACTATTGGTACAGTATTTGCTCCGGGTTCCATGGTTAGACTTTATAGGTGTTTTTGCGGCATGAGTCGCAGTCTTTTAATATAGCACGTGATTGCGTACTATACAGGAATGAGAACAATCCGGG
Maize_ACGT_random_135	0.405882	170	add_UGUA	null_plus_motifs	41	-4.79582	-2.53068	AGAGCTGACGTTCCATACTTCGAACCAAAAGACCATACTTTTTTCAACTATTGGTACAGTATTTGCTCCGGGTTCCATGGTTAGACTTTATAGGTGTTTTTGCGGCATGTATCGCAGTCTTTTAATATAGCACGTGATTGCGTACTATATTGGAATGAGAACAATCCGGG
Maize_ACGT_random_135	0.4	170	add_AAUAAA	null_plus_motifs	48	-3.75685	-2.0687	AGAGCTGACGTTCCATACTTCGAACCAAAAGACCATACTTTTTTCAACTATTGGTACAGTATTTGCTCCGGGTTCCATGGTTAGACTTTATAGGTGTTTTTGCGGCATGAGTCGCAGTCTTTTAATAATAAACGTGATTGCGTACTATATTGGAATGAGAACAATCCGGG
Maize_ACGT_random_135	0.411765	170	add_GUGUG	null_plus_motifs	42	-4.38627	-2.25211	AGAGCTGACGTTCCATACTTCGAACCAAAAGACCATACTTTTTTCAACTATTGGTACAGTATTTGCTCCGGGTTCCATGGTTAGACTTTATAGGTGTTTTTGCGGCATGAGTCGCAGTCTTTTAATATAGCACGTGATTGCGTACTATATTGGAATGAGTGTGTTGTGGG
Maize_ACGT_random_135	0.405882	170	CA_AAUAAA	null_plus_motifs	35	-4.78078	-2.19342	AGAGCTGACGTTCCATACTTCGAACCAAAAGACCATACTTTTTTCAACTATTGGTACAGTATTTGCTCCGGGTTCCATGGTTAGACTTTATAGGTGTTTTTGCGGCATGAGTCGCAGTCTTTTAATAATAAACGTGATTGCGTACTATACAGGAATGAGAACAATCCGGG
Maize_ACGT_random_135	0.411765	170	CA_UGUA	null_plus_motifs	44	-5.06265	-2.48207	AGAGCTGACGTTCCATACTTCGAACCAAAAGACCATACTTTTTTCAACTATTGGTACAGTATTTGCTCCGGGTTCCATGGTTAGACTTTATAGGTGTTTTTGCGGCATGTATCGCAGTCTTTTAATATAGCACGTGATTGCGTACTATACAGGAATGAGAACAATCCGGG
Maize_ACGT_random_135	0.417647	170	CA_GUGUG	null_plus_motifs	36	-4.34742	-2.18746	AGAGCTGACGTTCCATACTTCGAACCAAAAGACCATACTTTTTTCAACTATTGGTACAGTATTTGCTCCGGGTTCCATGGTTAGACTTTATAGGTGTTTTTGCGGCATGAGTCGCAGTCTTTTAATATAGCACGTGATTGCGTACTATACAGGAATGAGTGTGTTGTGGG
Maize_ACGT_random_135	0.4	170	CA_AAUAAA_UGUA	null_plus_motifs	33	-4.72223	-2.20679	AGAGCTGACGTTCCATACTTCGAACCAAAAGACCATACTTTTTTCAACTATTGGTACAGTATTTGCTCCGGGTTCCATGGTTAGACTTTATAGGTGTTTTTGCGGCATGTATCGCAGTCTTTTAATAATAAACGTGATTGCGTACTATACAGGAATGAGAACAATCCGGG
Maize_ACGT_random_135	0.405882	170	CA_AAUAAA_GUGUG	null_plus_motifs	34	-3.89841	-1.92803	AGAGCTGACGTTCCATACTTCGAACCAAAAGACCATACTTTTTTCAACTATTGGTACAGTATTTGCTCCGGGTTCCATGGTTAGACTTTATAGGTGTTTTTGCGGCATGAGTCGCAGTCTTTTAATAATAAACGTGATTGCGTACTATACAGGAATGAGTGTGTTGTGGG
Maize_ACGT_random_135	0.411765	170	CA_UGUA_GUGUG	null_plus_motifs	52	-4.14003	-2.2625	AGAGCTGACGTTCCATACTTCGAACCAAAAGACCATACTTTTTTCAACTATTGGTACAGTATTTGCTCCGGGTTCCATGGTTAGACTTTATAGGTGTTTTTGCGGCATGTATCGCAGTCTTTTAATATAGCACGTGATTGCGTACTATACAGGAATGAGTGTGTTGTGGG
Maize_ACGT_random_135	0.4	170	CA_AAUAAA_UGUA_GUGUG	null_plus_motifs	33	-3.30955	-2.11006	AGAGCTGACGTTCCATACTTCGAACCAAAAGACCATACTTTTTTCAACTATTGGTACAGTATTTGCTCCGGGTTCCATGGTTAGACTTTATAGGTGTTTTTGCGGCATGTATCGCAGTCTTTTAATAATAAACGTGATTGCGTACTATACAGGAATGAGTGTGTTGTGGG
Maize_ACGT_random_137	0.411765	170	3*tobacco	in_silico	12	-4.4736	-2.4067	AAAGTTGGTCCTGGTCTATATATTGATCCACCTCTTGCTACAAATCTTGTATATTCGACAACCGTAGGGGGCAGTGTTGGCTAATTTTGGGGAACTATGTATGCTTCATTCTCATAGAAGCCGCAGCATTTGGTGGGGTGAAAATTTTCCGTTAGATAAAAACCGTTTAC
Maize_ACGT_random_137	0.394118	170	10*tobacco	in_silico	42	-1.46235	-1.83853	AAAGTTGGTCCTGGTCTATGTATTGATCCACCTCTTGTTACAAATCTTGTATATTCGACAACCGTAGGGGGCAGTGTTGGCTAATTTTGGGGAACTATGTATGCTTCATTCTCATGTAATCCGCAGCATTTGGTGGGGTGAAAATTTTCCGTTAAATAAAAACCGTTTAT
Maize_ACGT_random_137	0.411765	170	3*maize	in_silico	34	-4.4457	-1.88586	AAACTAGGTCCTGGTCTATATATTGATCCACCTCTTGCTACAAATCTTGTATATTCGACAACCGTAGGGGGCAGTGTTGGCTAATGTTGGGGAACTATTTATGCTTCATTCTCATAGAAGCCGCAGCATTTGGTGGGGTGAAAATTTTCCGTGAAATAAAAACCGTTTAC
Maize_ACGT_random_137	0.423529	170	10*maize	in_silico	36	-2.37535	-0.753078	AAACTAGGTCCTGGTCTATGTATTGATCCACCTCTTGCTACAAATCTTGTATGTTCGACAACCGTAGGGGGCAGTGTTGGCTAATGTTGGGGAACTATGTATGCTTCATTCTCAAATAAACCGCAGCATTTGGTGGGGTGAAAATGTTCCGTGAAATAAAAACCGTTTAC
Maize_ACGT_random_137	0.411765	170	3*both	in_silico	37	-3.84889	-2.13372	AAACTAGGTCCTGGTCTATATATTGATCCACCTCTTGCTACAAATCTTGTATATTCGACAACCGTAGGGGGCAGTGTTGGCTAATTTTGGGGAACTATGTATGCTTCATTCTCATAGAAGCCGCAGCATTTGGTGGGGTGAAAATTTTCCGTGAAATAAAAACCGTTTAC
Maize_ACGT_random_137	0.4	170	10*both	in_silico	38	-1.15903	-1.39341	AAACTAGGTCCTGGTCTATGTATTGATCCACCTCTTGCTACAAATCTTGTATATTCGACAACCGTAGGGGGCAGTGTTGGCTAATTTTGGGGAACTATGTATGCTTCATTGTAATAAAAGCCGCAGCATTTGGTGGGGTGTAAATTTTCCGTGAAATAAAAACCGTTTAT
Maize_ACGT_random_137	0.411765	170	0*start	in_silico	26	-5.28251	-2.76314	AAACTTGGTCCTGGTCTATATATTGATCCACCTCTTGCTACAAATCTTGTATATTCGACAACCGTAGGGGGCAGTGTTGGCTAATTTTGGGGAACTATTTATGCTTCATTCTCATAGAAGCCGCAGCATTTGGTGGGGTGAAAATTTTCCGTGAGATAAAAACCGTTTAC
Maize_ACGT_random_145	0.411765	170	null	null_plus_motifs	21	-4.98525	-2.24002	ATTTGATTAATTCCGAAGTGTCATAACAGGGTGACCATTTGAATTACTTTTGCACTTTACGGGCTCAGCACGAAACCTCATTGGGTGACTCGCGAAGATGGTAAACGTTATGTTTTAAAATTTGCATGTTATGCCCTGGATAATTCTCGGGGACTAGCGTCACTTTCGAT
Maize_ACGT_random_145	0.405882	170	add_CA	null_plus_motifs	26	-5.20824	-2.12259	ATTTGATTAATTCCGAAGTGTCATAACAGGGTGACCATTTGAATTACTTTTGCACTTTACGGGCTCAGCACGAAACCTCATTGGGTGACTCGCGAAGATGGTAAACGTTATGTTTTAAAATTTGCATGTTATGCCCTGGATAATTCTCGCAGACTAGCGTCACTTTCGAT
Maize_ACGT_random_145	0.417647	170	add_UGUA	null_plus_motifs	33	-5.08919	-2.24165	ATTTGATTAATTCCGAAGTGTCATAACAGGGTGACCATTTGAATTACTTTTGCACTTTACGGGCTCAGCACGAAACCTCATTGGGTGACTCGCGAAGATGGTAAACGTGTAGTTTTAAAATTTGCATGTTATGCCCTGGATAATTCTCGGGGACTAGCGTCACTTTCGAT
Maize_ACGT_random_145	0.405882	170	add_AAUAAA	null_plus_motifs	30	-4.62856	-1.73094	ATTTGATTAATTCCGAAGTGTCATAACAGGGTGACCATTTGAATTACTTTTGCACTTTACGGGCTCAGCACGAAACCTCATTGGGTGACTCGCGAAGATGGTAAACGTTATGTTTTAAAATTTGCAAATAAAGCCCTGGATAATTCTCGGGGACTAGCGTCACTTTCGAT
Maize_ACGT_random_145	0.411765	170	add_GUGUG	null_plus_motifs	47	-4.92808	-1.93998	ATTTGATTAATTCCGAAGTGTCATAACAGGGTGACCATTTGAATTACTTTTGCACTTTACGGGCTCAGCACGAAACCTCATTGGGTGACTCGCGAAGATGGTAAACGTTATGTTTTAAAATTTGCATGTTATGCCCTGGATAATTCTCGGGGACTAGCGTGTGTTGTGAT
Maize_ACGT_random_145	0.4	170	CA_AAUAAA	null_plus_motifs	35	-4.63119	-1.83101	ATTTGATTAATTCCGAAGTGTCATAACAGGGTGACCATTTGAATTACTTTTGCACTTTACGGGCTCAGCACGAAACCTCATTGGGTGACTCGCGAAGATGGTAAACGTTATGTTTTAAAATTTGCAAATAAAGCCCTGGATAATTCTCGCAGACTAGCGTCACTTTCGAT
Maize_ACGT_random_145	0.411765	170	CA_UGUA	null_plus_motifs	28	-4.97048	-2.40666	ATTTGATTAATTCCGAAGTGTCATAACAGGGTGACCATTTGAATTACTTTTGCACTTTACGGGCTCAGCACGAAACCTCATTGGGTGACTCGCGAAGATGGTAAACGTGTAGTTTTAAAATTTGCATGTTATGCCCTGGATAATTCTCGCAGACTAGCGTCACTTTCGAT
Maize_ACGT_random_145	0.405882	170	CA_GUGUG	null_plus_motifs	25	-4.66196	-1.93039	ATTTGATTAATTCCGAAGTGTCATAACAGGGTGACCATTTGAATTACTTTTGCACTTTACGGGCTCAGCACGAAACCTCATTGGGTGACTCGCGAAGATGGTAAACGTTATGTTTTAAAATTTGCATGTTATGCCCTGGATAATTCTCGCAGACTAGCGTGTGTTGTGAT
Maize_ACGT_random_145	0.405882	170	CA_AAUAAA_UGUA	null_plus_motifs	35	-4.57278	-1.77373	ATTTGATTAATTCCGAAGTGTCATAACAGGGTGACCATTTGAATTACTTTTGCACTTTACGGGCTCAGCACGAAACCTCATTGGGTGACTCGCGAAGATGGTAAACGTGTAGTTTTAAAATTTGCAAATAAAGCCCTGGATAATTCTCGCAGACTAGCGTCACTTTCGAT
Maize_ACGT_random_145	0.4	170	CA_AAUAAA_GUGUG	null_plus_motifs	32	-4.77131	-1.72921	ATTTGATTAATTCCGAAGTGTCATAACAGGGTGACCATTTGAATTACTTTTGCACTTTACGGGCTCAGCACGAAACCTCATTGGGTGACTCGCGAAGATGGTAAACGTTATGTTTTAAAATTTGCAAATAAAGCCCTGGATAATTCTCGCAGACTAGCGTGTGTTGTGAT
Maize_ACGT_random_145	0.411765	170	CA_UGUA_GUGUG	null_plus_motifs	31	-4.73031	-2.18545	ATTTGATTAATTCCGAAGTGTCATAACAGGGTGACCATTTGAATTACTTTTGCACTTTACGGGCTCAGCACGAAACCTCATTGGGTGACTCGCGAAGATGGTAAACGTGTAGTTTTAAAATTTGCATGTTATGCCCTGGATAATTCTCGCAGACTAGCGTGTGTTGTGAT
Maize_ACGT_random_145	0.405882	170	CA_AAUAAA_UGUA_GUGUG	null_plus_motifs	26	-4.39667	-1.43727	ATTTGATTAATTCCGAAGTGTCATAACAGGGTGACCATTTGAATTACTTTTGCACTTTACGGGCTCAGCACGAAACCTCATTGGGTGACTCGCGAAGATGGTAAACGTGTAGTTTTAAAATTTGCAAATAAAGCCCTGGATAATTCTCGCAGACTAGCGTGTGTTGTGAT
Maize_ACGT_random_158	0.411765	170	null	null_plus_motifs	40	-5.118	-2.36618	ACATATTTTAGGTTCCTGTTAGGGCTTTAAGTTTGCCGAAGGATTTTTCTCATAGAATCAGAAAGTAGTCCAAAGTTAAAGAAGATTTATCGGGCAGAGCTTTCATCTTCGGACGTTGGCGCACGTATCCTTTTCAGTGAGCATTCAAGCCGATTTGTTCGTAAACGTCC
Maize_ACGT_random_158	0.405882	170	add_CA	null_plus_motifs	34	-5.1253	-2.38914	ACATATTTTAGGTTCCTGTTAGGGCTTTAAGTTTGCCGAAGGATTTTTCTCATAGAATCAGAAAGTAGTCCAAAGTTAAAGAAGATTTATCGGGCAGAGCTTTCATCTTCGGACGTTGGCGCACGTATCCTTTTCAGTGAGCATTCAAGCAGATTTGTTCGTAAACGTCC
Maize_ACGT_random_158	0.405882	170	add_UGUA	null_plus_motifs	50	-5.15076	-2.35428	ACATATTTTAGGTTCCTGTTAGGGCTTTAAGTTTGCCGAAGGATTTTTCTCATAGAATCAGAAAGTAGTCCAAAGTTAAAGAAGATTTATCGGGCAGAGCTTTCATCTGTAGACGTTGGCGCACGTATCCTTTTCAGTGAGCATTCAAGCCGATTTGTTCGTAAACGTCC
Maize_ACGT_random_158	0.4	170	add_AAUAAA	null_plus_motifs	36	-5.07445	-1.96858	ACATATTTTAGGTTCCTGTTAGGGCTTTAAGTTTGCCGAAGGATTTTTCTCATAGAATCAGAAAGTAGTCCAAAGTTAAAGAAGATTTATCGGGCAGAGCTTTCATCTTCGGACGTTGGCGCACGTAATAAATTCAGTGAGCATTCAAGCCGATTTGTTCGTAAACGTCC
Maize_ACGT_random_158	0.411765	170	add_GUGUG	null_plus_motifs	50	-5.13364	-2.17336	ACATATTTTAGGTTCCTGTTAGGGCTTTAAGTTTGCCGAAGGATTTTTCTCATAGAATCAGAAAGTAGTCCAAAGTTAAAGAAGATTTATCGGGCAGAGCTTTCATCTTCGGACGTTGGCGCACGTATCCTTTTCAGTGAGCATTCAAGCCGATTTGTGTGTGTTGTTCC
Maize_ACGT_random_158	0.394118	170	CA_AAUAAA	null_plus_motifs	30	-5.14412	-2.08841	ACATATTTTAGGTTCCTGTTAGGGCTTTAAGTTTGCCGAAGGATTTTTCTCATAGAATCAGAAAGTAGTCCAAAGTTAAAGAAGATTTATCGGGCAGAGCTTTCATCTTCGGACGTTGGCGCACGTAATAAATTCAGTGAGCATTCAAGCAGATTTGTTCGTAAACGTCC
Maize_ACGT_random_158	0.4	170	CA_UGUA	null_plus_motifs	33	-4.81424	-2.41314	ACATATTTTAGGTTCCTGTTAGGGCTTTAAGTTTGCCGAAGGATTTTTCTCATAGAATCAGAAAGTAGTCCAAAGTTAAAGAAGATTTATCGGGCAGAGCTTTCATCTGTAGACGTTGGCGCACGTATCCTTTTCAGTGAGCATTCAAGCAGATTTGTTCGTAAACGTCC
Maize_ACGT_random_158	0.405882	170	CA_GUGUG	null_plus_motifs	42	-5.13029	-2.2441	ACATATTTTAGGTTCCTGTTAGGGCTTTAAGTTTGCCGAAGGATTTTTCTCATAGAATCAGAAAGTAGTCCAAAGTTAAAGAAGATTTATCGGGCAGAGCTTTCATCTTCGGACGTTGGCGCACGTATCCTTTTCAGTGAGCATTCAAGCAGATTTGTGTGTGTTGTTCC
Maize_ACGT_random_158	0.388235	170	CA_AAUAAA_UGUA	null_plus_motifs	23	-4.68661	-1.82412	ACATATTTTAGGTTCCTGTTAGGGCTTTAAGTTTGCCGAAGGATTTTTCTCATAGAATCAGAAAGTAGTCCAAAGTTAAAGAAGATTTATCGGGCAGAGCTTTCATCTGTAGACGTTGGCGCACGTAATAAATTCAGTGAGCATTCAAGCAGATTTGTTCGTAAACGTCC
Maize_ACGT_random_158	0.394118	170	CA_AAUAAA_GUGUG	null_plus_motifs	41	-4.82366	-1.75016	ACATATTTTAGGTTCCTGTTAGGGCTTTAAGTTTGCCGAAGGATTTTTCTCATAGAATCAGAAAGTAGTCCAAAGTTAAAGAAGATTTATCGGGCAGAGCTTTCATCTTCGGACGTTGGCGCACGTAATAAATTCAGTGAGCATTCAAGCAGATTTGTGTGTGTTGTTCC
Maize_ACGT_random_158	0.4	170	CA_UGUA_GUGUG	null_plus_motifs	34	-4.97799	-2.07616	ACATATTTTAGGTTCCTGTTAGGGCTTTAAGTTTGCCGAAGGATTTTTCTCATAGAATCAGAAAGTAGTCCAAAGTTAAAGAAGATTTATCGGGCAGAGCTTTCATCTGTAGACGTTGGCGCACGTATCCTTTTCAGTGAGCATTCAAGCAGATTTGTGTGTGTTGTTCC
Maize_ACGT_random_158	0.388235	170	CA_AAUAAA_UGUA_GUGUG	null_plus_motifs	37	-4.49656	-1.77212	ACATATTTTAGGTTCCTGTTAGGGCTTTAAGTTTGCCGAAGGATTTTTCTCATAGAATCAGAAAGTAGTCCAAAGTTAAAGAAGATTTATCGGGCAGAGCTTTCATCTGTAGACGTTGGCGCACGTAATAAATTCAGTGAGCATTCAAGCAGATTTGTGTGTGTTGTTCC
Maize_ACGT_random_163	0.411765	170	null	null_plus_motifs	24	-4.38121	-2.0125	AAATGTGGGACCCGGGACATCCCTAGAGAAGGCTAAGTGTCTGCGTAATCGGCGCTCGTATCGTTTATTCCGATCACGATTTGATAGTTCACGAGTTAAAATGTTCTATGTTAGTTTGTTACTCACAAAGGATTACTTATATTTTATGATTACGTTCACAGGCTCTGCGA
Maize_ACGT_random_163	0.417647	170	add_CA	null_plus_motifs	28	-4.33756	-1.99366	AAATGTGGGACCCGGGACATCCCTAGAGAAGGCTAAGTGTCTGCGTAATCGGCGCTCGTATCGTTTATTCCGATCACGATTTGATAGTTCACGAGTTAAAATGTTCTATGTTAGTTTGTTACTCACAAAGGATTACTTATATTTTATGACAACGTTCACAGGCTCTGCGA
Maize_ACGT_random_163	0.411765	170	add_UGUA	null_plus_motifs	29	-3.9878	-2.06152	AAATGTGGGACCCGGGACATCCCTAGAGAAGGCTAAGTGTCTGCGTAATCGGCGCTCGTATCGTTTATTCCGATCACGATTTGATAGTTCACGAGTTAAAATGTTCTTGTATAGTTTGTTACTCACAAAGGATTACTTATATTTTATGATTACGTTCACAGGCTCTGCGA
Maize_ACGT_random_163	0.4	170	add_AAUAAA	null_plus_motifs	19	-3.72374	-1.89885	AAATGTGGGACCCGGGACATCCCTAGAGAAGGCTAAGTGTCTGCGTAATCGGCGCTCGTATCGTTTATTCCGATCACGATTTGATAGTTCACGAGTTAAAATGTTCTATGTTAGTTTGTTACTCACAATAAATTACTTATATTTTATGATTACGTTCACAGGCTCTGCGA
Maize_ACGT_random_163	0.4	170	add_GUGUG	null_plus_motifs	24	-2.04183	-1.33084	AAATGTGGGACCCGGGACATCCCTAGAGAAGGCTAAGTGTCTGCGTAATCGGCGCTCGTATCGTTTATTCCGATCACGATTTGATAGTTCACGAGTTAAAATGTTCTATGTTAGTTTGTTACTCACAAAGGATTACTTATATTTTATGATTACGTTCAGTGTGTTGTCGA
Maize_ACGT_random_163	0.405882	170	CA_AAUAAA	null_plus_motifs	22	-3.65141	-1.73503	AAATGTGGGACCCGGGACATCCCTAGAGAAGGCTAAGTGTCTGCGTAATCGGCGCTCGTATCGTTTATTCCGATCACGATTTGATAGTTCACGAGTTAAAATGTTCTATGTTAGTTTGTTACTCACAATAAATTACTTATATTTTATGACAACGTTCACAGGCTCTGCGA
Maize_ACGT_random_163	0.417647	170	CA_UGUA	null_plus_motifs	32	-4.03694	-1.93827	AAATGTGGGACCCGGGACATCCCTAGAGAAGGCTAAGTGTCTGCGTAATCGGCGCTCGTATCGTTTATTCCGATCACGATTTGATAGTTCACGAGTTAAAATGTTCTTGTATAGTTTGTTACTCACAAAGGATTACTTATATTTTATGACAACGTTCACAGGCTCTGCGA
Maize_ACGT_random_163	0.405882	170	CA_GUGUG	null_plus_motifs	31	-2.71481	-1.52091	AAATGTGGGACCCGGGACATCCCTAGAGAAGGCTAAGTGTCTGCGTAATCGGCGCTCGTATCGTTTATTCCGATCACGATTTGATAGTTCACGAGTTAAAATGTTCTATGTTAGTTTGTTACTCACAAAGGATTACTTATATTTTATGACAACGTTCAGTGTGTTGTCGA
Maize_ACGT_random_163	0.405882	170	CA_AAUAAA_UGUA	null_plus_motifs	32	-3.05833	-1.80274	AAATGTGGGACCCGGGACATCCCTAGAGAAGGCTAAGTGTCTGCGTAATCGGCGCTCGTATCGTTTATTCCGATCACGATTTGATAGTTCACGAGTTAAAATGTTCTTGTATAGTTTGTTACTCACAATAAATTACTTATATTTTATGACAACGTTCACAGGCTCTGCGA
Maize_ACGT_random_163	0.394118	170	CA_AAUAAA_GUGUG	null_plus_motifs	29	-1.44072	-1.15487	AAATGTGGGACCCGGGACATCCCTAGAGAAGGCTAAGTGTCTGCGTAATCGGCGCTCGTATCGTTTATTCCGATCACGATTTGATAGTTCACGAGTTAAAATGTTCTATGTTAGTTTGTTACTCACAATAAATTACTTATATTTTATGACAACGTTCAGTGTGTTGTCGA
Maize_ACGT_random_163	0.405882	170	CA_UGUA_GUGUG	null_plus_motifs	49	-2.60329	-1.67842	AAATGTGGGACCCGGGACATCCCTAGAGAAGGCTAAGTGTCTGCGTAATCGGCGCTCGTATCGTTTATTCCGATCACGATTTGATAGTTCACGAGTTAAAATGTTCTTGTATAGTTTGTTACTCACAAAGGATTACTTATATTTTATGACAACGTTCAGTGTGTTGTCGA
Maize_ACGT_random_163	0.394118	170	CA_AAUAAA_UGUA_GUGUG	null_plus_motifs	35	-1.30128	-1.27981	AAATGTGGGACCCGGGACATCCCTAGAGAAGGCTAAGTGTCTGCGTAATCGGCGCTCGTATCGTTTATTCCGATCACGATTTGATAGTTCACGAGTTAAAATGTTCTTGTATAGTTTGTTACTCACAATAAATTACTTATATTTTATGACAACGTTCAGTGTGTTGTCGA
Maize_ACGT_random_167	0.411765	170	null	null_plus_motifs	23	-5.21037	-3.11613	TCACATCAAGTTCTTCCCTGGGCCAGTTATTTTGAAGCGTAGTGGATCAACATGAGATCTAACTCTAGGTTATAGTTATTGCGAGAAATTGATCTTGTTCCAATTTTGGGTTCGCAACCGCGATCACAAATTAGAATAGTATACTCGTCGGTGAGCTTTTGGGTCCAGAT
Maize_ACGT_random_167	0.405882	170	add_CA	null_plus_motifs	30	-4.81253	-3.4887	TCACATCAAGTTCTTCCCTGGGCCAGTTATTTTGAAGCGTAGTGGATCAACATGAGATCTAACTCTAGGTTATAGTTATTGCGAGAAATTGATCTTGTTCCAATTTTGGGTTCGCAACCGCGATCACAAATTAGAATAGTATACTCGTCCATGAGCTTTTGGGTCCAGAT
Maize_ACGT_random_167	0.4	170	add_UGUA	null_plus_motifs	15	-5.23445	-3.02628	TCACATCAAGTTCTTCCCTGGGCCAGTTATTTTGAAGCGTAGTGGATCAACATGAGATCTAACTCTAGGTTATAGTTATTGCGAGAAATTGATCTTGTTCCAATTTTTGTATCGCAACCGCGATCACAAATTAGAATAGTATACTCGTCGGTGAGCTTTTGGGTCCAGAT
Maize_ACGT_random_167	0.405882	170	add_AAUAAA	null_plus_motifs	27	-5.12339	-3.0859	TCACATCAAGTTCTTCCCTGGGCCAGTTATTTTGAAGCGTAGTGGATCAACATGAGATCTAACTCTAGGTTATAGTTATTGCGAGAAATTGATCTTGTTCCAATTTTGGGTTCGCAACCGCGATCAAATAAAAGAATAGTATACTCGTCGGTGAGCTTTTGGGTCCAGAT
Maize_ACGT_random_167	0.405882	170	add_GUGUG	null_plus_motifs	33	-5.10204	-3.28213	TCACATCAAGTTCTTCCCTGGGCCAGTTATTTTGAAGCGTAGTGGATCAACATGAGATCTAACTCTAGGTTATAGTTATTGCGAGAAATTGATCTTGTTCCAATTTTGGGTTCGCAACCGCGATCACAAATTAGAATAGTATACTCGTCGGTGAGCTTGTGTGTTGTGAT
Maize_ACGT_random_167	0.4	170	CA_AAUAAA	null_plus_motifs	25	-4.24889	-3.46953	TCACATCAAGTTCTTCCCTGGGCCAGTTATTTTGAAGCGTAGTGGATCAACATGAGATCTAACTCTAGGTTATAGTTATTGCGAGAAATTGATCTTGTTCCAATTTTGGGTTCGCAACCGCGATCAAATAAAAGAATAGTATACTCGTCCATGAGCTTTTGGGTCCAGAT
Maize_ACGT_random_167	0.394118	170	CA_UGUA	null_plus_motifs	28	-5.03715	-3.32849	TCACATCAAGTTCTTCCCTGGGCCAGTTATTTTGAAGCGTAGTGGATCAACATGAGATCTAACTCTAGGTTATAGTTATTGCGAGAAATTGATCTTGTTCCAATTTTTGTATCGCAACCGCGATCACAAATTAGAATAGTATACTCGTCCATGAGCTTTTGGGTCCAGAT
Maize_ACGT_random_167	0.4	170	CA_GUGUG	null_plus_motifs	27	-4.94889	-3.69079	TCACATCAAGTTCTTCCCTGGGCCAGTTATTTTGAAGCGTAGTGGATCAACATGAGATCTAACTCTAGGTTATAGTTATTGCGAGAAATTGATCTTGTTCCAATTTTGGGTTCGCAACCGCGATCACAAATTAGAATAGTATACTCGTCCATGAGCTTGTGTGTTGTGAT
Maize_ACGT_random_167	0.388235	170	CA_AAUAAA_UGUA	null_plus_motifs	17	-4.50845	-3.19315	TCACATCAAGTTCTTCCCTGGGCCAGTTATTTTGAAGCGTAGTGGATCAACATGAGATCTAACTCTAGGTTATAGTTATTGCGAGAAATTGATCTTGTTCCAATTTTTGTATCGCAACCGCGATCAAATAAAAGAATAGTATACTCGTCCATGAGCTTTTGGGTCCAGAT
Maize_ACGT_random_167	0.394118	170	CA_AAUAAA_GUGUG	null_plus_motifs	33	-4.61997	-3.88206	TCACATCAAGTTCTTCCCTGGGCCAGTTATTTTGAAGCGTAGTGGATCAACATGAGATCTAACTCTAGGTTATAGTTATTGCGAGAAATTGATCTTGTTCCAATTTTGGGTTCGCAACCGCGATCAAATAAAAGAATAGTATACTCGTCCATGAGCTTGTGTGTTGTGAT
Maize_ACGT_random_167	0.388235	170	CA_UGUA_GUGUG	null_plus_motifs	20	-4.79979	-3.62263	TCACATCAAGTTCTTCCCTGGGCCAGTTATTTTGAAGCGTAGTGGATCAACATGAGATCTAACTCTAGGTTATAGTTATTGCGAGAAATTGATCTTGTTCCAATTTTTGTATCGCAACCGCGATCACAAATTAGAATAGTATACTCGTCCATGAGCTTGTGTGTTGTGAT
Maize_ACGT_random_167	0.382353	170	CA_AAUAAA_UGUA_GUGUG	null_plus_motifs	32	-4.38747	-3.61741	TCACATCAAGTTCTTCCCTGGGCCAGTTATTTTGAAGCGTAGTGGATCAACATGAGATCTAACTCTAGGTTATAGTTATTGCGAGAAATTGATCTTGTTCCAATTTTTGTATCGCAACCGCGATCAAATAAAAGAATAGTATACTCGTCCATGAGCTTGTGTGTTGTGAT
Maize_ACGT_random_168	0.411765	170	null	null_plus_motifs	38	-4.99847	-2.67026	GCTTGAGAACAGTCACCTTGTTTATACAGTATTATTTTCTCAAAGTGAGTTTAAGCTTGATCTTTAGTCGGGTTCTTGAAAGCCATGCGTAGAGGTTAAGCGAGCCAAGAGGCTCCACCTCGCAAAAGCTTCGTTACTATTAAGAATGACTCTGTTTTTGGCTAGGATCT
Maize_ACGT_random_168	0.411765	170	add_CA	null_plus_motifs	42	-4.92105	-2.6796	GCTTGAGAACAGTCACCTTGTTTATACAGTATTATTTTCTCAAAGTGAGTTTAAGCTTGATCTTTAGTCGGGTTCTTGAAAGCCATGCGTAGAGGTTAAGCGAGCCAAGAGGCTCCACCTCGCAAAAGCTTCGTTACTATTAAGAATGACACTGTTTTTGGCTAGGATCT
Maize_ACGT_random_168	0.405882	170	add_UGUA	null_plus_motifs	32	-4.85368	-2.59261	GCTTGAGAACAGTCACCTTGTTTATACAGTATTATTTTCTCAAAGTGAGTTTAAGCTTGATCTTTAGTCGGGTTCTTGAAAGCCATGCGTAGAGGTTAAGCGAGCCATGTAGCTCCACCTCGCAAAAGCTTCGTTACTATTAAGAATGACTCTGTTTTTGGCTAGGATCT
Maize_ACGT_random_168	0.394118	170	add_AAUAAA	null_plus_motifs	39	-4.54155	-2.37695	GCTTGAGAACAGTCACCTTGTTTATACAGTATTATTTTCTCAAAGTGAGTTTAAGCTTGATCTTTAGTCGGGTTCTTGAAAGCCATGCGTAGAGGTTAAGCGAGCCAAGAGGCTCCACCTCGCAAAAATAAAGTTACTATTAAGAATGACTCTGTTTTTGGCTAGGATCT
Maize_ACGT_random_168	0.405882	170	add_GUGUG	null_plus_motifs	45	-5.09104	-2.42112	GCTTGAGAACAGTCACCTTGTTTATACAGTATTATTTTCTCAAAGTGAGTTTAAGCTTGATCTTTAGTCGGGTTCTTGAAAGCCATGCGTAGAGGTTAAGCGAGCCAAGAGGCTCCACCTCGCAAAAGCTTCGTTACTATTAAGAATGACTCTGTTTTGTGTGTTGTTCT
Maize_ACGT_random_168	0.394118	170	CA_AAUAAA	null_plus_motifs	32	-4.61261	-2.48163	GCTTGAGAACAGTCACCTTGTTTATACAGTATTATTTTCTCAAAGTGAGTTTAAGCTTGATCTTTAGTCGGGTTCTTGAAAGCCATGCGTAGAGGTTAAGCGAGCCAAGAGGCTCCACCTCGCAAAAATAAAGTTACTATTAAGAATGACACTGTTTTTGGCTAGGATCT
Maize_ACGT_random_168	0.405882	170	CA_UGUA	null_plus_motifs	50	-4.91192	-2.72327	GCTTGAGAACAGTCACCTTGTTTATACAGTATTATTTTCTCAAAGTGAGTTTAAGCTTGATCTTTAGTCGGGTTCTTGAAAGCCATGCGTAGAGGTTAAGCGAGCCATGTAGCTCCACCTCGCAAAAGCTTCGTTACTATTAAGAATGACACTGTTTTTGGCTAGGATCT
Maize_ACGT_random_168	0.405882	170	CA_GUGUG	null_plus_motifs	41	-5.12918	-2.65291	GCTTGAGAACAGTCACCTTGTTTATACAGTATTATTTTCTCAAAGTGAGTTTAAGCTTGATCTTTAGTCGGGTTCTTGAAAGCCATGCGTAGAGGTTAAGCGAGCCAAGAGGCTCCACCTCGCAAAAGCTTCGTTACTATTAAGAATGACACTGTTTTGTGTGTTGTTCT
Maize_ACGT_random_168	0.388235	170	CA_AAUAAA_UGUA	null_plus_motifs	34	-4.36493	-2.28983	GCTTGAGAACAGTCACCTTGTTTATACAGTATTATTTTCTCAAAGTGAGTTTAAGCTTGATCTTTAGTCGGGTTCTTGAAAGCCATGCGTAGAGGTTAAGCGAGCCATGTAGCTCCACCTCGCAAAAATAAAGTTACTATTAAGAATGACACTGTTTTTGGCTAGGATCT
Maize_ACGT_random_168	0.388235	170	CA_AAUAAA_GUGUG	null_plus_motifs	45	-5.16412	-2.25563	GCTTGAGAACAGTCACCTTGTTTATACAGTATTATTTTCTCAAAGTGAGTTTAAGCTTGATCTTTAGTCGGGTTCTTGAAAGCCATGCGTAGAGGTTAAGCGAGCCAAGAGGCTCCACCTCGCAAAAATAAAGTTACTATTAAGAATGACACTGTTTTGTGTGTTGTTCT
Maize_ACGT_random_168	0.4	170	CA_UGUA_GUGUG	null_plus_motifs	52	-5.26329	-2.56192	GCTTGAGAACAGTCACCTTGTTTATACAGTATTATTTTCTCAAAGTGAGTTTAAGCTTGATCTTTAGTCGGGTTCTTGAAAGCCATGCGTAGAGGTTAAGCGAGCCATGTAGCTCCACCTCGCAAAAGCTTCGTTACTATTAAGAATGACACTGTTTTGTGTGTTGTTCT
Maize_ACGT_random_168	0.382353	170	CA_AAUAAA_UGUA_GUGUG	null_plus_motifs	53	-4.96893	-2.15731	GCTTGAGAACAGTCACCTTGTTTATACAGTATTATTTTCTCAAAGTGAGTTTAAGCTTGATCTTTAGTCGGGTTCTTGAAAGCCATGCGTAGAGGTTAAGCGAGCCATGTAGCTCCACCTCGCAAAAATAAAGTTACTATTAAGAATGACACTGTTTTGTGTGTTGTTCT
Maize_ACGT_random_184	0.411765	170	null	null_plus_motifs	28	-5.86817	-2.7657	CTGGAAGTTGTTTAGCTGGTGGATAGGGCTACTAATCGCATCTCAAGTACCCAAATTTTGGTGGAATATCTCTCCGGTAAGTGCTAACCAATAGGTATCCTAACATCTATGACGAAGATTACGTTCTCACGTTTATTTGGAATGCCTATTTAGTAGTCTATTGGGGCATC
Maize_ACGT_random_184	0.417647	170	add_CA	null_plus_motifs	35	-5.90266	-2.7878	CTGGAAGTTGTTTAGCTGGTGGATAGGGCTACTAATCGCATCTCAAGTACCCAAATTTTGGTGGAATATCTCTCCGGTAAGTGCTAACCAATAGGTATCCTAACATCTATGACGAAGATTACGTTCTCACGTTTATTTGGAATGCCTATCAAGTAGTCTATTGGGGCATC
Maize_ACGT_random_184	0.411765	170	add_UGUA	null_plus_motifs	24	-5.6144	-2.69418	CTGGAAGTTGTTTAGCTGGTGGATAGGGCTACTAATCGCATCTCAAGTACCCAAATTTTGGTGGAATATCTCTCCGGTAAGTGCTAACCAATAGGTATCCTAACATCTGTAACGAAGATTACGTTCTCACGTTTATTTGGAATGCCTATTTAGTAGTCTATTGGGGCATC
Maize_ACGT_random_184	0.394118	170	add_AAUAAA	null_plus_motifs	26	-5.80008	-2.63418	CTGGAAGTTGTTTAGCTGGTGGATAGGGCTACTAATCGCATCTCAAGTACCCAAATTTTGGTGGAATATCTCTCCGGTAAGTGCTAACCAATAGGTATCCTAACATCTATGACGAAGATTACGTTCAATAAATTATTTGGAATGCCTATTTAGTAGTCTATTGGGGCATC
Maize_ACGT_random_184	0.405882	170	add_GUGUG	null_plus_motifs	46	-5.88733	-2.73682	CTGGAAGTTGTTTAGCTGGTGGATAGGGCTACTAATCGCATCTCAAGTACCCAAATTTTGGTGGAATATCTCTCCGGTAAGTGCTAACCAATAGGTATCCTAACATCTATGACGAAGATTACGTTCTCACGTTTATTTGGAATGCCTATTTAGTAGTCGTGTGTTGTATC
Maize_ACGT_random_184	0.4	170	CA_AAUAAA	null_plus_motifs	31	-5.71074	-2.58836	CTGGAAGTTGTTTAGCTGGTGGATAGGGCTACTAATCGCATCTCAAGTACCCAAATTTTGGTGGAATATCTCTCCGGTAAGTGCTAACCAATAGGTATCCTAACATCTATGACGAAGATTACGTTCAATAAATTATTTGGAATGCCTATCAAGTAGTCTATTGGGGCATC
Maize_ACGT_random_184	0.417647	170	CA_UGUA	null_plus_motifs	46	-5.44899	-2.57632	CTGGAAGTTGTTTAGCTGGTGGATAGGGCTACTAATCGCATCTCAAGTACCCAAATTTTGGTGGAATATCTCTCCGGTAAGTGCTAACCAATAGGTATCCTAACATCTGTAACGAAGATTACGTTCTCACGTTTATTTGGAATGCCTATCAAGTAGTCTATTGGGGCATC
Maize_ACGT_random_184	0.411765	170	CA_GUGUG	null_plus_motifs	31	-5.89771	-2.67513	CTGGAAGTTGTTTAGCTGGTGGATAGGGCTACTAATCGCATCTCAAGTACCCAAATTTTGGTGGAATATCTCTCCGGTAAGTGCTAACCAATAGGTATCCTAACATCTATGACGAAGATTACGTTCTCACGTTTATTTGGAATGCCTATCAAGTAGTCGTGTGTTGTATC
Maize_ACGT_random_184	0.4	170	CA_AAUAAA_UGUA	null_plus_motifs	33	-5.31414	-2.48717	CTGGAAGTTGTTTAGCTGGTGGATAGGGCTACTAATCGCATCTCAAGTACCCAAATTTTGGTGGAATATCTCTCCGGTAAGTGCTAACCAATAGGTATCCTAACATCTGTAACGAAGATTACGTTCAATAAATTATTTGGAATGCCTATCAAGTAGTCTATTGGGGCATC
Maize_ACGT_random_184	0.394118	170	CA_AAUAAA_GUGUG	null_plus_motifs	38	-5.70962	-2.66835	CTGGAAGTTGTTTAGCTGGTGGATAGGGCTACTAATCGCATCTCAAGTACCCAAATTTTGGTGGAATATCTCTCCGGTAAGTGCTAACCAATAGGTATCCTAACATCTATGACGAAGATTACGTTCAATAAATTATTTGGAATGCCTATCAAGTAGTCGTGTGTTGTATC
Maize_ACGT_random_184	0.411765	170	CA_UGUA_GUGUG	null_plus_motifs	41	-5.65568	-2.61446	CTGGAAGTTGTTTAGCTGGTGGATAGGGCTACTAATCGCATCTCAAGTACCCAAATTTTGGTGGAATATCTCTCCGGTAAGTGCTAACCAATAGGTATCCTAACATCTGTAACGAAGATTACGTTCTCACGTTTATTTGGAATGCCTATCAAGTAGTCGTGTGTTGTATC
Maize_ACGT_random_184	0.394118	170	CA_AAUAAA_UGUA_GUGUG	null_plus_motifs	32	-5.51427	-2.52022	CTGGAAGTTGTTTAGCTGGTGGATAGGGCTACTAATCGCATCTCAAGTACCCAAATTTTGGTGGAATATCTCTCCGGTAAGTGCTAACCAATAGGTATCCTAACATCTGTAACGAAGATTACGTTCAATAAATTATTTGGAATGCCTATCAAGTAGTCGTGTGTTGTATC
Maize_ACGT_random_194	0.411765	170	null	null_plus_motifs	35	-5.2003	-2.5841	CTGACGCTTAACTCAGACGTGCTTTGAAGTTATATAGATGCATCTACATCGAAAAGTTAATCTGACTAGATCGCATGAATTGTTGGCGATTTGCATGATCGTTGCTCTAATTTCTGGCATCCCTTATGTCTCTGAATGGTTAGGGTAAATATCAAAGGACCTTGGGTCGC
Maize_ACGT_random_194	0.417647	170	add_CA	null_plus_motifs	25	-5.37184	-2.67178	CTGACGCTTAACTCAGACGTGCTTTGAAGTTATATAGATGCATCTACATCGAAAAGTTAATCTGACTAGATCGCATGAATTGTTGGCGATTTGCATGATCGTTGCTCTAATTTCTGGCATCCCTTATGTCTCTGAATGGTTAGGGTAAACATCAAAGGACCTTGGGTCGC
Maize_ACGT_random_194	0.417647	170	add_UGUA	null_plus_motifs	32	-5.08555	-2.34039	CTGACGCTTAACTCAGACGTGCTTTGAAGTTATATAGATGCATCTACATCGAAAAGTTAATCTGACTAGATCGCATGAATTGTTGGCGATTTGCATGATCGTTGCTCTGTATTCTGGCATCCCTTATGTCTCTGAATGGTTAGGGTAAATATCAAAGGACCTTGGGTCGC
Maize_ACGT_random_194	0.394118	170	add_AAUAAA	null_plus_motifs	34	-4.91585	-2.47772	CTGACGCTTAACTCAGACGTGCTTTGAAGTTATATAGATGCATCTACATCGAAAAGTTAATCTGACTAGATCGCATGAATTGTTGGCGATTTGCATGATCGTTGCTCTAATTTCTGGCATCCCTTAAATAAATGAATGGTTAGGGTAAATATCAAAGGACCTTGGGTCGC
Maize_ACGT_random_194	0.405882	170	add_GUGUG	null_plus_motifs	29	-5.09943	-2.50385	CTGACGCTTAACTCAGACGTGCTTTGAAGTTATATAGATGCATCTACATCGAAAAGTTAATCTGACTAGATCGCATGAATTGTTGGCGATTTGCATGATCGTTGCTCTAATTTCTGGCATCCCTTATGTCTCTGAATGGTTAGGGTAAATATCAAAGGGTGTGTTGTCGC
Maize_ACGT_random_194	0.4	170	CA_AAUAAA	null_plus_motifs	20	-5.15508	-2.5864	CTGACGCTTAACTCAGACGTGCTTTGAAGTTATATAGATGCATCTACATCGAAAAGTTAATCTGACTAGATCGCATGAATTGTTGGCGATTTGCATGATCGTTGCTCTAATTTCTGGCATCCCTTAAATAAATGAATGGTTAGGGTAAACATCAAAGGACCTTGGGTCGC
Maize_ACGT_random_194	0.423529	170	CA_UGUA	null_plus_motifs	20	-5.2754	-2.45019	CTGACGCTTAACTCAGACGTGCTTTGAAGTTATATAGATGCATCTACATCGAAAAGTTAATCTGACTAGATCGCATGAATTGTTGGCGATTTGCATGATCGTTGCTCTGTATTCTGGCATCCCTTATGTCTCTGAATGGTTAGGGTAAACATCAAAGGACCTTGGGTCGC
Maize_ACGT_random_194	0.411765	170	CA_GUGUG	null_plus_motifs	36	-5.22675	-2.60419	CTGACGCTTAACTCAGACGTGCTTTGAAGTTATATAGATGCATCTACATCGAAAAGTTAATCTGACTAGATCGCATGAATTGTTGGCGATTTGCATGATCGTTGCTCTAATTTCTGGCATCCCTTATGTCTCTGAATGGTTAGGGTAAACATCAAAGGGTGTGTTGTCGC
Maize_ACGT_random_194	0.405882	170	CA_AAUAAA_UGUA	null_plus_motifs	33	-4.46978	-1.9354	CTGACGCTTAACTCAGACGTGCTTTGAAGTTATATAGATGCATCTACATCGAAAAGTTAATCTGACTAGATCGCATGAATTGTTGGCGATTTGCATGATCGTTGCTCTGTATTCTGGCATCCCTTAAATAAATGAATGGTTAGGGTAAACATCAAAGGACCTTGGGTCGC
Maize_ACGT_random_194	0.394118	170	CA_AAUAAA_GUGUG	null_plus_motifs	18	-5.10797	-2.36792	CTGACGCTTAACTCAGACGTGCTTTGAAGTTATATAGATGCATCTACATCGAAAAGTTAATCTGACTAGATCGCATGAATTGTTGGCGATTTGCATGATCGTTGCTCTAATTTCTGGCATCCCTTAAATAAATGAATGGTTAGGGTAAACATCAAAGGGTGTGTTGTCGC
Maize_ACGT_random_194	0.417647	170	CA_UGUA_GUGUG	null_plus_motifs	34	-5.17969	-2.37961	CTGACGCTTAACTCAGACGTGCTTTGAAGTTATATAGATGCATCTACATCGAAAAGTTAATCTGACTAGATCGCATGAATTGTTGGCGATTTGCATGATCGTTGCTCTGTATTCTGGCATCCCTTATGTCTCTGAATGGTTAGGGTAAACATCAAAGGGTGTGTTGTCGC
Maize_ACGT_random_194	0.4	170	CA_AAUAAA_UGUA_GUGUG	null_plus_motifs	36	-4.22685	-1.74645	CTGACGCTTAACTCAGACGTGCTTTGAAGTTATATAGATGCATCTACATCGAAAAGTTAATCTGACTAGATCGCATGAATTGTTGGCGATTTGCATGATCGTTGCTCTGTATTCTGGCATCCCTTAAATAAATGAATGGTTAGGGTAAACATCAAAGGGTGTGTTGTCGC
Maize_ACGT_random_64	0.411765	170	null	null_plus_motifs	28	-4.10827	-2.5072	CGAACCATGGGCAATGTTTGATCTCTCTTAATACCATGAGTCAAGTCGGGACAAATGCGGTCAGGTTTTGAACCGTGATATTGTTTTCCTGCCTGCATAGGTAAAATTTGTCTGAATCGATATTAGTATGGAGTTGCCACTTTTATGAGCCTAGACGTTTTACGACACAT
Maize_ACGT_random_64	0.405882	170	add_CA	null_plus_motifs	28	-3.97065	-2.62824	CGAACCATGGGCAATGTTTGATCTCTCTTAATACCATGAGTCAAGTCGGGACAAATGCGGTCAGGTTTTGAACCGTGATATTGTTTTCCTGCCTGCATAGGTAAAATTTGTCTGAATCGATATTAGTATGGAGTTGCCACTTTTATGAGCATAGACGTTTTACGACACAT
Maize_ACGT_random_64	0.411765	170	add_UGUA	null_plus_motifs	34	-2.83713	-2.38427	CGAACCATGGGCAATGTTTGATCTCTCTTAATACCATGAGTCAAGTCGGGACAAATGCGGTCAGGTTTTGAACCGTGATATTGTTTTCCTGCCTGCATAGGTAAAATTGTACTGAATCGATATTAGTATGGAGTTGCCACTTTTATGAGCCTAGACGTTTTACGACACAT
Maize_ACGT_random_64	0.4	170	add_AAUAAA	null_plus_motifs	36	-2.87143	-2.2148	CGAACCATGGGCAATGTTTGATCTCTCTTAATACCATGAGTCAAGTCGGGACAAATGCGGTCAGGTTTTGAACCGTGATATTGTTTTCCTGCCTGCATAGGTAAAATTTGTCTGAATCGATATTAGAATAAAGTTGCCACTTTTATGAGCCTAGACGTTTTACGACACAT
Maize_ACGT_random_64	0.417647	170	add_GUGUG	null_plus_motifs	38	-3.74887	-2.32988	CGAACCATGGGCAATGTTTGATCTCTCTTAATACCATGAGTCAAGTCGGGACAAATGCGGTCAGGTTTTGAACCGTGATATTGTTTTCCTGCCTGCATAGGTAAAATTTGTCTGAATCGATATTAGTATGGAGTTGCCACTTTTATGAGCCTAGACGTGTGTGTTGTCAT
Maize_ACGT_random_64	0.394118	170	CA_AAUAAA	null_plus_motifs	26	-2.89103	-2.18015	CGAACCATGGGCAATGTTTGATCTCTCTTAATACCATGAGTCAAGTCGGGACAAATGCGGTCAGGTTTTGAACCGTGATATTGTTTTCCTGCCTGCATAGGTAAAATTTGTCTGAATCGATATTAGAATAAAGTTGCCACTTTTATGAGCATAGACGTTTTACGACACAT
Maize_ACGT_random_64	0.405882	170	CA_UGUA	null_plus_motifs	34	-2.69309	-2.43958	CGAACCATGGGCAATGTTTGATCTCTCTTAATACCATGAGTCAAGTCGGGACAAATGCGGTCAGGTTTTGAACCGTGATATTGTTTTCCTGCCTGCATAGGTAAAATTGTACTGAATCGATATTAGTATGGAGTTGCCACTTTTATGAGCATAGACGTTTTACGACACAT
Maize_ACGT_random_64	0.411765	170	CA_GUGUG	null_plus_motifs	44	-3.37579	-2.35025	CGAACCATGGGCAATGTTTGATCTCTCTTAATACCATGAGTCAAGTCGGGACAAATGCGGTCAGGTTTTGAACCGTGATATTGTTTTCCTGCCTGCATAGGTAAAATTTGTCTGAATCGATATTAGTATGGAGTTGCCACTTTTATGAGCATAGACGTGTGTGTTGTCAT
Maize_ACGT_random_64	0.394118	170	CA_AAUAAA_UGUA	null_plus_motifs	20	-1.50655	-1.89076	CGAACCATGGGCAATGTTTGATCTCTCTTAATACCATGAGTCAAGTCGGGACAAATGCGGTCAGGTTTTGAACCGTGATATTGTTTTCCTGCCTGCATAGGTAAAATTGTACTGAATCGATATTAGAATAAAGTTGCCACTTTTATGAGCATAGACGTTTTACGACACAT
Maize_ACGT_random_64	0.4	170	CA_AAUAAA_GUGUG	null_plus_motifs	30	-2.66566	-2.09536	CGAACCATGGGCAATGTTTGATCTCTCTTAATACCATGAGTCAAGTCGGGACAAATGCGGTCAGGTTTTGAACCGTGATATTGTTTTCCTGCCTGCATAGGTAAAATTTGTCTGAATCGATATTAGAATAAAGTTGCCACTTTTATGAGCATAGACGTGTGTGTTGTCAT
Maize_ACGT_random_64	0.411765	170	CA_UGUA_GUGUG	null_plus_motifs	32	-2.52237	-2.25485	CGAACCATGGGCAATGTTTGATCTCTCTTAATACCATGAGTCAAGTCGGGACAAATGCGGTCAGGTTTTGAACCGTGATATTGTTTTCCTGCCTGCATAGGTAAAATTGTACTGAATCGATATTAGTATGGAGTTGCCACTTTTATGAGCATAGACGTGTGTGTTGTCAT
Maize_ACGT_random_64	0.4	170	CA_AAUAAA_UGUA_GUGUG	null_plus_motifs	24	-1.48492	-1.79241	CGAACCATGGGCAATGTTTGATCTCTCTTAATACCATGAGTCAAGTCGGGACAAATGCGGTCAGGTTTTGAACCGTGATATTGTTTTCCTGCCTGCATAGGTAAAATTGTACTGAATCGATATTAGAATAAAGTTGCCACTTTTATGAGCATAGACGTGTGTGTTGTCAT
Maize_ACGT_random_8	0.411765	170	null	null_plus_motifs	23	-5.29513	-2.79456	TTCTTTTTATGTGATAGTTCTTTTAAGCTCGGGACACTCAGACTTAAACACTCTTTGCAATGGATAATTTCTACAATGGCTATATAAGCTAATCGCGAACGAAAAGCCATGATGTTGAGGGTGGGAGCCGCTTATCGATCGGCATGCGTCGGTGGAATCTATTCTTCATT
Maize_ACGT_random_8	0.405882	170	add_CA	null_plus_motifs	26	-5.24487	-2.76406	TTCTTTTTATGTGATAGTTCTTTTAAGCTCGGGACACTCAGACTTAAACACTCTTTGCAATGGATAATTTCTACAATGGCTATATAAGCTAATCGCGAACGAAAAGCCATGATGTTGAGGGTGGGAGCCGCTTATCGATCGGCATGCGTCAGTGGAATCTATTCTTCATT
Maize_ACGT_random_8	0.405882	170	add_UGUA	null_plus_motifs	24	-5.08902	-2.75405	TTCTTTTTATGTGATAGTTCTTTTAAGCTCGGGACACTCAGACTTAAACACTCTTTGCAATGGATAATTTCTACAATGGCTATATAAGCTAATCGCGAACGAAAAGCTGTAATGTTGAGGGTGGGAGCCGCTTATCGATCGGCATGCGTCGGTGGAATCTATTCTTCATT
Maize_ACGT_random_8	0.382353	170	add_AAUAAA	null_plus_motifs	38	-5.27223	-2.6712	TTCTTTTTATGTGATAGTTCTTTTAAGCTCGGGACACTCAGACTTAAACACTCTTTGCAATGGATAATTTCTACAATGGCTATATAAGCTAATCGCGAACGAAAAGCCATGATGTTGAGGGTGGGAAATAAATATCGATCGGCATGCGTCGGTGGAATCTATTCTTCATT
Maize_ACGT_random_8	0.417647	170	add_GUGUG	null_plus_motifs	39	-5.43901	-2.48817	TTCTTTTTATGTGATAGTTCTTTTAAGCTCGGGACACTCAGACTTAAACACTCTTTGCAATGGATAATTTCTACAATGGCTATATAAGCTAATCGCGAACGAAAAGCCATGATGTTGAGGGTGGGAGCCGCTTATCGATCGGCATGCGTCGGTGGAATGTGTGTTGTATT
Maize_ACGT_random_8	0.376471	170	CA_AAUAAA	null_plus_motifs	38	-5.2416	-2.70612	TTCTTTTTATGTGATAGTTCTTTTAAGCTCGGGACACTCAGACTTAAACACTCTTTGCAATGGATAATTTCTACAATGGCTATATAAGCTAATCGCGAACGAAAAGCCATGATGTTGAGGGTGGGAAATAAATATCGATCGGCATGCGTCAGTGGAATCTATTCTTCATT
Maize_ACGT_random_8	0.4	170	CA_UGUA	null_plus_motifs	36	-5.24111	-2.65284	TTCTTTTTATGTGATAGTTCTTTTAAGCTCGGGACACTCAGACTTAAACACTCTTTGCAATGGATAATTTCTACAATGGCTATATAAGCTAATCGCGAACGAAAAGCTGTAATGTTGAGGGTGGGAGCCGCTTATCGATCGGCATGCGTCAGTGGAATCTATTCTTCATT
Maize_ACGT_random_8	0.411765	170	CA_GUGUG	null_plus_motifs	31	-5.33718	-2.43953	TTCTTTTTATGTGATAGTTCTTTTAAGCTCGGGACACTCAGACTTAAACACTCTTTGCAATGGATAATTTCTACAATGGCTATATAAGCTAATCGCGAACGAAAAGCCATGATGTTGAGGGTGGGAGCCGCTTATCGATCGGCATGCGTCAGTGGAATGTGTGTTGTATT
Maize_ACGT_random_8	0.370588	170	CA_AAUAAA_UGUA	null_plus_motifs	22	-5.03601	-2.53621	TTCTTTTTATGTGATAGTTCTTTTAAGCTCGGGACACTCAGACTTAAACACTCTTTGCAATGGATAATTTCTACAATGGCTATATAAGCTAATCGCGAACGAAAAGCTGTAATGTTGAGGGTGGGAAATAAATATCGATCGGCATGCGTCAGTGGAATCTATTCTTCATT
Maize_ACGT_random_8	0.382353	170	CA_AAUAAA_GUGUG	null_plus_motifs	27	-5.2776	-2.46853	TTCTTTTTATGTGATAGTTCTTTTAAGCTCGGGACACTCAGACTTAAACACTCTTTGCAATGGATAATTTCTACAATGGCTATATAAGCTAATCGCGAACGAAAAGCCATGATGTTGAGGGTGGGAAATAAATATCGATCGGCATGCGTCAGTGGAATGTGTGTTGTATT
Maize_ACGT_random_8	0.405882	170	CA_UGUA_GUGUG	null_plus_motifs	39	-5.21008	-2.34849	TTCTTTTTATGTGATAGTTCTTTTAAGCTCGGGACACTCAGACTTAAACACTCTTTGCAATGGATAATTTCTACAATGGCTATATAAGCTAATCGCGAACGAAAAGCTGTAATGTTGAGGGTGGGAGCCGCTTATCGATCGGCATGCGTCAGTGGAATGTGTGTTGTATT
Maize_ACGT_random_8	0.376471	170	CA_AAUAAA_UGUA_GUGUG	null_plus_motifs	36	-5.12266	-2.25921	TTCTTTTTATGTGATAGTTCTTTTAAGCTCGGGACACTCAGACTTAAACACTCTTTGCAATGGATAATTTCTACAATGGCTATATAAGCTAATCGCGAACGAAAAGCTGTAATGTTGAGGGTGGGAAATAAATATCGATCGGCATGCGTCAGTGGAATGTGTGTTGTATT
Zm00001d002135_T001_2	0.358824	170	mid	mid	22	-4.44201	-1.94688	CTCTTGGTTATTGATACCCTTGGTTTCATCGCCATGTTTTATTGGCTTATTTACATGTAATCAATATCGCCTTGAGTGATTTGATAGAATAGAAACCATGATAAGATGCATGTATACACAAAAGAAAACTGGTAAGATGATCTTTCTCACAGGGACGTGAAATCCCCAAA
Zm00001d002155_T001_2	0.429412	170	low	low	29	-5.4501	-2.99773	TGCAACTTAAAACATCTGTGATACGAGCTCTTTTTTTTTATTGTGTGCGGTTGTGCTTCCCTTATTTAGAACTCACAAATCAGATCTCACGAGTACGATCATGCACGCACGCACGGTATGGCCCTTTAATTAGGAGTCTGTTTGGATCCCAAGAGCTGAAGAGAAGTGAC
Zm00001d002371_T001	0.417647	170	mid	mid	27	-4.47056	-1.98712	TAGTCTATGTCCTGTCGAAACATCATGCAGGGTTCCTATTCTTGTAATGTTCTTGTGATCCTGCTACTGGAATGTGCCTCCTACTGGAGGTGGTCTGTTCATGTTATAACCCTCCTACTGGAATATGCACAAATACTTCGTTGCTTGAGCATATAGCATGTATAATTTCC
Zm00001d002936_T006	0.376471	170	3*tobacco	in_silico	27	-4.40521	-1.57763	CGTGTAATTCTCTCTCTTTTCTTGGTTTCTTATTATTATTAGGTGTAAGATTGTATTCGAGTCTTGTTTGGCATGAAGGGTTTGTACGAGAAATCAATTGATTGCTCACTCACCACAAAATAATAAAAAAGATCGATCGATGGGGCTTGTATCTCCTGCGACTCTTCCTC
Zm00001d002936_T006	0.364706	170	10*tobacco	in_silico	26	-1.14839	-0.665663	GGTGTAATTGTATCTCGTTTCTTGGTTTCTTATTATTATAAGGTGTAAGATTGTATTCGAGTCTTGTTTGGCATGAAGTGTTTGTACGAGAAATAAATTGATTGCTCACTCACCACAAAATAATAAAAAAGATCGATCGATGGGGCTTGTATCTCCTGCGACTCTTCCTC
Zm00001d002936_T006	0.388235	170	3*maize	in_silico	41	-4.76356	-1.47109	CGTGTAATTCTCTCTCTTTTCTTGGTTTCTTATTATTATTAGGTGTAGGATTGTTTTCGAGTCTTGTTTGGCAGGAAGGGTTTGTACGAGAAATAAAGTGATTGCTCACTCACCACAAAATAATAAATAAGATCGATCGATGGGGCTTGTATCTCCTGCGACTCTTCCTC
Zm00001d002936_T006	0.394118	170	10*maize	in_silico	25	-3.54032	-0.412298	CGTGTAATTGTATCTCTTTTCTTGGTGTCTTATTATTATCAGGTGTACGATTGTATTCGAGTCTTGTATGGCAGGAAGGGTTTGTACGAGAAATAAAGTGATTGCTCACTCACCACAAAATAATAAATAAGATCGATCGATGGGGCTTGTATCTCCTGCGACTCTTCCTC
Zm00001d002936_T006	0.382353	170	3*both	in_silico	39	-4.02582	-1.41097	CGTGTAATTGTATCTCTTTTCTTGGTTTCTTATTATTATTAGGTGTAGGATTGTTTTCGAGTCTTGTTTGGCAGGAAGGGTTTGTACGAGAAATCAATTGATTGCTCACTCACCACAAAATAATAAATAAGATCGATCGATGGGGCTTGTATCTCCTGCGACTCTTCCTC
Zm00001d002936_T006	0.370588	170	10*both	in_silico	37	-2.73696	-0.361855	GGTGTAATTGTATCTCTTTTCTTGGTTTCTTATTATTATAAGGTGTAAGATTGTATTCGAGTCTTGTTTGGCAGGAAGGGTTTGTACGAGAAATAAATTGTATGCTCACTCACCACAAAATAATAAATAAGATCGATCGATGGGGCTTGTATCTCCTGCGACTCTTCCTC
Zm00001d002936_T006	0.388235	170	0*start	in_silico	32	-4.77505	-2.06798	CGTGTAATTCTCTCTCTTTTCTTGGTTTCTTATTATTATTAGGTGTAGGATTGTTTTCGAGTCTTGTTTGGCAGGAAGGGTTTGTACGAGAAATCAATTGATTGCTCACTCACCACAAAATAATAAAAAAGATCGATCGATGGGGCTTGTATCTCCTGCGACTCTTCCTC
Zm00001d003457_T001	0.523529	170	AATAAA	AAUAAA_perm	47	-4.99333	-2.52386	GTATGTGAGTGACCGATCCCATCGGATTGCGTTCGTCTTGTGGAGTCCCTGCGTGATCGCGCGATTGGTTTCGCTTTCGCCGCCTTGTTTTTGCACGAGGAGGTTCTGCTAGTGCGTACGGGGAGAATAAAAGCAGCATTCCTGCTGTCCAAGGCCTGTCCTATATTATT
Zm00001d003457_T001	0.529412	170	ACTAAA	AAUAAA_perm	59	-5.15078	-2.80314	GTATGTGAGTGACCGATCCCATCGGATTGCGTTCGTCTTGTGGAGTCCCTGCGTGATCGCGCGATTGGTTTCGCTTTCGCCGCCTTGTTTTTGCACGAGGAGGTTCTGCTAGTGCGTACGGGGAGACTAAAAGCAGCATTCCTGCTGTCCAAGGCCTGTCCTATATTATT
Zm00001d003457_T001	0.529412	170	AATCAA	AAUAAA_perm	54	-5.11074	-2.70571	GTATGTGAGTGACCGATCCCATCGGATTGCGTTCGTCTTGTGGAGTCCCTGCGTGATCGCGCGATTGGTTTCGCTTTCGCCGCCTTGTTTTTGCACGAGGAGGTTCTGCTAGTGCGTACGGGGAGAATCAAAGCAGCATTCCTGCTGTCCAAGGCCTGTCCTATATTATT
Zm00001d003457_T001	0.535294	170	ACTCAA	AAUAAA_perm	57	-5.2526	-2.81676	GTATGTGAGTGACCGATCCCATCGGATTGCGTTCGTCTTGTGGAGTCCCTGCGTGATCGCGCGATTGGTTTCGCTTTCGCCGCCTTGTTTTTGCACGAGGAGGTTCTGCTAGTGCGTACGGGGAGACTCAAAGCAGCATTCCTGCTGTCCAAGGCCTGTCCTATATTATT
Zm00001d003924_T003	0.476471	170	mid	mid	42	-4.46251	-1.69435	GGCTCATTCCCGAGCTAGTGCAATAGCGCGTTCTTGCTGCTTTGCTGGTGGAATCTCGCGACGAGATCCTCTGTATCCGTAGAGTTAGGTCACTAACGTGTGAATCCGGCCTTTTTGTTTGTCAACTGAAATCGAAAAAGGTTATGGGTTACATTCGTAGAGACTACCAG
Zm00001d004667_T001	0.4	170	3*tobacco	in_silico	50	-2.40169	-2.11369	CCATATCAATGTGGAGCATAAAGAGTGCTCGGATAATAGAACTCAGGAATAGAGGCTTGTGGTGTTTACAGCACCGTTTTTAGAGTGTGTGTTATATGTGTTGTATACAGAGATGAGAGGGGTGGAGCTTTAGTTTTTGTGTTGTCTTTTATCATCGTGCATCCTTGTTT
Zm00001d004667_T001	0.364706	170	10*tobacco	in_silico	36	-0.909419	-0.904248	CCATATCAATGTGGAGCATAAAGAGTGCTCGGATAATAGAACTCATGAATAAAGGCTTGTGGTGTTTACAGCACCGTTTTTATAGTGTGTGTTATATGTATTGTATTCAGAGATGAAAGGGGTGGAGCTTTAGTTTTTGTGTTGTCTTTTATCATAGTGCATCCTTGTTT
Zm00001d004667_T001	0.411765	170	3*maize	in_silico	60	-1.8905	-1.26945	CCATATCAATGTGGAGAATAAAGAGTGCTCGGATAATAGAACTCAGGAATAAAGGCTTGTGGTGTTTACAGCACCGTGTTTGGAGTGGGTGGTATATGTGTTGTATACAGAGATGAGAGGGGTGGAGCTTTAGTTTTTGTGTTGTCTTTTATCATCGTGCATCCTTGTTT
Zm00001d004667_T001	0.388235	170	10*maize	in_silico	37	-1.10229	0.140526	CCATATCAATGTGGAGAATAAAGAGTGCTCGGATAATAAAACTCAGGAATAAAGGCTTGTGGTGTTTACAGCACCGTGTTTGGAGTGTGTGGTATATGTGTTGTATTCAGAAATAAAAGGGGTGGAGCTTTAGTTTGTGTGTTGTCTTTTATCATCGTGCATCCTTGTTT
Zm00001d004667_T001	0.4	170	3*both	in_silico	54	-1.87817	-1.59182	CCATATCAATGTGGAGCATAAAGAGTGCTCGGATAATAGAACTCAGGAATAAAGGCTTGTGGTGTTTACAGCACCGTTTTTAGAGTGTGTGGTATATGTGTTGTATACAGAGATGAGAGGGGTGGAGCTTTAGTTTTTGTGTTGTCTTTTATCATCGTGCATCCTTGTTT
Zm00001d004667_T001	0.364706	170	10*both	in_silico	59	-0.558635	-0.376995	CCATATCAATGTGGAGAATAAAGAGTGCTCGGATAATAGAACTCAGGAATAAAGGCTTGTGGTGTTTACAGCACCGTTTTTATAGTGTGTGTTATATGTGTTGTATTCAGAAATAAAAGGGGTGGAGCTTTAGTTTTTGTGTTGTCTTTTATCATCGTGCATCCTTGTTT
Zm00001d004667_T001	0.417647	170	0*start	in_silico	58	-2.96869	-2.42741	CCATATCAATGTGGAGCATAAAGAGTGCTCGGATAATAGAACTCAGGAATAGAGGCTTGTGGTGTTTACAGCACCGTTTTTGGAGTGGGTGGTATATGTGTTGTATACAGAGATGAGAGGGGTGGAGCTTTAGTTTTTGTGTTGTCTTTTATCATCGTGCATCCTTGTTT
Zm00001d004882_T001	0.417647	170	3*tobacco	in_silico	35	-4.12704	-2.18761	GGCACAAGTTGCGATGCACTCGATTATTCCTGTTCTTGATGCTCTTCTGCTCGCATTGCTATATACTACTTACAATGTATACTACTAGTAGCTAGTAGCAAGGCCACGGATAAATCAGTAGCCAGCAAATACAAGCGTTCGATTTAGATCTGAATGTGCCTCAATTTGGT
Zm00001d004882_T001	0.394118	170	10*tobacco	in_silico	38	-1.05369	-0.682991	GGCACAAGTTGCGATGCACTCGATTATTCCTGTTCTTGATGCTCTTCTGCTCGCATTGCTATGTACTACTTACAATGTATACTACTTGTATCTAGTAGCAAGGCCACGAATAAATAAGTAGCCAGCAAATAAAAGCGTTCGATTTAGATCTGAATGTGCCTCAATTTAGT
Zm00001d004882_T001	0.417647	170	3*maize	in_silico	31	-4.60189	-1.52997	GGCACAAGTTGCGATGCACTCGATTATTCCTGTTCTTGATGCTCTTCTGCTCGCATTGCTATATACTACTTACAAGGTATACTACTAGTAGCTAGTAGCAAGGCCACGAATAAATCAGGAGCCAGCAAATAAAAGCGTTCGATTTAGATCTGAATGTGCCTCAATTTGGT
Zm00001d004882_T001	0.411765	170	10*maize	in_silico	30	-2.31878	-0.431985	GGCACAAGTTGCGATGTACTCGATTATTCCTGTACTTGATGCTCTTCTGCTCGCATTGCTATGTACTACTTACAAGGTGTACTACTTGTATCTAGTAGCAAGGCCACGAATAAATAAGGAGCCAGCAAATAAAAGCGTTCGATTTAGATCTGAATGTGCCTCAATTTGGT
Zm00001d004882_T001	0.417647	170	3*both	in_silico	32	-3.42653	-1.66406	GGCACAAGTTGCGATGCACTCGATTATTCCTGTTCTTGATGCTCTTCTGCTCGCATTGCTATATACTACTTACAATGTATACTACTAGTAGCTAGTAGCAAGGCCACGGATAAATCAGGAGCCAGCAAATAAAAGCGTTCGATTTAGATCTGAATGTGCCTCAATTTGGT
Zm00001d004882_T001	0.4	170	10*both	in_silico	37	-1.02703	-0.747315	GGCACAAGTTGCGATGCACTCGATTATTCCTGTTCTTGATGCTCTTCTGCTCGCATTGCTATGTACTACTTACAATGTATACTACTTGTATCTTGTAGCAAGGCCACGAATAAATAAGGAGCCAGCAAATAAAAGCGTTCTATTTAGATCTGAATGTGCCTCAATTTGGT
Zm00001d004882_T001	0.423529	170	0*start	in_silico	32	-5.19164	-2.6082	TGCACAAGTTGCGATGCACTCGATTATTCCTGTTCTTGATGCTCTTCTGCTCGCATTGCTATATACTACTTACAAGGTATACTACTAGTAGCTAGTAGCAAGGCCACGGATAAATCAGGAGCCAGCAAATACAAGCGTTCGATTTAGATCTGAATGTGCCTCAATTTGGT
Zm00001d005136_T001	0.447059	170	high	high	24	-0.618181	-0.0935248	GAGAGGAACGTACCATCCACCAACACGAGCAACCTGCAGCAGCGCTAGAGCTCTCTAGTTTCCTGTAGCTGGTTGTAGTACCTGATCCTCATGTGTGTAAGTTAAGAGGAGTTGTACCTGCCTTCTCGAAGATAATAAATGCTTTGTTTTAATAAAGTGAGTCTCTTGTG
Zm00001d005713_T001_2	0.388235	170	10*tobacco	in_silico	43	-0.511089	-0.912472	CCTAAATGCAGCGACCTACCTGGAAAACTTATGATGTTGCCATTTATCTGTCGTGACTCCTGGATGTAACTGCCACATATCAAATAAACGGTTCCTTGTATGCTTGTTTAATGTATTCGTGTATTTATTTCCATCCGGGTTTCTTGTTGTAAGATTCTGTATGGGATACT
Zm00001d005713_T001_2	0.417647	170	3*maize	in_silico	45	-2.46131	-1.34144	CCTAAATGCAGCGACCTACCTGGAAAACTTATGATGTTGCCATTTATCTGTCGTGACTCCTGGATGTAACTGCCACATATCACATATGCGGTTCCTAGTATGCTTGTTTAAAGTATTCGTGTATGTATTTCCATCCGGGTTTCTTGTTGTAAGATTCTGGATGGGATACC
Zm00001d005713_T001_2	0.411765	170	10*maize	in_silico	50	-1.47589	-0.774509	GCTAAATGCAGCGACCTACCTGGAAAACTTATGATGTTGCCATGTATCTGTCGTGACTCCTGGATGTAACTGCCACATATCACATATGTGGTTCCTTGTATGCTTGTTTAATGTAATCGTGTATGTATTTCCATCCGTGTTTCTTGTTGTAAGATTCTGGATGGGATACC
Zm00001d005713_T001_2	0.394118	170	10*both	in_silico	45	-0.756773	-0.856558	GCTAAATGCAGCGACCTACCTGTAAAACTTATGATGTTGCCATTTATCTGTCGTGACTCCTGGATGTAACTGCCACATATCACATATGTGGTTCCTTGTATGCTTGTTTAATGTAATCGTGTATTTATTTCCATCCGGGTTTCTTGTTGTAAGATTCTGTATGGGATACC
Zm00001d005713_T001_2	0.417647	170	0*start	in_silico	59	-4.57957	-1.16647	CCTAAATGCAGCGACCTACCTGGAAAACTTATGATGTTGCCATTTATCTGTCGTGACTCCTGGATCTAACTGCCACATATCACATATGCGGTTCCTAGTATGCTTGTTTAAAGTATTCGTGTATATATTTCCATCCGGGTTTCTTGTTGGAAGATTCTGGATGGGATACC
Zm00001d005713_T001_2	0.411765	170	3*tobacco+3*both	in_silico	26	-2.38316	-1.6492	CCTAAATGCAGCGACCTACCTGGAAAACTTATGATGTTGCCATTTATCTGTCGTGACTCCTGGATGTAACTGCCACATATCACATATGCGGTTCCTTGTATGCTTGTTTAAAGTATTCGTGTATATATTTCCATCCGGGTTTCTTGTTGTAAGATTCTGGATGGGATACC
Zm00001d006035_T001	0.635294	170	3*tobacco	in_silico	36	-5.14533	-2.31711	GGGGCAACGGCAGATGCAAGGGTGTGGCCGGACCTGACCAGCCTCGACGTGACGAGAGCTCCGAAGGCCATGGTTGGTGCTAAGCCTTGTGGGCGGCGGCTCACGGCGGCAGCGTGTGTGGCTCGGGAAGTAGGAGGAGGCGAGATCAGGAAAAACCCTAGTTAACTGCG
Zm00001d006035_T001	0.6	170	10*tobacco	in_silico	30	-3.81733	-1.97176	GGGGCAACGGCAGATGCAAGGGTGTGGCCGGACCTGACCAGCCTCGACGTGACGAGAGCTCCGAAGGCCATGGTTGGTGCTAAGCCTTGTGGGCGGCGGCTCACGGCGGCAGCGTGTGTGGCTCGGGATGTAGGAGTAGGCTAGATTAATAAAAACCCTAGTTAACTGCT
Zm00001d006035_T001	0.6	170	10*maize	in_silico	26	-5.10622	-1.4569	GGGGCAACGGCAGATGCAAGGGTGTGGCCGGACCTGACCAGCCTCGACGTGACGAGAGCTCCGAAGGCCATGGTTGGTGCTAAGCCTTGTGGGCGGCGGCTCACGGCGGCAGCGTGTGTGTCTCGTGTAATAAAAGGAGGCGATATCAATAAAAACCCTAGTGAACGGCG
Zm00001d006035_T001	0.6	170	10*both	in_silico	36	-3.96927	-1.72757	GGGGCAACGGCAGATGCAAGGGTGTGGCCGGACCTGACCAGCCTCGACGTGACGAGAGCTCCGAAGGCCATGGTTGGTGCTAAGCCTTGTGGGCGGCGGCTCACGGCGGCAGCGTGTGTGGCTCGGGATGTAATAGTAGGCTAGATCAATAAAAACCCTAGTTAACTGCG
Zm00001d006035_T001	0.641176	170	0*start	in_silico	47	-5.26693	-2.53195	TGGGCAACGGCAGATGCAAGGGTGTGGCCGGACCTGACCAGCCTCGACGTGACGAGAGCTCCGAAGGCCATGGTTGGTGCTAAGCCTTGTGGGCGGCGGCTCACGGCGGCAGCGTGTGTGGCTCGGGAAGTAGGAGGAGGCGAGATCAGGAAAAACCCTAGTGAACGGCG
Zm00001d006035_T001	0.635294	170	3*maize+3*both	in_silico	23	-5.28152	-2.35809	GGGGCAACGGCAGATGCAAGGGTGTGGCCGGACCTGACCAGCCTCGACGTGACGAGAGCTCCGAAGGCCATGGTTGGTGCTAAGCCTTGTGGGCGGCGGCTCACGGCGGCAGCGTGTGTGGCTCGGGAAGTAGGAGGAGGCGAGATCAATAAAAACCCTAGTGAACGGCG
Zm00001d006133_T001_2	0.388235	170	10*tobacco	in_silico	31	-0.864637	-1.02064	ATTTGGCGACGATTTGAGCAGCAGCCAGCAGCTATCATAACACGCCGGCAATAAAACGGCATAGCTGTAGCTCCATGCCTCCATTGTACTATTTGTAATTTTTTTTAAAGAGTCCGAATGTTATGAATAATAAAATACTCCTCGAGACTCAAAATGTACTTTTGAGAAAG
Zm00001d006133_T001_2	0.417647	170	3*maize	in_silico	32	-1.28487	-1.18651	ATTTGGCGACGATTTGAGCAGCAGCCAGCAGCTATCATAACACGCCGGCAATAAAACGGCATAGCTGTAGCTCCATGCCTCCATTGTACTATTTGTGATTTTTTTTACAGAGTCCGCATGTTGCGTATAATAAAATACTCCTCGAGACTCAAAATGTTCTTTTGAGAAAG
Zm00001d006133_T001_2	0.423529	170	10*maize	in_silico	22	-0.8996	-0.131572	ATTTGGCGACGATTTGAGCAGCAGCCAGCAGCTATCATAACACGCCGGCAATAAAAGGGCATAGCTGTAGCTCCATGCCTCCATTGTACTATGTGTGATGTATTTTACAGTGTACGCATGTTGCGAATAATAAAATACTCCTCGAGACTCAAAATGTTCTTTTGAGAAAG
Zm00001d006133_T001_2	0.4	170	10*both	in_silico	26	-0.856804	-0.844678	ATTTGGCGACGATTTGAGCAGCAGCCAGCAGCTATCATAACACGCCGGCAATAAAACGGCATAGCTGTAGCTCCATGCCTCCATTGTACTATTTGTAATGTTTTTTAAAGAGTCCGCATGTTATGAATAATAAAATACTCCTCGAGACTCAAAATGTACTTTTGAGAAAG
Zm00001d006133_T001_2	0.435294	170	0*start	in_silico	33	-4.119	-1.53551	ATTTGGCGACGATTTGAGCAGCAGCCAGCAGCTATCATAACACGCCGGCAATAGAACGGCATAGCTGTAGCTCCATGCCTCCATGGTACTATTTGTGATTTTTTTTACAGAGTCCGCATGTTGCGTATAATAACATACTCCTCGAGACTCAAAATGTTCTTTTGAGAAAG
Zm00001d006133_T001_2	0.417647	170	3*tobacco+3*both	in_silico	30	-1.15015	-1.41819	ATTTGGCGACGATTTGAGCAGCAGCCAGCAGCTATCATAACACGCCGGCAATAGAACGGCATAGCTGTAGCTCCATGCCTCCATTGTACTATTTGTGATTTTTTTTAAAGAGTCCGCATGTTGCGTATAATAAAATACTCCTCGAGACTCAAAATGTTCTTTTGAGAAAG
Zm00001d007571_T001_2	0.394118	170	low	low	13	-5.48098	-2.80925	TGCTAGATGCCCTATTTGCAATTTTGTTTGCTAGTAGTCACAATCGGTACAAAAGCAAAAAAGGAAGAACAAAATCGAGTACACGAGCTACAGTTTCACTAGTGATACACTGAAGGTTTGACAGAAGTCAAGCCACTAGCTAACATTATCAATAACTAGTGTTGCCTCGG
Zm00001d007921_T001	0.264706	170	3*tobacco	in_silico	16	-1.34886	-1.78285	CTAGGTTTTTATATTGTATATGATGACGATGAGAACTATGTACAAGTGCTTTTATTTTTTATTATTCCTAAAGACAACTTTTGTATATGTAACATCATGAATGTTTGAGGTGTCTCATGTGTAACTTTAATTAATATCAATTTATGCATGAAATATTATGGATGGTTCAT
Zm00001d007921_T001	0.282353	170	10*tobacco	in_silico	25	-0.571455	-0.620418	CTAGGTTGTGATATTGTATAAGATGACGATGAGAACTATGTACAAGTGCTTTTATGTTTTATTATTCCTAAAGACAACTTTTGTATTTGTAACATCATGAATGTATGAGGTGTCTCATGTGTAACTTTAATAAATATCAATTTATGCATGAAATATTATGGATGGTTCAT
Zm00001d007921_T001	0.270588	170	3*maize	in_silico	31	-1.19037	-1.5466	CTAGGTTTTTATATTTTATATGATGACGATGAGAACTAAGTACAAGTGCTTGTATTTTTTATTATTCCTAAAGACAACTTTTGTATATGTAACATCATGAATGTTTGAGGTGTCTCATGTGTAACTTTAATTAATATCAATGTATGCATGAAATATTATGGATGGTTCAT
Zm00001d007921_T001	0.288235	170	10*maize	in_silico	29	-0.449711	-0.318901	CTAGGTTGTTATATTGTATGTGATGACGATGAGAAATAAGTACAAGTGCTTGTATTTTTTATTATTCCTAAAGACAACTGTTGTATATGTAACATCATGAATGTATGAGGTGTCTCATGTGTAACTTTAATAAATATCAATGTATGCATGAAATATTATGGATGGTTCAT
Zm00001d007921_T001	0.270588	170	3*both	in_silico	35	-1.21643	-1.74776	CTAGGTTTTTATATTGTATATGATGACGATGAGAACTAAGTACAAGTGCTTGTATTTTTTATTATTCCTAAAGACAACTTTTGTATATGTAACATCATGAATGTTTGAGGTGTCTCATGTGTAACTTTAATTAATATCAATTTATGCATGAAATATTATGGATGGTTCAT
Zm00001d007921_T001	0.282353	170	10*both	in_silico	21	-0.333345	-0.33195	CTAGGTTGTTATATTGTATGTGATGACGATGAGAAATAAGTACAAGTGCTTGTATTTTTTATTATTCCTAAAGACAACTGTTGTATTTGTAACATCATGAATGTATGAGGTGTCTCATGTGTAACTTTAATAAATATCAATTTATGCATGAAATATTATGGATGGTTCAT
Zm00001d007921_T001	0.252941	170	0*start	in_silico	24	-2.52519	-2.07059	CTAAGTTTTTATATTTTATATGATGACGATGAGAACTAAGTACAAGTGCTTTTATTTTTTATTATTCCTAAAGACAACTTTTGTATATGTAACATCATGAATGTTTGAGGTGTCTCATGTGTAACTTTAATTAATATCAATTTATGCATGAAATATTATGGATGGTTCAT
Zm00001d008520_T001_2	0.364706	170	high	high	29	-0.220382	-0.582548	GCTAGCTTGTGTACGTGTGCCAATTCTGTGCATGCATGTGTGGTCTTTCAGTGTCTACTCTAGCTAGTAGGCATATGTCATTGTCATGTAATCTCTCGATGAGGGAATTTGTATTGAAATAAATCATATTAAAAACAATATATTTCGTTCCTTTATGCATACACCATACA
Zm00001d008825_T001	0.476471	170	3*tobacco	in_silico	19	-2.75026	-2.53232	AAAGTAGAAACCGCCGCGCGGCCGGTGGCCGGCACCCGGCGGCGAGATCTTTCTTTCTTTTTATCTTTTCACCCCCAAATTTTGGTGCCGTGAGATGTAAAAACAGAAGCATCAATCCCCATCTGTACATGCATTCATAGTTTTCGTGTCACTTATGTATGTCTCCAACA
Zm00001d008825_T001	0.470588	170	10*tobacco	in_silico	21	-1.20624	-1.09362	AAAGTAGAAACCGCCGCGCGGCCGGTGGCCGGCACCCGGCGGCGAGATCTTTCTTTCTTTGTATCTTTTCACCCCCAAATGTTGGTGCCGTGAGATGTAATAAAATAAGCATCAATCCCCATCTGTACTTGCATTCATAGTTTTCGTGTCACTTATGTATGTCTCCAATA
Zm00001d008825_T001	0.505882	170	3*maize	in_silico	36	-3.55052	-2.03915	AAAGTAGAAACCGCCGCGCGGCCGGTGGCCGGCACCCGGCGGCGAGATCTTTCTGTCTTTTTATCTTTTCACCCCCAAATGTTGGTGCCGTGAGATGTGAAAACAGAAGCATCAATCCCCATCTGTACTTGCATTCATAGTTTTCGTGTCACTGATGGATGTCTCCAACA
Zm00001d008825_T001	0.488235	170	10*maize	in_silico	24	-0.643868	-0.872451	AAAGTAGAAACCGCCGCGCGGCCGGTGGCCGGCACCCGGCGGCGAGATCTGTCTGTCTTTTTATCTTTTCACCCCCAAATGTTGGTGCCGTGTGATGTGTAAACAGAAGCATCAATCCCCATCTGTACTTGTATTCATAGTTTTCGTATCAATAATGGATGTCTCCAACA
Zm00001d008825_T001	0.488235	170	3*both	in_silico	31	-2.85866	-2.25441	AAAGTAGAAACCGCCGCGCGGCCGGTGGCCGGCACCCGGCGGCGAGATCTTTCTTTCTTTTTATCTTTTCACCCCCAAATGTTGGTGCCGTGAGATGTAAAAACAGAAGCATCAATCCCCATCTGTACATGCATTCATAGTTTTCGTGTCACTGATGTATGTCTCCAACA
Zm00001d008825_T001	0.470588	170	10*both	in_silico	22	-0.83477	-1.31173	AAAGTAGAAACCGCCGCGCGGCCGGTGGCCGGCACCCGGCGGCGAGATCTTTCTTTCTTTGTATCTTTTCACCCCCAAATGTTGGTGCCGTGAGATGTAATAAAATAAGCATCAATCCCCATCTGTACTTGTATTCATAGTTTTCGTGTCACTTATGTATGTCTCCAACA
Zm00001d008825_T001	0.494118	170	0*start	in_silico	29	-4.41508	-2.66056	AAAGTAGAAACCGCCGCGCGGCCGGTGGCCGGCACCCGGCGGCGAGATCTTTCTTTCTTTTTATCTTTTCACCCCCAAATTTTGGTGCCGTGAGATGTGAAAACAGAAGCATCAATCCCCATCTGTACATGCATTCATAGTTTTCGTGTCACTGATGGATGTCTCCAACA
Zm00001d009083_T001	0.464706	170	low	low	39	-5.44234	-2.80042	TAACTTGCGTGCGCCCCACAAGCTAGCGTTTCTTCTTCGTTCCCAATTCGATATCATCAAGTCTTATGTTATGGGCTTGGAGTCCAAAGTCTGGTGCATATTTTTTGCACCGCGGGGGAAAAAAAACGGGCTCTGTCTAGTTTGTCTGCTATACTAGTGCGAGTGCATCT
Zm00001d010173_T003	0.382353	170	low	low	27	-5.81073	-2.68462	CTCCCCTGACCTTGTTTTTTTTTTCACGCAACACTGGACTTTCACCAAAAGGTTTGTGTTTCTTTCCAAATCCTGTTGGTTAGGATATCATTTACTCCTTAATCTTCATGTCCTGACATTCTAAGTTGGAAGGCCTGTTAATTGCGTGTGAATTATATTATCCTTTTGCC
Zm00001d010232_T003	0.470588	170	low	low	27	-5.61082	-2.82608	GCTTCTATCTCGCGTTTCATCATTCAGCGTTAGCTGGGTATCTTTCTTTTCATGGCACCCTGGATGAAGTCTGTCAGTTGTTACTACGATGTGGTCTTGTCTTGTGCGACTCTTTTGACTTTGCTGGGCTGAGGTCTTGTCTTGTGCGACTCTTTTGACTTTGCTGGGCT
Zm00001d010516_T001	0.335294	170	10*maize	in_silico	40	-0.19493	-0.487166	CTGAAAGGACAAACGGCACATTATGTGTATTGTTCATGACCCTATGTATTTCTGTTGTAATGTATTTCCATATGAATAAAGTTGTTTACTACTTCTGTGTACTGTAATCTACAATGTATTTGCGTCGCTATTGTAATTCCTTGTAGTTGTAATCGTGCTTTGATCATGAT
Zm00001d010516_T001	0.317647	170	0*start	in_silico	39	-2.3279	-1.77476	CTGAAAGGACAAACTGCACATTATTTGTATTGTTCATGACCCTATGGATTTCTGTTTTAATTTATTTCCATATGTAGAAAGTTGTTTACTACTTCTGTTTACTGTAATCTACAATGTATTTGCGTCGCTATGGTAATTCCTTGTAGTTATAATCGTGCTTTGATCATGAT
Zm00001d010516_T001	0.329412	170	3*tobacco+3*maize+3*both	in_silico	38	-1.18939	-1.62497	CTGAAAGGACAAACGGCACATTATTTGTATTGTTCATGACCCTATGGATTTCTGTTTTAATGTATTTCCATATGAAGAAAGTTGTTTACTACTTCTGTTTACTGTAATCTACAATGTATTTGCGTCGCTATGGTAATTCCTTGTAGTTATAATCGTGCTTTGATCATGAT
Zm00001d010516_T001	0.335294	170	10*tobacco+10*both	in_silico	43	-0.208854	-0.489199	CTGAAAGGACAAACGGCACATTATTTGTATTGTTCATGACCCTATGGATTTCTGTTGTAATGTATTTCCATATGAATAAAGTTGTTTACTACTTCTGTGTACTGTAATCTACAATGTATTTGCGTCGCTATTGTAATTCCTTGTAATTGTAATCGTGCTTGGATCATGAT
Zm00001d010986_T001	0.364706	170	3*tobacco	in_silico	32	-1.34554	-2.66035	GAATATATGTAATGTAATTTCAGCGCACTCTCCTCAAAGTTCAGTAGTAGTCTTGCTTCTGTATCCTGTTTTCTCCACACAGTGTAACATGTAAAAGATACAAGATCATTTTAGCATTGCTGTGACTATAAAAGGGATTAAGTGCTTTGCAATTGTTTGGTTGGGGCTAT
Zm00001d010986_T001	0.358824	170	10*tobacco	in_silico	39	-0.576694	-1.58962	GAATATATGTAATGTAATGTCAGCGCACTCTCCTCAAAGTTCAGTAGTAGTCTTGCTTCTGTATCCTGTTTTCTCCACACAGTGTAACATGTAAAAGATACAAGATCATTGTACCATTGCTGTAATAATAAAAGTGATTAAGTGCTTTGCAATTGTTTGGTTGGGGCTAT
Zm00001d010986_T001	0.370588	170	3*maize	in_silico	30	-1.09141	-2.39338	GAATATATGTAATGTAATTTCAGCGCACTCTCCTCAAAGTTCAGTAGTAGTCTTGCTTCTGTATCCTGTTTTCTCCACACAGTGTAGCATGTAAAAGATACAAGATCATTTTAGCATTGCTGTGACAATAAAAGGGATTAAGTGCTTTGCAATTGTTTGGTTGGGGCTAT
Zm00001d010986_T001	0.370588	170	10*maize	in_silico	37	-0.300144	-1.93841	GAATATATGTAATGTAATGTCAGCGCACTCTCCTCAAAGTTCAGTAGTAGTCTTGCTTCTGTATCCTGTTGTCTCCACACAGTGTATCATGTAAAAGATACAAGATCATTGTAACATTGCTGTGATAATAAAAGGGAATAAGTGCTTTGCAATTGTTTGGTTGGGGCTAT
Zm00001d010986_T001	0.364706	170	3*both	in_silico	42	-1.73336	-2.73739	GAATATATGTAATGTAATTTCAGCGCACTCTCCTCAAAGTTCAGTAGTAGTCTTGCTTCTGTATCCTGTTTTCTCCACACAGTGTATCATGTAAAAGATACAAGATCATTTTAGCATTGCTGTGACTATAAAAGGGATTAAGTGCTTTGCAATTGTTTGGTTGGGGCTAT
Zm00001d010986_T001	0.364706	170	10*both	in_silico	34	-0.46907	-2.06551	GAATATATGTAATGTAATGTCAGCGCACTCTCCTCAAAGTTCAGTTGTAGTCTTGCTTCTGTATCCTGTTTTCTCCACACAGTGTATCATGTAAAAGATACAAGATCATTGTAACATTGCTGTGACAATAAAAGTGTTTAAGTGCTTTGCAATTGTTTGGTTGGGGCTAT
Zm00001d010986_T001	0.358824	170	0*start	in_silico	42	-3.75939	-2.32694	GAATATATTTAATTTAATTTCAGCGCACTCTCCTCAAAGTTCAGTAGTAGTCTTGCTTCTGTATCCTGTTTTCTCCACACAGTGTAGCATGTAAAAGATACAAGATCATTTTAGCATTGCTGTGACTATAAAAGGGATTAAGTGCTTTGCAATTGTTTGGTTGGGGCTAT
Zm00001d011825_T001	0.370588	170	mid	mid	30	-4.4644	-1.71443	CTAGGGATTACCACTGTCTCATGTACTTTATTGTTGTTATTATTATTGACAGACTGACTGGTCAGAACAATGTCTAGCATGGCTAGCTCATGTTATAGAAGGAATATGGATCGATGAAAACGATGATAAATGGAACTCAATCTGATGGACAAATTTGTGTGTGTGTGTGT
Zm00001d012074_T001	0.352941	170	10*tobacco	in_silico	36	-0.121501	-0.0874513	GAGTGTTGGACATCATTTTCTTGCCAAATGTTGTGGGCCTGAATCCCAAAAAGTGTCAACTGATATTTGTATTCTGTCCTTGTACTAGTCAACCTGGTTTGGTGTAATAAAATAAAATGTAACAACCGGAATAATAAGAATTGTTTGCCGAAAAATTGTCTGTAGTTGTT
Zm00001d012074_T001	0.376471	170	3*maize	in_silico	29	-0.671202	-0.963753	GATTGTTGGACATCATTTTCTTGCCAAATGTTGTGGGCCTGAATCCCAAAAAGTGTCAACTGATATTTGCATTCTGTCCTTGTACTAGTCAACCTGGTTTGGTGTAATAAAATAAAATGTAACAACCGGAAAGATGAGAATTGTTTGCCGAAAAATCGTCTGTAGCTGTT
Zm00001d012074_T001	0.358824	170	10*maize	in_silico	22	-0.326467	-0.105304	GATTGTTGGACATCATTGTCTTGCCAAATGTTGTGGGCCTGAATCCCAATAAGTGTCAACTGATATTTGTATTCTGTCCTTGTACTAGTCAACCTGGTTTGGTGTAATAAAATAAAATGTAATAAACGGAAAGATGTGAATTGTTTGCCGAAAAATCGTCTGTAACTGTT
Zm00001d012074_T001	0.364706	170	10*both	in_silico	39	-0.248818	-0.163308	GAGTGTTGGACATCATTGTCTTGCCAAATGTTGTGGGCCTGAATCCCAATAAGTGTCAACTTATATTTGTATTCTGTCCTTGTACTAGTCAACCTGGTTTGGTGTAATAAAATAAAATGTAACAACCGGAAAGATGAGAATTGTTTGTCGAAAAATCGTCTGTATCTGTT
Zm00001d012074_T001	0.376471	170	0*start	in_silico	42	-2.2442	-2.07236	GATTCTTGGACATCATTTTCTTGCCAAATTTTGTGGGCCTGAATCCCAAAAAGTGTCAACTGATATTTGCATTCTGTCCTTGTACTAGTCAACCTGGTTTGGTGTAATAGAATAAAATGTAACAACCGGAAAGATGAGAATTGTTTGCCGAAAAATCGTCTGTAGCTGTT
Zm00001d012074_T001	0.382353	170	3*tobacco+3*both	in_silico	35	-0.743989	-1.06257	GAGTCTTGGACATCATTTTCTTGCCAAATGTTGTGGGCCTGAATCCCAAAAAGTGTCAACTGATATTTGCATTCTGTCCTTGTACTAGTCAACCTGGTTTGGTGTAATAAAATAAAATGTAACAACCGGAAAGATGAGAATTGTTTGCCGAAAAATCGTCTGTAGCTGTT
Zm00001d012254_T003_2	0.452941	170	UGUA	UGUA_perm	41	-5.17415	-2.1366	AGCTCCTTTACAGATCAAAGGTCAAGAGCATCAGCGAGTGAGTGAGTGAGTGAGGTTGCTGCTAGCTGCCTGGGTCCTAGAGTTAAATGATGTACCACAGTTCATCTCAGCATGATAGAAGAGAGGAGAAGCCTTTTGGTTTGGTTCGTTAATTTATTGGGTTTTGCTGG
Zm00001d012254_T003_2	0.452941	170	UCUA	UGUA_perm	32	-5.33902	-2.35923	AGCTCCTTTACAGATCAAAGGTCAAGAGCATCAGCGAGTGAGTGAGTGAGTGAGGTTGCTGCTAGCTGCCTGGGTCCTAGAGTTAAATGATCTACCACAGTTCATCTCAGCATGATAGAAGAGAGGAGAAGCCTTTTGGTTTGGTTCGTTAATTTATTGGGTTTTGCTGG
Zm00001d012254_T003_2	0.458824	170	CGUA	UGUA_perm	51	-5.16178	-2.35216	AGCTCCTTTACAGATCAAAGGTCAAGAGCATCAGCGAGTGAGTGAGTGAGTGAGGTTGCTGCTAGCTGCCTGGGTCCTAGAGTTAAATGACGTACCACAGTTCATCTCAGCATGATAGAAGAGAGGAGAAGCCTTTTGGTTTGGTTCGTTAATTTATTGGGTTTTGCTGG
Zm00001d012254_T003_2	0.458824	170	UGCA	UGUA_perm	38	-5.17396	-2.37209	AGCTCCTTTACAGATCAAAGGTCAAGAGCATCAGCGAGTGAGTGAGTGAGTGAGGTTGCTGCTAGCTGCCTGGGTCCTAGAGTTAAATGATGCACCACAGTTCATCTCAGCATGATAGAAGAGAGGAGAAGCCTTTTGGTTTGGTTCGTTAATTTATTGGGTTTTGCTGG
Zm00001d012320_T002	0.358824	170	3*tobacco	in_silico	26	-2.0825	-1.74032	GTCGCCCAAAGATGGCTGAGTGTTGTTATGATTTCTCAATTGTTGGTTCTTCCAGAACTGATTGATCATGTATCTAAACATTTAACATACAAGAACATTTGTTTACACATTTCTTGCCTAAAGGCTAAATCAGTAATGAGAAGCTGCACTAATTTAATGTGTCTGCCAGA
Zm00001d012320_T002	0.341176	170	10*tobacco	in_silico	36	-0.56489	-0.988882	GTCGCCCAAAGATGGCTGAGTGTTGTTATGATTTCTCAATTGTTGGTTCTTCCAGAACTGATTGATCATGTATCTAAACATTTAATAAATAAGAACATTTGTTTACACATTTGTTGCCTAAAGGCTAAATCAGTAATAAGAAGCTGCACTATTTTAATGTGTCTGCCAGA
Zm00001d012320_T002	0.370588	170	3*maize	in_silico	30	-2.15053	-1.66761	GTCGCCCAAAGATGGCTGAGTGTTGTTATGATTTCTCAATGTTTGGTTCTTCCAGAACTGATGGATCATGTAGCTAAACATTTAACATACAAGAACATTTGTTTACACATTTCTTGCCTAAAGGCTAAATCAGTAATGAGAAGCTGCACTAATTTAATGTGTCTGCCAGA
Zm00001d012320_T002	0.370588	170	10*maize	in_silico	28	-0.739305	-0.59111	GTCGCCCAAAGATGGCTGAGTGTTGTTATGATTTCTCAATGTTTGGTTCTTCCAGAACTGATGGATCATGTACCTAAACATGTAACATACAAGAACATGTGTTTACACATGTATTGCCTAAAGGCTAAATCAATAATAAGAAGCTGCACTAATTTAATGTGTCTGCCAGA
Zm00001d012320_T002	0.358824	170	3*both	in_silico	23	-1.96986	-1.61801	GTCGCCCAAAGATGGCTGAGTGTTGTTATGATTTCTCAATGTTTGGTTCTTCCAGAACTGATTGATCATGTATCTAAACATTTAACATACAAGAACATTTGTTTACACATTTCTTGCCTAAAGGCTAAATCAGTAATGAGAAGCTGCACTAATTTAATGTGTCTGCCAGA
Zm00001d012320_T002	0.347059	170	10*both	in_silico	23	-0.98148	-0.83304	GTCGCCCAAAGATGGCTGAGTGTTGTTATGATTTCTCAATGTTTGGTTCTTCCAGAACTGATTGATCATGTATCTAAACATGTAATAAACAAGAACATTTGTTTACACATTTGTTGCCTAAAGGCTAAATCAATAATAAGAAGCTGCACTAATTTAATGTGTCTGCCAGA
Zm00001d012320_T002	0.347059	170	0*start	in_silico	30	-4.62453	-2.76798	TTCTCCCAAAGATGGCTGAGTGTTGTTATGATTTCTCAATTTTTGGTTCTTCCAGAACTGATTGATCATGTAGCTAAACATTTAACATACAAGAACATTTGTTTACACATTTCTTGCCTAAAGGCTAAATCAGTAATGAGAAGCTGCACTAATTTAATGTGTCTGCCAGA
Zm00001d012383_T002	0.376471	170	3*tobacco	in_silico	30	-1.73058	-1.45365	GTACAGTTGGATCGTCACTCCAAAGCAAAAAAAAAGTGCTGGAGAAGCGGCGGTGGCTTCACATTGTACATTTTTTTTATCGGATGGGATTTGACTGAAGTTTGTAAACTGTTCTTGTCAATTACATTATACATGTATCGACTTCAGGGGAAAAAACTTCTATTTCCTAA
Zm00001d012383_T002	0.352941	170	10*tobacco	in_silico	16	-0.79998	-0.799485	GTACAGTTGGATCGTCACTCCAAAGCAAAATAAAAGTGCTGGAGAAGCGGCGGTGGCTTCACATTGTACTTTTTTTTTATCGGATGGGATTTGAATAAAGTTTGTAAACTGTTCTTGTCAATTACATTATACATGTATCGACTTCATGGGAATAAACTTCTATTTCATAA
Zm00001d012383_T002	0.388235	170	3*maize	in_silico	24	-2.69311	-1.27248	GTACAGTTGGATCGTCACTCCAAAGCAAAATAAAAGTGCTGGAGAAGCGGCGGTGGCTTCACATTGTACTTTTTTTTTATCGGATGGGATTTGACTGAAGTTTGGAGACTGTTCTTGTCAATTACATTATACATGTATCGACTTCAGGGGAAAAAACTTCTATTTCCTAA
Zm00001d012383_T002	0.358824	170	10*maize	in_silico	19	-0.511798	0.00295502	GTACAGTTGGATCGTCACTCCAAAGCAAAATAAAAGTGCTGGAGAAGCGGCGGTGGCTTCACATTGTACTTTTTTTTTATCGTATGGGATTTGAATAAAGTTTGGAGACTGTTGTTGTCAATTACATTATACATGTATCGACTTCAATGGAATAAACTTCTATTTCCTAA
Zm00001d012383_T002	0.382353	170	3*both	in_silico	28	-2.35314	-1.12634	GTACAGTTGGATCGTCACTCCAAAGCAAAAAAAAAGTGCTGGAGAAGCGGCGGTGGCTTCACATTGTACTTTTTTTTTATCGGATGGGATTTGACTGAAGTTTGTAGACTGTTCTTGTCAATTACATTATACATGTATCGACTTCAGGGGAAAAAACTTCTATTTCCTAA
Zm00001d012383_T002	0.352941	170	10*both	in_silico	30	-0.262536	-0.116271	GAACAGTTGGATCGTCACTCCAAAGCAAAATAAAAGTGCTGGAGAAGCGGCGGTGGCTTCACATTGTACTTTTTTTTTATCGTATGGGATTTGAATAAAGTTTGTAAACTGTTCTTGTCAATTACATTATACATGTATCGACTTCATGGGAAAAAACTTCTATTTCCTAA
Zm00001d012383_T002	0.394118	170	0*start	in_silico	16	-4.87361	-2.10674	GTACAGTTGGATCGTCACTCCAAAGCAAAAAAAAAGTGCTGGAGAAGCGGCGGTGGCTTCACATTGTACATTTTTTTTATCGGATGGGATTTGACTGAAGTTTGGAGACTGTTCTTGTCAATTACATTATACAGGTATCGACTTCAGGGGAAAAAACTTCTATTTCCTAA
Zm00001d012677_T008	0.452941	170	AATAAA	AAUAAA_perm	45	-4.89981	-1.35334	GCATATGAAGGACTCTGATCAGCACGACGTTGCTGAAAATTGTTTGTGCTTTTGTTAATCGATCTGCAAGAGCACACGATCCATTCATCACGGACGGTGCAACGTGACACTGTGACTTTGCAAGGTTAAATAAACGAGTTGTTTCTGGTTGGGACTTGTTAGCACGAGCC
Zm00001d012677_T008	0.458824	170	ACTAAA	AAUAAA_perm	39	-5.04932	-1.97935	GCATATGAAGGACTCTGATCAGCACGACGTTGCTGAAAATTGTTTGTGCTTTTGTTAATCGATCTGCAAGAGCACACGATCCATTCATCACGGACGGTGCAACGTGACACTGTGACTTTGCAAGGTTAACTAAACGAGTTGTTTCTGGTTGGGACTTGTTAGCACGAGCC
Zm00001d012677_T008	0.458824	170	AATCAA	AAUAAA_perm	53	-5.15568	-1.95056	GCATATGAAGGACTCTGATCAGCACGACGTTGCTGAAAATTGTTTGTGCTTTTGTTAATCGATCTGCAAGAGCACACGATCCATTCATCACGGACGGTGCAACGTGACACTGTGACTTTGCAAGGTTAAATCAACGAGTTGTTTCTGGTTGGGACTTGTTAGCACGAGCC
Zm00001d012677_T008	0.464706	170	ACTCAA	AAUAAA_perm	45	-5.18543	-2.16596	GCATATGAAGGACTCTGATCAGCACGACGTTGCTGAAAATTGTTTGTGCTTTTGTTAATCGATCTGCAAGAGCACACGATCCATTCATCACGGACGGTGCAACGTGACACTGTGACTTTGCAAGGTTAACTCAACGAGTTGTTTCTGGTTGGGACTTGTTAGCACGAGCC
Zm00001d012967_T001	0.4	170	3*tobacco	in_silico	37	-3.51417	-2.22199	GAGCTAGTAGAGGAATTCTTCGCGTTCCTGTCGTCACTCGTGAGTCTGCTGCGCATCGTAGATTCACAGTACAGTTGTTGGCGTCAATTCATTCATTCAGTCATTTAGTTGTATACATGTAAATAACTGATTAGTTATTTTATTGTTCCTAGTCTATTACCCGTGACTTC
Zm00001d012967_T001	0.411765	170	10*maize	in_silico	18	-0.572886	-0.848555	GAGCTAGTAGAGGAAGTCTTCGCGTTCCTGTCGTCACTCGTGAGTCTGCTGCGCATCGTAGATTCACAGTACAGTTGTTGGCGTCAATTCAGTCATTCAGTCATTCAGTTGTATCCATATAAATAAATGATCAGTTATTTTATTGTTCCAAATCTATTACCCGTGACTTC
Zm00001d012967_T001	0.382353	170	0*start	in_silico	33	-5.36441	-2.67095	TAGCTAGTAGAGGAATTCTTCGCGTTCCTGTCGTCACTCGTGAGTCTGCTGCGCATCGTAGATTCACAGTACAGTTGTTGGCGTCAATTCATTCATTCATTCATTTAGTTGTATACATGTAAATAACTGATTAGTTATTTTATTGTTCCTAATCTATTACCCGTGACTTC
Zm00001d012967_T001	0.4	170	10*tobacco+10*both	in_silico	24	-0.511305	-1.0229	GAGCTAGTAGAGGAATTCTTCGCGTTCCTGTCGTCACTCGTGAGTCTGCTGCGCATCGTAGATTCACAGTACTGTTGTTGGCGTCAATTCAGTCATTCAGTCATTTCGTTGTATTCATATAAATAAATGATTAGTTATTTTATTGTTCCTAGTCTATTACCCGTGAGTTC
Zm00001d012967_T001	0.4	170	3*maize+3*both	in_silico	36	-4.38658	-1.9253	GAGCTAGTAGAGGAATTCTTCGCGTTCCTGTCGTCACTCGTGAGTCTGCTGCGCATCGTAGATTCACAGTACAGTTGTTGGCGTCAATTCAGTCATTCAGTCATTTAGTTGTATACATGTAAATAACTGATTAGTTATTTTATTGTTCCTAATCTATTACCCGTGACTTC
Zm00001d013037_T002	0.429412	170	high	high	51	-0.302578	-0.272943	CGTGTTACGTGCTGAAGTGTGTTTACCGGTTTGTCTTATGGCTCTTGCGCGTGTGGTGGGTCATGTTCACGCAGTAGCATACTAGCATGTATCTGCTTGTTGTGTGTTGTACTATGAACTATCTGAATAAAAATGCTGTTTACGCGTTGTATTAATCGCACCATTTCTTG
Zm00001d013046_T003	0.4	170	mid	mid	16	-3.74475	-2.27332	ATTTCAGTTTCGTTTTTTTTTCTGGAGGACTCAATAAGGCCCTCCTACTCGTAAGACATGTGTCATCTTATGAGGCTGTAAATCCGATGATCTGGCCCTTTCTTCTTTTTTTGTATTGTATTGTGTGTATGAATGGACGAATGGTTCCCTAGCTGTTTTCATCAGGGTGT
Zm00001d013334_T001_2	0.394118	170	3*tobacco	in_silico	37	-1.2622	-1.74817	AAATATGTAACAGTACAGGTTGTGACCAACCTGGGTCGTGGAAATTTGTTGTACTTGCATTTTGTAGAGAGAAAATAAACATTTTGTTTCTTCCCAAAGAAATATGTATTTGTTATATAATCCAGCCGGGACGCTGGCGTTGTAGATCTCCGTCCTGCTGTTCGGTTTAG
Zm00001d013334_T001_2	0.376471	170	10*tobacco	in_silico	47	-0.31115	-0.690987	AAATATGTAACAGTACAGGTTGTGACCAACCTGGGTCGTGGAAATTTGTTGTACTTGTATTTTGTTGAGAGAAAATAAACATGTTGTATCTTCCCAAATAAATATGTATTTGTTATATAATCCAGCCGGGACGCTGGCGTTGTAGATCTCCGTCCTGTTGTTCTGTTTAG
Zm00001d013334_T001_2	0.405882	170	3*maize	in_silico	34	-0.982167	-1.3621	AAATATGTAACAGTACAGGTTGTGACCAACCTGGGTCGTGGAAATTTGTTGTACTTGCATTTTGTAGAGAGAAAATAAACATGTTGTTTCTTCCCAAAGAAATATGTCTTTGTTATATAATCCAGCCGGGACGCTGGCGTTGTAGATCTCCGTCCTGCTGTTCGGTTTAG
Zm00001d013334_T001_2	0.4	170	10*maize	in_silico	31	-0.263126	-0.859375	AAATATGTAACAGTACAGGTTGTGACCAACCTGGGTCGTGGAAATTTGTTGTACTTGCATGTTGTAATAAGAAAATAAACATGTTGTATCTTCCCAAATAAATATGTCTTTGTTATGTAATCCAGCCGGGACGCTGGCGTTGTAGATCTCCGTCCTGCTGTTCGGTTTAG
Zm00001d013334_T001_2	0.394118	170	3*both	in_silico	21	-0.745183	-1.34704	AAATATGTAACAGTACAGGTTGTGACCAACCTGGGTCGTGGAAATTTGTTGTACTTGCATTTTGTAAAGAGAAAATAAACATTTTGTTTCTTCCCAAAGAAATATGTCTTTGTTATATAATCCAGCCGGGACGCTGGCGTTGTAGATCTCCGTCCTGCTGTTCGGTTTAG
Zm00001d013334_T001_2	0.394118	170	10*both	in_silico	27	-0.344773	-0.679079	AAATATGTAACAGTACAGGTTGTGACCAACCTGGGTCGTGGAAATTTGTTGTACTTGCATTTTGTAATAAGAAAATAAACATGTTGTATCTTCCCAAATAAATAAGTCTTTGTTATGTAATCCAGCCGGGACGCTGGCGTTGTAGATCTCCGTCCTGCTGTTCGGTTTAG
Zm00001d013334_T001_2	0.4	170	0*start	in_silico	39	-2.74715	-2.519	AAATATGTAACAGTACAGGTTGTGACCAACCTGGGTCGTGGAAATTTTTTGTACTTGCATTTTGTAGAGAGAAAATACACATTTTGTTTCTTCCCAAAGAAATATGTCTTTGTTATATAATCCAGCCGGGACGCTGGCGTTGTAGATCTCCGTCCTGCTGTTCGGTTTAG
Zm00001d013709_T002	0.464706	170	3*tobacco	in_silico	59	-4.05339	-2.06939	CATTTGTGGGGGCAGCTGGCTGTCGCTCAGGATTATTTATTGTGGTCTTGTTGAGAGGTGGAAGGGAGAAAGTAAAAGTTTGGCGGGAACGGGATAGCCGTGTAAACTACTTGTTAATAGCACAATCGTCAGCGGCACTGCCTTCGTTTCTCTGTTACGTTTCTTTTTTG
Zm00001d013709_T002	0.423529	170	10*tobacco	in_silico	34	-1.3547	-1.41771	CATTTGTGGGGGCAGCTGGCTGTCGCTCAGGATTATTTATTGTAATCTTGTTGAGATGTGTAAGGGAGAAAATAAAAGTTTGGCGGGAACGGGATAGCCGTGTAAACTACTTGTTAATAGCACAATTGTAAGCGGCACTGCCTTCGTTTCTCTGTTACGTTTCTTTTTTG
Zm00001d013709_T002	0.476471	170	3*maize	in_silico	35	-4.65821	-1.48187	CATTTGTGGGGGCAGCTGGCTGTCGCTCAGGATTATGTATTGTGGTCTTGTTGAGAGGTGTAAGGGAGAAAATAAAAGTTTGGCGGGAACGGGATAGCCGTGTAAACTACTTGTTCATAGCACAATCGTCAGCGGCACTGCCTTCGTTTCTCTGCTACGGTTCTTTTTTG
Zm00001d013709_T002	0.452941	170	10*maize	in_silico	50	-1.61651	-0.236244	CATTTGTGGGGGCAGCTGGCTGTCGCTCAGGATTATGTATTGTGGTCTTGTTGTGATGTGTAATGAATAAAATAAAAGTGTGGCGGGAACGGGATAGCCGTGTAAACTACTTGTTTATAGCACAATCGTCAGCGGCACTGCCTTCGTTTCTCTGCTACGGTTCTTTTTTG
Zm00001d013709_T002	0.464706	170	3*both	in_silico	47	-4.42166	-1.7008	CATTTGTGGGGGCAGCTGGCTGTCGCTCAGGATTATTTATTGTGGTCTTGTTGAGAGGTGTAAGGGAGAAAATAAAAGTTTGGCGGGAACGGGATAGCCGTGTAAACTACTTGTTAATAGCACAATCGTCAGCGGCACTGCCTTCGTTTCTCTGCTACGGTTCTTTTTTG
Zm00001d013709_T002	0.423529	170	10*both	in_silico	44	-1.21135	-1.09697	CATTTGTGGGGGCAGCTGGCTGTCGCTCAGGATTATTTATTGTAATCTTGTTGAGATGTGTAAGGGAGAAAATAAAAGTTTGGCGGGAACGGGATAGCCGTGTAAACTACTTGTTAATAAAACAATCGTCAGCGGCACTGCCTTCGTTTCTCTGTTACGTTTCTTTTTTG
Zm00001d013709_T002	0.482353	170	0*start	in_silico	54	-5.19983	-2.21021	CATTTGTGGGGGCAGCTGGCTGTCGCTCAGGATTATTTATTGTGGTCTTGTTGAGAGGTGGAAGGGAGAAAGTAAAAGTTTGGCGGGAACGGGATAGCCGTGTAAACTACTTGTTCATAGCACAATCGTCAGCGGCACTGCCTTCGTTTCTCTGCTACGGTTCTTTTTTG
Zm00001d013745_T001	0.388235	170	AATAAA	AAUAAA_perm	57	-1.01719	-0.614337	GGTTTGGTGGTTAGTTGGTGTTTATCTACTGGTAGCATGATAGGCTTCCTTGTATTCTAGTTGTATGTATCTGGTGGTTGTGATTGATGTCCAGCGTCCATTTAGCTTGTGTGGCTTCTTGATTCGAATAAAGTTTAACTTATTTTTTGGAACTCACGAGCACATACTTT
Zm00001d013745_T001	0.394118	170	ACTAAA	AAUAAA_perm	37	-1.86388	-1.55708	GGTTTGGTGGTTAGTTGGTGTTTATCTACTGGTAGCATGATAGGCTTCCTTGTATTCTAGTTGTATGTATCTGGTGGTTGTGATTGATGTCCAGCGTCCATTTAGCTTGTGTGGCTTCTTGATTCGACTAAAGTTTAACTTATTTTTTGGAACTCACGAGCACATACTTT
Zm00001d013745_T001	0.394118	170	AATCAA	AAUAAA_perm	69	-1.69086	-1.34345	GGTTTGGTGGTTAGTTGGTGTTTATCTACTGGTAGCATGATAGGCTTCCTTGTATTCTAGTTGTATGTATCTGGTGGTTGTGATTGATGTCCAGCGTCCATTTAGCTTGTGTGGCTTCTTGATTCGAATCAAGTTTAACTTATTTTTTGGAACTCACGAGCACATACTTT
Zm00001d013745_T001	0.4	170	ACTCAA	AAUAAA_perm	48	-1.87269	-1.51399	GGTTTGGTGGTTAGTTGGTGTTTATCTACTGGTAGCATGATAGGCTTCCTTGTATTCTAGTTGTATGTATCTGGTGGTTGTGATTGATGTCCAGCGTCCATTTAGCTTGTGTGGCTTCTTGATTCGACTCAAGTTTAACTTATTTTTTGGAACTCACGAGCACATACTTT
Zm00001d013982_T001	0.394118	170	3*tobacco	in_silico	32	-3.76421	-2.10343	GATGTTGCCTTGTTCTTAACTCTTAGTACTTGAGAACAAGTCCCCAACATGTACCCTAAAGTAAATTGCTTGGTCCTGCTGTATATACTGCCAATCATGAATCATGGAGACATGGGTGACATCATAATGTACTAAGGAGACATATACGTCTGTCGCTTCTTGTTTAATCT
Zm00001d013982_T001	0.4	170	10*tobacco	in_silico	37	-1.25271	-0.664925	GATGTGGCCTTGTTCGTAACTCTTTGTACTTGAGAACAAGTCCCCAACATGTACCCTAAAATAAATTGCTTGGTCCTGCTGTATGTACTGCCAATCATGTATCATGGAGACATGGGTGACATCATAATGTAATAAGGAGACATATACGTCTGTCGCTTCTTGTTTAATCT
Zm00001d013982_T001	0.394118	170	3*maize	in_silico	38	-4.33888	-1.71737	TATGTTGCCTTGTTCTTAACTCTTAGTACTTGAGAACAAGTCCCCAACAGGTACCCTAAAGTAAATTGCTTGGTCCTGCTGTATGTACTGCCAATCATGAATAATGGAGACATGGGTGACATCATAATGGAATAAGGAGACATATACGTCTGTCGCTTCTTGTTTAATCT
Zm00001d013982_T001	0.4	170	10*maize	in_silico	39	-1.66252	-0.676936	GATGTGGCCTTGTTCGTAACTCTTAGTACTTGAGAACAAGTCCCCAACATGTACCCTAAAATAAAGTGCTTGGTCCTGCTGTATGTACTGCCAATCATGAATAATGGAGACATGTGTGACATCATAATGGAATAAGGAGACATATACGTCTGTCGCTTCTTGTTTAATCT
Zm00001d013982_T001	0.4	170	3*both	in_silico	27	-3.94071	-1.53925	GATGTTGCCTTGTTCTTAACTCTTAGTACTTGAGAACAAGTCCCCAACAGGTACCCTAAAGTAAATTGCTTGGTCCTGCTGTATATACTGCCAATCATGTATCATGGAGACATGGGTGACATCATAATGGAATAAGGAGACATATACGTCTGTCGCTTCTTGTTTAATCT
Zm00001d013982_T001	0.382353	170	10*both	in_silico	17	-1.03437	-0.113103	GATGTGGCCTTGTTCTTAACTCTTAGTACTTGAGAACAAGTCCCCAACATGTACCCTAAAATAAATTGCTTGGTCCTGCTGTATGTACTGCCAATCATGTATCATGGAGACATGTGTGAAATAATAATGGAATAAGGAGACATATACGTCTGTCGCTTCTTGTTTAATCT
Zm00001d013982_T001	0.4	170	0*start	in_silico	38	-5.16089	-2.31688	TATGTTGCCTTGTTCTTAACTCTTAGTACTTGAGAACAAGTCCCCAACAGGTACCCTAAAGTAAATTGCTTGGTCCTGCTGTATATACTGCCAATCATGAATCATGGAGACATGGGTGACATCATAATGGACTAAGGAGACATATACGTCTGTCGCTTCTTGTTTAATCT
Zm00001d014145_T001	0.5	170	mid	mid	36	-4.89045	-2.40589	CGTCGTCCAGCTCGCAGGCGCATGCCAGCGTTACGGTTGGACTCTCTGCTGGTTTGTGAGAGATATCTTCTTCTACCTCGTCCTGCTTGGTTTGCTTGGTCACCTGTTTTGCCGCTGGCATTGCTGCAGCTAATAACAGTTTTGAATGACATATCCTTACTCGTTGTACA
Zm00001d014823_T001	0.435294	170	UGUA	UGUA_perm	26	-5.22245	-2.45339	TAAGAACTTAGAAGAAATGGTTCAGCATGATACAAGTTTTTTTGTTTCGCTTTGCGGATTATTTGCCCTGGGCTAGAGAGTGGGAATTGAGGGGAAAAATAGATGCTGTTACTCGCGATGTACTCCCTGATTCGTTAAGGAATTCACCAGAACTCTGACTTGGCCGACGC
Zm00001d014823_T001	0.435294	170	UCUA	UGUA_perm	32	-5.50642	-2.62188	TAAGAACTTAGAAGAAATGGTTCAGCATGATACAAGTTTTTTTGTTTCGCTTTGCGGATTATTTGCCCTGGGCTAGAGAGTGGGAATTGAGGGGAAAAATAGATGCTGTTACTCGCGATCTACTCCCTGATTCGTTAAGGAATTCACCAGAACTCTGACTTGGCCGACGC
Zm00001d014823_T001	0.441176	170	CGUA	UGUA_perm	27	-5.38094	-2.49641	TAAGAACTTAGAAGAAATGGTTCAGCATGATACAAGTTTTTTTGTTTCGCTTTGCGGATTATTTGCCCTGGGCTAGAGAGTGGGAATTGAGGGGAAAAATAGATGCTGTTACTCGCGACGTACTCCCTGATTCGTTAAGGAATTCACCAGAACTCTGACTTGGCCGACGC
Zm00001d014823_T001	0.441176	170	UGCA	UGUA_perm	21	-5.38053	-2.43469	TAAGAACTTAGAAGAAATGGTTCAGCATGATACAAGTTTTTTTGTTTCGCTTTGCGGATTATTTGCCCTGGGCTAGAGAGTGGGAATTGAGGGGAAAAATAGATGCTGTTACTCGCGATGCACTCCCTGATTCGTTAAGGAATTCACCAGAACTCTGACTTGGCCGACGC
Zm00001d014888_T001	0.482353	170	high	high	7	-0.683274	-0.499062	CGGCCAGGACACCCGCCACCTCTGCCCCTGCTACGACACCATGCTCAATCCACACACCGGCAAGCTTAAGTGCCCCTAGGCCTTCGCCACTCATGTTATGTACAATGTACTATCATCACTTCAATAAATAAATAAAAAAACTTCTGGTTCTGGATGCCTGTTTCTACTCA
Zm00001d014988_T001	0.4	170	3*tobacco	in_silico	33	-2.05736	-2.03301	GTTTTATGCACGCCTGTGGTACCGTAGTCTGTAATCCCAGCATGTACGTAATGGTTGAAGCAGAGTGCCTTTTTTTTTGTTAGTGGCGTATACTCATCATATTCATGTACACAGATATAAATAAGCATGTAAGCTATGCAGTTTTGCAGCAACTTTGTATGGTTTCCGTG
Zm00001d014988_T001	0.394118	170	10*tobacco	in_silico	46	-0.848657	-1.07374	GTTTTAGGCACGCCTGTGGTACCGTAGTCTGTAATCCCAGCATGTATGTAATGGTTGAAGCAGAGTGCCTTTTTTTTTGTTAGTGGCGTGTACTCATCATATTCATGTACTCAGATATAAATAAGAATGTAAGCTATGCTGTTTTGTAGCAACTTTGTATGGTTTCCGTG
Zm00001d014988_T001	0.394118	170	3*maize	in_silico	36	-2.35353	-1.74083	GTTTTATGCACGCCTGTGGTACCGTAGTCTGTAATCCCAGCATGTATGTAATGGTTGAAGCAGAGTGCCTTTTTTTTTGTTAGTGGCGTATACTCATCATATTCATATACACAGATATATATAAGCATGTAAGCTATGCAGTGTTGCAGCAACTTTGTATGGTTTCCGTG
Zm00001d014988_T001	0.417647	170	10*maize	in_silico	36	-0.986018	-1.93815	GTTGTATGCACGCCTGTGGTACCGTAGTCTGTAATCCCAGCATGTATGTAATGGTTGAAGCAGAGTGCCTGTTGTATTGTTAGTGGCGTGTACTCATCATATTCATATACACAGAAATAAATAAGCATGTAAGCTATGCAGTGTTGCAGCAACTTTGTATGGTTTCCGTG
Zm00001d014988_T001	0.4	170	3*both	in_silico	25	-2.08661	-1.90891	GTTTTATGCACGCCTGTGGTACCGTAGTCTGTAATCCCAGCATGTACGTAATGGTTGAAGCAGAGTGCCTTTTTTTTTGTTAGTGGCGTGTACTCATCATATTCATATACACAGATATAAATAAGCATGTAAGCTATGCAGTTTTGCAGCAACTTTGTATGGTTTCCGTG
Zm00001d014988_T001	0.4	170	10*both	in_silico	60	-0.632365	-0.713475	GTTGTATGCACGCCTGTGGTACCGTAGTCTGTAATCCCAGCATGTATGTAATGGTTGAAGCAGAGTGCCTTTTTTATTGTTAGTGGCGTGTACTCATCATATTCATGTACTCAGATATAAATAAGCATGTAAGCTATGCTGTTTTGAAGCAACTTTGTATGGTTTCCGTG
Zm00001d014988_T001	0.388235	170	0*start	in_silico	33	-4.27241	-2.35834	TTTTTATGCACGCCTGTGGTACCGTAGTCTGTAATCCCAGCATGTACGTAATGGTTGAAGCAGAGTGCCTTTTTTTTTGTTAGTGGCGTATACTCATCATATTCATATACACAGATATATATAAGCATGTAAGCTATGCAGTTTTGCAGCAACTTTGTATGGTTTCCGTG
Zm00001d015060_T001_2	0.417647	170	3*tobacco	in_silico	25	-5.14289	-1.99249	GGTGTTCAACAAAAGCTTCAACCAGGTCGAGTACATTGAGGCAAAAACGACATGAAGATGCACTGTACCCATCACAAGAGGTGGGATGATGAAGATGTAGAAAATGAGGCACAGAAACATGGAAAGATGAATAGATGCAAAAGGATTCGCAAAAACCATGGGAAGATCAT
Zm00001d015060_T001_2	0.382353	170	10*tobacco	in_silico	14	-2.13938	-1.81035	GGTGTTCAACAAAAGCTTCAACCAGGTCGAGTACATTGAGGCAAAAACGACATGAAGATGCACTGTACCCATCACAAGAGGTGGGATGATGAAGATGTAGAAAATAAGGCACAGAAACATGTAAAGATGAATAAATGTAAAAGTATTCGCAAAAACCATGTGTAGATCAT
Zm00001d015060_T001_2	0.4	170	3*maize	in_silico	16	-4.57224	-1.16067	GCTGTTCAACAAAAACTTCAACCAGGTCGAGTACATTGAGGCAAAAACGACATGAAGATGCACTGTACCCATCACAAGAGGTGGGATGATGAAGATGTAGAAAATAAGGCACAGAAACCTGGAAAGATGAATAAATGTAAAAGGATTCGCAAAAACCATGGGAAGATCAT
Zm00001d015060_T001_2	0.364706	170	10*maize	in_silico	18	-1.80387	-0.645269	GCTGTTCAACAAAAACTTCAACCAGGTCGAGTACATTGAGGCAAAAACGACATGAAGATGTACTGTACCCATCACAAGATGTGTGATGATGAAGATGTAATAAATAAAGCACAGAAACCTGGAAATATGAATAAATGTAAAAGGATTCGCAAAAACCATGGGAAGATCAT
Zm00001d015060_T001_2	0.4	170	3*both	in_silico	22	-4.18097	-1.42141	GCTGTTCAACAAAAACTTCAACCAGGTCGAGTACATTGAGGCAAAAACGACATGAAGATGCACTGTACCCATCACAAGAGGTGGGATGATGAAGATGTAGAAAATGAGGCACAGAAACCTGTAAAGATGAATAAATGTAAAAGGATTCGCAAAAACCATGGGAAGATCAT
Zm00001d015060_T001_2	0.364706	170	10*both	in_silico	17	-1.76082	-0.564193	GCTGTTCAACAAAAACTTCAACCAGGTCGAGTACATTGAGGCAAAAACGACATGAAGATGCACTGTACCCATCACAAGATGTGGGATGATGAAGATGTATAAAATAAGGCACAGAAACCTGTAATGATGAATAAATGTAAAAGTATTCGCAAAAACCATGTGAATATCAT
Zm00001d015060_T001_2	0.417647	170	0*start	in_silico	28	-5.15223	-2.11195	GCTGTTCAACAAAAACTTCAACCAGGTCGAGTACATTGAGGCAAAAACGACATGAAGATGCACTGTACCCATCACAAGAGGTGGGATGATGAAGATGTAGAAAATGAGGCACAGAAACCTGGAAAGATGAATAGATGCAAAAGGATTCGCAAAAACCATGGGAAGATCAT
Zm00001d015103_T006	0.335294	170	10*tobacco	in_silico	23	-1.08548	-1.49694	GGGGACATAGTGTATTGTATCATATAGAGAGAGAATAAAAAGGAAAGGCTAATTATTCATCACAAAAGCTGTAAACAGTGTATTGAGGCAGCTTATGTCAATATGTACCAAACTACACTTGTTTTAATAATTCAAGGCAATAAATTCCCTATCCGTATCCAGTTGTTTAG
Zm00001d015103_T006	0.329412	170	3*maize	in_silico	34	-2.25823	-2.52627	GTGTACATAGTTTATTTTTTCATATAGAGAGAGAATAAAAAGGAAAGGCTAATTATTCATCACAAAAGCTGTTAACAGTGCATTGAGGCAGCTTATGTCAATATGTACCAAACTACACTTGTTGTAATAATTCAAGGCAATAAATTCCCTATCCGTATCCAGTTGTTCAG
Zm00001d015103_T006	0.347059	170	10*maize	in_silico	23	-1.73712	-1.98614	GTGGACATAGTTGATGTTGTCATATAGAGAGAGAATAAAAAGGAAAGGCTAATAAATAATCACAAAAGCTGTTAACAGTGCATTGAGGCAGCTTATGTCAATATGTACCAAACTACACTTGTTGTAATAATTCAAGGCAATAAATTCCCTATCCGTATCCAGTTGTTCAG
Zm00001d015103_T006	0.329412	170	10*both	in_silico	22	-1.0164	-1.71108	GTGGACATAGTGTATTGTATCATATAGAGAGAGAATAAAAAGGAAAGGCTAATTATTCATCACAAAAGCTGTAAACAGTGTATTGAGGCAGCTTATGTCAATATGTACCAAACTACACTTGTATTAATAATTCAAGGCAATAAATTCCCTATCCGTATCCAGTTGTTTAG
Zm00001d015103_T006	0.335294	170	0*start	in_silico	28	-3.80556	-2.98675	GTGTACATAGTTTATTTTTTCATATAGAGAGAGAGTAAAAAGGAAAGGCTAATTATTCATCACAAAAGCTGTTAACAGTGCATTGAGGCAGCTTATGTCAATATGTACCAAACTACACTTGTTTTAATAATTCAAGGCACTAAATTCCCTATCCGTATCCAGTTGTTCAG
Zm00001d015103_T006	0.335294	170	3*tobacco+3*both	in_silico	17	-2.05065	-2.29284	GTGGACATAGTTTATTTTTTCATATAGAGAGAGAGTAAAAAGGAAAGGCTAATTATTCATCACAAAAGCTGTAAACAGTGCATTGAGGCAGCTTATGTCAATATGTACCAAACTACACTTGTTTTAATAATTCAAGGCAATAAATTCCCTATCCGTATCCAGTTGTTCAG
Zm00001d015265_T003	0.482353	170	UGUA	UGUA_perm	20	-4.9536	-2.40209	CCAGACCGTGGTGCTAGTGCCAACCGCCGAGCTCAAGGAAAAGCTGCCGCATGACGGTTTATTCGGGCATTATTGCCCATAGGTCTTATATACATAGCGGATAAACTGTACAGAGAACCAAGAAGAAGAAGAAAACAAAAGGGAAACAGCAAACAGACAGGTGCCCGCTT
Zm00001d015265_T003	0.482353	170	UCUA	UGUA_perm	12	-5.04897	-2.34051	CCAGACCGTGGTGCTAGTGCCAACCGCCGAGCTCAAGGAAAAGCTGCCGCATGACGGTTTATTCGGGCATTATTGCCCATAGGTCTTATATACATAGCGGATAAACTCTACAGAGAACCAAGAAGAAGAAGAAAACAAAAGGGAAACAGCAAACAGACAGGTGCCCGCTT
Zm00001d015265_T003	0.488235	170	CGUA	UGUA_perm	6	-5.06976	-2.65072	CCAGACCGTGGTGCTAGTGCCAACCGCCGAGCTCAAGGAAAAGCTGCCGCATGACGGTTTATTCGGGCATTATTGCCCATAGGTCTTATATACATAGCGGATAAACCGTACAGAGAACCAAGAAGAAGAAGAAAACAAAAGGGAAACAGCAAACAGACAGGTGCCCGCTT
Zm00001d015265_T003	0.488235	170	UGCA	UGUA_perm	18	-5.33219	-2.51041	CCAGACCGTGGTGCTAGTGCCAACCGCCGAGCTCAAGGAAAAGCTGCCGCATGACGGTTTATTCGGGCATTATTGCCCATAGGTCTTATATACATAGCGGATAAACTGCACAGAGAACCAAGAAGAAGAAGAAAACAAAAGGGAAACAGCAAACAGACAGGTGCCCGCTT
Zm00001d015458_T001	0.358824	170	10*tobacco	in_silico	13	NA	NA	GAGCCATTGCGCACTATGAGTTCTGCAGACAACTGAATAATATTAGATGAGACAAATGTATGTAGCAGCATCTCGAGGCTTATTCTTAAATAAAAACTCGATGTATTTTTGTGGTTGGGGTATGGCAACATACTATCATTCTTTTGTACCATATTTGTAATGTCAGTCTT
Zm00001d015458_T001	0.405882	170	3*maize	in_silico	12	NA	-1.51212	GAGCCATTGCGCACTATGAGTTCTGCAGATAACTGAACAATATTAGATGAGACAAAGGTCGGTAGCAGCATCTCGAGGCTTATTCTTAAATAAAAACTCGAGGAATGTTTGTGGTTGGGGTATGGCAACATACTATCATTCTTTTGCACCATATTTGTCATGTCAGTCTC
Zm00001d015458_T001	0.388235	170	10*maize	in_silico	22	-2.53503	-3.20892	GAGCCATTGCGCACTATGAGTTCTGCAAATAAATGAATAATATTAGATGAGACAAAGGTCGGTAGCAGCATCTCGAGGCTTATTCTTAAATAAAAACTCGTGGAATGTATGTGGTTGGGGTATGGCAACATACTATCATTCTGTTGTACCATATTTGTCATGTCAGTCTC
Zm00001d015458_T001	0.364706	170	10*both	in_silico	16	-1.45674	-2.24283	GAGCCATTGGGCACTATGAGTTCTGCAGATAAATGAATAATATTAGATGAGACAAATGTATGTAGCAGCATCTCGAGGCTTATTCTTAAATAAAAACTCGATGTATTGTTGTGGTTGGGGTATGGCAACATACTATCATTCTTTTGCACCATATTTGTAATGTCAGTCTC
Zm00001d015458_T001	0.4	170	0*start	in_silico	12	-4.58533	-3.39784	GAGCCATTGCGCACTATGAGTTCTGCAGATAACTGAACAATATTAGATGAGACAAAGGTAGGTAGCAGCATCTCGAGGCTTATTCTTACATAAAAACTCGAGGAATTTTTGTGGTTGGGGTATGGCAACATACTATCATTCTTTTGCACCATATTTGTCATGTCAGTCTC
Zm00001d015458_T001	0.382353	170	3*tobacco+3*both	in_silico	14	NA	NA	GAGCCATTGCGCACTATGAGTTCTGCAGATAACTGAACAATATTAGATGAGACAAATGTATGTAGCAGCATCTCGAGGCTTATTCTTAAATAAAAACTCGAGGAATTTTTGTGGTTGGGGTATGGCAACATACTATCATTCTTTTGCACCATATTTGTCATGTCAGTCTC
Zm00001d015568_T001	0.364706	170	3*tobacco	in_silico	31	-1.00287	-1.23003	GCTTGATCGTGGACAATTCATAGCCTAGCTTGGAAACAAAAAGAAACATTTAATTGTGGATGTACTATTAAACCATTCCTTTAATAATGTATCTCAGATTGCTACCAACCCCTGTAATGCTCCGAATGGTTTCTACATTGTGTTTGCTTCAGTTTTGTTGCAACTTGCAA
Zm00001d015568_T001	0.382353	170	3*maize	in_silico	38	-1.47321	-1.23148	GCTTGATCGTGGACAATTCATAGCCTAGCTTGGAAATAAAAAGAAACATGTAATTGTGCATGTACTATTAAACCATTCCTGTAATCATGTATCTCAGATTGCTACCAACCCCTGTGATGCTCCGAATGGTTTCTACATTGTGTTTGCTTCAGTTTTGTTGCAACTTGCAA
Zm00001d015568_T001	0.376471	170	10*maize	in_silico	34	-0.602523	-0.401168	GCTTGATCGTGGACAATTCATAGCCGAGCTTGGAAATAAAAAGAAACATGTAATTGTGGATGTAATAATAAACCGTTCCTGTAATAATGTATCTCAGATTGCTACCAACCCCTGTAATGCTCCGAATGGTTTCTACATTGTGTTTGCTTCAGTTTTGTTGCAACTTGCAA
Zm00001d015568_T001	0.370588	170	3*both	in_silico	46	-1.04295	-1.34183	GCTTGATCGTGGACAATTCATAGCCTAGCTTGGAAACAAAAAGAAACATGTAATTGTGCATGTACTATTAAACCATTCCTTTAATAATGTATCTCAGATTGCTACCAACCCCTGTAATGCTCCGAATGGTTTCTACATTGTGTTTGCTTCAGTTTTGTTGCAACTTGCAA
Zm00001d015568_T001	0.376471	170	0*start	in_silico	30	-1.91237	-1.80515	GCTTGATCGTGGACAATTCATAGCCTAGCTTGGAAACAAAAAGAAACATTTAATTGTGCATGTACTATTAAACCATTCCTTTAATCATGTATCTCAGATTGCTACCAACCCCTGTGATGCTCCGAATGGTTTCTACATTGTGTTTGCTTCAGTTTTGTTGCAACTTGCAA
Zm00001d015568_T001	0.364706	170	10*tobacco+10*both	in_silico	35	-0.669289	-0.604168	GCTTGATCGTGGACAAGTCATAGCCTAGCTTGGAAATAAAAAGAAACATGTAATTGTGGATGTAATAATAAACCGTTCCTTTAATAATGTATCTCAGATTGCTACCAACCCCTGTAATGCTCCGAATGGTTTCTACATTGTGTTTGCTTCAGTTTTGTTGCAACTTGTAA
Zm00001d015865_T002	0.364706	170	3*tobacco	in_silico	17	-1.29946	-0.872776	GTGTTTTGGTTGATGTATAATCGTTGTCGTTCATTGTAATTCAGCTACTAGTAGCTGTTATACTATCTGGGCTTAAACAGTGTGTAGAAACAGCATAGTAGACCTGTTACTTCTATCGGACATCGACGAATAAAAAAAACTCTTATGACTGTTTGCATGGTTGACAACTT
Zm00001d015865_T002	0.358824	170	10*tobacco	in_silico	17	-0.34575	0.112596	GTGTTTGGGTTGATGTATAATCGTTGTCGTTCATTGTAATTCAGCTACTAGTAGCTGTTATACTATCTGGGCTTAAACAGTGTGTAGAAACAGCATTGTAAACCTGTTACTTGTATCGGACATCGATGAATAAATAAAACTCTTATGACTGTTTGCATGGTTCACAACTT
Zm00001d015865_T002	0.364706	170	3*maize	in_silico	32	-3.5624	-0.817643	GTGTTTTGGTTTATGTATAATCGTTGTCGTTCATTGTAATTCAGCTACTAGTAGCTGTTATACTATCTGGGCTTAAACAGTGTGTAGAAACAGCATAGTAGACCTGTTACTTGTATCGGACATCGACGAATAAATAAAACTCTTATGACTGTTTGCAGGGTTGACAACTT
Zm00001d015865_T002	0.364706	170	10*maize	in_silico	36	-0.752958	0.219252	GTGTTTGGGTTTATGAATAATCGTTGTCGGTCATTGTAATTCAGCTACTAGTAGCTGTTATACTATCTGGGCTTAAACAGTGTGTGGAAACAGCATAGTAAACCTGTTACTTGTATCGGACATCGATGAATAAATAAAACTCTTATGACTGTTTGAAGGGTTGACAACTT
Zm00001d015865_T002	0.358824	170	3*both	in_silico	24	-1.24778	-0.713899	GTGTTTTGGTTTATGTATAATCGTTGTCGTTCATTGTAATTCAGCTACTAGTAGCTGTTATACTATCTGGGCTTAAACAGTGTGTAGAAACAGCATAGTAGACCTGTTACTTGTATCGGACATCGACGAATAAAAAAAACTCTTATGACTGTTTGCATGGTTGACAACTT
Zm00001d015865_T002	0.352941	170	10*both	in_silico	21	-0.465492	0.232175	GTGTTTGGGTTTATGTGTAATCGTTGTCGTTCATTGTAATTCAGCTACTAGTAGCTGTTATACTATCTGGGCTTAAACAGTGTGTAGAAACAGCATTGTAAACCTGTTACTTGTATCGGACATCGATGAATAAATAAAACTCTTATGACTGTTTGCATGGTTGAAAACTT
Zm00001d015865_T002	0.358824	170	0*start	in_silico	33	-5.38621	-1.81576	GTGTTTTGGTTTATGTATAATCGTTGTCGTTCATTATAATTCAGCTACTAGTAGCTGTTATACTATCTGGGCTTAAACAGTGTGTAGAAACAGCATAGTAGACCTGTTACTTCTATCGGACATCGACGAATAAAAAAAACTCTTATGACTGTTTGCAGGGTTGACAACTT
Zm00001d016049_T002	0.388235	170	10*tobacco	in_silico	29	-0.58277	-1.28405	GAGGCTTCCACGGTGTGATTGGTTTCAAGACACGTCTAAGTTCTGTTTTTTTTTCTCTTCTTGATTCAGAGCTCCGTCAACACTCTCTTTGTACCACTTGTGTAAACCTGTTCATGTGCAAATAAATAATTTAATACACATTAGCTGATCATATTACGACGGCGTGATGT
Zm00001d016049_T002	0.405882	170	3*maize	in_silico	38	-3.63762	-2.00506	GATCCTTCCACGGTGTGATTGGTTTCAAGACACGTCTAGGTTCTGTTTTTTTTTCTCTTCTTGATTCAGAGCTCCCTCAACACTCTCTTTGTACCACTTGTGGTAACCTGTTCATGTGCAAATAACTAGTTTAATACACATTAGCTGATCATATTACGACGGCGTGATGT
Zm00001d016049_T002	0.405882	170	10*maize	in_silico	27	-0.247648	-0.795485	GATCCGTCCACGGTGTGATTGGTTTCAAGACACGTCTAGGTTCTGTTTGTATTTCTCTTCTTGATTCAGAGCTCCCTCAACACTCTCTTTGTACCACTTGTTGTAACCTGTTCATGTGCAAATAAAGAGTTTAATAAACATTAGCTGATCATATTACGACGGCGTGATGT
Zm00001d016049_T002	0.405882	170	10*both	in_silico	17	-0.503368	-0.566086	GAGCCTTCCACGGTGTGATTGGTTTCAAGACACGTCTAGGTTCTGTTGTATTTTCTCTTCTTGATTCAGAGCTCCCTCAACACTCTCTTTGTACCACTTGTGTAAACCTGTTCATGTGCAAATAAATGGTTTAATAAACATTAGCTGATCATATTACGACGGCGTGATGT
Zm00001d016049_T002	0.4	170	0*start	in_silico	28	-5.28475	-2.63775	TATCCTTCCACGGTGTGATTGGTTTCAAGACACGTCTAGGTTCTGTTTTTTTTTCTCTTCTTGATTCAGAGCTCCCTCAACACTCTCTTTCTACCACTTGTGCTAACCTGTTCATGTGCAAATAACTAGTTTAATACACATTAGCTGATCATATTACGACGGCGTGATGT
Zm00001d016049_T002	0.405882	170	3*tobacco+3*both	in_silico	38	-3.00625	-1.96567	GATCCTTCCACGGTGTGATTGGTTTCAAGACACGTCTAGGTTCTGTTTTTTTTTCTCTTCTTGATTCAGAGCTCCCTCAACACTCTCTTTGTACCACTTGTGCAAACCTGTTCATGTGCAAATAACTAGTTTAATACACATTAGCTGATCATATTACGACGGCGTGATGT
Zm00001d016091_T001	0.570588	170	AATAAA	AAUAAA_perm	11	-4.67842	-1.76102	GGCGTCAAAGGCGCAGCTGGCCACGCAGATCGGCGGGTCGACTCACGGCAACCTTCAGGATCTGGTGAAGCGTTTCGAGGCGTAGCGCCAACGTGCCGTGACGTGACCGATTGCCAATAAATGCCAAGTCTCTGCTCCGGCGTTTCTACGAACTTCTCCCATATTTGTAT
Zm00001d016091_T001	0.576471	170	ACTAAA	AAUAAA_perm	25	-4.81817	-1.98528	GGCGTCAAAGGCGCAGCTGGCCACGCAGATCGGCGGGTCGACTCACGGCAACCTTCAGGATCTGGTGAAGCGTTTCGAGGCGTAGCGCCAACGTGCCGTGACGTGACCGATTGCCACTAAATGCCAAGTCTCTGCTCCGGCGTTTCTACGAACTTCTCCCATATTTGTAT
Zm00001d016091_T001	0.576471	170	AATCAA	AAUAAA_perm	22	-4.48183	-2.13125	GGCGTCAAAGGCGCAGCTGGCCACGCAGATCGGCGGGTCGACTCACGGCAACCTTCAGGATCTGGTGAAGCGTTTCGAGGCGTAGCGCCAACGTGCCGTGACGTGACCGATTGCCAATCAATGCCAAGTCTCTGCTCCGGCGTTTCTACGAACTTCTCCCATATTTGTAT
Zm00001d016091_T001	0.582353	170	ACTCAA	AAUAAA_perm	23	-4.65392	-2.03681	GGCGTCAAAGGCGCAGCTGGCCACGCAGATCGGCGGGTCGACTCACGGCAACCTTCAGGATCTGGTGAAGCGTTTCGAGGCGTAGCGCCAACGTGCCGTGACGTGACCGATTGCCACTCAATGCCAAGTCTCTGCTCCGGCGTTTCTACGAACTTCTCCCATATTTGTAT
Zm00001d016183_T001	0.435294	170	mid	mid	25	-4.21332	-4.47315	AGAGCCTGCCAAGCAATGGCGTGAACCTCGTTTGCGAAAATTACATCTGTTTTCCCTAGGATGAGTCGGAATAACATCGTGATCTACTCTGAAGCAAAGCAGTTAGTGCTTGGATAATCTTACTGCTCTGAGAATTTTTTGTTCTATCTCAACTTGGCTCTCTCATGGCC
Zm00001d016530_T001_2	0.417647	170	low	low	41	-6.90716	-2.51784	TGCTCCACGGTCAATGACCAGTTCTAGCTGAACACACTAAGATGTCAAAATCTCACAGCCTCTATGGACTGAATTGGAATTTTGAGCTATATGGTGACCTTTGTAGATATATTAGGAAGGAGTAAAGATTGGAGTGCCCAGCAGTTGGACATACCGATGAAGTTTTACGT
Zm00001d016542_T002	0.382353	170	high	high	26	-0.856818	0.145989	ATGACCAGTTAGGCCTCAACGTGTAAACTTTATTGCTTAGGCCTGGCTGTGATGTTCCAGTGATATATGAATAAACTACTGAACTTGAGTCCAGGATGTAATGTTCAGTGATATATTATATGAATAAACTACTGAATTTGAGGCGAGGACAATACTGTGGTCAAGTTTCG
Zm00001d016605_T001	0.364706	170	low	low	17	-5.19331	-2.77279	TAACACAATATTTATACTATCTATCCTTCGTATAACACAAATGGATATAAGCTCTAAAATGGTTAGAAGTTGGGCGTTAGGAGGGGAGGATGCAGGGTTCAAACCCCAAAACCCGTGCTATAAAAGACTGTATAACGAAGAAAAAACTATATTGCATCATGGGCTAAAAA
Zm00001d017119_T002	0.382353	170	high	high	35	-1.15998	0.125236	GTTTGATTATCAGCTGCCGTGTAACCACAGAATGACAGAAAGCGGGGAAGATCCCTTTGTAATACGTGGGTCGTGTAATAAGAGAAACTTCTGCTTGTTGTTTGAGTGACCCTTTACGGTATTGGAATAAAAAAAGAATGTGATGTTATTATCTCACTGTTGTTTTTAGT
Zm00001d017308_T006	0.452941	170	AATAAA	AAUAAA_perm	48	-3.45123	-2.33031	GGAAACACTAGAGTGCTGTTATTTAACAGCTGGTTTGGCTGACCCGTTAAGTGCCTTCCCTGGCAGTTCTGTCCCGGAGGTTTGTCTCATCTGCTGTACATCATTGATGCATAGGATTATCACATACGTTGAATAAATGTACTTAGCGCCTGTTTGTTTGCTCCCCAACT
Zm00001d017308_T006	0.458824	170	ACTAAA	AAUAAA_perm	46	-4.23675	-2.75846	GGAAACACTAGAGTGCTGTTATTTAACAGCTGGTTTGGCTGACCCGTTAAGTGCCTTCCCTGGCAGTTCTGTCCCGGAGGTTTGTCTCATCTGCTGTACATCATTGATGCATAGGATTATCACATACGTTGACTAAATGTACTTAGCGCCTGTTTGTTTGCTCCCCAACT
Zm00001d017308_T006	0.458824	170	AATCAA	AAUAAA_perm	33	-3.30747	-2.51443	GGAAACACTAGAGTGCTGTTATTTAACAGCTGGTTTGGCTGACCCGTTAAGTGCCTTCCCTGGCAGTTCTGTCCCGGAGGTTTGTCTCATCTGCTGTACATCATTGATGCATAGGATTATCACATACGTTGAATCAATGTACTTAGCGCCTGTTTGTTTGCTCCCCAACT
Zm00001d017308_T006	0.464706	170	ACTCAA	AAUAAA_perm	54	-4.25169	-2.9307	GGAAACACTAGAGTGCTGTTATTTAACAGCTGGTTTGGCTGACCCGTTAAGTGCCTTCCCTGGCAGTTCTGTCCCGGAGGTTTGTCTCATCTGCTGTACATCATTGATGCATAGGATTATCACATACGTTGACTCAATGTACTTAGCGCCTGTTTGTTTGCTCCCCAACT
Zm00001d017456_T003_2	0.417647	170	3*tobacco	in_silico	39	-1.31399	-1.32764	ACCGTGCAGATCCGCGGTCAACCCGTCAACCAGAAGACGTCTTGCTGCTCATCCTAATGTTGCCTGATTTTTTTTTGTACTTTGTGTAAACTCAAACACACAACTACTACCTTTTGTATGCGCTTGCAAATGTATTTGCATTATTTTCATAAGACGCTGCTGATAGCATC
Zm00001d017456_T003_2	0.435294	170	3*maize	in_silico	49	-1.64271	-0.963503	ACCGTGCAGATCCGCGGTCAACCCGTCAACCAGAAGACGTCTTGCTGCTCATCCTAATGTTGCCTGATTTGTATTTGTACTTTGTGTAAACTCAAACACACAACTACTACCTTTTGTGTGCGCTTGCAAATGTATTTGCATTATTTTCAGAAGACGCTGCTGATAGCATC
Zm00001d017456_T003_2	0.405882	170	10*maize	in_silico	34	-0.17079	0.112121	ACCGTGCGGATCCGCGGTCAACCCGTCAACCAGAAGACGTCTTGCTGCTCATCCTAATGTTGCCTGATTTGTATTTGTACTTTGTGTAAACTCAAATAAACAACTACTACCTTTTATGTACGCTTGCAAATGTATTTGCATTATTTTAATAAGACGCTGCTGATAGCATC
Zm00001d017456_T003_2	0.423529	170	3*both	in_silico	29	-0.962265	-0.912796	ACCGTGCAGATCCGCGGTCAACCCGTCAACCAGAAGACGTCTTGCTGCTCATCCTAATGTTGCCTGATTTTTATTTGTACTTTGTGTAAACTCAAACACACAACTACTACCTTTTGTGTGCGCTTGCAAATGTATTTGCATTATTTTCATAAGACGCTGCTGATAGCATC
Zm00001d017456_T003_2	0.435294	170	0*start	in_silico	43	-2.66609	-1.65149	ACCGTGCAGATCCGCGGTCAACCCGTCAACCAGAAGACGTCTTGCTGCTCATCCTAAGGTTGCCTGATTTTTTTTTGTACTTTGTGTAAACTCAAACACACAACTACTACCTTTTGTGTGCGCTTGCAAATGTATTTGCATTATTTTCAGAAGACGCTGCTGATAGCATC
Zm00001d017456_T003_2	0.394118	170	10*tobacco+10*both	in_silico	28	-0.540276	-0.375347	ACCGTGCAGATCCGCGGTCAACCCGTCAACCAGAAGACGTCTTGCTGCTCATCCTAATGTTGCCTGATTTTTATTTGTACTTTGTGTAAACTCAAATAAACAACTACTACCTTTTGTATGCGCTTGCAAATGTATTTGCATTATTTTAATAAGACGCTGCTGTTAGCATT
Zm00001d017852_T001	0.458824	170	AATAAA	AAUAAA_perm	29	-1.8802	-1.97146	GGGCTGTGTTGATTGTGTCCCTGTCTCCCCCTGGTGGGCGTTGTGATCTTGTGCTATTGCTTATTCTTTTTGTACCATACTGCATTGTTCGACGTATACCTTGTGTTGAGGCGTGTGTTGTATGAATAAAGACGATGGATCTCGTTCGTCAATCGTCATTAGGATTGCTG
Zm00001d017852_T001	0.464706	170	ACTAAA	AAUAAA_perm	53	-3.22238	-2.30573	GGGCTGTGTTGATTGTGTCCCTGTCTCCCCCTGGTGGGCGTTGTGATCTTGTGCTATTGCTTATTCTTTTTGTACCATACTGCATTGTTCGACGTATACCTTGTGTTGAGGCGTGTGTTGTATGACTAAAGACGATGGATCTCGTTCGTCAATCGTCATTAGGATTGCTG
Zm00001d017852_T001	0.464706	170	AATCAA	AAUAAA_perm	21	-3.03493	-2.36031	GGGCTGTGTTGATTGTGTCCCTGTCTCCCCCTGGTGGGCGTTGTGATCTTGTGCTATTGCTTATTCTTTTTGTACCATACTGCATTGTTCGACGTATACCTTGTGTTGAGGCGTGTGTTGTATGAATCAAGACGATGGATCTCGTTCGTCAATCGTCATTAGGATTGCTG
Zm00001d017852_T001	0.470588	170	ACTCAA	AAUAAA_perm	40	-3.55105	-2.52123	GGGCTGTGTTGATTGTGTCCCTGTCTCCCCCTGGTGGGCGTTGTGATCTTGTGCTATTGCTTATTCTTTTTGTACCATACTGCATTGTTCGACGTATACCTTGTGTTGAGGCGTGTGTTGTATGACTCAAGACGATGGATCTCGTTCGTCAATCGTCATTAGGATTGCTG
Zm00001d017881_T002	0.382353	170	mid	mid	27	-4.55679	-2.10159	ATGGGTTCCGATCCTCTAGACTAATGATAACTCCCCTGATCTTTGTCTAAAAATCTATACTCAAGATGCATCGATGTTTCCAAGCTGTCCACTTGATGGTCTTGGACATTTTTGCTGGATGGTTTGAATTTGTTAAAAATGTCACTGTAGAATATCATGGTGTAACTGTC
Zm00001d017958_T002_2	0.494118	170	AATAAA	AAUAAA_perm	34	-4.53178	-1.70551	GGTCGCTTTCCTACGCCCTACCATGTCTGTGGCTTTCCTTGCTTGGTGATGCGATATGGAGGGAATCGTTCGTCAGTGCCAGTGGGCGGCAGCATTATTGTCATCGTCGCCCGATTGGATGAATAAACTATTATTAGCCTGTTTTAGGTCAGAAGATCTGTCGTCTTTCC
Zm00001d017958_T002_2	0.5	170	ACTAAA	AAUAAA_perm	32	-4.91554	-2.28383	GGTCGCTTTCCTACGCCCTACCATGTCTGTGGCTTTCCTTGCTTGGTGATGCGATATGGAGGGAATCGTTCGTCAGTGCCAGTGGGCGGCAGCATTATTGTCATCGTCGCCCGATTGGATGACTAAACTATTATTAGCCTGTTTTAGGTCAGAAGATCTGTCGTCTTTCC
Zm00001d017958_T002_2	0.5	170	AATCAA	AAUAAA_perm	42	-4.8336	-2.18007	GGTCGCTTTCCTACGCCCTACCATGTCTGTGGCTTTCCTTGCTTGGTGATGCGATATGGAGGGAATCGTTCGTCAGTGCCAGTGGGCGGCAGCATTATTGTCATCGTCGCCCGATTGGATGAATCAACTATTATTAGCCTGTTTTAGGTCAGAAGATCTGTCGTCTTTCC
Zm00001d017958_T002_2	0.505882	170	ACTCAA	AAUAAA_perm	35	-4.95216	-2.28074	GGTCGCTTTCCTACGCCCTACCATGTCTGTGGCTTTCCTTGCTTGGTGATGCGATATGGAGGGAATCGTTCGTCAGTGCCAGTGGGCGGCAGCATTATTGTCATCGTCGCCCGATTGGATGACTCAACTATTATTAGCCTGTTTTAGGTCAGAAGATCTGTCGTCTTTCC
Zm00001d018028_T001	0.435294	170	3*tobacco	in_silico	22	-3.73931	-1.71887	GACCTGAGTAGATGGAGCAATAGCTGGGTGATGCGAAATGTTTGCTCCTACACTAAGTTCATATATATATATAGCTACTAGAGAGAAGATATGTACTGTGGTGTAAATTAGTAGAGAATCTGCCTGTTCTGTTCCACTACCAGCTAGCGTAAACGGCCGTGCGCATCGGA
Zm00001d018028_T001	0.4	170	10*tobacco	in_silico	15	-0.434736	-0.546917	GACCTGAGTAGATGGAGCAATAGCTGGGTGATGCGAAATGTTTGTTCCTACAATAAGTTCATATATATATATAGCTACTAGAGAGAAGATATGTACTGTGGTGTAATTTAATAAAGAATCTGTCTGTTCTGTTCCACTACTAGCTAGCGTAAACGGCCGTGCGCATCGGA
Zm00001d018028_T001	0.441176	170	3*maize	in_silico	14	-4.31067	-1.23955	GACCTGAGTAGATGGAGCAATAGCTGGGTGATGCGAAATGTATGCTCCTACAATAAGTTCATATATATATATAGCTACTAGAAAGAAGATACGTACTGTGGTGTAAATTAGCAGAGAATCTGCCTGTTCTGTTCCACTACCAGCCAGCGTAAACGGCCGTGCGCATCGGA
Zm00001d018028_T001	0.411765	170	10*maize	in_silico	22	-1.91975	-0.173985	GACCTGAGTAGATGGAGCAATAAATGGGTGATGCGAAATGTATGCTCCTACAATAAGTTCATATATATATATAGCTACAATAAATAAGATACGTACTGTGGTGTAATTTAGCAGAGAATCTGCCTGTTCTGTTCCACTACCAGCCAGTGTAAACGGCCGTGCGCATCGGA
Zm00001d018028_T001	0.435294	170	3*both	in_silico	26	-3.08629	-1.21765	GACCTGAGTAGATGGAGCAATAGCTGGGTGATGCGAAATGTTTGCTCCTACACTAAGTTCATATATATATATAGCTACTAGAGAGAAGATATGTACTGTGGTGTAAATTAGCAAATAATCTGCCTGTTCTGTTCCACTACCAGCCAGCGTAAACGGCCGTGCGCATCGGA
Zm00001d018028_T001	0.417647	170	10*both	in_silico	26	-0.432807	0.0486862	GACCTGAGTAGATGGAGCAATAGCTGGGTGATGCGAAATGTATGCTCCTACAATAAGTTCATATATATATATAGCTACTAGTGAGAAGATATGTACTGTGGTGTAATTTATCAAATAAACTGCCTGTTCTGTTCCACTACCAGCTAGCGTAAACGGCCGTGCGCATCGGA
Zm00001d018028_T001	0.452941	170	0*start	in_silico	18	-4.7283	-1.74106	GACCTGAGTAGATGGAGCAATAGCTGGGTGATGCGAAATGTTTGCTCCTACACTAAGTTCATATATATATATAGCTACTAGAGAGAAGATACGTACTGTGGTGTAAATTAGCAGAGAATCTGCCTGTTCTGTTCCACTACCAGCCAGCGTAAACGGCCGTGCGCATCGGA
Zm00001d018158_T001	0.435294	170	mid	mid	28	-4.29544	-1.98285	ATCTCCATCTGAAAAGAGAACACTTATTAGCTTCACAAGATTGCTTGGCATGCAGACGTACGTAAAGTGAGTTTAGGAAGCAATGGTGCCACCAGCCGACTGTACTGTAAATCACTGTTTCTGTAACTCGTTAGTCACCATCGCTTTCATACGACTTTTACACCGACCTC
Zm00001d018316_T001_CDS	0.370588	170	3*tobacco	in_silico	27	-3.05772	-2.88927	GTTGTCCCAAGATATCATCTTGATTATAGCTCTTTACTCTACCGAAAACCACTGCTTGGAAGGCCAATTGTCATGGATGTTTTCCAGGATTATATATTAGTTACTTACAGTCCATTTGATGTACATATCTTCCATGTGATGATCTCAGTAGAATTATCGCCTTCTAGCAA
Zm00001d018316_T001_CDS	0.352941	170	10*tobacco	in_silico	29	-0.899565	-1.38251	GTTGTCCCAAGATATCATCTTGATTATAGCTCTTTACTGTACCGAAAACCACTGCTTGGAAGGCCAATTGTAATGGATGTATTCCAGGATTATAAATAAGTTACTTACAGTCCATTTGATGTACATATCTTCCATGTAATGATCTCAGTATAATTATCGCCTTCTAGCAA
Zm00001d018316_T001_CDS	0.382353	170	3*maize	in_silico	29	-4.42458	-2.57044	GTTGTCCCAAGATATCATCTTGATTATAGCTCTTTACTCTACCGAAAACCACTGCTTGGAAGGCCAATTGTCATGGATGTTTTCCAGGATTATATATTAGTTACTTACAGTCCATTTGATGTACGTATCTTCCATGTGATGATCTCAGGAGAATTATCGCCTTCTAGCAA
Zm00001d018316_T001_CDS	0.370588	170	10*maize	in_silico	37	-0.809601	-0.664891	GTTGTCCCAAGATATCATCTTGATTATAGCTCTGTACTCTACCGAAAACCACTGCTTGGAAGGCCAATTGTAATGGATGTTTTCCAGGATTATAAATAAGTTACTTACAGTCCATTTGATGTACGTATCTTCCATGTAATAAACTCAGGAGAATTATCGCCTTCTAGCAA
Zm00001d018316_T001_CDS	0.370588	170	3*both	in_silico	28	-3.52736	-2.80523	GTTGTCCCAAGATATCATCTTGATTATAGCTCTTTACTCTACCGAAAACCACTGCTTGGAAGGCCAATTGTCATGGATGTTTTCCAGGATTATATATTAGTTACTTACAGTCCATTTGATGTACATATCTTCCATGTAATGATCTCAGGAGAATTATCGCCTTCTAGCAA
Zm00001d018316_T001_CDS	0.358824	170	10*both	in_silico	28	-0.771142	-1.5245	GTTGTCCCAAGATATCATCTTGATTATAGCTCTTTACTGTACCGAAAACCACTGCTTGGAAGGCCAATTGTAATGGATGTTTTCCAGGATTATGTATTAGTTACTTACAGTCCATTTGATGTACTTATCTTCCATGTAATAAACTCAAGAGAATTATCGCCTTCTAGCAA
Zm00001d018316_T001_CDS	0.364706	170	0*start	in_silico	47	-4.92979	-3.26095	TTTTTCCCAAGATATCATCTTGATTATAGCTCTTTACTCTACCGAAAACCACTGCTTGGAAGGCCAATTGTCATGGATGTTTTCCAGGATTATATATTAGTTACTTACAGTCCATTTGATGTACATATCTTCCATGTGATGATCTCAGGAGAATTATCGCCTTCTAGCAA
Zm00001d018330_T001	0.358824	170	10*tobacco	in_silico	42	-0.310418	-0.564452	AGAGTGTAACAGACCTGGCAATATTGTGAAAAATATTTGCCTGATATTGTAATCCGGGTTACTTTTTCTGTACTGTATTTGCCGTTTGTAATCGATGAATAAACAGTCATCCCTAATAATCTAGTCAATCTAGCTCCTCTTTTTTACTGTAATGAAAGTGTTGCACCCAG
Zm00001d018330_T001	0.382353	170	3*maize	in_silico	53	-0.456664	-0.505223	ATAGTGTAACAGACCTGGCAATATTGTGAAAAATATTTGCCTGATATTGGAGTCCGGGTTACTTTTTCTGTACTGCATTTGCCGTTTGTAATCGATGAATAAACAGTCATCCCTAATTATCTAGTCAATCTAGCTCCTCTTTTTTACTGTAGTGACAGTGTTGCACCCAG
Zm00001d018330_T001	0.382353	170	10*maize	in_silico	43	-0.628593	-0.396496	ATAGTGTAACAGACCTGGCAATAATGTGAAAAATAATGGCCTGATATTGGAGTCCGGGTTACTTTGTCTGTACTGTATTTGCCGTTTGTAATCGATGAATAAACAGTCATCCCTAATAATCTAGTCAATCTAGCTCCTCTTTTTTACTGTAATGACAGTGTTGCACCCAG
Zm00001d018330_T001	0.364706	170	10*both	in_silico	44	-0.419585	-0.591773	AGAGTGTAACAGACCTGGCAATATTGTGAAAAATAATTGCCTGATATTGGAGTCCGGGTTACTTTTTCTGTACTGTATTTGCCGTTTGTAATCGATGAATAAACAGTCATCCCTAATAATCTAGTCAATCTAGCTCCTCTTTTTTACTGTAATGAAAGTGTTGTACCCAG
Zm00001d018330_T001	0.394118	170	0*start	in_silico	47	-1.88413	-1.19221	ATAGTGTAACAGACCTGGCAATATTGTGAAAAATATTTGCCTGATATTGGAGTCCGGGTTACTTTTTCTGTACTGCATTTGCCGTTTGTGATCGACGTATAAACAGTCATCCCTAATTATCTAGTCAATCTAGCTCCTCTTTTTTACTGTAGTGACAGTGTTGCACCCAG
Zm00001d018330_T001	0.382353	170	3*tobacco+3*both	in_silico	37	-0.548702	-0.540723	ATAGTGTAACAGACCTGGCAATATTGTGAAAAATATTTGCCTGATATTGGAGTCCGGGTTACTTTTTCTGTACTGTATTTGCCGTTTGTAATCGACGAATAAACAGTCATCCCTAATTATCTAGTCAATCTAGCTCCTCTTTTTTACTGTAGTGACAGTGTTGCACCCAG
Zm00001d018727_T001	0.511765	170	AATAAA	AAUAAA_perm	8	-3.82681	-1.4123	TGCGTTGCTCTCGTACGTGTGTTCGTGTCCGTCCGTGCTCGTGTCGTGTACTCGTGTGTGTGTGTGTGTGTGTGTGTGTGAAACGCCAGCGCGTGCTGCTTCTGCTGCGTCGTTATTACCTGCGTGTCAAATAAATTCTTTTTTTTGTCCCAAGTCACACCGTTGAACGA
Zm00001d018727_T001	0.517647	170	ACTAAA	AAUAAA_perm	6	-4.72921	-1.97855	TGCGTTGCTCTCGTACGTGTGTTCGTGTCCGTCCGTGCTCGTGTCGTGTACTCGTGTGTGTGTGTGTGTGTGTGTGTGTGAAACGCCAGCGCGTGCTGCTTCTGCTGCGTCGTTATTACCTGCGTGTCAACTAAATTCTTTTTTTTGTCCCAAGTCACACCGTTGAACGA
Zm00001d018727_T001	0.517647	170	AATCAA	AAUAAA_perm	7	NA	NA	TGCGTTGCTCTCGTACGTGTGTTCGTGTCCGTCCGTGCTCGTGTCGTGTACTCGTGTGTGTGTGTGTGTGTGTGTGTGTGAAACGCCAGCGCGTGCTGCTTCTGCTGCGTCGTTATTACCTGCGTGTCAAATCAATTCTTTTTTTTGTCCCAAGTCACACCGTTGAACGA
Zm00001d018727_T001	0.523529	170	ACTCAA	AAUAAA_perm	6	-4.28531	-2.05889	TGCGTTGCTCTCGTACGTGTGTTCGTGTCCGTCCGTGCTCGTGTCGTGTACTCGTGTGTGTGTGTGTGTGTGTGTGTGTGAAACGCCAGCGCGTGCTGCTTCTGCTGCGTCGTTATTACCTGCGTGTCAACTCAATTCTTTTTTTTGTCCCAAGTCACACCGTTGAACGA
Zm00001d019054_T001	0.429412	170	3*tobacco	in_silico	23	-1.28937	-1.79447	GAACATCCAATGACGAAGGTTTAGATATATGTGAGCGCTGCCCATTATGCTGTTAGGATTACTGTAAAAGCCCCAGGTCCTTTGATCGATTGTAATGTGTAAACCCACAATAAGAGTAGAAATAAAAATGTCGCCGTGCTGGTTTGTGGCATCTCTCACACCCATTTCCG
Zm00001d019054_T001	0.388235	170	10*tobacco	in_silico	35	-0.099521	-1.52949	GAACATCCAATGACGAAGGTTTAGATATATGTGAGCGCTGCCCATTATGCTGTTATGATTAATGTAAAAGCCCCAGGTCCTTTGATCGATTGTAATATGTAAACCCACAATAAGATTATAAATAAAAATGTCGCCGTGCTTGTTTGTTGCATCTCTCACACCCATTTCCG
Zm00001d019054_T001	0.435294	170	3*maize	in_silico	48	-1.33419	-0.768913	GAACATCCAATGACGAAGGTTTAGATATATGTGAGCGCTGCCCATTATGCTGTAAGGATTACTGTAAAAGCCCCAGGTCCTTTGATCGAGTGTCATGTGTAAACCCATAATAAAAGGAGAAATAAAAATGTCGCCGTGCTGGTTTGTGGCATCTCTCACACCCATTTCCG
Zm00001d019054_T001	0.429412	170	10*maize	in_silico	24	-0.531876	-0.95781	GAACATCCAATGACGAAGGTTTAGATGTATGTGAGCGCTGCCCATTATGCTGTAAGGAATAATGTAAAAGCCCCAGGTCCTTTGATCGTGTGTAATGTGTAAACCCATAATAAAAGGAGAAATAAAAGTGTCGCCGTGTTGGTTTGTGGCATCTCTCACACCCATTTCCG
Zm00001d019054_T001	0.429412	170	3*both	in_silico	26	-0.994528	-1.21986	GAACATCCAATGACGAAGGTTTAGATATATGTGAGCGCTGCCCATTATGCTGTTAGGATTACTGTAAAAGCCCCAGGTCCTTTGATCGAATGTAATGTGTAAACCCACAATAAGAGGATAAATAAAAATGTCGCCGTGCTGGTTTGTGGCATCTCTCACACCCATTTCCG
Zm00001d019054_T001	0.411765	170	10*both	in_silico	29	-0.491681	-1.03323	GAACATCCAATGACGAAGGTTTAGATGTATGTGAGCGCTGCCCATTATGCTGTTATGAATAATGTAATAGCCCCAGGTCCTTTGATCGAATGTAATGTGTAAACCCACAATAAGAGAATAAATAAAAATGTCGCCGTGCTTGTTTGTGGCATCTCTCACACCCATTTCCG
Zm00001d019054_T001	0.447059	170	0*start	in_silico	29	-2.21506	-0.965484	GAACATCCAATGACGAAGGTTTAGATATATGTGAGCGCTGCCCATTATGCTGTTAGGATTACTGTAAAAGCCCCAGGTCCTTTGATCGAGTGTCATGTGTAAACCCACAATAAGAGGAGAAATAAAAATGTCGCCGTGCTGGTTTGTGGCATCTCTCACACCCATTTCCG
Zm00001d019075_T003	0.370588	170	mid	mid	23	-3.82833	-2.36075	GATACCATCGATTTTTTAAGCCAGCACTTAGCACTAGAGGAGATAATTATCTGTATAGCAAGCACATCATTCTACTTTCTAGTGTATTTTTGAATTTCCAGAGGCCGTTTGACAGGACAGTTGACCAGAAATAAAGTTCGTGTTGGTGGTATGTTACCTTTATTTTGTGT
Zm00001d019216_T001	0.411765	170	mid	mid	22	-4.11072	-2.51233	CTCTCTCTCTCTCTCTCTGATTCATGCAACTGATGATTTGTGTACATATGCTGCTGGTGCTGGAGCCGCAGCAGGTGATGAACTGATCTGTGAAACCTGATGAACTATTCATGTGTAATAAATAAGTATCTGTTGACATTTTTCGACCCGAACAAAACAAGGTTGTTGTT
Zm00001d019534_T002	0.476471	170	AATAAA	AAUAAA_perm	11	-5.21628	-1.96201	GGAGAGGTGTTTCGCCATGTTCAGCCGCTGGATACTCGACCGTCCACTCTAATCTCCACTCGTACATTGCCGGATTCTTGCACCATGACCATGATTGATGGACTGTGTGGATTGCAGTTCATAGGTGGAATAAAATGGATGATTTCTGTGAATGGATAGGTCTGCCAACT
Zm00001d019534_T002	0.476471	170	0*start	in_silico	11	-5.21628	-1.96201	GGAGAGGTGTTTCGCCATGTTCAGCCGCTGGATACTCGACCGTCCACTCTAATCTCCACTCGTACATTGCCGGATTCTTGCACCATGACCATGATTGATGGACTGTGTGGATTGCAGTTCATAGGTGGAATAAAATGGATGATTTCTGTGAATGGATAGGTCTGCCAACT
Zm00001d019534_T002	0.482353	170	ACTAAA	AAUAAA_perm	8	-5.26734	-2.32522	GGAGAGGTGTTTCGCCATGTTCAGCCGCTGGATACTCGACCGTCCACTCTAATCTCCACTCGTACATTGCCGGATTCTTGCACCATGACCATGATTGATGGACTGTGTGGATTGCAGTTCATAGGTGGACTAAAATGGATGATTTCTGTGAATGGATAGGTCTGCCAACT
Zm00001d019534_T002	0.482353	170	AATCAA	AAUAAA_perm	14	-5.1951	-2.42931	GGAGAGGTGTTTCGCCATGTTCAGCCGCTGGATACTCGACCGTCCACTCTAATCTCCACTCGTACATTGCCGGATTCTTGCACCATGACCATGATTGATGGACTGTGTGGATTGCAGTTCATAGGTGGAATCAAATGGATGATTTCTGTGAATGGATAGGTCTGCCAACT
Zm00001d019534_T002	0.488235	170	ACTCAA	AAUAAA_perm	11	-5.24537	-2.45186	GGAGAGGTGTTTCGCCATGTTCAGCCGCTGGATACTCGACCGTCCACTCTAATCTCCACTCGTACATTGCCGGATTCTTGCACCATGACCATGATTGATGGACTGTGTGGATTGCAGTTCATAGGTGGACTCAAATGGATGATTTCTGTGAATGGATAGGTCTGCCAACT
Zm00001d019534_T002	0.458824	170	3*tobacco	in_silico	10	-2.85479	-1.75487	GGAGAGGTGTTTCGCCATGTTCAGCCGCTGGATACTCGACCGTCCACTCTAATCTCCACTCGTACATTGCCGGATTCTTGCACCATGACCATGATTGATGGACTGTGTGGATTGTAGTTCATAGGTGGAATAAAATGTATGATTTCTGTGAATGAATAGGTCTGCCAACT
Zm00001d019534_T002	0.417647	170	10*tobacco	in_silico	15	-0.795789	-0.658752	GGAGAGGTGTTTCGCCATGTTCAGCCGCTGGATACTCGACCGTCCACTCTAATCTCCACTCGTACATTGCCGGATTCTTGTACCATGACTATGATTAATGTACTGTGTGGATTGTAATTCATAGTTGGAATAAAATGTATGATTTCTGTGAATGAATAAGTCTGCCAACT
Zm00001d019534_T002	0.464706	170	3*maize	in_silico	17	-4.67717	-0.7511	GGAGAGGTGTTTCGCCATGTTCAGCCGCTGGATACTCGACCGTCCACTGTAATCTCCACTCGTACATTGCCGGATTCTTGCACCATGACCATGATTGATGTACTGTGTGGATTGCAGTTCATATGTGGAATAAAATGGATGATTTCTGTGAATGGATAGGTCTGCCAACT
Zm00001d019534_T002	0.435294	170	10*maize	in_silico	10	-1.22568	-0.247022	GGAGAGGTGTTTCGCCATGTTCAGCCGCTGGATACTCGACCGTCCACTGTAATCTCCACTCGTACATTGCCGGATTGTTGTACCATGACCATGAATAATGTACTGTGTGGATTTCAGTTCATATGTGGAATAAAATGGATGATTTCTGTGAATGAATAAGTCTGCCAACT
Zm00001d019534_T002	0.458824	170	3*both	in_silico	9	-3.1537	-1.21948	GGAGAGGTGTTTCGCCATGTTCAGCCGCTGGATACTCGACCGTCCACTCTAATCTCCACTCGTACATTGCCGGATTCTTGCACCATGACCATGATTGATGTACTGTGTGGATTGTAGTTCATAGGTGGAATAAAATGTATGATTTCTGTGAATGGATAGGTCTGCCAACT
Zm00001d019534_T002	0.423529	170	10*both	in_silico	12	-0.790524	-0.450855	GGAGAGGTGTTTCGCCATGTTCAGCCGCTGGATACTCGACCGTCCACTGTAATCTCCACTCGTACATTGCCGGATTCTTGTACCATGACTATGATTGATGTACTGTGTGGATTGTAATTCATAGTTGGAATAAAATGTATGATTTCTGTGAATGAATATGTCTGCCAACT
Zm00001d019766_T001	0.305882	170	10*tobacco	in_silico	39	-0.105391	-0.0214326	AGCTGGAAGGGTTACATCTTTTAAGGAGTTCATGTTTGCAAATGTTCTGTATCATGAAGCATAAAGATGTTTGTATCACACGAAAGATTGTAACTTAATAAGTGCTGTACTTATGTATGATGATGATAATAATAAAAAGTTTGTGTTGCTAGTAATGTAAACTTTAAGTC
Zm00001d019766_T001	0.317647	170	3*maize	in_silico	34	-0.33385	-0.0195506	AGCTGGAAGGGTTACATCTTTTAAGGAGTTCATGTTTGCAAATGTTCTGCATCATGAAGCAGAAAGATGTTAGTAGCACACGAAAGATTGTAACTTAATAAGTGCTGTACTTATATATGATGATAATAAAGATAAAAAGTTTGTGTTGCTAGTAATGTAAACTTTAACTC
Zm00001d019766_T001	0.329412	170	10*maize	in_silico	22	-0.0921046	0.177798	AGCTGGAAGGGTTACATCTTTTAAGGAGTTCATGTTTGCAAATGTTCTGTATCATGAAGCAGAAAGATGTTAGTGGCACACGAAAGATTGTAACTGAATAAGTGCTGTACTTATGTATGATGATAATAATAATAAAAAGTGTGTGTTGCTAGTAATGTAAACTTTAACTC
Zm00001d019766_T001	0.305882	170	10*both	in_silico	27	-0.738856	0.0672321	AGCTGGAAGGGTTACATCTTTTAAGGAGTTCATGTTTGCAAATGTTCTGTATCATGAAGAATAAAGATGTTACTAGCACACGAAAGATTGTAACTTAATAAGTGCTGTACTTATGTATGATGATGATAATAATAAAAAGTTTGTGTTGCTAGTAATGTAAACTTTAAGTC
Zm00001d019766_T001	0.335294	170	0*start	in_silico	35	-2.10363	-1.01648	AGCTGGAAGGGTTACATCTTTTAAGGAGTTCATGTTTGCAAATGTTCTGCATCATGAAGCAGAAAGATGTTAGTAGCACACGAAAGATGGTAACTTAACAAGTGCTGTACTTATATATGATGATGATAAAGATAAAAAGTTTGTGTTGCTAGTAATGTAAACTTTAACTC
Zm00001d019766_T001	0.317647	170	3*tobacco+3*both	in_silico	26	-0.525556	-0.358281	AGCTGGAAGGGTTACATCTTTTAAGGAGTTCATGTTTGCAAATGTTCTGTATCATGAAGCAGAAAGATGTTAGTAGCACACGAAAGATTGTAACTTAACAAGTGCTGTACTTATATATGATGATGATAAAAATAAAAAGTTTGTGTTGCTAGTAATGTAAACTTTAACTC
Zm00001d020590_T002	0.417647	170	3*tobacco	in_silico	60	-1.30151	-1.16077	CTGGAGTTGTTGTTTGTTGTTCTGTGTTCTTGCTTCCTCGTTGAGCTGTGCCCGTTTGTACTCACTTATGCAGTCAGTGGTCTGTCTGTAGTCTGTACTGCTTAAAGATAAGCTGTACTTTCATGAATAAAAAGTCTGCAGCTTGTGCATATATATACTGACTCCGTTCT
Zm00001d020590_T002	0.405882	170	10*tobacco	in_silico	29	-0.366912	-0.542532	CTGGAGGGGTTGTTTGTTGTTCTGTGTTCTTGCTTCCTCGTTGAGCTGTGCCCGTTTGTACTCACTTATGTAGTCAGTGGTCTGTCTGTAATCTGTACTGCTTAATAATAAGCTGTACTTTCATGAATAAAAAGTCTGCAGCTTGTGCATATATATACTGAATCCGTTCT
Zm00001d020590_T002	0.417647	170	3*maize	in_silico	33	-1.14112	-0.822604	CTGGAGTTGTTGTTTGTTGTTCTGTGTTCTTGCTTCCTCGTTGAGCTGTGCCCGTTTGTACTCACTTATGCAGTCAGTGGTCTGTCTGTAATCTGTACTGCTTAAAAATAAGCTGTGCTTTCAGGAATAAAAAGTCTGCAGCTTGTGCATATATATACTGACTCCGTTCT
Zm00001d020590_T002	0.423529	170	10*maize	in_silico	25	-0.330983	-0.95583	CTGGAGTTGTTGTGTGTTGTTCTGTGTACTGGCTTCCTCGTTGTGCTGTGCCCGTTTGTACTCACTTATGCAGTCAGTGGTCTGTCTGTAATCTGTACTGCTTAATAATAAACTGTGCTTTCAGGAATAAAAAGTCTGCAGCTTGTGCATATATATACTGTCTCCGTTCT
Zm00001d020590_T002	0.417647	170	3*both	in_silico	38	-1.13413	-1.15969	CTGGAGTTGTTGTTTGTTGTTCTGTGTTCTTGCTTCCTCGTTGAGCTGTGCCCGTTTGTCCTCACTTATGCAGTCAGTGGTCTGTCTGTAATCTGTACTGCTTAAAAATAAGCTGTGCTTTCATGAATAAAAAGTCTGCAGCTTGTGCATATATATACTGACTCCGTTCT
Zm00001d020590_T002	0.405882	170	10*both	in_silico	18	-0.371156	-0.684809	CTGGAGTGGTTGTTTGTTGTACTGTGTTCTTGCTTCCTCGTTGAGCTGTGCCCGTTTGTACTCACTTATGCAGTCAGTGGTCTGTCTGTAATCTGTACTGCTTATAAATAAACTGTACTTTCATGAATAAAAAGTCTGCAGCTTGTGCATATATATACTGTCTCCGTTCT
Zm00001d020590_T002	0.435294	170	0*start	in_silico	49	-2.79614	-1.42422	CTGGAGTTGTTGTTTGTTGTTCTGTGTTCTTGCTTCCTCGTTGAGCTGTGCCCGTTTGTCCTCACTTATGCAGTCAGTGGTCTGTCTGTAGTCTGTACTGCTTAAAGATAAGCTGTGCTTTCAGGAATAAAAAGTCTGCAGCTTGTGCATATATATACTGACTCCGTTCT
Zm00001d021046_T003	0.447059	170	AATAAA	AAUAAA_perm	61	-5.01924	-1.95998	ACCACAATTTTGTGATGTATTGTTGCCCTTTGGAATGTACTCAGCCATGTATCGGTGCCGATTTGTGACATTTCTTGGAGCTGTAGCTGTCTGTCCGTTTTGTACCAGTGGACAATGTTTGTGACATGCAATAAACTGCGTTTCTCCGGCAACTCTCAACTTTGCGTCGA
Zm00001d021046_T003	0.452941	170	ACTAAA	AAUAAA_perm	50	-5.5471	-2.34545	ACCACAATTTTGTGATGTATTGTTGCCCTTTGGAATGTACTCAGCCATGTATCGGTGCCGATTTGTGACATTTCTTGGAGCTGTAGCTGTCTGTCCGTTTTGTACCAGTGGACAATGTTTGTGACATGCACTAAACTGCGTTTCTCCGGCAACTCTCAACTTTGCGTCGA
Zm00001d021046_T003	0.452941	170	AATCAA	AAUAAA_perm	63	-5.13049	-2.41426	ACCACAATTTTGTGATGTATTGTTGCCCTTTGGAATGTACTCAGCCATGTATCGGTGCCGATTTGTGACATTTCTTGGAGCTGTAGCTGTCTGTCCGTTTTGTACCAGTGGACAATGTTTGTGACATGCAATCAACTGCGTTTCTCCGGCAACTCTCAACTTTGCGTCGA
Zm00001d021046_T003	0.458824	170	ACTCAA	AAUAAA_perm	76	-5.08858	-2.4479	ACCACAATTTTGTGATGTATTGTTGCCCTTTGGAATGTACTCAGCCATGTATCGGTGCCGATTTGTGACATTTCTTGGAGCTGTAGCTGTCTGTCCGTTTTGTACCAGTGGACAATGTTTGTGACATGCACTCAACTGCGTTTCTCCGGCAACTCTCAACTTTGCGTCGA
Zm00001d021236_T003_2	0.423529	170	low	low	55	-5.49615	-2.96733	TGGAGTATTTATTGCATAGAGCAATATATATATGGGGTGAGGTACACAGGGATTAAGTCAAGAACGAACCGTTCGCTAGGCTTTGATTGCTTGAGCAAACACGTTTTGCTATCGCTCAAGCTTGTTATATGCTCATGTGGTGGTTCGGGTATTGACTTAAGTCTCTGGCA
Zm00001d021574_T002	0.505882	170	AATAAA	AAUAAA_perm	5	NA	-2.28738	CTGGCTTTGTCGTTTTGGTTTTTTGAACGTTGTCGCCGAGGCTATATAGCCAGGACTGTTCGTCTTGTACGAGCGCGCGCTCTCTCTCTCTCTCTCTCTCTGCGGACTTGGCGAATCCTTTTATGAATAAAAGCTACTGTCCTGTTCTACAGAGGCCGCACTGGGCTGAT
Zm00001d021574_T002	0.511765	170	ACTAAA	AAUAAA_perm	9	-5.48959	-2.67496	CTGGCTTTGTCGTTTTGGTTTTTTGAACGTTGTCGCCGAGGCTATATAGCCAGGACTGTTCGTCTTGTACGAGCGCGCGCTCTCTCTCTCTCTCTCTCTCTGCGGACTTGGCGAATCCTTTTATGACTAAAAGCTACTGTCCTGTTCTACAGAGGCCGCACTGGGCTGAT
Zm00001d021574_T002	0.511765	170	AATCAA	AAUAAA_perm	4	NA	-2.14168	CTGGCTTTGTCGTTTTGGTTTTTTGAACGTTGTCGCCGAGGCTATATAGCCAGGACTGTTCGTCTTGTACGAGCGCGCGCTCTCTCTCTCTCTCTCTCTCTGCGGACTTGGCGAATCCTTTTATGAATCAAAGCTACTGTCCTGTTCTACAGAGGCCGCACTGGGCTGAT
Zm00001d021574_T002	0.517647	170	ACTCAA	AAUAAA_perm	3	-5.61918	-2.7469	CTGGCTTTGTCGTTTTGGTTTTTTGAACGTTGTCGCCGAGGCTATATAGCCAGGACTGTTCGTCTTGTACGAGCGCGCGCTCTCTCTCTCTCTCTCTCTCTGCGGACTTGGCGAATCCTTTTATGACTCAAAGCTACTGTCCTGTTCTACAGAGGCCGCACTGGGCTGAT
Zm00001d021642_T001	0.335294	170	10*tobacco	in_silico	38	-0.533238	-0.916642	AGAAAAAAATTATAAAATAATTGTAATTGCTATGGATTGTAACTCACTCAATCACCTTCAAGTCATATGTATTTTGATGAATAAAGTCCTACCACTGTTCGGCCTTAGGCTGCGATCCAGTTTGTATATCTAGTTCTTGTCACTTTTTCTAGTTGGTCCTTTTTTTCTCG
Zm00001d021642_T001	0.347059	170	3*maize	in_silico	49	-3.60097	-2.166	AGAAAAAAATTATAAAATAATTGTAATTGCTATGGATTGTAACTCACTCAATCACCTTCAATTCATATGTATTTTGATGTAACAGGTCCTAACACTGTTCGGCCTTAGGCTGCGATCCAGTTTGCATATCTAGTTCTTGTCACTTTTTCTAGCTGGTCCTTTTTTTCTCC
Zm00001d021642_T001	0.329412	170	10*maize	in_silico	55	-1.34727	-1.22889	AGAAAAAAATTATAAAATAATTGTAATTGCTATGGATTGTAACTCAATCAATAAACTTCAATTCATATGTATTGTGATGTAACAGGTTGTAACACTGTTCGGCCTTAGGCTGCGATCCAGTTTGCATATCTAGTTCTTGTCACTTTTTCTAGCTGGTCCTTTTTTTCTCG
Zm00001d021642_T001	0.335294	170	10*both	in_silico	30	-0.854963	-0.59155	AGAAAAAAATTATAAAATAATTGTAATTGCTATGGATTGTAACTCACTCAATAAACTTCAAGTCATATGTATTTTGATGAATAAAGTCCGAACACTGTTCGGCCTTAGGCTGCGATCCAGTTTGCATATCTAGTTCTTGTCACTTTTTCTAGCTGGTCCTTTTTTTCTCG
Zm00001d021642_T001	0.341176	170	0*start	in_silico	38	-4.67448	-2.58825	AGAAAAAAATTATAAAATAATTTTAATTGCTATGGATTGAAACTCACTCAATCACCTTCAATTCATATGTATTTTGATGAAACAGGTCCTAACACTGTTCGGCCTTAGGCTGCGATCCAGTTTGCATATCTAGTTCTTGTCACTTTTTCTAGCTGGTCCTTTTTTTCTCC
Zm00001d021642_T001	0.341176	170	3*tobacco+3*both	in_silico	56	-2.50861	-2.09879	AGAAAAAAATTATAAAATAATTGTAATTGCTATGGATTGTAACTCACTCAATCACCTTCAATTCATATGTATTTTGATGAAAAAGGTCCTAACACTGTTCGGCCTTAGGCTGCGATCCAGTTTGCATATCTAGTTCTTGTCACTTTTTCTAGCTGGTCCTTTTTTTCTCC
Zm00001d021702_T001	0.347059	170	high	high	48	-0.153706	-0.163666	GAGCATATTATAATCGCATATTGCCCTAATAATATTGTGTTGTTAAACCTGAGGCTTGATGGTTATCTGATGAGTTGTAATAATAGCCTTGGTCTTCCTGTTGTATGTATGTATTTGAGCTAAGGAATAAAAATTGTGGCTTTGTGGGTTATTTATTGTGCCCTTTAGAG
Zm00001d022055_T001	0.417647	170	AATAAA	AAUAAA_perm	29	-1.4329	-0.947085	GACGAGGGTGTGCATAGCTAGGTAGCGCATCTTATCAGAATTGCAGCGTGGAGTGTATATTGCCATGCCATCTGATTCGTGACCGCGATCTGTCTATGTACTCTTGCTGAGATCCATATGTATATACCTAATAAATGGATTCGTTTGTATATCTACTTACTTAACGACTT
Zm00001d022055_T001	0.423529	170	ACTAAA	AAUAAA_perm	42	-2.89875	-2.12067	GACGAGGGTGTGCATAGCTAGGTAGCGCATCTTATCAGAATTGCAGCGTGGAGTGTATATTGCCATGCCATCTGATTCGTGACCGCGATCTGTCTATGTACTCTTGCTGAGATCCATATGTATATACCTACTAAATGGATTCGTTTGTATATCTACTTACTTAACGACTT
Zm00001d022055_T001	0.423529	170	AATCAA	AAUAAA_perm	36	-2.96972	-2.19505	GACGAGGGTGTGCATAGCTAGGTAGCGCATCTTATCAGAATTGCAGCGTGGAGTGTATATTGCCATGCCATCTGATTCGTGACCGCGATCTGTCTATGTACTCTTGCTGAGATCCATATGTATATACCTAATCAATGGATTCGTTTGTATATCTACTTACTTAACGACTT
Zm00001d022055_T001	0.429412	170	ACTCAA	AAUAAA_perm	44	-3.11722	-2.16243	GACGAGGGTGTGCATAGCTAGGTAGCGCATCTTATCAGAATTGCAGCGTGGAGTGTATATTGCCATGCCATCTGATTCGTGACCGCGATCTGTCTATGTACTCTTGCTGAGATCCATATGTATATACCTACTCAATGGATTCGTTTGTATATCTACTTACTTAACGACTT
Zm00001d022201_T002	0.488235	170	low	low	7	-5.3803	-2.96817	TTCCCGTCCGTTGGTTGGTCCCTATTTTTTCTTTCTTTCTCCCGGTGGGTTTTCCGGAGCCCGTGTAGCCAGGGTGGGTTCGTTTGATTGGTAACTGCTAGTGTAAAGAGGATTCGATTCGATCCACCCCCATTGATTGATTGATATCCCAACCATTGCCGTCTTGATGA
Zm00001d022244_T002	0.364706	170	3*tobacco	in_silico	15	-0.827643	-0.928715	ACTGACCTGGAGTCTTGGACGAAACAGGACCTGCTCTACTGTTCTTTTTATTATTAATGTAATACTAGACGACATGAATAAATTTTCTGGAGTTTTTGGCAAAACATAGCGACTTGGGATGTTAAAATGTTAAGATGTGCTTGGTTTGTTACTCTTTTAGGCAGTTTACG
Zm00001d022244_T002	0.341176	170	10*tobacco	in_silico	13	-0.144904	-0.590173	ACTGACCTGGAGTCTTGGACGAAACAGGACCTGCTGTACTGTTCTTTTTATTATTAATGTAATACTAGACGACATGAATAAAATTTCTGGAGTTTTTGGCAAAACATTGCGACTTGTAATGTTAAAATGTTAAGATGTACTTGGTTTGTTACTCTTTTAGTCAGTTTACG
Zm00001d022244_T002	0.376471	170	10*maize	in_silico	35	-0.537741	0.0554846	AGTGACCTGGAGTCTTGGACGAAACAGGACCTGCTGTACTGTTCTTTTTATGAATAATGTAATACTAGACGACATGAATAAAGTTTCTGGAGTTGTTGGCAAAACATAGCGACTTGTGATGTTAAAATGTTAAGATGTACTTGGTTTGTTACTCTTTTAGGCAGCTTACG
Zm00001d022244_T002	0.352941	170	10*both	in_silico	7	-0.38898	-0.459499	ACTGACCTGGAGTCTTGGACGAAACAGGACCTGCTGTACTGTTCTTTTTATTATTAATGTAATACTAGACGAAATGAATAATGTATCTGGAGTTGTTGGCAAAACATAGCGACTTGTGATGTTAAAATGTTAAGATGTACTTGGTTTGTTACTCTTTTAGTCAGTTTACG
Zm00001d022244_T002	0.364706	170	0*start	in_silico	32	-2.16682	-1.69494	ACTGACCTGGAGTCTTGGACGAAACAGGACCTGCTCTACTGTTCTTTTTATTATTAATATAATACTAGACGACATGAATAATTTTTCTGGAGTTTTTGGCAAAACATAGCGACTTGGGATGTTAAAATGTTAAGATGTGCTTGGTTTGTTACTCTTTTAGGCAGCTTACG
Zm00001d022244_T002	0.382353	170	3*maize+3*both	in_silico	28	-0.826174	-0.702419	ACTGACCTGGAGTCTTGGACGAAACAGGACCTGCTCTACTGTTCTTTTTATTATTAATGTAATACTAGACGACATGAATAATGTTTCTGGAGTTGTTGGCAAAACATAGCGACTTGGGATGTTAAAATGTTAAGATGTGCTTGGTTTGTTACTCTTTTAGGCAGCTTACG
Zm00001d022302_T001	0.441176	170	3*tobacco	in_silico	39	-2.94081	-0.848656	GATGATGATCTTGCTCCAGAGGGTGTGTTTGGGAATTGGGAGGGGGGGAAAAGAGGAAATTGCTGCATAGAGTCAGACGGTGTATCAGCTTGTACGCCATCAATAAAGTGCTGTAAACATGCCTAGGAAATAATTGGGGACCTGTATTTGAATAAGATTTGAGTTGTTGG
Zm00001d022302_T001	0.405882	170	10*tobacco	in_silico	33	-0.55937	-0.0402602	GATGATGATCTTGCTCCAGAGGGTGTGTTTGGGAATTGGGAGGGGGGGAAAAGAGGAAATTGCTGCATAGAGTCAGACGTTGTATCATCTTGTACTCCATCAATAAAGTGTTGTAAACATTCCTATGTAATAATTGGGGACCTGTATTTGAATAAGATTTGAGTTGTTGG
Zm00001d022302_T001	0.441176	170	3*maize	in_silico	26	-3.47062	-0.419747	GATGATGATCTTGCTCCAGAGGGTGTGTTTGGGAATTGGGAGGGGGGGAAAAGAGGAAATTGCTGCATAGAGTCAGACGGTGTATCAGCTTGTACGCCATCAATAAAGTGCTGTAAACATGTCTGTGAAATAATTGGGGACCTGGATTTGAATAAGATTTGAGTTGTTGG
Zm00001d022302_T001	0.417647	170	10*maize	in_silico	27	-1.09199	0.0173729	GATGATGATCTTGCTCCAGAGGGTGTGTTTGGGAATTGGGAGGGGGGGAAAAGAAGAAATTGCTGCATAGTGTCAGACGGTGTATCAGCTTGTACTCCATCAATAAAGTGTTGTAAACATGTCTATGAAATAAAAGGGGACCTGGATTTGAATAAGATTTGAGTTGTTGG
Zm00001d022302_T001	0.441176	170	3*both	in_silico	38	-2.89357	-0.615547	GATGATGATCTTGCTCCAGAGGGTGTGTTTGGGAATTGGGAGGGGGGGAAAAGAGGAAATTGCTGCATAGAGTCAGACGGTGTATCAGCTTGTACGCCATCAATAAAGTGTTGTAAACATGCCTGTGAAATAATTGGGGACCTGGATTTGAATAAGATTTGAGTTGTTGG
Zm00001d022302_T001	0.417647	170	10*both	in_silico	41	-0.843133	-0.104099	GATGATGATCTTGCTCCAGAGGGTGTGTTTGGGAATTGGGAGGGGGGGAAAAGAGGAAATTGCTGCATAGTGTCAGACGGTGTATCATCTTGTACTCCATCAATAAAGTGTTGTAAACATGCTTGTGTAATAAATGGGGACCTGGATTTGAATAAAATTTGAGTTGTTGG
Zm00001d022302_T001	0.458824	170	0*start	in_silico	34	-5.05581	-1.05723	GATGATGATCTTGCTCCAGAGGGTGTGTTTGGGAATTGGGAGGGGGGGAAAAGAGGAAATTGCTGCATAGAGTCAGACGGTGTATCAGCTTGTACGCCATCAATCAAGTGCTGTAAACATGCCTGGGAAATAATTGGGGACCTGGATTTGAATAAGATTTGAGTTGTTGG
Zm00001d022342_T001	0.482353	170	low	low	49	-5.30903	-3.00655	TGTTTTTTTCTCTCAAAGTTTCTTTTGGCCGCGTTCTTTCTTTTTTTATCTGGGGGTGATGTGGAGGGTGGGTTGCTTGGAATTGTGTATATGCCTGTGGTGGTTGCTTTGAGGCCGAAGGTGCCTGGTTTGCAGTGGCTGCTGCGATAGATGTGGCCAACGAGTGGAAA
Zm00001d022459_T001	0.388235	170	10*tobacco	in_silico	16	-0.567758	-1.07296	GAGCCAGTGAGAGTGACAAGGACAGTGAGGAGCGTCAGATACTCGGATTGGATTGGAGGGAGCCCAACTTTTATAGTTTTTTTATATCATTGTCTGTATTCGGGACATACTGTATTTCTCCTCTAATAAATAAGAAATCGAATTTAATTGAAGAGTCATCTGTAGTTCTG
Zm00001d022459_T001	0.411765	170	3*maize	in_silico	15	-1.28395	-1.46933	GAGCCAGTGAGAGTGACAAGGACAGTGAGGAGCGTCAGATACTCGGATTGGATTGGAGGGAGCCCAACTTTTATAGTTTTTTTATAGCATAGTCTAGATACGGGACATACGGTGTATCTCCTCTAATAAATAAGAAATCGAATTTAATTGAAGAGTCATCTGTAGCTCTG
Zm00001d022459_T001	0.388235	170	10*maize	in_silico	14	-0.454359	-1.09968	GAGCCAGTGAGAGTGACAAGGACAGTGAGGAGCGTCAGATACTCGGATTGTATTGGAGGGAGCCCAACTTTTATAGTTTTTTTATATCAAAGTCTGTATACGGGACATACTGTGTATCTCCTCTAATAAATAAGAAATCGAATTTAATTGAAGAGTCATCTGTAACTCTG
Zm00001d022459_T001	0.388235	170	10*both	in_silico	14	-0.51304	-1.08639	GAGCCAGTGAGAGTGACAAGGACAGTGAGGAGCGTCAGATACTCGGATTGTATTGGAGGGAGCCCAACTTTTATAGTTTTTTTATATCATTGTCTGTATACGGGACATACTGTATGTCTCCTCTAATAAATAAGAAATCGAATTTAATTGAAGAGTCATCTGTATCTCTG
Zm00001d022459_T001	0.411765	170	0*start	in_silico	10	-3.13467	-2.0691	GAGCCAGTGAGAGTGACAAGGACAGTGAGGAGCGTCAGATACTCGGATTGGATTGGAGGGAGCCCAACTTTTATAGTTTTTTTATAGCATAGTCTAGATACGGGACATACGGTATATCTCCTCTAAGAAATTAGAAATCGAATTTAATTGAAGAGTCATCTGTAGCTCTG
Zm00001d022459_T001	0.4	170	3*tobacco+3*both	in_silico	10	-1.70398	-1.80382	GAGCCAGTGAGAGTGACAAGGACAGTGAGGAGCGTCAGATACTCGGATTGGATTGGAGGGAGCCCAACTTTTATAGTTTTTTTATAGCATAGTCTAGATACGGGACATACTGTATATCTCCTCTAATAAATAAGAAATCGAATTTAATTGAAGAGTCATCTGTAGCTCTG
Zm00001d022578_T001	0.4	170	low	low	16	-5.36372	-3.04598	TTCCGATAGTCTCCCTCTATCTGCACATACAAAGTCAAGTCTATTATGTCGTCCAAGAGAACACATTCGGTCATCTGGAACGATAAACAGACGATGGACTGCATTCAATCAAATTCCCATGCCAAGGGCTAATTTGGGAACCTATTTTTTAAGGCATTTCTATTTTTCCA
Zm00001d023385_T001	0.370588	170	3*tobacco	in_silico	16	-1.087	-0.88844	CTGCGGCTAATTAATTAACATCCGGACGGACGTTGTCATCCGTCTACTAGTACGACTCCAAGTCTTATGTAATAAATACATGCTGTATGCACATGGTGGTGGACAAATTAAATAATAACATGTATAACCAAACCTCTCTTCTTATTTCTTATATAATTCTCGTTCCCATC
Zm00001d023385_T001	0.358824	170	10*tobacco	in_silico	10	-0.280025	0.368961	CTGCGGCTAATAAATGAACATCCGGACGGACGTTGTCATCCGTGTACTAGTACGACTCCAAGTCTTATGTAATAAATAAATGCTGTATGCACATGGTGGTGGACAAATTAAATAATAAAATGTATTACCAAACCTCTCTTCTTATTTCTTATATAATTCTCGTTCCCATA
Zm00001d023385_T001	0.364706	170	3*maize	in_silico	10	-1.30458	-1.20316	CTGCGGCTAATTAATAAACATCCGGACGGACGTTGTCATCCGTCTACTAGTACGACTCCAAGTCTTATCTAATATATACATGCTGTATGCACATGGTGGTGGACAAATTAAATAATAAAATGTATAACCAAACCTCTCTTCTTATTTCTTATATAATTCTCGTTCCCATC
Zm00001d023385_T001	0.370588	170	10*maize	in_silico	19	-0.550519	0.398976	CTGCGGCTAATGAATAAACATCCGGACGGACGTTGTCATCCGTGTACTAGTACGACTCCAAGTCTTATGTAATAAATAAATGCTGTATGCACATGGTGGTGGACAAATTAAATAATAAAATGTGTAACCAAACCTCTCTTCTTATTTCTTAAATAATTCTCGTTCCCATC
Zm00001d023385_T001	0.370588	170	3*both	in_silico	10	-1.21031	-0.660646	CTGCGGCTAATTAATTAACATCCGGACGGACGTTGTCATCCGTCTACTAGTACGACTCCAAGTCTTATGTAATAAATAAATGCTGCATGCACATGGTGGTGGACAAATTAAATAATAACATGTATAACCAAACCTCTCTTCTTATTTCTTATATAATTCTCGTTCCCATC
Zm00001d023385_T001	0.358824	170	10*both	in_silico	22	-0.400504	0.47019	CTGCGGCTAATGAATAAACATCCGGACGGACGTTGTAATCCGTGTACTAGTACGACTCCAAGTCTTATGTAATAAATAAATGCTGTATGCACATGGTGGTGGACAAATTAAATAATAAAATGTATTACCAAACCTCTCTTCTTATTTCTTATATAATTCTCGTTCCCATC
Zm00001d023385_T001	0.376471	170	0*start	in_silico	10	-3.97462	-2.07658	CTGCGGCTAATTAATTAACATCCGGACGGACGTTGTCATCCGTCTACTAGTACGACTCCAAGTCTTATCTAATATATACATGCTGCATGCACATGGTGGTGGACAAATTAAATAATAACATGTATAACCAAACCTCTCTTCTTATTTCTTATATAATTCTCGTTCCCATC
Zm00001d024306_T001	0.4	170	10*tobacco	in_silico	35	-0.616339	-0.264216	GTGGCCGAAACATAAAAGCAATAGTCGCACTCTTGTTAGGGCTCTGATCTGAATGTGTAATCCCACAGGACACATTATGTAATAAGGCGGTAGCTTCTGTATCCTTATTATACTGTTAATAAACTCAACTGTATGATGTCCAGTTCCATCAATAAGGCTTCACCTAGACT
Zm00001d024306_T001	0.423529	170	3*maize	in_silico	2	-3.82011	-1.40238	GTGGCCGAAACATAAAAGCAATAGTCGCACTCTTGTTAGGGCTCTGATCTGAATGTCTAATCCCACAGGACACATGTTGTAATAAGGCGGTAGCTTCTTTAGCCTTATTAGACTGTTAATACACTCAACTGAATGATGTCCAGTTCCATCAATAAGGCTTCACCGAGACT
Zm00001d024306_T001	0.417647	170	10*maize	in_silico	4	-1.02392	-0.167603	GTGGCCGAAACATAAAAGCAATAGTCGCACTCTTGTTAGGGCTCTGATCTGAATGTGTAATCCCACAGGACACATGTTGTAATAAGGCGGTGGCTTCTGTAACCTTATTACACTGTTAATAAACTCAACTGAATAATGTCCAGTTCCATCAATAAGGCTTCACCGAGACT
Zm00001d024306_T001	0.4	170	10*both	in_silico	1	NA	NA	GTGGCCGAAACATAAAAGCAATAGTCGCACTCTTGTTAGGGCTCTGATCTGAATGTGTAATCCCACAGGACACATTATGTAATAAGGCGGTATCTTCTGTATCCTTATTATACTGTTAATAAACTCAACTGTATGATGTCCAGTTCCATCAATAAGGCTTCACCGAGACT
Zm00001d024306_T001	0.423529	170	0*start	in_silico	7	NA	-1.2034	GTGGCCGAAACATAAAAGCAATAGTCGCACTCTTGTTAGGGCTCTGATCTGAATGTCTAATCCCACAGGACACATTTTGTAAAAAGGCGGTAGCTTCTTTAGCCTTATTAGACTGTTAATACACTCAACTGAATGATGTCCAGTTCCATCAACAAGGCTTCACCGAGACT
Zm00001d024306_T001	0.417647	170	3*tobacco+3*both	in_silico	6	-2.24557	-1.63044	GTGGCCGAAACATAAAAGCAATAGTCGCACTCTTGTTAGGGCTCTGATCTGAATGTCTAATCCCACAGGACACATTTTGTAATAAGGCGGTAGCTTCTTTAGCCTTATTAGACTGTTAATACACTCAACTGTATGATGTCCAGTTCCATCAATAAGGCTTCACCGAGACT
Zm00001d025105_T001	0.376471	170	3*tobacco	in_silico	28	-2.22823	-1.89832	AGAGTGTAAAAAACATTGTTAAACGCTCGCTTTAAGAGCTAGGAGGAGTCCTAGTGTGTCACCAGGTCATAGACGTCCAATTAAAAGCCACATGAACTGTAAACCAATGTATGGTTAAGAAAGGAAGAGAAGAGTCCATTTTGAGATGGCAAAATGGTTTGTTTTATTTT
Zm00001d025105_T001	0.341176	170	10*tobacco	in_silico	21	-1.12106	-0.526711	AGAGTGTAAAAAACATTGTTAAACGCTCGCTTTAAGAGCTAGGAGGAGTCCTAGTGTGTCACCATGTAATAAACGTCCAATAAAAAGCCACATGAACTGTAAACCAATGTATGGTTAATAAAGGAAGAGAATAATCCATTTTGAGATGGCAAAATGGTTTGTTTTATTTT
Zm00001d025105_T001	0.388235	170	3*maize	in_silico	26	-2.23155	-1.23083	GGAGTGTAAAAAACATTGTTAAACGCTCGCTTTAAGAGCTAGGAGGAGTCCTAGTGTGTCACCAGGTCATAGACGTCCAATAAAAAGCCACATGAACTGTCAACCAATGGATGGTTAATAAAGGAAGAGAAGAGTCCATTTTGAGATGGCAAAATGGTTTGTTTTATTTT
Zm00001d025105_T001	0.358824	170	10*maize	in_silico	22	-0.789882	-0.116448	GGAGTGTAAAAAACATTGTTAAACGCTCGCTTTAAGAGCTAGGAGGAGTCCTAGTGTGTCACCATGTAATAAACGTCCAATAAAAAGCCACATGTACTGTCAACCAATGTATGGTTAATAAAGGAAGTGAAGAGTCCATTTTAAGATGGCAAAATGGTTTGTTTTATTTT
Zm00001d025105_T001	0.382353	170	3*both	in_silico	30	-2.19596	-1.85708	GGAGTGTAAAAAACATTGTTAAACGCTCGCTTTAAGAGCTAGGAGGAGTCCTAGTGTGTCACCAGGTCATAGACGTCCAATTAAAAGCCACATGAACTGTAAACCAATGTATGGTTAAGAAAGGAAGAGAAGAGTCCATTTTGAGATGGCAAAATGGTTTGTTTTATTTT
Zm00001d025105_T001	0.347059	170	10*both	in_silico	25	-0.867924	-0.268878	GGAGTGTAAAAAACATTGTTAAACGCTCGCTTTAAGAGCTAGGAGGAGTCCTAGTGTGTCACCATGTAATAAACGTCCAATAAAAAGCCACATGAACTGTAAACCAATGTATGGTTAATAAAGGAAGAAAAGAGTCCATTTTAAGATGGCAAAATGGTTTGTTTTATTTT
Zm00001d025105_T001	0.388235	170	0*start	in_silico	24	-4.11198	-2.13974	TGAGTGTAAAAAACATTGTTAAACGCTCGCTTTAAGAGCTAGGAGGAGTCCTAGTGTGTCACCAGGTCATAGACGTCCAATTAAAAGCCACATGAACTGTCAACCAATGGATGGTTAAGAAAGGAAGAGAAGAGTCCATTTTGAGATGGCAAAATGGTTTGTTTTATTTT
Zm00001d026240_T001	0.447059	170	10*tobacco	in_silico	31	-0.781895	-0.838725	GGTGGATCCCAGCGTCTTAGGGTTGACGACTCTTCGGTGCTGGCCTCGTTGTATCATGTTTCTAAATTTTCGAACGATGTATGCCTTATGTAACGCTATTTCTCTCATTGTAACAACACCCTGTACCCGTTTGTAATTGTGTTGAATTGGATGGTCTGCGTTACTCGGTT
Zm00001d026240_T001	0.470588	170	3*maize	in_silico	43	-2.61597	-1.29366	GGTGGATCCCAGCGTCTTAGGGTTGACGACTCTTCGGTGCTGGCCTCGTCGTATCATGCTCCTAAATGTTCGAACGATATATGCCTTATGTAACGCTATTTCTCTCATTGTTACAACACCCTTTACCCGTTTGTAATTGTGTTGAAGTGGATGGTCTGCGTTGCTCGGTT
Zm00001d026240_T001	0.458824	170	10*maize	in_silico	34	-1.01619	-0.731383	GGTGGATCCCAGCGTCTTAGGGTTGACGACTCTTCGGTGCTGGCCTCGTTGTATCATGTTCCTAAATGTTCGAACGATGTATGCCTTATGTAACGCTATTTCTATCAATGTTACAACACCCTGTACCCGTTTGTAATTGTGTTGAAGTGTATGGTCTGCGTTGCTCGGTT
Zm00001d026240_T001	0.435294	170	10*both	in_silico	30	-0.657949	-0.81332	GGTGGATCCCAGCGTCTTAGGGTTGACGACTCTTCGGTGCTGGCCTCGTTGTATCATGTTTCTAAATTTTCGAACGATGTATGCCTTATGTAACGCTATTTCTATCAATGTTACAACACCCTTTACCCGTTTGTAATTGTGTTGAAATGTATGGTCTGCGTTGCTCGGTT
Zm00001d026240_T001	0.464706	170	0*start	in_silico	28	-3.94302	-1.99599	TGTGGATCCCAGCGTCTTAGGGTTGACGACTCTTCGGTGCTGGCCTCGTCGTATCATGCTCCTAAATTTTCGAACGATATATGCCTTATGTAACGCTATTTCTCTCATTGTTACAACACCCTTTACCCGTTTGGAATTGTGTTGAAGTGGATGGTCTGCGTTGCTCGGTT
Zm00001d026240_T001	0.458824	170	3*tobacco+3*both	in_silico	32	-2.09277	-1.35416	GGTGGATCCCAGCGTCTTAGGGTTGACGACTCTTCGGTGCTGGCCTCGTCGTATCATGTTCCTAAATTTTCGAACGATATATGCCTTATGTAACGCTATTTCTCTCATTGTTACAACACCCTTTACCCGTTTGTAATTGTGTTGAAGTGGATGGTCTGCGTTGCTCGGTT
Zm00001d026261_T001_2	0.4	170	low	low	39	-5.57115	-2.85151	AATCTCTTGACCTTGTTCGCGAATTACACACTTATTTGAGCTTCTAGGTGACGCTTAGAGGCTACAGGGAATATTTTGTTATAGAAATCCTTGTACATTGGTTAGGAACATAATAGGAGATTAATTAACAGGATAGCAGTTGGTGAGGAGAAGGCTTTCGGCTTTCGCTG
Zm00001d026381_T001_2	0.429412	170	10*tobacco	in_silico	15	-0.545111	0.0143347	GGCCTGTTCTGGCAGCACGCAAGTAGGCAGCTCGTTGCCTCAGGCTTTGTGTGGGAAATAGGGGGCTTGTGAAATATGTACTTGCCTGTAATAAAGCTATGTATCTTTGGTTGTACTATACTCATAAATAAGACGCCGTTTACTTTTTTCAAAAATTTGAGCACTCGTCT
Zm00001d026381_T001_2	0.447059	170	3*maize	in_silico	31	-1.29006	-0.262979	GGCCTGTTCTGGCAGCACGCAAGTAGGCAGCTCGTTGCCTCAGGCTTTGTGTGGGAAATAAGGGGCTTGTGAAATATGGACTTGCCCGTAATATTGCTATGTTTCTTTGGTTGTACTATACTCACAAATAAGACGCCGTTGACTTTTTTCAAAAATTTGACCACTCGTCT
Zm00001d026381_T001_2	0.435294	170	10*maize	in_silico	17	-0.438086	-0.00120622	GGCCTGTTCTGGCAGCACGCAAGTAGGCAGCTCGTTGCCTCAGGCTTTGTGTGGGAAATAAGGGGCTTGTGTAATAAGGACTTGCCTGTAATAAAGCTATGTATCTTTGGTTGTACTATACTCATAAATAAGACGCCGTTGACTTTTTTCAAAAATTTGACCACTCGTCT
Zm00001d026381_T001_2	0.429412	170	10*both	in_silico	31	-0.364397	0.207924	GGCCTGTTCTGGCAGCACGCAAGTAGGCAGCTCGTTGCCTCAGGCTTTGTGTGGGAAATAAGGGGCTTGTGAAATATGTACTTGCCTGTAATAAAGCTATGTATCTTTGGTTGTACTATACTCATAAATAAGACGCCGTTGTCTTTTTTCAAAAATTTGACCACTCGTCT
Zm00001d026381_T001_2	0.447059	170	0*start	in_silico	31	-2.73551	-1.6798	TGCCTGTTCTGGCAGCACGCAAGTAGGCAGCTCGTTGCCTCAGGCTTTGTGTGGGAAATAGGGGGCTTGTGAAATATGGACTTGCCCGTAATATTGCTATGTTTCTTTGGTTGTACTATACTCACAAATATGACGCCGTTGACTTTTTTCAAAAATTTGACCACTCGTCT
Zm00001d026381_T001_2	0.447059	170	3*tobacco+3*both	in_silico	30	-0.838942	-0.423655	GGCCTGTTCTGGCAGCACGCAAGTAGGCAGCTCGTTGCCTCAGGCTTTGTGTGGGAAATAGGGGGCTTGTGAAATATGTACTTGCCCGTAATATTGCTATGTTTCTTTGGTTGTACTATACTCACAAATAAGACGCCGTTGACTTTTTTCAAAAATTTGACCACTCGTCT
Zm00001d027278_T002	0.441176	170	mid	mid	52	-3.71811	-2.00506	CTCTGGCACTGGAAATTTTCTGTGCTTGTACAGATCGTCTGTATAGTAAAGCTGTTAGTCACACGTGTCGGTGCACTGCCAAACCTTAGCAGGTGCCTGGGAGAATGCTTTTGTTTGTATGAATTTTAGTCAGCAATATGGATGGTTTGCAATATCGCTCGCTGCTACTT
Zm00001d027383_T004	0.388235	170	3*tobacco	in_silico	30	-1.40813	-0.862154	GGAAAGTTAGTTAGAGCTGCGTCATTGCTGTAATGCTTGCTTTGTAAAAGTTCTGGCGCTCTTCAGTTCTTCAGTGCTTGTAAAATTCAAATCAAGCTCACTACTAGTTGTAAGAATTCTGAATAATCTGCAGAATCACTGGTTACATCCAAGTTACGCTGTTGAATGCA
Zm00001d027383_T004	0.376471	170	10*tobacco	in_silico	34	-0.281564	-0.17661	GGAGAGTTAGTTAGAGCTGCGTCATTGCTGTAATGCTTGCTTTGTAATAGTTCTGGCGCTCTTCAGTTCTTCAGTGCTTGTAATATTCAAATAAAGTTCACTACTTGTTGTAAGAATTCTGAATAATCTGCAAAATCACTGGTTACATCCAAGTTACGCTGTTGAATGCA
Zm00001d027383_T004	0.388235	170	3*maize	in_silico	31	-1.61462	-0.5338	GGAAAGTTAGTTAGAGCTGCGTCATTGCTGTAATGCTTGCTTTGTAAAAGTTCTGGCGCTCTTCAGTTCTTCAGTGCTTGCAAAATTCAAATAAAGCTCACTACTAGTTGTAAGAATTCTGAATAATCTGCAGAATCACTGGTTACATCCAAGTTACGCTGTTGAATGCA
Zm00001d027383_T004	0.382353	170	10*maize	in_silico	24	-0.416766	-0.017716	GGAAAGTTAGTTAGAGCTGCGTCATTGCTGTAATGCTTGCTTTGTAAAAGTTCTGGCGCTCTTCAGTTGTTCAGTGCTTGTAATAATCAAATAAAGGTCACTACTTGTTGTAAGAATTCTGAATAAACTGCAGAATCACTGGTTACATCCAAGTTACGCTGTTGAATGCA
Zm00001d027383_T004	0.388235	170	3*both	in_silico	46	-1.9342	-0.356988	GGAAAGTTAGTTAGAGCTGCGTCATTGCTGTAATGCTTGCTTGGTAAAAGTTCTGGCGCTCTTCAGTTCTTCAGTGCTTGTAAAATTCAAATAAAGCTCACTACTAGTTGTAAGAATTCTGAATAATCTGCAGAATCACTGGTTACATCCAAGTTACGCTGTTGAATGCA
Zm00001d027383_T004	0.370588	170	10*both	in_silico	52	-0.270939	0.0294723	GGAAAGTTAGTTAGAGCTGCGTCATTGCTGTAATGCTTGCTTTGTAATAGTTCTGGCGCTCTTCAGTTCTTCAGTGCTTGTAATATTCAAATAAAGTTCACTACTTGTTGTAAGAATTCTGAATAAACTGCAAAATCACTGGTTACATCCAAGTTACGCTGTTGAATGCA
Zm00001d027383_T004	0.394118	170	0*start	in_silico	40	-4.39438	-1.33272	GTAAAGTTAGTTAGAGCTGCGTCATTGCTGTAATGCTTGCTTGGTAAAAGTTCTGGCGCTCTTCAGTTCTTCAGTGCTTGCAAAATTCAAATCAAGCTCACTACTAGTTGTAAGAATTCTGAATAATCTGCAGAATCACTGGTTACATCCAAGTTACGCTGTTGAATGCA
Zm00001d027504_T002	0.435294	170	low	low	60	-5.94976	-2.52035	GTATGCCTCTTCTGACGAGTATACTTGTACATTTTGGGGTGCCTTTTTTTCTGCCTCTTTTGGGTGCTTGCCGGGTTTGTGAACGGTGTTGCATTGGCGAGTGAGATATGTAACTATGCTTGCGTGTGGAAGAATGCTGAATTTACACTGAGAAATGCTTAAAGAAGAGA
Zm00001d027548_T001	0.376471	170	low	low	42	-5.46811	-2.99133	TTTTTTTCCTTGTCCCCATTCTTCTTCGTAGCTTTCACTTTTATTTTTTTTTGTTTTTCTGGTGGACGGATTATTCCGTTGGGGACGAGGTCGGGATTTAAATTTGCTTGATCGTGGAGATCCATCTATAATCTATCATCATCATAAGCCATGTTTTGTCTGCTAAGAGT
Zm00001d027580_T001	0.417647	170	3*tobacco	in_silico	4	-2.27336	-1.93868	TTTTGGTAAGAGCCTTGGGCAAAGAAGTGTTGTCAGGGAGTTGGACTTGTTTTGTGTAATGTTTCCATTAAGAGCCAACCCCACACCGAGGATTGTAAACACAGAAGTTTGTATTAGTGCATAAGTTTCACTCTGCGATATTTTTTCCCCATGTTTTCCTAGTCGACGCA
Zm00001d027580_T001	0.394118	170	10*tobacco	in_silico	8	-0.483428	-0.539358	GTTTTGTAAGAGCCTTGGGCAAAGAAGTGTTGTAAGGGAGTTGTACTTGTTTTGTGTAATGTTTCCAATAAGAGCCAACCCCACACCGAGGATTGTAAACACAGAAGTTTGTATTAATGAATAAGTTTCACTCTGCGATATTTTTTCCCCATGTTTTCCTAGTCGACGCA
Zm00001d027580_T001	0.429412	170	3*maize	in_silico	5	-3.21358	-1.62784	TTTTGGTAAGAGCCTTGGGCAAAGAAGTGTTGTAAGGGAGTTGGACTTGTATTGTGGAATGTTTCCAATAAGAGCCAACCCCACACCGAGGATTGCAAACACAGAAGTTTGTATTAGTGCAGAAGTTTCACTCTGCGATATTTTTTCCCCATGTTTTCCTAGTCGACGCA
Zm00001d027580_T001	0.411765	170	10*maize	in_silico	11	-0.935469	-0.644163	GTTTGGTAAGAGCCTTGGGCAAATAAGTGTTGTAAGGGAGTTGGACTTGTATTGTGGAATGTTTCCAATAAAAGCCAACCCCACACCGTGGATTGTAAACACAGAAGTTTGTATTAGTGCAAAAGTTTCACTCTGCGATATTATTTCCCCATGTTTTCCTAGTCGACGCA
Zm00001d027580_T001	0.417647	170	3*both	in_silico	7	-2.38444	-1.78168	TTTTGGTAAGAGCCTTGGGCAAAGAAGTGTTGTAAGGGAGTTGGACTTGTTTTGTGTAATGTTTCCATTAAGAGCCAACCCCACACCGAGGATTGTAAACACAGAAGTTTGTATTAGTGCAGAAGTTTCACTCTGCGATATTTTTTCCCCATGTTTTCCTAGTCGACGCA
Zm00001d027580_T001	0.4	170	10*both	in_silico	21	-0.55954	-0.580912	GTTTGGTAAGAGCCTTGGGCAAAGAAGTGTTGTAAGGGAGTTGTACTTGTTTTGTGTAATGTTTCCAATAAGAGCCAACCCCACACCGAGGATTGTAAACACAGAAGTTTGTATTAATGAATAAGTTTCACTCTGCGATATTTTTTCCCCATGTTTTCCTAGTCGACGCA
Zm00001d027580_T001	0.435294	170	0*start	in_silico	9	-4.64938	-2.39985	TTTTGGTAAGAGCCTTGGGCAAAGAAGTGTTGTCAGGGAGTTGGACTTGTTTTGTGGAATGTTTCCATTAAGAGCCAACCCCACACCGAGGATTGCAAACACAGAAGTTTGTATTAGTGCAGAAGTTTCACTCTGCGATATTTTTTCCCCATGTTTTCCTAGTCGACGCA
Zm00001d027809_T002	0.458824	170	3*tobacco	in_silico	39	-2.69307	-1.93245	GGTAAAGCGCGCGTGTGTGTGTGTGCCCCTGTGAATCTGTGGATCGGAGACAGTGTGCAGTAGCATAGCATCAGCAGCAATGTATTTAAAGCGTGCAAGTGTGTGTATAACTGTATATACGCTTCTTATATGCATCTGTGGATATTTTGCATGTATCGGACGCATGTCGT
Zm00001d027809_T002	0.435294	170	10*tobacco	in_silico	40	-1.37665	-1.44671	GGTAAAGCGCGCGTGTGTGTGTGTGCCCCTGTGAATCTGTGTATCGGAGACAGTGTGCAGTAGCATAGCATCAGCAGCAATGTATTTAAAGCGTGCAAGTGTGTGTGTAACTGTATTTACGCTTATTATATGAATCTGTGGATATTTTGCATGTATCGTACGCATGTCTT
Zm00001d027809_T002	0.470588	170	3*maize	in_silico	21	-2.18885	-1.4686	GGTAAAGCGCGCGTGTGTGTGTGTGCCCCTGTGAATCTGTGGATCGGAGACAGTGTGCAGTAGCATAGCATCAGCAGCAATGTATTTAAAGCGTGCAAGTGTGTGTATAACTGTATGTACGCTTCTTATATGTATCTGTGGATATTTTGCATGGATCGGACGCATGTCGC
Zm00001d027809_T002	0.447059	170	10*maize	in_silico	38	-0.190139	-0.477862	GGTAAAGCGCGCGTGTGTGTGTGTGCCCCTGTGAATCTGTGTATCGGAGACAGTGTGCAGTAGCATAGCATCAGCAGCAATGTATTTAAAGCGTGCAAGTGTGTGTGTAACTGTATGTACGCTTCTTATATGTATCTGTGGATATTATGAATAAATCGGACGCATGTCGT
Zm00001d027809_T002	0.464706	170	3*both	in_silico	25	-2.31178	-1.51998	GGTAAAGCGCGCGTGTGTGTGTGTGCCCCTGTGAATCTGTGGATCGGAGACAGTGTGCAGTAGCATAGCATCAGCAGCAATGTATTTAAAGCGTGCAAGTGTGTGTATAACTGTATTTACGCTTCTTATATGTATCTGTGGATATTTTGCATGGATCGGACGCATGTCGC
Zm00001d027809_T002	0.435294	170	10*both	in_silico	24	-0.841168	-0.768526	GGTAAAGCGCGCGTGTGTGTGTGTGCCCCTGTGAATCTGTGTATCGGAGACAGTGTGCAGTAGCATAGCATCAGCAGCAATGTATTTAAAGCGTGCAAGTGTGTGTGTAACTGTATTTACGCTTCTTATATGTATCTGTGGATATTTTGAATAAATCGTACGCATGTCGT
Zm00001d027809_T002	0.476471	170	0*start	in_silico	36	-5.08753	-2.02324	GGTAAAGCGCGCGTGTGTGTGTGTGCCCCTGTGAATCTGTGGATCGGAGACAGTGTGCAGTAGCATAGCATCAGCAGCAAGGTATTTAAAGCGTGCAAGTGTGTGTATAACTGTATATACGCTTCTTATATGCATCTGTGGATATTTTGCATGGATCGGACGCATGTCGC
Zm00001d027876_T003	0.5	170	AATAAA	AAUAAA_perm	37	-5.29012	-1.94418	CATTAGCACAGGGACGAAGCAGGAGAGCAGTTGACTCTGCAGGCTTGCTCGTACTACTTCGTTCATGAGATGCATGCCCATGCCCATCGAGAGATCGATCAACTTGATGTGTGAAGGTGGAGAGGACGGAATAAAGCGACTATAGTTTGTACCTTCAGCGCTAGTTTGGC
Zm00001d027876_T003	0.505882	170	ACTAAA	AAUAAA_perm	39	-5.28224	-2.24099	CATTAGCACAGGGACGAAGCAGGAGAGCAGTTGACTCTGCAGGCTTGCTCGTACTACTTCGTTCATGAGATGCATGCCCATGCCCATCGAGAGATCGATCAACTTGATGTGTGAAGGTGGAGAGGACGGACTAAAGCGACTATAGTTTGTACCTTCAGCGCTAGTTTGGC
Zm00001d027876_T003	0.505882	170	AATCAA	AAUAAA_perm	42	-5.36621	-2.29172	CATTAGCACAGGGACGAAGCAGGAGAGCAGTTGACTCTGCAGGCTTGCTCGTACTACTTCGTTCATGAGATGCATGCCCATGCCCATCGAGAGATCGATCAACTTGATGTGTGAAGGTGGAGAGGACGGAATCAAGCGACTATAGTTTGTACCTTCAGCGCTAGTTTGGC
Zm00001d027876_T003	0.511765	170	ACTCAA	AAUAAA_perm	40	-5.27603	-2.31627	CATTAGCACAGGGACGAAGCAGGAGAGCAGTTGACTCTGCAGGCTTGCTCGTACTACTTCGTTCATGAGATGCATGCCCATGCCCATCGAGAGATCGATCAACTTGATGTGTGAAGGTGGAGAGGACGGACTCAAGCGACTATAGTTTGTACCTTCAGCGCTAGTTTGGC
Zm00001d027879_T002-AAAA	0.364706	170	3*tobacco	in_silico	35	-0.729013	-0.664449	CCAGAAGATGATTATGTAGAGGGCTGAAACAGTTGGAGGGATATGGGATATGGGATATGGGGTTAGGTTCTATATCATGTATACCTGTTTGGATTAATAAATTCCTCGAACTGTACATCCCAATTTGTAATTCGTTTGCTTTTTTTTATGAAGTTTGATTGGCTCATCTT
Zm00001d027879_T002-AAAA	0.352941	170	10*tobacco	in_silico	33	-0.23546	-0.245951	CCAGAAGATGATTATGTAGAGGGCTGAAACAGTTGGAGGGATATGGGATATGGGATATGGGGTTATGTTTTATATCATGTATACCTGTTTGGAATAATAAATTCCTCGAACTGTACTTCCCAATTTGTAATTCGTTTGCTTTTTATTATGAAGTTTGAATGGCACATCTT
Zm00001d027879_T002-AAAA	0.352941	170	3*maize	in_silico	51	-1.04484	-0.676172	CCAGTAGATGATTATGTAAAGGGCTGAAACAGTTGGAGGGATATGGGATATGGGATATGGGGTTAGGTTCTATATCATGTATACCTGTTTGGATTAATAAATTCCTCGAACTGTACTTCCCAATTTATAATTCGTTTGCTTTTTTTTATGAAGTTTGATTGGCTCATCTT
Zm00001d027879_T002-AAAA	0.364706	170	10*maize	in_silico	52	-0.436091	-0.143449	GCAGTAGATGATTATGTAAAGGGCTGAAACAGTTGGAGGGATATGGGATATGGGATATGGGGTTATGTTCTATATCATGTATACCTGTTTGGAATAATAAAGTCCTCGAACTGTACTTCCCAATTTGTAATTCGTGTGCTTTTTATTATGAAGTTTGATTGGCTCATCTT
Zm00001d027879_T002-AAAA	0.364706	170	3*both	in_silico	44	-1.09505	-0.900109	CCAGTAGATGATTATGTAGAGGGCTGAAACAGTTGGAGGGATATGGGATATGGGATATGGGGTTAGGTTCTATATCATGTATACCTGTTTGGATTAATAAATTCCTCGAACTGTACTTCCCAATTTGTAATTCGTTTGCTTTTTTTTATGAAGTTTGATTGGCTCATCTT
Zm00001d027879_T002-AAAA	0.358824	170	10*both	in_silico	55	-0.463058	-0.15352	GCAGTAGATGATTATGTAAAGGGCTGAAACAGTTGGAGGGATATGGGATATGGGATATGGGGTTATGTTCTATATCATGTATACCTGTTTGGAATAATAAATTCCTCGAACTGTACTTCCCAATTTGTAATTCGTGTGCTTTTTATTATGAAGTTTGATTGGCACATCTT
Zm00001d027879_T002-AAAA	0.364706	170	0*start	in_silico	34	-1.99309	-1.68162	CCAGTAGATGATTATGTAGAGGGCTGAAACAGTTGGAGGGATATGGGATATGGGATATGGGGTTAGGTTCTATATCATGTATACCTGTTTGGATTACTAAATTCCTCGAACTGTACATCCCAATTTATAATTCGTTTGCTTTTTTTTATGAAGTTTGATTGGCTCATCTT
Zm00001d028102_T002	0.441176	170	3*tobacco	in_silico	25	-4.70025	-2.15123	GTTTGAATTCTTTGGTTGTTTTTCGCAAAGCTGTAGCCAATAATCCGTTCCACGAACCTTTTCTGTTATTCTGGCAAACGTTTGGAGCACTGTGGCTTAGATCCGGATGGGTCGTCTACATGAATTTTACCTGCCTGCTTTTATTGTTGTAAGCATCTGGCCGTCGGTAG
Zm00001d028102_T002	0.429412	170	10*tobacco	in_silico	21	-1.02129	-1.00852	GTTTGAAGTCTTAGGTTGTTTTTCGCAAAGCTGTAACCAATAATCCGTTCCACGAACCTTTTCTGTAATTCTGGCAAACGTTTGTAACACTGTGGCTTAGATCCGGATGGGTCGTGTACATGAATTTTACCTGCCTGCTTTTATTGTTGTAAGCATCTGGCCGTCGGTAG
Zm00001d028102_T002	0.452941	170	3*maize	in_silico	19	-4.96903	-1.70374	GTTTGAATTGTTTGGTTGTATTTCGCAAAGCTGTAGCCAATAATCCGTTCCACGAACCTTTTCTGTTATTCTGGCAAACGTTTGGAGCACTGTGGCTTAGATCCGGATGGGTCGTCTACAGGAATTTTACCTGCCTGCTTTTATTGTTGGAAGCATCTGGCCGTCGGTAG
Zm00001d028102_T002	0.435294	170	10*maize	in_silico	18	-1.57157	-1.00576	GTTTGAATTGTATGGTTGTATTTCGCAAAGCTGTAACCAATAAACCGTTCCACGAACCTTTTCTGTAATTCTGGCAAACGTTTGGAGCACTGTGGCTTAGATCCGGATGGGTCGTCTACTGTAATTTTACCTGCCTGCTTTTATTGTTGTAAGCATCTGGCCGTCGGTAG
Zm00001d028102_T002	0.441176	170	3*both	in_silico	14	-4.92361	-2.21078	GTTTGAATTCTTTGGTTGTTTTTCGCAAAGCTGTAGCCAATAATCCGTTCCACGAACCTTTTCTGTTATTCTGGCAAACGTTTGGAGCACTGTGGCTTAGATCCGGATGGGTCGTCTACAGTAATTTTACCTGCCTGCTTTTATTGTTGTAAGCATCTGGCCGTCGGTAG
Zm00001d028102_T002	0.429412	170	10*both	in_silico	30	-1.07423	-0.851416	GTTTGAAGTCTTTGGTTGTATTTCGCAAAGCTGTAACCAATAATCCGTTCCACGAACCTTTTCTGTAATTCTGGCAAACGTTTGTAACACTGTGGCTTAGATCCGGATGGGTCGTCTACTGTAATTTTACCTGCCTGCTTTTATTGTTGTAAGCATCTGGCCGTCGGTAG
Zm00001d028102_T002	0.447059	170	0*start	in_silico	28	-5.21648	-2.52635	TTTTGAATTCTTTGGTTGTTTTTCGCAAAGCTGTAGCCAATAATCCGTTCCACGAACCTTTTCTGTTATTCTGGCAAACGTTTGGAGCACTGTGGCTTAGATCCGGATGGGTCGTCTACAGGAATTTTACCTGCCTGCTTTTATTGTTGGAAGCATCTGGCCGTCGGTAG
Zm00001d028175_T001	0.388235	170	high	high	36	-0.198831	-0.678257	GGATGCCCTATCCCACAAAACTGCGTTTTGTGTGTCACTGTGTGTGTTTGTGTGTCCAGTGTTTGTACGTGTGTCAACCTGTGTGTACGTTCTATTACATATCTTAGTATGTAATGAGTCCTAGTATTAATTATCAGAGATGGTGTTATGAAATCGTGTGTGATGATAAT
Zm00001d028633_T002	0.364706	170	mid	mid	31	-4.25907	-2.41163	TGTTAGGCTGTTACCGTGCCCATTTTCTTAATACTATGTGTTGACTGTGATCAAGATGGCACTCCTGTAGTGATTATATTTAATCTGTTTAATGTGATCTTTGAAATGGTGTGATCTGGTTAGTAGCGCTGATATCATGTTTAATCTGTTATGTGTGATGATCAGTATGG
Zm00001d028936_T004-AAAA	0.364706	170	10*tobacco	in_silico	20	-0.447355	-0.449797	GCGCTTCAGTGTTGTACAAGTTAGGGTAAAGCTTGCAGGGATATGGGATATGGGATATGGGTCATGATTGTAATATTGTACTATTGTATTAGCAATAAGAATAAAAGTACTTAAATGCTGTAAGGACTATCCAGCGTCTATATTTGTTGTAAACGAGCAGTAGAAGCTTT
Zm00001d028936_T004-AAAA	0.388235	170	3*maize	in_silico	16	-0.771894	-0.18097	GCGCTTCAGTGTTGTACAAGTTAGGGTAAAGCTTGCAGGGATATGGGATATGGGATATGGGTCATGATTGACATATTGTACAATTGTATTAGCAATAAGAATAAAAGTAAATAAATGCTGGAAGGACTATCCAGCGTCTATATTGGTTGTAAACGAGCAGCAGAAGCTTG
Zm00001d028936_T004-AAAA	0.382353	170	10*maize	in_silico	14	-0.681735	0.20476	GCGCTTCAGTGTTGTACAAGTTGGGGTAAAGCTTGCAGGGATATGGGATATGGGATATGGGTCATGATTGTAATAAAGTACTATTGTATTAGCAATAAGAATAAAAATAAATAAATGCTGGAAGGACTATCCAGCGTCTATATTGGTTGTAAACGAGCAGCAGAAGCTTG
Zm00001d028936_T004-AAAA	0.370588	170	10*both	in_silico	14	-0.153774	-0.0594843	GCGCTTCAGTGTTGTACAAGTTAGGGTAAAGCTTGCAGGGATATGGGATATGGGATATGGGTCATGATTGTAATAATGTACTATTGTATTATCAATAAGAATAAAAGTACTTAAATGCTGTAAGGACTATCCAGCGTCTATATTTGTTGTAAACGAGCAGCAGAAGCTTG
Zm00001d028936_T004-AAAA	0.405882	170	0*start	in_silico	13	-2.32761	-0.919691	GCGCTTCAGTGTTGTACAAGTTAGGGTAAAGCTTGCAGGGATATGGGATATGGGATATGGGTCATGATTGACATATTGTACAATTGTATTAGCAATAAGAATAGAAGTACATAAATGCTGGAAGGACTATCCAGCGTCTATATTGGTTGGAAACGAGCAGCAGAAGCTTG
Zm00001d028936_T004-AAAA	0.388235	170	3*tobacco+3*both	in_silico	17	-1.04992	-0.570932	GCGCTTCAGTGTTGTACAAGTTAGGGTAAAGCTTGCAGGGATATGGGATATGGGATATGGGTCATGATTGACATATTGTACAATTGTATTAGCAATAAGAATAAAAGTACATAAATGCTGTAAGGACTATCCAGCGTCTATATTGGTTGTAAACGAGCAGCAGAAGCTTG
Zm00001d029140_T003	0.394118	170	10*tobacco	in_silico	42	-0.503691	-0.338501	CTCCGTCGACGTTGTCATCGCAGACGATGATACACTTCAGATTGATTGACGCAGTTCAGTGTAGTCGTTGGTTGTAATGCATATTGCTATAAAATAAACTGTTGGCTGTTGTTGTATGCTTCAGAGCAAATAAAAGGGCTTTCTTCCTTTAATCCTTTTTTTTTGCTTCG
Zm00001d029140_T003	0.394118	170	10*maize	in_silico	40	-0.885517	-0.0731841	CTCCGTCGACGTTGTCATCGCAGACGATGATACACTTCAGATTGATTGACGCAGTTCAGTGTAATCGTTGGTTGTCATGAATAAAGCTAGAAAATAAACTGTTGGCTGTTGTTGTATGCTTCAGAGCAAATAAAAGGGCTTTCTTCCTTTAATCCTTTTTTTTTGCTTCG
Zm00001d029140_T003	0.394118	170	10*both	in_silico	28	-0.690293	-0.241796	CTCCGTCGACGTTGTCATCGCAGACGATGATACACTTCAGATTGATTGACGCAGTTCAGTGTAGTCGTTGGTTGTAATGCATATAGCAATAAAATAAACTGTTGGCTGTTGTTGTATGCTTCAGAGCAAATAAAAGGGCTTTCTTCCTTTAATCCTTTTTTTTTGCTTCG
Zm00001d029140_T003	0.441176	170	0*start	in_silico	50	-4.43351	-2.04995	CTCCGTCGACGTTGTCATCGCAGACGATGATACACTTCAGATTGATTGACGCAGTTCAGGGTAGTCGTTGGTAGTCATGCATATAGCTAGAAGATAAGCTGTTGGCTGTTGGTGCATGCTTCAGAGCAAATCAAAGGGCTTTCTTCCTTTAATCCTTTTTTTTTGCTTCG
Zm00001d029140_T003	0.423529	170	3*tobacco+3*maize+3*both	in_silico	38	-2.42346	-1.23201	CTCCGTCGACGTTGTCATCGCAGACGATGATACACTTCAGATTGATTGACGCAGTTCAGGGTAGTCGTTGGTAGTCATGCATATAGCTAGAAAATAAGCTGTTGGCTGTTGGTGTATGCTTCAGAGCAAATAAAAGGGCTTTCTTCCTTTAATCCTTTTTTTTTGCTTCG
Zm00001d029149_T001	0.352941	170	3*tobacco	in_silico	34	-2.01227	-1.89516	GCCATATACAGTTGAAGTGAATGACGTGTGTATATATTGCTGTCATGTGACTAGTAGCTACATTGCTTTGAGAGATCAAAACCTGTATATGCACCTACACATGTAATTTTGCCATGACGGACATAATAATAGAACCACTGCGTTTGATTGATGTAGTTATTAACTTATTT
Zm00001d029149_T001	0.347059	170	10*tobacco	in_silico	24	-0.456438	-0.796813	GCCATATACAGTTGAAGTGAATGACGTGTGTATGTATTGCTGTCATGTGACTAGTAGCTACATTGCTTTGAGAGATCAAAACCTGTATTTGCACCTACACATGTAATTTTGCCATGATGGAAATAATAAAAGAACCACTGCGTTTGATTGTTGTAGTTATTAAGTTATTT
Zm00001d029149_T001	0.352941	170	3*maize	in_silico	27	-2.51675	-1.45034	TCCATATACAGTTGAATTGAATGACGTGTGTATGTATTGCTGTCATGTGACTAGTAGCTACATTGCTTTGAGAGATCAAAACCTGTATATGCACCTACACATGTAATGTTGCCATGACGGACATAATAATAGAACCACTGCGTTTGATTGATGTAGTTATTAACTTATTT
Zm00001d029149_T001	0.358824	170	10*maize	in_silico	30	-0.801805	-0.375637	GCCATATACAGTTGAAGTGAATGACGTGTGTATGTATTGCTGTCATGTGACTAGTAGCTACATTGCTTTGAAAGATCAAAACCTGTGTATGCACCTACACATGTAATGTTGCCATGACGGAAATAATAATAAAACCACTGCGTGTGATTGATGTAGTTATTAACTTATTT
Zm00001d029149_T001	0.352941	170	3*both	in_silico	28	-1.58437	-1.60419	GCCATATACAGTTGAATTGAATGACGTGTGTATGTATTGCTGTCATGTGACTAGTAGCTACATTGCTTTGAGAGATCAAAACCTGTATATGCACCTACACATGTAATTTTGCCATGACGGACATAATAATAGAACCACTGCGTTTGATTGATGTAGTTATTAACTTATTT
Zm00001d029149_T001	0.347059	170	10*both	in_silico	32	-0.443608	-0.432143	GCCATATACAGTTGAAGTGAATGACGTGTGTATGTATTGCTGTCATGTGACTAGTAGCTACATTGCTTTGAGAGATCAAAACCTGTATTTGCACCTACACATGTAATGTTGCCATGATGGAAATAATAATAAAACCACTGCGTTTGATTGATGTAGTTATTAAGTTATTT
Zm00001d029149_T001	0.347059	170	0*start	in_silico	33	-4.36174	-2.40487	TCCATATACAGTTGAATTGAATGACGTGTGTATATATTGCTGTCATGTGACTAGTAGCTACATTGCTTTGAGAGATCAAAACCTGTATATGCACCTACACATGTGATTTTGCCATGACGGACATAATAATAGAACCACTGCGTTTGATTGATGTAGTTATTAACTTATTT
Zm00001d029230_T001	0.411765	170	3*tobacco	in_silico	26	NA	-2.14098	AGGTCCTTAATATATGGTGTGATATCAGCAAAATTCATTATCAAAACCCCTTAGGGCTGGTTTGGTGACCAAGAAAATAAAGAGGATCGAATAGCATGGGGATTCCTCCCGTTGATGTCCTCCATTTATCTGATCACCAAATCGGCCCTTAGATTGTAAACGCTAGTAGT
Zm00001d029230_T001	0.382353	170	10*tobacco	in_silico	33	-2.09683	-1.45371	AGGTCCTTAATATATGGTGTGATATCAGCAAAATTCATTGTAAAAACCCCTTAGGGCTGGTTTGGTGACCAAGAAAATAAAGAGGATCGAATAGCATGGGGATTCCTCCCGTTTATGTACTCCATTTATCTGATTACCAAATCGGCCCTTAAATTGTAAACTCTAGTAGT
Zm00001d029230_T001	0.423529	170	3*maize	in_silico	31	-4.8827	-1.83839	AGGTCCTTAATATATGGTGTGATATCAGCAAAATTCAGTATCAAAACCCCTTAGGGCTGGTTTGGTGACCAATAAAATAAAGAGGATCGAATAGCATGGGGATTCCTCCCGTTGATGTCCTCCATTTATCTGATCACCAAATCGGCCCTTAGAGTGTAAACGCTAGTGGT
Zm00001d029230_T001	0.394118	170	10*maize	in_silico	22	-2.1576	-0.85575	AGGTCCTTAATATATGGTGTAATATCAGCAAAATTCTGTATCAAAACCCCTTAGGGCTGGTTTGGTGACCAATAAAATAAAGAGGATCGAATAAAATGGGGATTCCTCCCGTTGTTGTACTCCATTTATCTGATCACCAAATCGGCCCTTAAAGTGTAAACGCTAGTGGT
Zm00001d029230_T001	0.411765	170	3*both	in_silico	36	-4.34299	-1.96731	AGGTCCTTAATATATGGTGTAATATCAGCAAAATTCATTATCAAAACCCCTTAGGGCTGGTTTGGTGACCAATAAAATAAAGAGGATCGAATAGCATGGGGATTCCTCCCGTTGATGTCCTCCATTTATCTGATCACCAAATCGGCCCTTAGAGTGTAAACGCTAGTGGT
Zm00001d029230_T001	0.4	170	10*both	in_silico	25	-2.2464	-1.06429	AGGTCCTTAATGTATGGTGTAATATCAGCAAAATTCTGTATCAAAACCCCTTAGGGCTGGTTTGGTGATCAATAAAATAAAGAGGATCGAATAGCATAGGGATTCCTCCCGTTAATGTACTCCATTTATCTGATCACCAAATCGGCCCTTAGAGTGTAAACGCTAGTGGT
Zm00001d029230_T001	0.423529	170	0*start	in_silico	33	-4.44549	-2.37322	AGGTCCTTAATATATGGTGTGATATCAGCAAAATTCATTATCAAAACCCCTTAGGGCTGGTTTGGTGACCAAGAAAATTAAGAGGATCGAATAGCATGGGGATTCCTCCCGTTGATGTCCTCCATTTATCTGATCACCAAATCGGCCCTTAGAGTGTAAACGCTAGTGGT
Zm00001d029340_T002	0.394118	170	10*tobacco	in_silico	26	-0.72995	-1.08106	GAAAGAACCAAAAGAAGGCTTCTGGTGGAGGCGGTGATGATGAGGAGGAAGAGTGATCGTGTGATGTTAACTCTTTGTTTTGTTTGAGCCTAATTGTACTGGATGTAATAAGACCTACTTTTGTTACATGAAAATAAAAGTTGGCTGTCGAGTTTTTCTCTCTCTCTGAA
Zm00001d029340_T002	0.417647	170	3*maize	in_silico	45	-1.72432	-1.68493	GAAAGAACCAAAAGAAGGCTTCTGGTGGAGGCGGTGATGATGAGGAGGAAGAGTGATCGTGTGATGCTAACTCTTTGTTTTGTTAGAGCCTAATTGTGCTGGCTTTGATAGGACCTAATGTTGTTACATGAAAATAAAAGTTGGCTGTCGAGTTTTTCTCTCTCTCTGAA
Zm00001d029340_T002	0.405882	170	10*maize	in_silico	21	-0.578405	-0.494043	GAAAGAACCAAAAGAAGGCTTCTGGTGGAGGCGGTGATGATGAGGAGGAAGAGTGATCGTGTGATGTTAACTCTTTGTGTTGTAAGAGCCTAATTGTGCTGGATGTAATAAGACCTAATGTTGTTACATGAAAATAAAAGTTGGCTGTCGAGTTTTTCTCTCTCTCTGAA
Zm00001d029340_T002	0.394118	170	10*both	in_silico	27	-0.417595	-0.800344	GAAAGAACCAAAAGAAGGCTTCTGGTGGAGGCGGTGATGATGAGGAGGAAGAGTGATCGTGTGATGTTAACTCTTTGTATTGTTAAAGCCTAATTGTACTGGCTGTAATAAGACCTACTTTTGTTACATGAAAATAAAAGTTGGCTGTCGAGTTTTTCTCTCTCTCTGAA
Zm00001d029340_T002	0.411765	170	0*start	in_silico	49	-3.24283	-2.36218	GAAAGAACCAAAAGAAGGCTTCTGGTGGAGGCGGTGATGATGAGGAGGAAGAGTGATCGTGTGATGCTAACTCTTTGTTTTGTTAGAGCCTAATTTTGCTGGCTTTGATAGGACCTAATTTTGTTACATGAAAACAAAAGTTGGCTGTCGAGTTTTTCTCTCTCTCTGAA
Zm00001d029340_T002	0.405882	170	3*tobacco+3*both	in_silico	47	-2.20456	-2.16149	GAAAGAACCAAAAGAAGGCTTCTGGTGGAGGCGGTGATGATGAGGAGGAAGAGTGATCGTGTGATGCTAACTCTTTGTTTTGTTAGAGCCTAATTGTACTGGCTTTGATAGGACCTAATTTTGTTACATGAAAATAAAAGTTGGCTGTCGAGTTTTTCTCTCTCTCTGAA
Zm00001d029499_T001	0.411765	170	mid	mid	49	-4.7603	-1.73869	TATCTTGTTTGTTTGTGTTGTGTGTGTGTGTTTTGGAGTGGATAAAGTTCGTCATAGATTGACGGTACGGTAGTAGGACCTAGGACGAACGAAGCTCCATCTCCAGACTCCAGTGTGTATATGTATGCTACACTCTTTTATGTTCTTCTTAAACTGTGTTAATGCACGGA
Zm00001d030620_T002	0.358824	170	10*tobacco	in_silico	34	-0.404838	-0.592484	GACTACAGCAGAGGCTCCTTGTAAAGCAGCTTGAGTCCATCATTCTGCAGTTCTTATTATATATGATGATTACGAATGTAATATGTTTGGGACTGTAACATTTGCTTGAAATGTATTTAGTCTACAATAAGAATAATGCCAGCATTCTTGAAATGTATGTGTGCGAGCAT
Zm00001d030620_T002	0.394118	170	3*maize	in_silico	35	-3.22261	-1.32644	GACTACAGCAGAGGCTCCTTGTAAAGCAGGTTGAGTCCATCATTCTGCAGTTCTTATTATATAGGATGATTACGAATGTAACATGTTTGGGACAGTAACATTTGCTTGAAATGTATCTAGTCTACAACAAGAATAATGCCAGCATTCTTGAAATGTAGGTGTGCGAGCAC
Zm00001d030620_T002	0.394118	170	10*maize	in_silico	29	-1.19866	-0.143899	GACTACAGCAGAGGCTCCTTGTAAAGCAGGTTGAGTCCATCATTCTGCAGTTCTTGTAATAAAGGATGATTACGAATGTAACATGTTTGGGACTGTAACATTTGCTTGAAATGTATCTAGTCTACAATAAGAATAATGCCAGCATTCGTGAAATGTATGTGTGCGAGCAC
Zm00001d030620_T002	0.364706	170	10*both	in_silico	25	-0.63135	-0.859329	GACTACAGCAGAGGCTCCTTGTAAAGCGGGTTGAGTCCATCATTCTGCAGTTCTTATTATATATGATGATTATGAATGTAACATGTTTGGGACTGTAACATTTGCTTGAAATGTATTTAGTCTACAATAAGAATAATGCCAGCATTCTTGAAATGTATGTGTGCGAGCAT
Zm00001d030620_T002	0.388235	170	0*start	in_silico	25	-4.95157	-2.21781	TACTACAGCAGAGGCTCCTTGTAAAGCAGGTTGAGTCCATCATTCTGCAGTTCTTATTATATAGGATGATTACGAAGGTAACATGTTTGGGACAGTAACATTTGCTTGAAATGTATATAGTCTACAACAAGAATAATGCCAGCATTCTTGAAATGTAGGTGTGCGAGCAC
Zm00001d030620_T002	0.388235	170	3*tobacco+3*both	in_silico	22	-3.18624	-1.48305	GACTACAGCAGAGGCTCCTTGTAAAGCAGGTTGAGTCCATCATTCTGCAGTTCTTATTATATAGGATGATTACGAATGTAACATGTTTGGGACAGTAACATTTGCTTGAAATGTATTTAGTCTACAACAAGAATAATGCCAGCATTCTTGAAATGTAGGTGTGCGAGCAC
Zm00001d030675_T001	0.370588	170	10*tobacco	in_silico	14	-0.134614	-0.551002	AAGTTGGGGACGCTTCTTGCTTTGCCAGTAGTGGTCCTTTCTCCTTTTGTAATGTCTGTACTGCAGCAATGTTGTTGTAATAAAAGGATGTTGTAATAAAAGTTGTATCATTTGTACCACGTCCTATCAGAGTGGTCTTTTTTTTTTTTGAAAGATCTATCGCTCTACTT
Zm00001d030675_T001	0.382353	170	3*maize	in_silico	12	-0.863409	-1.33878	AATTTGGGCACGCTTCTTGCTTTGCCAGTAGTGGTCCTTTCTCCTTTTGCAATGTCTGTACTGCAGCAATGTTGTTGGAATAAAAGGATGTTGTAATAAATGTTGTTTCATTTGTACCACGTCCTATCAGAGTGGTCTTTTTTTTTTTTGAAAGATCTATCGCTCTGCTT
Zm00001d030675_T001	0.4	170	10*maize	in_silico	46	-0.415731	-0.544609	AATGTGGGCACGCTTCTTGGTGTGCCAGTAGTGGTCCTTTCTCCTTGTGCAATGTCTGTACTGCAGCAATGTTGTTGGAATAAAAGGATGTTGTAATAAATGTTGTTTCATATGTACCACGTCCTATCAGTGTGGTCTTTTTTTTTTATGAAAGATCTATCGCTCTGCTT
Zm00001d030675_T001	0.382353	170	10*both	in_silico	41	-0.216353	-0.773938	AAGTTGGGCACGCTTCTGGCTTTGCCAGTAGTGGTCCTTTCTCCTTTTGTAATGTCTGTACTGCAGCAATGTTGTTGTAATAAAAGGATGTTGTAATAAAAGTTGTATCATTTGTACCACGTCCTATCAGAGTGGTCTTTTTTTTTTATGAAAGATCTATCGCTCTGCTT
Zm00001d030675_T001	0.394118	170	0*start	in_silico	9	-2.39288	-2.32911	AATTTGGGCACGCTTCTTGCTTTGCCAGTAGTGGTCCTTTCTCCTTTTGCAATGTCTGCACTGCAGCAATGTTGTTGGAAAAAAAGGATGTTGTAAGAAATGTTGTTTCATTTGTACCACGTCCTATCAGAGTGGTCTTTTTTTTTTTTGAAAGATCTATCGCTCTGCTT
Zm00001d030675_T001	0.394118	170	3*tobacco+3*both	in_silico	9	-0.925285	-1.41372	AAGTTGGGCACGCTTCTTGCTTTGCCAGTAGTGGTCCTTTCTCCTTTTGCAATGTCTGCACTGCAGCAATGTTGTTGGAATAAAAGGATGTTGTAATAAATGTTGTTTCATTTGTACCACGTCCTATCAGAGTGGTCTTTTTTTTTTTTGAAAGATCTATCGCTCTGCTT
Zm00001d030677_T007	0.370588	170	3*tobacco	in_silico	42	-3.52898	-1.98996	CTGTGAGGGTTGAACTACATTGTTAGCATGTCTTTCCAACCATTTTCTGTTTCTTTTCTTTGCAAGTTAACGTCAATGCAGCTTCAGTATTGTTTTCTACAGATTTATCTTGATGCACTGCATAATGAATGGGCTTACTAGTTTGCTGGTATGAATGTTGCCTATTTCCT
Zm00001d030677_T007	0.358824	170	10*tobacco	in_silico	47	-0.388776	-0.601168	CTGGGAGGGTTGAACTACATTGTTAGGATGTCTTTCCAACCATTTTCTGTATCTTTTCTTTGCAAGTTAACGTCAATGCAGCTTCAGTATTGTATTCTACAGATTTATCTTGATGTAATGAATAATGAATGGGCTTACTAGTTTGCTGGTATGAATGTTGCCTATTTCCT
Zm00001d030677_T007	0.364706	170	3*maize	in_silico	67	-3.85482	-1.58643	CTGTCAGGTTTGAACTACATTGTTAGCATGTCTTTCCAACCATTTTCTGTTTCTTTTCTTTGCAAGTTAACGTCAATGCAGCTTCAGTATTGTTTTCTACAGATGTATCTTGATGTACTGCAGAATAAATGGGCTTACTAGTTTGCTGGTATGAATGTTGCCTATTTCCT
Zm00001d030677_T007	0.352941	170	10*maize	in_silico	42	-0.956081	-0.770915	CTGTTAGGTTTGAACTACATTGTAAGCATGTCTTTCCAACCATTGTCTGTATCTTTTCTTTGCAAGTTAACGTCAATGCAGCTTCAGTATTGTATTCTACAGATGTATCTTGATGTACTGAATAATAAATGGGCTTACTAGTTTGCTGGTATGAATGTTGCCTATTTCCT
Zm00001d030677_T007	0.376471	170	3*both	in_silico	56	-3.28016	-1.85121	CTGTGAGGGTTGAACTACATTGTTAGCATGTCTTTCCAACCATTTTCTGTTTCTTTTCTTTGCAAGTTAACGTCAATGCAGCTTCAGTATTGTATTCTACAGATTTATCTTGATGCACTGCAGAATGAATGGGCTTACTAGTTTGCTGGTATGAATGTTGCCTATTTCCT
Zm00001d030677_T007	0.358824	170	10*both	in_silico	29	-0.443241	-0.4787	CTGTGAGGGTTGAACTACATTGTTAGGATGTCTTTCCAACCATTGTCTGTATCTTTTCTTTGCAAGTTAACGTCAATGCAGCTTCAGTATTGTATTCTACAGATTTATCTTGATGTAATGAATAATGAATGGGCTTACTAGTTTGCTGGTATGAATGTTGCCTATTTCCT
Zm00001d030677_T007	0.370588	170	0*start	in_silico	49	-5.06464	-2.4564	CTGTCAGGTTTGAACTACATTGTTAGCATGTCTTTCCAACCATTTTCTGTTTCTTTTCTTTGCAAGTTAACGTCAATGCAGCTTCAGTATTGTTTTCTACAGATTTATCTTGATGCACTGCAGAATGAATGGGCTTACTAGTTTGCTGGTATGAATGTTGCCTATTTCCT
Zm00001d030939_T003	0.341176	170	3*tobacco	in_silico	19	-2.2034	-2.27148	GTTTCTATATAAAAAAGTTGTAATTTGTTGGCGGCTTCGGATGTTATACCTCTTGAGGATGTATACTGTTATAGCCCTCTTGAACGATTGAATGTAACAGGATGTATTCGTTGAGACATGAAAGAATAAAAGTAATGCTGAAATTTTACGAAACTTCTTTCAGGTTGTCT
Zm00001d030939_T003	0.329412	170	10*tobacco	in_silico	28	-0.903129	-1.56164	GTGTCTATATAAAAAAGTTGTAATTTGTTGGCGGCTTCGGATGTAATACCTCTTGAGGATGTATACTGTTATAGCCCTCTTGAACGATTGAATGTAATATGATGTATTCGTTGAGACATGAATGAATAAAAGTAATGCTGAAATTTTACGAAACTTCTTTCAAGTAGTCT
Zm00001d030939_T003	0.347059	170	3*maize	in_silico	16	-1.65808	-1.97138	GTTTCTATATAAAAAAGTTGAAAGTTGTTGGCGGCTTCGGATGTTATACCTCTTGAGGATGTATACTGTTATAGCCCTCTTGAACGATTGAATGTAACAGGATGTATTCGTTGAGACATGAAAGAATAAAAGTAATGCTGAAATTTTACGAAACTTCTTTCAGGTTGTCT
Zm00001d030939_T003	0.347059	170	10*maize	in_silico	35	-0.408012	-1.81017	GTGTCTATATAAAAAAGTTGAAAGTTGTTGGCGGCTTCGGATGTAATACCTCTTGTGGATGTATACTGTTATAGCCCTCTTGAACGATTGAATGTAACAGGATGTAATCGTTGAGACATGAATGAATAAAAGTAATGCTGTAATTTTACGAAACTTCTTTCAAGTTGTCT
Zm00001d030939_T003	0.341176	170	3*both	in_silico	9	-1.6358	-2.10712	GTTTCTATATAAAAAAGTTGAAATTTGTTGGCGGCTTCGGATGTAATACCTCTTGAGGATGTATACTGTTATAGCCCTCTTGAACGATTGAATGTAACAGGATGTATTCGTTGAGACATGAAAGAATAAAAGTAATGCTGAAATTTTACGAAACTTCTTTCAGGTTGTCT
Zm00001d030939_T003	0.335294	170	10*both	in_silico	19	-0.603216	-0.96677	GTGTCTATATAAAAAAGTTGTAATTTGTTGGCGGCTTCGGATGTAATACCTCTTGTGGATGTATACTGTTATAGCCCTCTTGAACGATTGAATGTAACAGGATGTAATCGTTGAGACATGAATGAATAAAAGTAATGCTGAAATTTTACGAAACTTCTTTCAAGTTGTAT
Zm00001d030939_T003	0.347059	170	0*start	in_silico	30	-4.16449	-2.88594	GTTTCTATATAAAAAAGTTGAAATTTGTTGGCGGCTTCGGATGTTATACCTCTTGAGGATGTATACTGTTATAGCCCTCTTGAACGATTGAATCTAACAGGAGGTATTCGTTGAGACATGAAAGAATAAAAGTAATGCTGAAATTTTACGAAACTTCTTTCAGGTTGTCT
Zm00001d031453_T001	0.394118	170	3*tobacco	in_silico	31	-3.05233	-1.36689	GGCTCATCCCTGTAATTCCCCCCCTTAAGGTTTAGTTCATTGTACCTTAGTTTCATATGGTTGAATAAAGCAGACAGTTAAAGACTCCATGGAGGAAGCACTGCTGGCTGTATAGTTCATTCCCGACAATATTCCATCATTTTTGCTGTCCACTATTGTTTTAATGTATT
Zm00001d031453_T001	0.388235	170	10*tobacco	in_silico	36	-0.954874	-0.935982	GGCTCAGCCGTGTAATTCCCCCCCTTAAGGATTAGTTCATTGTACCTTAGTTTCATATGGTTGAATAAAGCAGACAGTTAAAGACTCCATGTATGAAGCACTGCTGGCTGTATAGTTCATTCCCGACAATATTCCATCATTTTTGTTGTCCACTATTGTTGTAATGTATT
Zm00001d031453_T001	0.394118	170	3*maize	in_silico	55	-2.59046	-0.813803	GTGTCATCCCTGTAATTCCCCCCCTTAAGGTTTAGTTCATTGTACCTTAGTTTCATATGGTTGAATAAAGCAGACAGTTAAAGACTCCATGGAGGAAGCACTGCTGGCTGTATAGTTCATTCCCGACAATATTCCATCATGTTTGCTGTCCACTATTGTTTTAATGTATT
Zm00001d031453_T001	0.405882	170	10*maize	in_silico	41	-1.62401	-0.170258	GTCGCATCCGTGTAATTCCCCCCCTTAAGGTTCAGTTCAATGTACCTTAGTTTCATATGGTTGAATAAAGCAGACAGTTAAAGACTCCATGGAGGAAGCACTGCTGGCTGTAAAGTTCATTCCCGACAATAAACCATCATGTTTGCTGTCCACTATTGTTTTAATGTATT
Zm00001d031453_T001	0.394118	170	3*both	in_silico	34	-2.16581	-1.24689	GGCTCATCCGTGTAATTCCCCCCCTTAAGGTTTAGTTCATTGTACCTTAGTTTCATATGGTTGAATAAAGCAGACAGTTAAAGACTCCATGGAGGAAGCACTGCTGGCTGTATAGTTCATTCCCGACAATATTCCATCATTTTTGCTGTCCACTATTGTTTTAATGTATT
Zm00001d031453_T001	0.388235	170	10*both	in_silico	54	-0.711238	-0.415898	GGCTCATCCGTGTAATTCCCCCCCTTAAGGTTGAGTTCATTGTACCTTAGTTTCATATGGTTGAATAAAGCAGACAGTTAAAGACTCCATGTATGAAGCACTGCTGGCTGTATAGTTCATTCCCGACAATAATCCATCATTTTTACTGTCCACTATTGTTGTAATGTATT
Zm00001d031453_T001	0.388235	170	0*start	in_silico	37	-4.68957	-2.45562	TTCTCATCCCTGTAATTCCCCCCCTTAAGGTTTAGTTCATTGTACCTTAGTTTCATATGGTTGCATAAAGCAGACAGTTAAAGACTCCATGGAGGAAGCACTGCTGGCTGTATAGTTCATTCCCGACAATATTCCATCATTTTTGCTGTCCACTATTGTTTTAATGTATT
Zm00001d031464_T001_2	0.582353	170	AATAAA	AAUAAA_perm	20	NA	-2.47916	CTCCGTCAGCTACAAGCAGAACTTCGACGACGGCGAGGCGTGACGCCGAGCCGGCATCGATCGAGGAGGTGGGGGCCATGGCGCTGTCGCTTCGCTTGCCGCCCGTACGTGATCCAGCTCCCGCAATAAAGCTACTGACGATTTTGATTTTGTGGTGATGTATATGGCAT
Zm00001d031464_T001_2	0.588235	170	ACTAAA	AAUAAA_perm	18	-3.94516	-2.80957	CTCCGTCAGCTACAAGCAGAACTTCGACGACGGCGAGGCGTGACGCCGAGCCGGCATCGATCGAGGAGGTGGGGGCCATGGCGCTGTCGCTTCGCTTGCCGCCCGTACGTGATCCAGCTCCCGCACTAAAGCTACTGACGATTTTGATTTTGTGGTGATGTATATGGCAT
Zm00001d031464_T001_2	0.588235	170	AATCAA	AAUAAA_perm	18	NA	-2.86538	CTCCGTCAGCTACAAGCAGAACTTCGACGACGGCGAGGCGTGACGCCGAGCCGGCATCGATCGAGGAGGTGGGGGCCATGGCGCTGTCGCTTCGCTTGCCGCCCGTACGTGATCCAGCTCCCGCAATCAAGCTACTGACGATTTTGATTTTGTGGTGATGTATATGGCAT
Zm00001d031464_T001_2	0.594118	170	ACTCAA	AAUAAA_perm	10	-4.70627	-2.78934	CTCCGTCAGCTACAAGCAGAACTTCGACGACGGCGAGGCGTGACGCCGAGCCGGCATCGATCGAGGAGGTGGGGGCCATGGCGCTGTCGCTTCGCTTGCCGCCCGTACGTGATCCAGCTCCCGCACTCAAGCTACTGACGATTTTGATTTTGTGGTGATGTATATGGCAT
Zm00001d031653_T002	0.452941	170	mid	mid	39	-4.72297	-1.91188	TTGTGCTGCGTGCACACACTCTTCTGTATAGTCTGAAAACTCGCGGTTCCTTGTTGGTTCAGTACAGTTACAGCCGACCATGGACCGTGGTCGATCTCTTGTTGTTTCAAGTAGGCTCACCAGAAAAAGGTCAGCAATATGTATTGTTGGAAACTTGTATGATTGTGACG
Zm00001d031749_T002	0.464706	170	3*tobacco	in_silico	42	-2.79909	-1.10618	GATATGTCGCGTGCTTGTTTGTGTCTGTGCAGGGCGCTTGGATGCGTTGGTCCAGTTCCGCGTATGTGAACAAGGTGTCGTATGCAGTATGCAAATGTTTAGGATCCAGGAACCACAAATAATGGATGTAAATGTTGGGTTTGGTGCCGTATGTTGGGTGTGTAGTATAT
Zm00001d031749_T002	0.429412	170	10*tobacco	in_silico	39	-0.980299	-0.653546	GATATGTCGCGTGCTTGTTTGTGTCTGTGCAGGGCGCTTGGATGCGTTGGTCCAGTTCCGCGTATGTGAACAATGTGTCGTATGCTGTATGCAAATGTTTATGATCTATGAACCATAAATAATGGATGTAAATGTTGGGTTTGGTGCCGTATGTTGTGTGTGTAGTATAT
Zm00001d031749_T002	0.458824	170	3*maize	in_silico	34	-4.56355	-0.990768	AATATGTCGCGTGCTTGTTTGTGTCTGTGCAGGGCGCTTGGATGCGTTGGTCCAGTTCCGCGTATGTGAATAAAGTGTCGTATGCAGTATGCAAATGTTCAGGATCCAGGAACCACAAATAATGGATGTAAATGTTGGGTTTGGTGCCGTATGTTGGGTGTGGAGTATAT
Zm00001d031749_T002	0.417647	170	10*maize	in_silico	30	-1.18681	-0.693661	AATATGTCGCGTGCTTGTTTGTGTCTGTGCAGGGCGCTTGTATGCGTTGGTCCAGTTCCGTGTATGTGAATAAAGTGTCGTATGCAGTATGCAAATGTTCAGGATCCATGAATAATAAATAATGGATGTAAATGTTGGGTTTGGTGCCGTATGTTGTGTGTGGAGTATAT
Zm00001d031749_T002	0.464706	170	3*both	in_silico	46	-3.3836	-0.948648	GATATGTCGCGTGCTTGTTTGTGTCTGTGCAGGGCGCTTGGATGCGTTGGTCCAGTTCCGCGTATGTGAACAAGGTGTCGTATGCAGTATGCAAATGTTCAGGATCCAGGAACCACAAATAATGGATGTAAATGTTGGGTTTGGTGCCGTATGTTGTGTGTGTAGTATAT
Zm00001d031749_T002	0.423529	170	10*both	in_silico	27	-0.664027	-0.642048	GATATGTCGCGTGCTTGTTTGTGTCTGTGCAGGGCGCTTGGATGCGTTGGTCCAGTTCCGTGTATGTGAATAAGGTGTCGTATGTAATATGCAAATGTTCAGGATCCATGAACCATAAATAATGAATGTAAATGTTGGGTTTGGTGCCGTATGTTGTGTGTGTAGTATAT
Zm00001d031749_T002	0.470588	170	0*start	in_silico	49	-5.29248	-1.2275	TATATGTCGCGTGCTTGTTTGTGTCTGTGCAGGGCGCTTGGATGCGTTGGTCCAGTTCCGCGTATGTGAACAAGGTGTCGTATGCAGTATGCAAATGTTCAGGATCCAGGAACCACAAATAATGGATGTAAATGTTGGGTTTGGTGCCGTATGTTGGGTGTGGAGTATAT
Zm00001d031779_T001	0.388235	170	high	high	44	-1.00339	-0.0485494	CGCTCCGACGACATGGCGGGCGTCTGTAGGACACGTTCAGTCCCGGTGAAATTAGATTAAGAAATTCCGTAGTTTCTATTGTTCCTAATTTTTTTTCTTCTGTTTATGTTCCTTCGTTGTATGAGTAAATAAAGATGCTTATTCATGTCCACTTTCATTGAATTTGGAGT
Zm00001d032078_T002	0.305882	170	3*tobacco	in_silico	30	-2.25917	-1.66333	GGCTCCTGCTGACATTGGATTTAGGACTAGCAAGCAGTTTAACTTTCTCTGTTCTAGCTTTAAACATAATATATATAGATGCATTGTACTTTATTACTCATGGGGAAAAATGTATTTGATTATTAATTAATAGCAAGTGATTCTTGGTATATTTTCATATGATAGCGTTT
Zm00001d032078_T002	0.311765	170	10*tobacco	in_silico	35	-0.479673	-0.706089	GGCTCCTGCTGACATTGGATTGAGGACTAGCAAGCAGTTTAACTTTCTCTGTACTAGCTTTAAACATAATAAATAAGGATGTATTGTACTTTATTACTCATGGGGAAAAATGTATTTGATTATTAATAAATAGCAAGTGATTCTTGGTATATTTTCATATGATAGCGTTT
Zm00001d032078_T002	0.311765	170	3*maize	in_silico	24	-2.27198	-1.3576	GTCGCCTGCTGACATTGGATTTAGGACTAGCAAGCAGTTTAACTTTCTCTGTTCTAGCTTTAAACATAATATATATAGATGCATTGTACCTTATTACTCATGGGGAAAAATGTATTTGATTATTAATTAATAGCAAGTGATTCTTGGTATATTTTCATATGATAGCGTTT
Zm00001d032078_T002	0.335294	170	10*maize	in_silico	31	-0.654918	-0.238528	GTCGCCTGCTGACATTGGATTCAGGACTAGCAAGCAGTGTAACTTTCTCTGTTCTAGCTTTAAACATAATAAATAAGGATGCATTGTACCTTATTACTCATGGGGAAAAATGTATTTGATTATGAATAAATAGCAAGTGATTCTTGGTATATTTTCATATGATAGCGTTT
Zm00001d032078_T002	0.305882	170	3*both	in_silico	28	-2.14099	-1.58098	GTCGCCTGCTGACATTGGATTTAGGACTAGCAAGCAGTTTAACTTTCTCTGTTCTAGCTTTAAACATAATATATATAGATGCATTGTACTTTATTACTCATGGGGAAAAATGTATTTGATTATTAATTAATAGCAAGTGATTCTTGGTATATTTTCATATGATAGCGTTT
Zm00001d032078_T002	0.317647	170	10*both	in_silico	26	-0.380486	-0.601123	GTCGCCTGCTGACATTGGATTGAGGACTAGCAAGCAGTTTAACTTTCTCTGTACTAGCTTTAAACATAATAAATAAGGATGCATTGTACTTTATTACTCATGGGGAAAAATGTATTTGATTATTAATAAAAAGCAAGTGATTCTTGGTATATTTTCATATGATAGCGTTT
Zm00001d032078_T002	0.294118	170	0*start	in_silico	31	-4.14399	-2.53767	TTCTCCTGCTGACATTGGATTTAGGACTAGCAAGCAGTTTAACTTTCTCTGTTCTAGCTTTAAACATAATATATATAGATGCATTGTACATTATTACTCATGGGGAAAAATGTATTTGATTATTAATTAATAGCAAGTGATTCTTGGTATATTTTCATATGATAGCGTTT
Zm00001d032507_T001	0.447059	170	3*tobacco	in_silico	22	-0.499232	-1.50913	TCATCAGCCAGCTGCCAATGCTACAGAGAAGTGCAAGCGTCAGTTGACAAACCGGGGGTGGGGGTGGGGGTGCGGAGTACAATAGCATGTATTTTGATCCACATGATGTATTTACACGAATAAATGAAAAAGTGATTGTTGTTTGGTTTCTGTATCTATCCCATACCGTT
Zm00001d032507_T001	0.429412	170	10*tobacco	in_silico	24	-0.168668	-0.74142	GCATCAGCCAGCTGCCAATGCTACAGAGAAGTGCAAGCGTCAGTTGACAAACCGGGGGTGGGGGTGGGGGTGCGGAGTACAATATCATGTATTTTGATCCAAATAATGTATTTACACGAATAAATAATAAAGTGATTGTTGTTTGGTTTCTGTATGTATCCCATACCGTT
Zm00001d032507_T001	0.447059	170	3*maize	in_silico	30	-0.46373	-0.907863	TCATCAGCCAGCTGCCAATGCTACAGAGAAGTGCAAGCGTCAGTTGACAAACCGGGGGTGGGGGTGGGGGTGCGGAGTACAATAACATGTATTTTGATCCACATGATGTATTTACACGAATAAATGGAAAAGTGATTGTTGTTTGGTTTCTGTATCTATCCCATACCGTT
Zm00001d032507_T001	0.441176	170	10*maize	in_silico	4	-0.668228	-0.552696	GCATCAGCCAGCTGCCAATGCTACAGAGAAGTGTAAGCGTCAGTTGACAAACCGGGGGTGGGGGTGGGGGTGTGGAGTACAATAAAATGTATTGTGATCCACATGATGTATTTACATGAATAAATGGAAAAGTGATTGTTGTGTGGTTTCTGTATCTATCCCATACCGTT
Zm00001d032507_T001	0.458824	170	3*both	in_silico	19	-0.37912	-1.11551	GCATCAGCCAGCTGCCAATGCTACAGAGAAGTGCAAGCGTCAGTTGACAAACCGGGGGTGGGGGTGGGGGTGCGGAGTACAATAGCATGTATTTTGATCCACATGATGTATTTACACGAATAAATGGAAAAGTGATTGTTGTTTGGTTTCTGTATCTATCCCATACCGTT
Zm00001d032507_T001	0.429412	170	10*both	in_silico	3	-0.334338	-0.543975	GCATCAGCCAGCTGCCAATGCTACAGAGAAGTGCAAGCGTCAGTTGTCAAACCGGGGGTGGGGGTGGGGGTGTGGAGTACAATAAAATGTATTTTGATCCACATGATGTATTTAAATGAATAAATGGAAAAGTGATTGTTGTTTGGTTTCTGTATGTATCCCATACCGTT
Zm00001d032507_T001	0.464706	170	0*start	in_silico	17	-2.30977	-2.20077	TCATCAGCCAGCTGCCAATGCTACAGAGAAGTGCAAGCGTCAGTTGACAAACCGGGGGTGGGGGTGGGGGTGCGGAGTACAATAGCATGTATTTTGATCCACATGATGTATTTACACGAATCACTGGAAAAGTGATTGTTGTTTGGTTTCTGTATCTATCCCATACCGTT
Zm00001d032535_T001	0.358824	170	high	high	32	-0.402512	-0.155887	GGCAAAGCTGCTAGCGCATGTTAGAGCGTGTGATGAATAGTACTATAGTAGTATGTGGAATAAAATCATCCGTCGTGAGATAGTAGCAATGCTGTTATATATAACTGCGTTTGTGAGCAACAACAACAATATATATATCTGTGTTTTTATATATCTAGATGTGGTGTTTG
Zm00001d033246_T003_2	0.482353	170	3*tobacco	in_silico	15	-0.663519	-0.189114	GAGTCAGTAGAGCCAAGTCGCCTAGCGTTTGCGGCTCTGTTGTTTGAACTCTGTACCCCATGTACCGTCGATTTTGCCTGTGTCCAGGCAACCTATGTAACACACCTTTGTAGTTGTTCATCATCCCCGTGGAATAAACAGCTTTGTACTAGTTGTTCGTCTTCGCTTGC
Zm00001d033246_T003_2	0.441176	170	10*tobacco	in_silico	33	-0.299511	-0.161855	GAGTCAGTAGAGCCAAGTCGCCTAGCGTTTGCGGCTCTGTTGTTTGAACTCTGTACCCCATGTACCGTCTATTTTACCTGTGTCCAGGCAACCTATGTAACACACCTTTGTAATTGTTCATCATCCCCGTTGAATAAAAAGCTTTGTACTAGTTGTTCGTCTTCGCTTTA
Zm00001d033246_T003_2	0.488235	170	3*maize	in_silico	2	-1.2974	-0.530272	GAGTCAGTAGAGCCAAGTCGCCTAGCGTTTGCGGCTCTGTTGTTTGAACTCTGTACCCCATGTACCGTCGATGTTGCCTGTGTCCAGGCAACCTATGAAACACACCTTTGTAGTTGTTCATCATCCCCGTGGAATAAACAGCTTTGTACTAGTTGTTCGTCTTCGCTTGC
Zm00001d033246_T003_2	0.470588	170	10*maize	in_silico	1	0.041461	-0.252703	GAGTCAGTAGAGCCAAGTCGCCTAGCGTGTGCGGCTCTGTTGTATGAACTCTGTACCCCATGTACCGTCGATGTTGCCTGTGTCCAGGCAACCTATGTAACACACCTTTGTAATTGTTCATCATCCCCATGGAATAAAAAGCTTTGTACTAGTTGTTCGTCTTCGCTTGA
Zm00001d033246_T003_2	0.476471	170	3*both	in_silico	13	-0.531356	-0.521518	GAGTCAGTAGAGCCAAGTCGCCTAGCGTTTGCGGCTCTGTTGTTTGAACTCTGTACCCCATGTACCGTCGATTTTGCCTGTGTCCAGGCAACCTATGAAACACACCTTTGTAGTTGTTCATCATCCCCGTGGAATAAAAAGCTTTGTACTAGTTGTTCGTCTTCGCTTGC
Zm00001d033246_T003_2	0.441176	170	10*both	in_silico	42	-0.0788317	-0.0462819	GAGTCAGTAGAGCCAAGTCGCCTAGCGTTTGCGGCTCTGTTGTTTGAACTCTGTACCCCATGTACCGTCTATTTTACCTGTGTCCAGGCAACCTATGTAACACACCTTTGTAATTGTTCATCATCCCCATGGAATAAAAAGCTTTGTACTAGTTGTTCGTCTTCGCTTTA
Zm00001d033246_T003_2	0.482353	170	0*start	in_silico	22	-3.37019	-1.30043	TAGTCAGTAGAGCCAAGTCGCCTAGCGTTTGCGGCTCTGTTGTTTGAACTCTGTACCCCATGTACCGTCGATTTTGCCTGTGTCCAGGCAACCTATGAAACACACCTTTGTAGTTGTTCATCATCCCCGTGGAACAAACAGCTTTGTACTAGTTGTTCGTCTTCGCTTGC
Zm00001d033273_T003	0.382353	170	3*tobacco	in_silico	29	-2.46558	-1.61004	GTGGATAGTTCCTCAAAATATGTGTAGGACTTTCCAAATTTGTAAGACAGATTTTGTACTGAAAGACAGCTGGTTCTGTACTGCCAAAACACTGAAAGACAGAGTTGTATTACTCCTCAGCATTTCTTGTAAGCCAGAACCTTTTTGGCCAAAATACACGAGTTTTGCAT
Zm00001d033273_T003	0.358824	170	10*tobacco	in_silico	15	-1.55241	-0.832529	GGGGATAGTTCCTCAAAATATGTGTAGGACTTTCCAAATTTGTAATACAGATTATGTACTGAAAGACAGCTGGTTCTGTACTGCCAAAACACTGAAAGACAAAGTTGTATTACTCCTCAGCATTTCTTGTAAGCCAGAACCTTTTTAGTCAAAATAAACGAGTTTTGCAT
Zm00001d033273_T003	0.394118	170	3*maize	in_silico	35	-3.25479	-1.05415	GTGGATAGTTCCTCAAAATATGTGCAGGACTTTCCAAATTTGTAAGACAGATGTTGTACTGAAAGACAGCTGGTTCTGTACTGCCAAAACACTGAAAGACAGAGTTGTATTACTCCTCAGCATTTCTTGTAAGCCAGAACCTTTTTGGCCAAAATAAACGAGTTTTGCAG
Zm00001d033273_T003	0.376471	170	10*maize	in_silico	34	-2.70978	-0.611674	GTGGATAGTTCCTCAAAATAAGAGCAGGACTTTCCAAATTTGTAAGACAGATGTTGTACTGAAAGACAGCTGGTTCTGTACTGCCAAAACACTGAAAGACAGAGTTGTATTACTCCTCTGTATTTCTTGTAATCCAGAACCTTTATGGCCAAAATAAACGAGTTTTACAG
Zm00001d033273_T003	0.382353	170	3*both	in_silico	34	-2.25745	-1.19134	GTGGATAGTTCCTCAAAATATGTGCAGGACTTTCCAAATTTGTAAGACAGATTTTGTACTGAAAGACAGCTGGTTCTGTACTGCCAAAACACTGAAAGACAGAGTTGTATTACTCCTAAGCATTTCTTGTAAGCCAGAACCTTTTTGGCCAAAATAAACGAGTTTTGCAG
Zm00001d033273_T003	0.358824	170	10*both	in_silico	34	-1.16226	-1.05268	GTGGATAGTTCCTCAAAATATGTGTAGGACTTTCCAAATTTGTAATAAAGATGTTGTACTGAAAGACAGCTGGTTCTGTACTGCCAAAACACTGAAAGACAGAGTTGTATTACTCTTAAGCATTTCTTGTAAGCCAGAACCTTTATGGCCAAAATAAACGAGTTTTGCAT
Zm00001d033273_T003	0.4	170	0*start	in_silico	36	-4.0748	-1.29579	GTGGATAGTTCCTCAAAATATGTGCAGGACTTTCCAAATTTGTAAGACAGATTTTGTACTGAAAGACAGCTGGTTCTGTACTGCCAAAACACTGAAAGACAGAGTTGTATTACTCCTCAGCATTTCTTGCAAGCCAGAACCTTTTTGGCCAAAATACACGAGTTTTGCAG
Zm00001d033316_T001	0.417647	170	3*tobacco	in_silico	45	-2.5933	-2.0502	AAGAGGAAATGCGAGAACGATTTCGCATGTGTATCAGTGTAGCATGTATAGCCGTATAGCAAGTGCGCATCTCATCTCGTGTACGTGAAATTAGTTGGTTAGGACGAACAGCAGCGTGTGATGTTGGGGATTAACTAGACTTGTAGTTTCAATCAAATGTGTAATGTTTG
Zm00001d033316_T001	0.388235	170	10*tobacco	in_silico	26	-0.864062	-0.946299	AAGAGGAAATGCGAGAACGATTTCGCATGTGTATCAGTGTAGCATGTATAGCCGTATAGCAAGTGCGCATCTCATCTCGTGTACTTGTAATAAGTTGGTTAGGACGAACAGCAGCGTGTAATGTTGGGGATTAAATAAACTTGTAGTTTCAATAAAATGTGTAATGTTTG
Zm00001d033316_T001	0.435294	170	3*maize	in_silico	37	-3.05826	-0.732414	AAGAGGAAATGCGAGAACGATTTCGCAGGTGTATCAGTGTAGCATGTATGGCCGTATAGCAAGTGCGCATCTCATCTCGTGTACGTGAAATAAGTTGGTTAGGACGAACAGCAGCGTGTGATGTTGGGGATTAACTAGACTGGTAGTTTCAATAAAATGTGTGATGTTTG
Zm00001d033316_T001	0.417647	170	10*maize	in_silico	26	-1.92327	-0.365928	AAGAGGAAATGCGAGAACGATGTCGCAGGTGTATCAGTGTAGCATGTATGGCCGTATAGCAAGTGCGCATCTCATCTCGTGTACGTGAAATAAGTTGGTTATGACGAACAGCAGCGTGTGATGTTGTGGAATAAATAAACTGGTTGTTTCAATAAAATGTGTGATGTTTG
Zm00001d033316_T001	0.423529	170	3*both	in_silico	31	-1.89521	-0.814598	AAGAGGAAATGCGAGAACGATTTCGCAGGTGTATCAGTGTAGCATGTATAGCCGTATAGCAAGTGCGCATCTCATCTCGTGTACGTGAAATAAGTTGGTTAGGACGAACAGCAGCGTGTAATGTTGGGGATTAACTAGACTGGTAGTTTCAATAAAATGTGTGATGTTTG
Zm00001d033316_T001	0.394118	170	10*both	in_silico	29	-0.460369	-1.25282	AAGAGGAAATGCGAGAACGATTTCGCATGTGTATCAGTGTAGCATGTATAGCCGTATAGCAAGTGCGCATCTCATCTCGTGTACGTGTAATAAGTTGGTTATGACGAACAGCAGCGTGTAATGTTGTGTAATAACTATACTGGTAGTTTCAATAAAATGTGTGATGTTTG
Zm00001d033316_T001	0.435294	170	0*start	in_silico	46	-3.46233	-1.57274	AAGAGGAAATGCGAGAACGATTTCGCAGGTGTATCAGTGTAGCATGTATAGCCGTATAGCAAGTGCGCATCTCATCTCGTGTACGTGAAATTAGTTGGTTAGGACGAACAGCAGCGTGTGATGTTGGGGATTAACTAGACTGGTAGTTTCAATCAAATGTGTGATGTTTG
Zm00001d033344_T001	0.335294	170	10*tobacco	in_silico	14	-0.417962	-0.679932	GTTGCCTTCACTGGAGAGTAGTGGCAATCTAAAAAATGTGGAGTTACTGGAGTAGGTTTGGTCATTGATGATGTATTCAGCCATGTACCATGGGAACTTTTTACAAATAAATAAAGTATATGTTGTTGTAATTGATGTATTTTTGCTGGCAAAATAAAAGTGTTTTAGTT
Zm00001d033344_T001	0.352941	170	3*maize	in_silico	29	-1.1543	-1.52328	GTTGCCTTCACTGGAGAGTAGTGGCAATCTAAAAAATGTGGAGTTACTGGAGTAGGTTTGGTCATTGATGATGTTTTCAGCCATGTTCCATGGGAACTTTTTACATACAAATAAAGTATGGGTTGTTATAATTGATGTATTTTTGCTGGCAAAATCATAGTGTTTTAGTT
Zm00001d033344_T001	0.341176	170	10*maize	in_silico	35	-0.668415	-0.418734	GTTGCCTTCACTGGAGAGTAGTGGCAATGTAATAAATGTGGAGTTACTGGAGTATGTTTGGTCATTGATGATGTATTCAGCCATGTTCCATGTGAACTTTTTACATACAAATAAAGTATGGGTTGTTATAATTGATGTATTTGTGCTGGCAAAATAATAGTGTTTTAGTT
Zm00001d033344_T001	0.335294	170	10*both	in_silico	53	-0.340337	-0.418132	GTTGCCTTCACTGGAGAGTAGTGGCAATGTAATAAATGTGGAGTTACTGGAGTAGGTTTGGTCATTGATGATGTATTCAGCCATGTTCCATGGGAACTTTTTACATATAAATAAAGTGTATGTTGTTATAATTGATGTATTTTTGCTGGCAAAATAAAAGTGTTTTAGTT
Zm00001d033344_T001	0.347059	170	0*start	in_silico	36	-2.68387	-2.15602	TTTGCCTTCACTGGAGAGTAGTGGCAATCTAAAAAATGTGGAGTTACTGGAGTAGGTTTGGTCATTGATGATGTTTTCAGCCATGTTCCATGGGAACTTTTTACATACAAAGAAAGTATAGGTTGTTATAATTGATGTATTTTTGCTGGCAAAATCATAGTGTTTTAGTT
[truncated: 364 more rows]
