# Supplementary material for: Arabidopsis and maize terminator strength is determined by GC content, polyadenylation motifs and cleavage probability
Source: Nat Commun. 2024 Jul 12;15:5868. doi: 10.1038/s41467-024-50174-7 (PMC11245536; doi:10.1038/s41467-024-50174-7)
Supplement: Supplementary file 6 — Supplementary Data 3 [file 41467_2024_50174_MOESM6_ESM.xlsx]

## Sheet: Supplementary Data 3
Figure	Group_1	Group_2	median_1	median_2	p_value
1d	Arabidopsis_Terminators	Arabidopsis_CDS	-3.25848	-4.25265	2.2e-16
1d	Arabidopsis_Terminators	Arabidopsis_Global random	-3.25848	-3.74962	2.2e-16
1d	Arabidopsis_Terminators	Arabidopsis_Positional random	-3.25848	-3.58924	2.2e-16
1d	Arabidopsis_Global random	Arabidopsis_Positional random	-3.74962	-3.58924	0.000342
1d	Maize_Terminators	Maize_CDS	-3.56218	-4.23949	2.2e-16
1d	Maize_Terminators	Maize_Global random	-3.56218	-4.01356	2.2e-16
1d	Maize_Terminators	Maize_Positional random	-3.56218	-3.82572	6.71e-15
1d	Maize_Global random	Maize_Positional random	-4.01356	-3.82572	3.57e-06
1e	Arabidopsis_Terminators	Arabidopsis_CDS	-2.02784	-2.19097	2.2e-16
1e	Arabidopsis_Terminators	Arabidopsis_Global random	-2.02784	-2.22789	4.34e-09
1e	Arabidopsis_Terminators	Arabidopsis_Positional random	-2.02784	-2.15729	1.32e-15
1e	Maize_Terminators	Maize_CDS	-1.95247	-2.26013	2.2e-16
1e	Maize_Terminators	Maize_Global random	-1.95247	-2.09219	3.03e-05
1e	Maize_Terminators	Maize_Positional random	-1.95247	-2.05038	1.03e-10
2b	Tobacco_Arabidopsis	Tobacco_Maize	-3.30356	-3.59181	2.2e-16
2c	Protoplasts_Arabidopsis	Protoplasts_Maize	-2.03902	-1.96114	2.2e-16
2d	PSI_Arabidopsis	PSI_Maize	0.0742971	0.0184092	2.2e-16
4b	UGUA_Absent	UGUA_Present	-3.89098	-3.35182	2.2e-16
4b	AAUAAA_Absent	AAUAAA_Present	-3.54182	-3.10124	2.2e-16
4b	UUGUU_Absent	UUGUU_Present	-3.88726	-3.42887	2.2e-16
4c	UGUA_Absent	UGUA_Present	-2.18288	-1.9203	2.2e-16
4c	AAUAAA_Absent	AAUAAA_Present	-2.07301	-1.83442	2.2e-16
4c	GUGUG_Absent	GUGUG_Present	-2.02854	-1.86319	2.2e-16
8f	Tobacco_0-20	Tobacco_21-40	-3.08734	-2.71223	0.0004188
8f	Tobacco_21-40	Tobacco_41-60	-2.71223	-2.57181	2.02e-08
8f	Tobacco_41-60	Tobacco_61-80	-2.57181	2.50352	0.0002752
8f	Tobacco_61-80	Tobacco_81-100	2.50352	-2.42804	0.005223
8g	Tobacco_Terminator	Tobacco_T-DNA	-3.27968	-3.76014	2.2e-16
8h	Tobacco_0-0.2	Tobacco_0.2-0.4	-4.04762	-3.82857	2.2e-16
8h	Tobacco_0.2-0.4	Tobacco_0.4-0.6	-3.82857	-3.62851	2.2e-16
8h	Tobacco_0.4-0.6	Tobacco_0.6-0.8	-3.62851	-3.42793	2.2e-16
8h	Tobacco_0.6-0.8	Tobacco_0.8-1.0	-3.42793	-3.25065	2.2e-16
Supp5a	GC_30	GC_40	-3.8518	-4.00071	0.01308
Supp5a	GC_40	GC_50	-4.00071	-4.21766	1.01e-08
Supp5a	GC_50	GC_60	-4.21766	-4.19721	0.5979
Supp5a	GC_60	GC_70	-4.19721	-4.14266	0.316
Supp5b	GC_30	GC_40	-2.21956	-2.0261	0.003226
Supp5b	GC_40	GC_50	-2.0261	-2.24425	2.72e-06
Supp5b	GC_50	GC_60	-2.24425	-2.4976	2.98e-16
Supp5b	GC_60	GC_70	-2.4976	-2.56529	0.002066
3b	14-29	29-32	-3.39849	-3.23454	2.2e-16
3b	29-32	32-34	-3.23454	-3.15415	0.00049
3b	32-34	34-35	-3.15415	-3.15367	0.75
3b	34-35	35-37	-3.15367	-3.21333	0.00033
3b	35-37	37-39	-3.21333	-3.33548	3.5e-10
3b	37-39	39-40	-3.33548	-3.52112	2.2e-16
3b	39-40	40-43	-3.52112	-3.69339	2.2e-16
3b	40-43	43-46	-3.69339	-3.85271	2.2e-16
3b	43-46	46-71	-3.85271	-4.05681	2.2e-16
3c	14-29	29-32	-2.13398	-2.03656	2.2e-16
3c	29-32	32-34	-2.03656	-1.99495	2.8e-05
3c	32-34	34-35	-1.99495	-1.95529	1.1e-05
3c	34-35	35-37	-1.95529	-1.94533	0.88
3c	35-37	37-39	-1.94533	-1.94375	0.63
3c	37-39	39-40	-1.94375	-1.94976	0.81
3c	39-40	40-43	-1.94976	-1.96976	0.016
3c	40-43	43-46	-1.96976	-1.97657	0.43
3c	43-46	46-71	-1.97657	-2.10225	2.2e-16
4d	None	AAUAAA	-4.15784	-3.87666	2.2e-16
4d	None	UGUA	-4.15784	-3.74892	2.2e-16
4d	None	UUGUU	-4.15784	-3.85378	2.2e-16
4d	None	AAUAAA+UGUA	-4.15784	-3.28841	2.2e-16
4d	None	AAUAAA+UUGUU	-4.15784	-3.40827	2.2e-16
4d	None	UGUA + UUGUU	-4.15784	-3.36441	2.2e-16
4d	None	AAUAAA+UGUA+UUGUU	-4.15784	-3.0008	2.2e-16
4e	None	AAUAAA	-2.26018	-2.07073	2.2e-16
4e	None	UGUA	-2.26018	-2.02191	2.2e-16
4e	None	GUGUG	-2.26018	-2.12625	2.2e-16
4e	None	AAUAAA+UGUA	-2.26018	-1.79133	2.2e-16
4e	None	AAUAAA+GUGUG	-2.26018	-1.82491	2.2e-16
4e	None	UGUA + GUGUG	-2.26018	-1.87958	2.2e-16
4e	None	AAUAAA+UGUA+GUGUG	-2.26018	-1.55583	2.2e-16
4g	None	AAUAAA	0	0.222739	4e-06
4g	None	UGUA	0	0.119417	0.25
4g	None	GUGUG	0	0.22005	4e-06
4g	None	AAUAAA+UGUA	0	0.324746	5.5e-05
4g	None	AAUAAA+GUGUG	0	0.413057	8e-09
4g	None	UGUA + GUGUG	0	0.233268	4e-06
4g	None	AAUAAA+UGUA+GUGUG	0	0.569659	2.1e-07
4f	None	AAUAAA	0	0.214035	5.5e-05
4f	None	UGUA	0	0.0977611	0.00055
4f	None	GUGUG	0	0.14039	0.02152
4f	None	AAUAAA+UGUA	0	0.537783	0.00055
4f	None	AAUAAA+GUGUG	0	0.31636	8e-09
4f	None	UGUA + GUGUG	0	0.239431	0.00055
4f	None	AAUAAA+UGUA+GUGUG	0	0.689787	6.3e-06
7b	0*start	3*tobacco	-4.14214	-1.70375	2.2e-16
7b	0*start	3*maize	-4.14214	-2.01813	2.2e-16
7b	0*start	3*both	-4.14214	-1.77491	2.2e-16
7b	0*start	10*tobacco	-4.14214	-0.515365	2.2e-16
7b	0*start	10*maize	-4.14214	-0.66405	2.2e-16
7b	0*start	10*both	-4.14214	-0.499192	2.2e-16
7c	0*start	3*tobacco	-2.14452	-1.60064	2.2e-16
7c	0*start	3*maize	-2.14452	-1.34144	2.2e-16
7c	0*start	3*both	-2.14452	-1.46219	2.2e-16
7c	0*start	10*tobacco	-2.14452	-0.665663	2.2e-16
7c	0*start	10*maize	-2.14452	-0.358672	2.2e-16
7c	0*start	10*both	-2.14452	-0.510904	2.2e-16
8g	Terminator	T-DNA	-3.27968	-3.76014	2.2e-16
9a	Terminators Arabidopsis	CDS Arabidopsis	0.926009	0.311024	2.2e-16
9a	Terminators Arabidopsis	Global random Arabidopsis	0.926009	0.910638	0.04955
9a	Terminators Arabidopsis	Positional random Arabidopsis	0.926009	0.911765	0.00037
9a	Terminators Maize	CDS Maize	0.717391	0.179487	2.2e-16
9a	Terminators Maize	Global random Maize	0.717391	0.444444	2.2e-16
9a	Terminators Maize	Positional random Maize	0.717391	0.554591	2.2e-16
9b	14-32	32-35	0.954865	0.905736	2.2e-16
9b	32-35	35-39	0.905736	0.830141	2.2e-16
9b	35-39	39-43	0.830141	0.666667	2.2e-16
9b	39-43	43-71	0.666667	0.328529	2.2e-16
9D	None	AAUAAA	0.333333	0.878788	2.2e-16
9D	None	UGUA	0.333333	0.654676	2.2e-16
9D	None	UUGUU	0.333333	0.658268	2.2e-16
9D	None	AAUAAA+UGUA	0.333333	0.909695	2.2e-16
9D	None	AAUAAA+UUGUU	0.333333	0.932432	2.2e-16
9D	None	UGUA + UUGUU	0.333333	0.840558	2.2e-16
9D	None	AAUAAA+UGUA+UUGUU	0.333333	0.958596	2.2e-16
Supp8a	None	AATAAA	-3.69612	-3.11333	2.2e-16
Supp8a	None	AATAAG	-3.69612	-3.17929	2.2e-16
Supp8a	None	AATAAT	-3.69612	-3.23356	2.2e-16
Supp8a	None	AATAAC	-3.69612	-3.42365	2.2e-16
Supp8a	None	AATGAA	-3.69612	-3.32092	2.2e-16
Supp8a	None	AATATA	-3.69612	-3.28598	2.2e-16
Supp8a	None	AAGAAA	-3.69612	-3.37263	2.2e-16
Supp8a	None	AAAAAA	-3.69612	-3.36103	2.2e-16
Supp8a	None	AATCAA	-3.69612	-3.40594	2.2e-16
Supp8a	None	CATAAA	-3.69612	-3.35471	2.2e-16
Supp8a	None	AATAAC	-3.69612	-3.42365	2.2e-16
Supp8a	None	AATAGA	-3.69612	-3.41439	2.2e-16
Supp8a	None	AACAAA	-3.69612	-3.42713	2.2e-16
Supp8a	None	AATACA	-3.69612	-3.43256	2.2e-16
Supp8a	None	GATAAA	-3.69612	-3.43755	2.2e-16
Supp8a	None	ACTAAA	-3.69612	-3.4831	2.2e-16
Supp8a	None	AATTAA	-3.69612	-3.37585	2.2e-16
Supp8a	None	ATTAAA	-3.69612	-3.37759	2.2e-16
Supp8a	None	TATAAA	-3.69612	-3.28434	2.2e-16
Supp8b	None	AATAAA	-2.10466	-1.72629	2.2e-16
Supp8b	None	AATAAG	-2.10466	-1.74879	2.2e-16
Supp8b	None	AATAAT	-2.10466	-1.80682	2.2e-16
Supp8b	None	AATAAC	-2.10466	-1.90427	2.2e-16
Supp8b	None	AATGAA	-2.10466	-1.9338	2.2e-16
Supp8b	None	AATATA	-2.10466	-1.94066	2.2e-16
Supp8b	None	AAGAAA	-2.10466	-1.9632	2.2e-16
Supp8b	None	AAAAAA	-2.10466	-1.96984	2.2e-16
Supp8b	None	AATCAA	-2.10466	-1.98871	2.2e-16
Supp8b	None	CATAAA	-2.10466	-1.97693	2.2e-16
Supp8b	None	AATAAC	-2.10466	-1.90427	2.2e-16
Supp8b	None	AATAGA	-2.10466	-2.01578	2.2e-16
Supp8b	None	AACAAA	-2.10466	-2.0058	2.2e-16
Supp8b	None	AATACA	-2.10466	-1.97427	2.2e-16
Supp8b	None	GATAAA	-2.10466	-1.98753	2.2e-16
Supp8b	None	ACTAAA	-2.10466	-2.03258	2.2e-16
Supp8b	None	AATTAA	-2.10466	-1.9892	2.2e-16
Supp8b	None	ATTAAA	-2.10466	-2.02279	2.2e-16
Supp8b	None	TATAAA	-2.10466	-1.9663	2.2e-16
Supp8c	AATAAA protoplasts	AATCAA	0	-0.371325	7.4e-07
Supp8c	AATAAA protoplasts	ACTAAA	0	-0.334274	1.9e-08
Supp8c	AATAAA protoplasts	ACTCAA	0	-0.372613	5.1e-07
Supp8c	AATAAA tobacco	AATCAA	0	-0.229313	0.0043
Supp8c	AATAAA tobacco	ACTAAA	0	-0.323209	2.2e-05
Supp8c	AATAAA tobacco	ACTCAA	0	-0.276057	2.2e-05
Supp8d	UGUA protoplasts	CGUA	0	-0.100912	0.0019
Supp8d	UGUA protoplasts	UCUA	0	-0.109863	0.1221
Supp8d	UGUA protoplasts	UGCA	0	-0.0385788	0.1941
Supp8d	UGUA tobacco	CGUA	0	-0.285421	2.6e-05
Supp8d	UGUA tobacco	UCUA	0	-0.164862	0.01709
Supp8d	UGUA tobacco	UGCA	0	-0.295262	0.00046
Supp8e	0	1	-3.8476	-3.55916	2.2e-16
Supp8e	1	2	-3.55916	-3.29709	2.2e-16
Supp8e	2	3	-3.29709	-3.06474	2.2e-16
Supp8e	3	4	-3.06474	-2.84628	4.2e-15
Supp8e	4	5	-2.84628	-2.60166	3.2e-06
Supp8e	5	6	-2.60166	-2.46249	0.045
Supp8e	6	7	-2.46249	-2.22469	0.16
Supp8f	0	1	-2.17795	-2.02851	2.2e-16
Supp8f	1	2	-2.02851	-1.92618	2.2e-16
Supp8f	2	3	-1.92618	-1.82301	2.2e-16
Supp8f	3	4	-1.82301	-1.74367	1.9e-12
Supp8f	4	5	-1.74367	-1.65869	3.2e-05
Supp8f	5	6	-1.65869	-1.51128	0.0001
Supp8f	6	7	-1.51128	-1.46988	0.077
Supp9b	Arabidopsis protoplasts	Primary	0.00326102	0	0.829801
Supp9b	Maize protoplasts	Primary	-0.0505457	0	4.42e-10
Supp9a	Arabidopsis Tobacco	Primary	-0.019176	0	0.253609
Supp9a	Maize Tobacco	Primary	-0.134864	0	9.83e-16
