# Supplementary material for: Arabidopsis and maize terminator strength is determined by GC content, polyadenylation motifs and cleavage probability
Source: Nat Commun. 2024 Jul 12;15:5868. doi: 10.1038/s41467-024-50174-7 (PMC11245536; doi:10.1038/s41467-024-50174-7)
Supplement: Supplementary file 7 — Supplementary Data 4 [file 41467_2024_50174_MOESM7_ESM.xlsx]

## Sheet: Supplementary Data 4
query	significant	p_value	term_size	query_size	intersection_size	precision	recall	term_id	source	term_name	effective_domain_size	source_order	parents	Assay	Family
Top10%_Arabidopsis	TRUE	8.09819e-17	6447	1691	639	0.377883	0.0991159	GO:0050896	GO:BP	response to stimulus	23028	14092		Tobacco_leaves	Stimulus
Top10%_Arabidopsis	TRUE	1.00941e-13	3116	1691	347	0.205204	0.111361	GO:0042221	GO:BP	response to chemical	23028	10621		Tobacco_leaves	Stimulus
Top10%_Arabidopsis	TRUE	1.49609e-12	3990	1691	417	0.2466	0.104511	GO:0006950	GO:BP	response to stress	23028	2640		Tobacco_leaves	Stimulus
Top10%_Arabidopsis	TRUE	1.50686e-10	1985	1691	233	0.137788	0.11738	GO:0009605	GO:BP	response to external stimulus	23028	3610		Tobacco_leaves	Stimulus
Top10%_Arabidopsis	TRUE	3.92349e-09	1560	1762	191	0.1084	0.122436	GO:0016491	GO:MF	oxidoreductase activity	23288	2828		Tobacco_leaves	Metabolism
Top10%_Arabidopsis	TRUE	2.40971e-08	2187	1691	242	0.143111	0.110654	GO:0009628	GO:BP	response to abiotic stimulus	23028	3626		Tobacco_leaves	Stimulus
Top10%_Arabidopsis	TRUE	6.09036e-08	10567	1719	980	0.570099	0.0927416	GO:0005737	GO:CC	cytoplasm	21204	309		Tobacco_leaves	Localization
Top10%_Arabidopsis	TRUE	9.14851e-08	1527	1691	180	0.106446	0.117878	GO:0044419	GO:BP	biological process involved in interspecies interaction between organisms	23028	11653		Tobacco_leaves	Stimulus
Top10%_Arabidopsis	TRUE	1.94124e-07	9358	1762	830	0.471056	0.0886942	GO:0003824	GO:MF	catalytic activity	23288	368		Tobacco_leaves	Metabolism
Top10%_Arabidopsis	TRUE	2.60074e-07	1745	1691	198	0.11709	0.113467	GO:1901700	GO:BP	response to oxygen-containing compound	23028	22661		Tobacco_leaves	Stimulus
Top10%_Arabidopsis	TRUE	5.49675e-07	2335	486	282	0.580247	0.120771	KEGG:01100	KEGG	Metabolic pathways	5083	181		Tobacco_leaves	Metabolism
Top10%_Arabidopsis	TRUE	6.52948e-07	1532	1691	177	0.104672	0.115535	GO:0009607	GO:BP	response to biotic stimulus	23028	3612		Tobacco_leaves	Stimulus
Top10%_Arabidopsis	TRUE	8.89225e-07	1224	1691	148	0.0875222	0.120915	GO:0043436	GO:BP	oxoacid metabolic process	23028	11283		Tobacco_leaves	Metabolism
Top10%_Arabidopsis	TRUE	9.40927e-07	1225	1691	148	0.0875222	0.120816	GO:0006082	GO:BP	organic acid metabolic process	23028	1991		Tobacco_leaves	Metabolism
Top10%_Arabidopsis	TRUE	1.3701e-06	1825	1691	202	0.119456	0.110685	GO:0044281	GO:BP	small molecule metabolic process	23028	11589		Tobacco_leaves	Metabolism
Top10%_Arabidopsis	TRUE	1.40204e-06	331	1691	57	0.0337079	0.172205	GO:0009636	GO:BP	response to toxic substance	23028	3631		Tobacco_leaves	Stimulus
Top10%_Arabidopsis	TRUE	1.43307e-06	765	1691	103	0.0609107	0.134641	GO:0044248	GO:BP	cellular catabolic process	23028	11576		Tobacco_leaves	Metabolism
Top10%_Arabidopsis	TRUE	1.46144e-06	1894	1691	208	0.123004	0.10982	GO:0009056	GO:BP	catabolic process	23028	3308		Tobacco_leaves	Metabolism
Top10%_Arabidopsis	TRUE	1.52861e-06	1505	1691	173	0.102306	0.11495	GO:0051707	GO:BP	response to other organism	23028	14692		Tobacco_leaves	Stimulus
Top10%_Arabidopsis	TRUE	1.52861e-06	1505	1691	173	0.102306	0.11495	GO:0043207	GO:BP	response to external biotic stimulus	23028	11164		Tobacco_leaves	Stimulus
Top10%_Arabidopsis	TRUE	4.42217e-06	421	1762	66	0.0374574	0.15677	GO:0046906	GO:MF	tetrapyrrole binding	23288	6288		Tobacco_leaves	Binding
Top10%_Arabidopsis	TRUE	6.50881e-06	454	1691	69	0.0408043	0.151982	GO:0006979	GO:BP	response to oxidative stress	23028	2662		Tobacco_leaves	Stimulus
Top10%_Arabidopsis	TRUE	8.29964e-06	1764	1691	193	0.114134	0.10941	GO:1901575	GO:BP	organic substance catabolic process	23028	22570		Tobacco_leaves	Metabolism
Top10%_Arabidopsis	TRUE	1.21167e-05	796	1691	103	0.0609107	0.129397	GO:0010035	GO:BP	response to inorganic substance	23028	3925		Tobacco_leaves	Stimulus
Top10%_Arabidopsis	TRUE	3.37123e-05	2352	1691	241	0.142519	0.102466	GO:0010033	GO:BP	response to organic substance	23028	3923		Tobacco_leaves	Stimulus
Top10%_Arabidopsis	TRUE	3.68996e-05	290	1691	49	0.0289769	0.168966	GO:0098754	GO:BP	detoxification	23028	19924		Tobacco_leaves	Stimulus
Top10%_Arabidopsis	TRUE	4.46979e-05	2912	1719	308	0.179174	0.105769	GO:0009536	GO:CC	plastid	21204	618		Tobacco_leaves	Localization
Top10%_Arabidopsis	TRUE	4.70331e-05	1896	1719	214	0.124491	0.112869	GO:0005576	GO:CC	extracellular region	21204	198		Tobacco_leaves	Localization
Top10%_Arabidopsis	TRUE	5.33518e-05	1095	1691	129	0.0762862	0.117808	GO:0019752	GO:BP	carboxylic acid metabolic process	23028	6366		Tobacco_leaves	Metabolism
Top10%_Arabidopsis	TRUE	5.62224e-05	2765	1719	294	0.17103	0.106329	GO:0005829	GO:CC	cytosol	21204	380		Tobacco_leaves	Localization
Top10%_Arabidopsis	TRUE	7.97837e-05	2404	1719	260	0.151251	0.108153	GO:0009507	GO:CC	chloroplast	21204	590		Tobacco_leaves	Localization
Top10%_Arabidopsis	TRUE	8.99841e-05	158	1762	32	0.0181612	0.202532	GO:0016209	GO:MF	antioxidant activity	23288	2743		Tobacco_leaves	Metabolism
Top10%_Arabidopsis	TRUE	0.000149898	99	1691	24	0.0141928	0.242424	GO:0042744	GO:BP	hydrogen peroxide catabolic process	23028	10914		Tobacco_leaves	Metabolism
Top10%_Arabidopsis	TRUE	0.000156092	167	1691	33	0.0195151	0.197605	GO:0098869	GO:BP	cellular oxidant detoxification	23028	19981		Tobacco_leaves	Stimulus
Top10%_Arabidopsis	TRUE	0.000210363	748	1691	94	0.0555884	0.125668	GO:0044283	GO:BP	small molecule biosynthetic process	23028	11591		Tobacco_leaves	Metabolism
Top10%_Arabidopsis	TRUE	0.0002706	578	1691	77	0.0455352	0.133218	GO:0016053	GO:BP	organic acid biosynthetic process	23028	5208		Tobacco_leaves	Metabolism
Top10%_Arabidopsis	TRUE	0.0002706	578	1691	77	0.0455352	0.133218	GO:0046394	GO:BP	carboxylic acid biosynthetic process	23028	12826		Tobacco_leaves	Metabolism
Top10%_Arabidopsis	TRUE	0.000305276	1276	486	163	0.335391	0.127743	KEGG:01110	KEGG	Biosynthesis of secondary metabolites	5083	182		Tobacco_leaves	Metabolism
Top10%_Arabidopsis	TRUE	0.000611436	185	1691	34	0.0201064	0.183784	GO:1990748	GO:BP	cellular detoxification	23028	26515		Tobacco_leaves	Stimulus
Top10%_Arabidopsis	TRUE	0.000664052	1190	1691	133	0.0786517	0.111765	GO:0098542	GO:BP	defense response to other organism	23028	19844		Tobacco_leaves	Stimulus
Top10%_Arabidopsis	TRUE	0.00069619	186	1691	34	0.0201064	0.182796	GO:0097237	GO:BP	cellular response to toxic substance	23028	19590		Tobacco_leaves	Stimulus
Top10%_Arabidopsis	TRUE	0.000875149	1788	1691	185	0.109403	0.103468	GO:0070887	GO:BP	cellular response to chemical stimulus	23028	17294		Tobacco_leaves	Stimulus
Top10%_Arabidopsis	TRUE	0.000980149	398	1691	57	0.0337079	0.143216	GO:0019748	GO:BP	secondary metabolic process	23028	6362		Tobacco_leaves	Metabolism
Top10%_Arabidopsis	TRUE	0.00108649	103	486	24	0.0493827	0.23301	KEGG:00480	KEGG	Glutathione metabolism	5083	61		Tobacco_leaves	Metabolism
Top10%_Arabidopsis	TRUE	0.00151419	138	1762	27	0.0153235	0.195652	GO:0016684	GO:MF	oxidoreductase activity, acting on peroxide as acceptor	23288	2915		Tobacco_leaves	Metabolism
Top10%_Arabidopsis	TRUE	0.00167201	193	1691	34	0.0201064	0.176166	GO:1901607	GO:BP	alpha-amino acid biosynthetic process	23028	22595		Tobacco_leaves	Metabolism
Top10%_Arabidopsis	TRUE	0.00182391	348	1691	51	0.0301597	0.146552	GO:0006790	GO:BP	sulfur compound metabolic process	23028	2531		Tobacco_leaves	Metabolism
Top10%_Arabidopsis	TRUE	0.0019924	132	1762	26	0.014756	0.19697	GO:0004601	GO:MF	peroxidase activity	23288	917		Tobacco_leaves	Metabolism
Top10%_Arabidopsis	TRUE	0.00229057	19661	1719	1636	0.951716	0.0832104	GO:0110165	GO:CC	cellular anatomical entity	21204	3449		Tobacco_leaves	Localization
Top10%_Arabidopsis	TRUE	0.00243746	122	1691	25	0.0147842	0.204918	GO:0042743	GO:BP	hydrogen peroxide metabolic process	23028	10913		Tobacco_leaves	Metabolism
Top10%_Arabidopsis	TRUE	0.00262166	223	1691	37	0.0218805	0.165919	GO:0008652	GO:BP	amino acid biosynthetic process	23028	3299		Tobacco_leaves	Metabolism
Top10%_Arabidopsis	TRUE	0.00291836	385	1762	54	0.030647	0.14026	GO:0020037	GO:MF	heme binding	23288	3790		Tobacco_leaves	Binding
Top10%_Arabidopsis	TRUE	0.00340198	97	1762	21	0.0119183	0.216495	GO:0019904	GO:MF	protein domain specific binding	23288	3759		Tobacco_leaves	Binding
Top10%_Arabidopsis	TRUE	0.0034707	349	1762	50	0.0283768	0.143266	GO:0004497	GO:MF	monooxygenase activity	23288	833		Tobacco_leaves	Metabolism
Top10%_Arabidopsis	TRUE	0.00456281	173	1719	31	0.0180337	0.179191	GO:0099503	GO:CC	secretory vesicle	21204	3373		Tobacco_leaves	Localization
Top10%_Arabidopsis	TRUE	0.00457549	43	1719	13	0.00756254	0.302326	GO:0009522	GO:CC	photosystem I	21204	604		Tobacco_leaves	Localization
Top10%_Arabidopsis	TRUE	0.00462085	819	1719	100	0.0581734	0.1221	GO:0000325	GO:CC	plant-type vacuole	21204	55		Tobacco_leaves	Localization
Top10%_Arabidopsis	TRUE	0.00536513	181	1762	31	0.0175936	0.171271	GO:0046527	GO:MF	glucosyltransferase activity	23288	6228		Tobacco_leaves	Metabolism
Top10%_Arabidopsis	TRUE	0.00572532	432	1719	60	0.034904	0.138889	GO:0005618	GO:CC	cell wall	21204	234		Tobacco_leaves	Localization
Top10%_Arabidopsis	TRUE	0.00610534	128	486	26	0.0534979	0.203125	KEGG:00940	KEGG	Phenylpropanoid biosynthesis	5083	142		Tobacco_leaves	Metabolism
Top10%_Arabidopsis	TRUE	0.00634582	544	1691	69	0.0408043	0.126838	GO:0032787	GO:BP	monocarboxylic acid metabolic process	23028	8249		Tobacco_leaves	Metabolism
Top10%_Arabidopsis	TRUE	0.00634582	544	1691	69	0.0408043	0.126838	GO:1902074	GO:BP	response to salt	23028	23012		Tobacco_leaves	Stimulus
Top10%_Arabidopsis	TRUE	0.00808101	1699	1691	172	0.101715	0.101236	GO:0006952	GO:BP	defense response	23028	2641		Tobacco_leaves	Stimulus
Top10%_Arabidopsis	TRUE	0.00905726	199	1691	33	0.0195151	0.165829	GO:0072593	GO:BP	reactive oxygen species metabolic process	23028	18432		Tobacco_leaves	Metabolism
Top10%_Arabidopsis	TRUE	0.00907902	34	1762	11	0.00624291	0.323529	GO:0016168	GO:MF	chlorophyll binding	23288	2733		Tobacco_leaves	Binding
Top10%_Arabidopsis	TRUE	0.0104674	321	1691	46	0.0272028	0.143302	GO:1901605	GO:BP	alpha-amino acid metabolic process	23028	22593		Tobacco_leaves	Metabolism
Top10%_Arabidopsis	TRUE	0.0104952	383	1762	52	0.0295119	0.13577	GO:0030246	GO:MF	carbohydrate binding	23288	3887		Tobacco_leaves	Binding
Top10%_Arabidopsis	TRUE	0.0111792	461	1719	62	0.0360675	0.13449	GO:0030312	GO:CC	external encapsulating structure	21204	930		Tobacco_leaves	Localization
Top10%_Arabidopsis	TRUE	0.0117318	3359	1691	308	0.182141	0.091694	GO:0051716	GO:BP	cellular response to stimulus	23028	14697		Tobacco_leaves	Stimulus
Top10%_Arabidopsis	TRUE	0.0151063	76	1762	17	0.00964813	0.223684	GO:0140825	GO:MF	lactoperoxidase activity	23288	10828		Tobacco_leaves	Metabolism
Top10%_Arabidopsis	TRUE	0.0192194	489	1719	64	0.0372309	0.130879	GO:0048046	GO:CC	apoplast	21204	2222		Tobacco_leaves	Localization
Top10%_Arabidopsis	TRUE	0.0200821	23	1691	9	0.00532229	0.391304	GO:0009768	GO:BP	photosynthesis, light harvesting in photosystem I	23028	3742		Tobacco_leaves	Metabolism
Top10%_Arabidopsis	TRUE	0.0222284	121	1691	23	0.0136014	0.190083	GO:0044403	GO:BP	biological process involved in symbiotic interaction	23028	11644		Tobacco_leaves	Stimulus
Top10%_Arabidopsis	TRUE	0.0244879	397	1719	54	0.0314136	0.13602	GO:0009505	GO:CC	plant-type cell wall	21204	588		Tobacco_leaves	Localization
Top10%_Arabidopsis	TRUE	0.0261595	41	1691	12	0.00709639	0.292683	GO:0044273	GO:BP	sulfur compound catabolic process	23028	11586		Tobacco_leaves	Metabolism
Top10%_Arabidopsis	TRUE	0.0266338	22	486	8	0.0164609	0.363636	KEGG:00196	KEGG	Photosynthesis - antenna proteins	5083	20		Tobacco_leaves	Metabolism
Top10%_Arabidopsis	TRUE	0.0269861	161	1762	27	0.0153235	0.167702	GO:0016765	GO:MF	transferase activity, transferring alkyl or aryl (other than methyl) groups	23288	2979		Tobacco_leaves	Metabolism
Top10%_Arabidopsis	TRUE	0.0270145	423	1691	55	0.0325251	0.130024	GO:0009414	GO:BP	response to water deprivation	23028	3554		Tobacco_leaves	Stimulus
Top10%_Arabidopsis	TRUE	1.8779e-21	1560	1787	233	0.130386	0.149359	GO:0016491	GO:MF	oxidoreductase activity	23288	2828		Maize_protoplasts	Metabolism
Top10%_Arabidopsis	TRUE	4.83308e-21	6447	1731	671	0.387637	0.104079	GO:0050896	GO:BP	response to stimulus	23028	14092		Maize_protoplasts	Stimulus
Top10%_Arabidopsis	TRUE	5.17113e-19	3990	1731	453	0.261698	0.113534	GO:0006950	GO:BP	response to stress	23028	2640		Maize_protoplasts	Stimulus
Top10%_Arabidopsis	TRUE	4.82146e-16	3116	1731	363	0.209705	0.116496	GO:0042221	GO:BP	response to chemical	23028	10621		Maize_protoplasts	Stimulus
Top10%_Arabidopsis	TRUE	2.76084e-14	1896	1711	253	0.147867	0.133439	GO:0005576	GO:CC	extracellular region	21204	198		Maize_protoplasts	Localization
Top10%_Arabidopsis	TRUE	1.16559e-12	398	1731	79	0.0456384	0.198492	GO:0019748	GO:BP	secondary metabolic process	23028	6362		Maize_protoplasts	Metabolism
Top10%_Arabidopsis	TRUE	1.58814e-11	2335	445	277	0.622472	0.11863	KEGG:01100	KEGG	Metabolic pathways	5083	181		Maize_protoplasts	Metabolism
Top10%_Arabidopsis	TRUE	1.68268e-11	1985	1731	241	0.139226	0.121411	GO:0009605	GO:BP	response to external stimulus	23028	3610		Maize_protoplasts	Stimulus
Top10%_Arabidopsis	TRUE	1.87687e-11	1527	1731	197	0.113807	0.129011	GO:0044419	GO:BP	biological process involved in interspecies interaction between organisms	23028	11653		Maize_protoplasts	Stimulus
Top10%_Arabidopsis	TRUE	2.17125e-11	1894	1731	232	0.134027	0.122492	GO:0009056	GO:BP	catabolic process	23028	3308		Maize_protoplasts	Metabolism
Top10%_Arabidopsis	TRUE	4.27372e-11	765	1731	118	0.0681687	0.154248	GO:0044248	GO:BP	cellular catabolic process	23028	11576		Maize_protoplasts	Metabolism
Top10%_Arabidopsis	TRUE	4.34469e-11	290	1731	62	0.0358174	0.213793	GO:0098754	GO:BP	detoxification	23028	19924		Maize_protoplasts	Stimulus
Top10%_Arabidopsis	TRUE	5.00648e-11	1532	1731	196	0.113229	0.127937	GO:0009607	GO:BP	response to biotic stimulus	23028	3612		Maize_protoplasts	Stimulus
Top10%_Arabidopsis	TRUE	5.56155e-11	9358	1787	865	0.484051	0.0924343	GO:0003824	GO:MF	catalytic activity	23288	368		Maize_protoplasts	Metabolism
Top10%_Arabidopsis	TRUE	6.40057e-11	1505	1731	193	0.111496	0.128239	GO:0051707	GO:BP	response to other organism	23028	14692		Maize_protoplasts	Stimulus
Top10%_Arabidopsis	TRUE	6.40057e-11	1505	1731	193	0.111496	0.128239	GO:0043207	GO:BP	response to external biotic stimulus	23028	11164		Maize_protoplasts	Stimulus
Top10%_Arabidopsis	TRUE	6.63513e-11	331	1731	67	0.038706	0.202417	GO:0009636	GO:BP	response to toxic substance	23028	3631		Maize_protoplasts	Stimulus
Top10%_Arabidopsis	TRUE	6.49011e-10	454	1731	80	0.0462161	0.176211	GO:0006979	GO:BP	response to oxidative stress	23028	2662		Maize_protoplasts	Stimulus
Top10%_Arabidopsis	TRUE	2.08374e-09	1699	1731	206	0.119006	0.121248	GO:0006952	GO:BP	defense response	23028	2641		Maize_protoplasts	Stimulus
Top10%_Arabidopsis	TRUE	3.61604e-09	138	1787	37	0.0207051	0.268116	GO:0016684	GO:MF	oxidoreductase activity, acting on peroxide as acceptor	23288	2915		Maize_protoplasts	Metabolism
Top10%_Arabidopsis	TRUE	3.8194e-09	158	1787	40	0.0223839	0.253165	GO:0016209	GO:MF	antioxidant activity	23288	2743		Maize_protoplasts	Metabolism
Top10%_Arabidopsis	TRUE	5.22464e-09	421	1787	74	0.0414102	0.175772	GO:0046906	GO:MF	tetrapyrrole binding	23288	6288		Maize_protoplasts	Binding
Top10%_Arabidopsis	TRUE	1.33068e-08	173	1711	42	0.024547	0.242775	GO:0099503	GO:CC	secretory vesicle	21204	3373		Maize_protoplasts	Localization
Top10%_Arabidopsis	TRUE	1.40207e-08	1190	1731	154	0.0889659	0.129412	GO:0098542	GO:BP	defense response to other organism	23028	19844		Maize_protoplasts	Stimulus
Top10%_Arabidopsis	TRUE	1.83312e-08	132	1787	35	0.0195859	0.265152	GO:0004601	GO:MF	peroxidase activity	23288	917		Maize_protoplasts	Metabolism
Top10%_Arabidopsis	TRUE	2.82391e-08	385	1787	68	0.0380526	0.176623	GO:0020037	GO:MF	heme binding	23288	3790		Maize_protoplasts	Binding
Top10%_Arabidopsis	TRUE	3.62378e-08	167	1731	40	0.023108	0.239521	GO:0098869	GO:BP	cellular oxidant detoxification	23028	19981		Maize_protoplasts	Stimulus
Top10%_Arabidopsis	TRUE	5.84634e-08	348	1731	63	0.0363951	0.181034	GO:0006790	GO:BP	sulfur compound metabolic process	23028	2531		Maize_protoplasts	Metabolism
Top10%_Arabidopsis	TRUE	6.63517e-08	1764	1731	206	0.119006	0.11678	GO:1901575	GO:BP	organic substance catabolic process	23028	22570		Maize_protoplasts	Metabolism
Top10%_Arabidopsis	TRUE	7.39306e-08	185	1731	42	0.0242634	0.227027	GO:1990748	GO:BP	cellular detoxification	23028	26515		Maize_protoplasts	Stimulus
Top10%_Arabidopsis	TRUE	8.86528e-08	186	1731	42	0.0242634	0.225806	GO:0097237	GO:BP	cellular response to toxic substance	23028	19590		Maize_protoplasts	Stimulus
Top10%_Arabidopsis	TRUE	1.04988e-07	99	1731	29	0.0167533	0.292929	GO:0042744	GO:BP	hydrogen peroxide catabolic process	23028	10914		Maize_protoplasts	Metabolism
Top10%_Arabidopsis	TRUE	1.65831e-07	62	1787	22	0.0123111	0.354839	GO:0004364	GO:MF	glutathione transferase activity	23288	728		Maize_protoplasts	Metabolism
Top10%_Arabidopsis	TRUE	2.23886e-07	1745	1731	202	0.116696	0.115759	GO:1901700	GO:BP	response to oxygen-containing compound	23028	22661		Maize_protoplasts	Stimulus
Top10%_Arabidopsis	TRUE	2.9202e-07	103	445	29	0.0651685	0.281553	KEGG:00480	KEGG	Glutathione metabolism	5083	61		Maize_protoplasts	Metabolism
Top10%_Arabidopsis	TRUE	4.06094e-07	349	1787	61	0.0341354	0.174785	GO:0004497	GO:MF	monooxygenase activity	23288	833		Maize_protoplasts	Metabolism
Top10%_Arabidopsis	TRUE	4.54168e-07	1825	1731	208	0.120162	0.113973	GO:0044281	GO:BP	small molecule metabolic process	23028	11589		Maize_protoplasts	Metabolism
Top10%_Arabidopsis	TRUE	6.65468e-07	796	1731	109	0.0629694	0.136935	GO:0010035	GO:BP	response to inorganic substance	23028	3925		Maize_protoplasts	Stimulus
Top10%_Arabidopsis	TRUE	2.0598e-06	46	1731	18	0.0103986	0.391304	GO:0009407	GO:BP	toxin catabolic process	23028	3548		Maize_protoplasts	Metabolism
Top10%_Arabidopsis	TRUE	2.34665e-06	76	1787	23	0.0128707	0.302632	GO:0140825	GO:MF	lactoperoxidase activity	23288	10828		Maize_protoplasts	Metabolism
Top10%_Arabidopsis	TRUE	4.22828e-06	128	445	31	0.0696629	0.242188	KEGG:00940	KEGG	Phenylpropanoid biosynthesis	5083	142		Maize_protoplasts	Metabolism
Top10%_Arabidopsis	TRUE	5.16842e-06	122	1731	30	0.017331	0.245902	GO:0042743	GO:BP	hydrogen peroxide metabolic process	23028	10913		Maize_protoplasts	Metabolism
Top10%_Arabidopsis	TRUE	6.98885e-06	60	1731	20	0.011554	0.333333	GO:0009404	GO:BP	toxin metabolic process	23028	3547		Maize_protoplasts	Metabolism
Top10%_Arabidopsis	TRUE	1.34479e-05	1224	1731	146	0.0843443	0.119281	GO:0043436	GO:BP	oxoacid metabolic process	23028	11283		Maize_protoplasts	Metabolism
Top10%_Arabidopsis	TRUE	1.41756e-05	1225	1731	146	0.0843443	0.119184	GO:0006082	GO:BP	organic acid metabolic process	23028	1991		Maize_protoplasts	Metabolism
Top10%_Arabidopsis	TRUE	2.85866e-05	199	1731	39	0.0225303	0.19598	GO:0072593	GO:BP	reactive oxygen species metabolic process	23028	18432		Maize_protoplasts	Metabolism
Top10%_Arabidopsis	TRUE	3.25981e-05	192	1731	38	0.0219526	0.197917	GO:0044550	GO:BP	secondary metabolite biosynthetic process	23028	11726		Maize_protoplasts	Metabolism
Top10%_Arabidopsis	TRUE	4.60599e-05	1276	445	155	0.348315	0.121473	KEGG:01110	KEGG	Biosynthesis of secondary metabolites	5083	182		Maize_protoplasts	Metabolism
Top10%_Arabidopsis	TRUE	8.43359e-05	1188	1711	144	0.0841613	0.121212	GO:0005773	GO:CC	vacuole	21204	340		Maize_protoplasts	Localization
Top10%_Arabidopsis	TRUE	8.46725e-05	657	1731	88	0.0508377	0.133942	GO:0009620	GO:BP	response to fungus	23028	3621		Maize_protoplasts	Stimulus
Top10%_Arabidopsis	TRUE	9.87449e-05	123	1731	28	0.0161756	0.227642	GO:0019757	GO:BP	glycosinolate metabolic process	23028	6369		Maize_protoplasts	Metabolism
Top10%_Arabidopsis	TRUE	9.87449e-05	123	1731	28	0.0161756	0.227642	GO:0019760	GO:BP	glucosinolate metabolic process	23028	6372		Maize_protoplasts	Metabolism
Top10%_Arabidopsis	TRUE	9.87449e-05	123	1731	28	0.0161756	0.227642	GO:0016143	GO:BP	S-glycoside metabolic process	23028	5282		Maize_protoplasts	Metabolism
Top10%_Arabidopsis	TRUE	0.000124972	19	1787	10	0.00559597	0.526316	GO:0043295	GO:MF	glutathione binding	23288	5785		Maize_protoplasts	Binding
Top10%_Arabidopsis	TRUE	0.000152505	427	1787	63	0.0352546	0.147541	GO:0016705	GO:MF	oxidoreductase activity, acting on paired donors, with incorporation or reduction of molecular oxygen	23288	2928		Maize_protoplasts	Metabolism
Top10%_Arabidopsis	TRUE	0.000267446	819	1711	105	0.0613676	0.128205	GO:0000325	GO:CC	plant-type vacuole	21204	55		Maize_protoplasts	Localization
Top10%_Arabidopsis	TRUE	0.000371836	489	1711	70	0.0409117	0.143149	GO:0048046	GO:CC	apoplast	21204	2222		Maize_protoplasts	Localization
Top10%_Arabidopsis	TRUE	0.000720352	166	1731	32	0.0184864	0.192771	GO:1901657	GO:BP	glycosyl compound metabolic process	23028	22631		Maize_protoplasts	Metabolism
Top10%_Arabidopsis	TRUE	0.000771682	570	1731	76	0.0439053	0.133333	GO:0050832	GO:BP	defense response to fungus	23028	14036		Maize_protoplasts	Stimulus
Top10%_Arabidopsis	TRUE	0.00103898	2187	1731	223	0.128827	0.101966	GO:0009628	GO:BP	response to abiotic stimulus	23028	3626		Maize_protoplasts	Stimulus
Top10%_Arabidopsis	TRUE	0.00112005	2352	1731	237	0.136915	0.100765	GO:0010033	GO:BP	response to organic substance	23028	3923		Maize_protoplasts	Stimulus
Top10%_Arabidopsis	TRUE	0.00188975	10567	1711	938	0.548217	0.0887669	GO:0005737	GO:CC	cytoplasm	21204	309		Maize_protoplasts	Localization
Top10%_Arabidopsis	TRUE	0.00219788	2765	1711	282	0.164816	0.101989	GO:0005829	GO:CC	cytosol	21204	380		Maize_protoplasts	Localization
Top10%_Arabidopsis	TRUE	0.00246944	167	1731	31	0.0179087	0.185629	GO:0044272	GO:BP	sulfur compound biosynthetic process	23028	11585		Maize_protoplasts	Metabolism
Top10%_Arabidopsis	TRUE	0.00272032	63	1731	17	0.00982091	0.269841	GO:1901659	GO:BP	glycosyl compound biosynthetic process	23028	22633		Maize_protoplasts	Metabolism
Top10%_Arabidopsis	TRUE	0.00387896	383	1787	54	0.0302182	0.140992	GO:0030246	GO:MF	carbohydrate binding	23288	3887		Maize_protoplasts	Binding
Top10%_Arabidopsis	TRUE	0.00417998	71	445	17	0.0382022	0.239437	KEGG:00460	KEGG	Cyanoamino acid metabolism	5083	59		Maize_protoplasts	Metabolism
Top10%_Arabidopsis	TRUE	0.00427497	163	1731	30	0.017331	0.184049	GO:0000302	GO:BP	response to reactive oxygen species	23028	93		Maize_protoplasts	Stimulus
Top10%_Arabidopsis	TRUE	0.005005	518	1731	68	0.0392837	0.131274	GO:0009617	GO:BP	response to bacterium	23028	3620		Maize_protoplasts	Stimulus
Top10%_Arabidopsis	TRUE	0.00502998	161	1787	29	0.0162283	0.180124	GO:0016765	GO:MF	transferase activity, transferring alkyl or aryl (other than methyl) groups	23288	2979		Maize_protoplasts	Metabolism
Top10%_Arabidopsis	TRUE	0.00582309	41	1731	13	0.00751011	0.317073	GO:0044273	GO:BP	sulfur compound catabolic process	23028	11586		Maize_protoplasts	Metabolism
Top10%_Arabidopsis	TRUE	0.00814113	283	1731	43	0.0248411	0.151943	GO:0006955	GO:BP	immune response	23028	2644		Maize_protoplasts	Stimulus
Top10%_Arabidopsis	TRUE	0.00881528	65	1787	16	0.00895355	0.246154	GO:0051537	GO:MF	2 iron, 2 sulfur cluster binding	23288	8076		Maize_protoplasts	Binding
Top10%_Arabidopsis	TRUE	0.0124463	99	1731	21	0.0121317	0.212121	GO:1901136	GO:BP	carbohydrate derivative catabolic process	23028	22200		Maize_protoplasts	Metabolism
Top10%_Arabidopsis	TRUE	0.012928	50	1731	14	0.00808781	0.28	GO:0019761	GO:BP	glucosinolate biosynthetic process	23028	6373		Maize_protoplasts	Metabolism
Top10%_Arabidopsis	TRUE	0.012928	50	1731	14	0.00808781	0.28	GO:0019758	GO:BP	glycosinolate biosynthetic process	23028	6370		Maize_protoplasts	Metabolism
Top10%_Arabidopsis	TRUE	0.012928	50	1731	14	0.00808781	0.28	GO:0016144	GO:BP	S-glycoside biosynthetic process	23028	5283		Maize_protoplasts	Metabolism
Top10%_Arabidopsis	TRUE	0.0138542	289	1731	43	0.0248411	0.148789	GO:0002376	GO:BP	immune system process	23028	924		Maize_protoplasts	Metabolism
Top10%_Arabidopsis	TRUE	0.014807	97	1787	20	0.0111919	0.206186	GO:0019904	GO:MF	protein domain specific binding	23288	3759		Maize_protoplasts	Binding
Top10%_Arabidopsis	TRUE	0.0151416	54	1787	14	0.00783436	0.259259	GO:0030145	GO:MF	manganese ion binding	23288	3866		Maize_protoplasts	Binding
Top10%_Arabidopsis	TRUE	0.0152871	78	1731	18	0.0103986	0.230769	GO:0051235	GO:BP	maintenance of location	23028	14354		Maize_protoplasts	NA
Top10%_Arabidopsis	TRUE	0.0181808	7	1787	5	0.00279799	0.714286	GO:0099106	GO:MF	ion channel regulator activity	23288	9302		Maize_protoplasts	Metabolism
Top10%_Arabidopsis	TRUE	0.0181808	7	1787	5	0.00279799	0.714286	GO:0008200	GO:MF	ion channel inhibitor activity	23288	1613		Maize_protoplasts	Metabolism
Top10%_Arabidopsis	TRUE	0.0181808	7	1787	5	0.00279799	0.714286	GO:0019871	GO:MF	sodium channel inhibitor activity	23288	3748		Maize_protoplasts	Metabolism
Top10%_Arabidopsis	TRUE	0.0181808	7	1787	5	0.00279799	0.714286	GO:0016248	GO:MF	channel inhibitor activity	23288	2758		Maize_protoplasts	Metabolism
Top10%_Arabidopsis	TRUE	0.0181808	7	1787	5	0.00279799	0.714286	GO:0017080	GO:MF	sodium channel regulator activity	23288	3154		Maize_protoplasts	Metabolism
Top10%_Arabidopsis	TRUE	0.0239678	1260	1787	134	0.074986	0.106349	GO:0046914	GO:MF	transition metal ion binding	23288	6292		Maize_protoplasts	Binding
Top10%_Arabidopsis	TRUE	0.0262593	3855	1787	355	0.198657	0.0920882	GO:0043169	GO:MF	cation binding	23288	5762		Maize_protoplasts	Binding
Top10%_Arabidopsis	TRUE	0.0281126	3834	1787	353	0.197538	0.0920709	GO:0046872	GO:MF	metal ion binding	23288	6281		Maize_protoplasts	Binding
Top10%_Arabidopsis	TRUE	0.030358	2912	1711	286	0.167154	0.0982143	GO:0009536	GO:CC	plastid	21204	618		Maize_protoplasts	Localization
Top10%_Arabidopsis	TRUE	0.0311933	44	1787	12	0.00671517	0.272727	GO:0102483	GO:MF	scopolin beta-glucosidase activity	23288	9757		Maize_protoplasts	Metabolism
Top10%_Arabidopsis	TRUE	0.0386415	1788	1731	179	0.103408	0.100112	GO:0070887	GO:BP	cellular response to chemical stimulus	23028	17294		Maize_protoplasts	Stimulus
Top10%_Arabidopsis	TRUE	0.0403405	397	1711	53	0.030976	0.133501	GO:0009505	GO:CC	plant-type cell wall	21204	588		Maize_protoplasts	Localization
Top10%_Arabidopsis	TRUE	0.0408931	22	1711	8	0.00467563	0.363636	GO:0012511	GO:CC	monolayer-surrounded lipid storage body	21204	695		Maize_protoplasts	Localization
Top10%_Arabidopsis	TRUE	0.0420834	368	1787	49	0.0274203	0.133152	GO:0005506	GO:MF	iron ion binding	23288	1493		Maize_protoplasts	Binding
Top10%_Arabidopsis	TRUE	0.0445817	1095	1731	118	0.0681687	0.107763	GO:0019752	GO:BP	carboxylic acid metabolic process	23028	6366		Maize_protoplasts	Metabolism
Top10%_Arabidopsis	TRUE	0.0454018	8	1787	5	0.00279799	0.625	GO:0016247	GO:MF	channel regulator activity	23288	2757		Maize_protoplasts	Metabolism
Top10%_Arabidopsis	TRUE	0.0462514	544	1731	67	0.038706	0.123162	GO:1902074	GO:BP	response to salt	23028	23012		Maize_protoplasts	Stimulus
Top10%_Arabidopsis	TRUE	0.0476173	138	1787	24	0.0134303	0.173913	GO:0016709	GO:MF	oxidoreductase activity, acting on paired donors, with incorporation or reduction of molecular oxygen, NAD(P)H as one donor, and incorporation of one atom of oxygen	23288	2932		Maize_protoplasts	Metabolism
Top10%_Arabidopsis	TRUE	0.0480723	124	1731	23	0.0132871	0.185484	GO:0009699	GO:BP	phenylpropanoid biosynthetic process	23028	3679		Maize_protoplasts	Metabolism
Top10%_Maize	TRUE	9.8606e-17	2002	2241	258	0.115127	0.128871	GO:0044281	gprofiler_full_zmays.ENSG	small molecule metabolic process	30659	2947		Maize_protoplasts	Metabolism
Top10%_Maize	TRUE	3.34074e-16	1206	2241	177	0.0789826	0.146766	GO:0006082	gprofiler_full_zmays.ENSG	organic acid metabolic process	30659	296		Maize_protoplasts	Metabolism
Top10%_Maize	TRUE	4.26933e-16	2352	2241	289	0.12896	0.122874	GO:0055114	gprofiler_full_zmays.ENSG	oxidation-reduction process	30659	3739		Maize_protoplasts	Metabolism
Top10%_Maize	TRUE	1.01781e-14	1198	2241	172	0.0767515	0.143573	GO:0043436	gprofiler_full_zmays.ENSG	oxoacid metabolic process	30659	2832		Maize_protoplasts	Metabolism
Top10%_Maize	TRUE	6.41905e-14	1162	2241	166	0.0740741	0.142857	GO:0019752	gprofiler_full_zmays.ENSG	carboxylic acid metabolic process	30659	1968		Maize_protoplasts	Metabolism
Top10%_Maize	TRUE	3.5328e-13	2177	2241	262	0.116912	0.120349	GO:0016491	gprofiler_full_zmays.ENSG	oxidoreductase activity	30659	7149		Maize_protoplasts	Metabolism
Top10%_Maize	TRUE	1.25548e-09	269	2241	56	0.0249888	0.208178	GO:0044282	gprofiler_full_zmays.ENSG	small molecule catabolic process	30659	2948		Maize_protoplasts	Metabolism
Top10%_Maize	TRUE	5.59203e-09	534	2241	86	0.0383757	0.161049	GO:0032787	gprofiler_full_zmays.ENSG	monocarboxylic acid metabolic process	30659	2293		Maize_protoplasts	Metabolism
Top10%_Maize	TRUE	2.99535e-08	168	2241	40	0.0178492	0.238095	GO:0016054	gprofiler_full_zmays.ENSG	organic acid catabolic process	30659	1698		Maize_protoplasts	Metabolism
Top10%_Maize	TRUE	2.99535e-08	168	2241	40	0.0178492	0.238095	GO:0046395	gprofiler_full_zmays.ENSG	carboxylic acid catabolic process	30659	3184		Maize_protoplasts	Metabolism
Top10%_Maize	TRUE	6.14799e-08	255	2241	51	0.0227577	0.2	GO:0016616	gprofiler_full_zmays.ENSG	oxidoreductase activity, acting on the CH-OH group of donors, NAD or NADP as acceptor	30659	7160		Maize_protoplasts	Metabolism
Top10%_Maize	TRUE	4.31221e-07	285	2241	53	0.0236502	0.185965	GO:0016614	gprofiler_full_zmays.ENSG	oxidoreductase activity, acting on CH-OH group of donors	30659	7158		Maize_protoplasts	Metabolism
Top10%_Maize	TRUE	1.41299e-06	565	2241	83	0.037037	0.146903	GO:0006520	gprofiler_full_zmays.ENSG	cellular amino acid metabolic process	30659	530		Maize_protoplasts	Metabolism
Top10%_Maize	TRUE	2.12258e-06	358	2241	60	0.0267738	0.167598	GO:1901605	gprofiler_full_zmays.ENSG	alpha-amino acid metabolic process	30659	4484		Maize_protoplasts	Metabolism
Top10%_Maize	TRUE	3.48969e-06	547	2241	80	0.0356983	0.146252	GO:0046394	gprofiler_full_zmays.ENSG	carboxylic acid biosynthetic process	30659	3183		Maize_protoplasts	Metabolism
Top10%_Maize	TRUE	3.48969e-06	547	2241	80	0.0356983	0.146252	GO:0016053	gprofiler_full_zmays.ENSG	organic acid biosynthetic process	30659	1697		Maize_protoplasts	Metabolism
Top10%_Maize	TRUE	1.14014e-05	40	2241	16	0.00713967	0.4	GO:0042542	gprofiler_full_zmays.ENSG	response to hydrogen peroxide	30659	2710		Maize_protoplasts	Stimulus
Top10%_Maize	TRUE	1.32366e-05	782	2241	102	0.0455154	0.130435	GO:0044283	gprofiler_full_zmays.ENSG	small molecule biosynthetic process	30659	2949		Maize_protoplasts	Metabolism
Top10%_Maize	TRUE	3.32486e-05	84	2241	23	0.0102633	0.27381	GO:0004866	gprofiler_full_zmays.ENSG	endopeptidase inhibitor activity	30659	6572		Maize_protoplasts	Metabolism
Top10%_Maize	TRUE	3.32486e-05	84	2241	23	0.0102633	0.27381	GO:0045861	gprofiler_full_zmays.ENSG	negative regulation of proteolysis	30659	3065		Maize_protoplasts	Metabolism
Top10%_Maize	TRUE	3.32486e-05	84	2241	23	0.0102633	0.27381	GO:0010466	gprofiler_full_zmays.ENSG	negative regulation of peptidase activity	30659	1485		Maize_protoplasts	Metabolism
Top10%_Maize	TRUE	3.32486e-05	84	2241	23	0.0102633	0.27381	GO:0030414	gprofiler_full_zmays.ENSG	peptidase inhibitor activity	30659	7495		Maize_protoplasts	Metabolism
Top10%_Maize	TRUE	3.32486e-05	84	2241	23	0.0102633	0.27381	GO:0010951	gprofiler_full_zmays.ENSG	negative regulation of endopeptidase activity	30659	1565		Maize_protoplasts	Metabolism
Top10%_Maize	TRUE	4.24441e-05	85	2241	23	0.0102633	0.270588	GO:0052548	gprofiler_full_zmays.ENSG	regulation of endopeptidase activity	30659	3710		Maize_protoplasts	Metabolism
Top10%_Maize	TRUE	4.24441e-05	85	2241	23	0.0102633	0.270588	GO:0061135	gprofiler_full_zmays.ENSG	endopeptidase regulator activity	30659	8123		Maize_protoplasts	Metabolism
Top10%_Maize	TRUE	5.39506e-05	86	2241	23	0.0102633	0.267442	GO:0061134	gprofiler_full_zmays.ENSG	peptidase regulator activity	30659	8122		Maize_protoplasts	Metabolism
Top10%_Maize	TRUE	5.39506e-05	86	2241	23	0.0102633	0.267442	GO:0052547	gprofiler_full_zmays.ENSG	regulation of peptidase activity	30659	3709		Maize_protoplasts	Metabolism
Top10%_Maize	TRUE	6.64384e-05	199	2241	38	0.0169567	0.190955	GO:0019842	gprofiler_full_zmays.ENSG	vitamin binding	30659	7440		Maize_protoplasts	Binding
Top10%_Maize	TRUE	6.82807e-05	74	2241	21	0.00937082	0.283784	GO:0072329	gprofiler_full_zmays.ENSG	monocarboxylic acid catabolic process	30659	4088		Maize_protoplasts	Metabolism
Top10%_Maize	TRUE	8.04761e-05	17	2241	10	0.00446229	0.588235	GO:0009097	gprofiler_full_zmays.ENSG	isoleucine biosynthetic process	30659	934		Maize_protoplasts	Metabolism
Top10%_Maize	TRUE	8.04761e-05	17	2241	10	0.00446229	0.588235	GO:0006549	gprofiler_full_zmays.ENSG	isoleucine metabolic process	30659	550		Maize_protoplasts	Metabolism
Top10%_Maize	TRUE	8.72961e-05	138	2241	30	0.0133869	0.217391	GO:0030162	gprofiler_full_zmays.ENSG	regulation of proteolysis	30659	2041		Maize_protoplasts	Metabolism
Top10%_Maize	TRUE	0.000121701	343	2241	54	0.0240964	0.157434	GO:0006979	gprofiler_full_zmays.ENSG	response to oxidative stress	30659	755		Maize_protoplasts	Stimulus
Top10%_Maize	TRUE	0.000209232	92	2241	23	0.0102633	0.25	GO:0009063	gprofiler_full_zmays.ENSG	cellular amino acid catabolic process	30659	910		Maize_protoplasts	Metabolism
Top10%_Maize	TRUE	0.000368637	212	2241	38	0.0169567	0.179245	GO:0009266	gprofiler_full_zmays.ENSG	response to temperature stimulus	30659	1045		Maize_protoplasts	Stimulus
Top10%_Maize	TRUE	0.000389364	88	2241	22	0.00981705	0.25	GO:1901606	gprofiler_full_zmays.ENSG	alpha-amino acid catabolic process	30659	4485		Maize_protoplasts	Metabolism
Top10%_Maize	TRUE	0.000554431	63	2241	18	0.00803213	0.285714	GO:0004867	gprofiler_full_zmays.ENSG	serine-type endopeptidase inhibitor activity	30659	6573		Maize_protoplasts	Metabolism
Top10%_Maize	TRUE	0.000702884	343	2241	52	0.0232039	0.151603	GO:0006790	gprofiler_full_zmays.ENSG	sulfur compound metabolic process	30659	679		Maize_protoplasts	Metabolism
Top10%_Maize	TRUE	0.00122321	222	2241	38	0.0169567	0.171171	GO:0072330	gprofiler_full_zmays.ENSG	monocarboxylic acid biosynthetic process	30659	4089		Maize_protoplasts	Metabolism
Top10%_Maize	TRUE	0.00123956	3314	2241	313	0.13967	0.0944478	GO:0043169	gprofiler_full_zmays.ENSG	cation binding	30659	7761		Maize_protoplasts	Binding
Top10%_Maize	TRUE	0.00133036	3280	2241	310	0.138331	0.0945122	GO:0046872	gprofiler_full_zmays.ENSG	metal ion binding	30659	7863		Maize_protoplasts	Binding
Top10%_Maize	TRUE	0.00143184	54	2241	16	0.00713967	0.296296	GO:0009081	gprofiler_full_zmays.ENSG	branched-chain amino acid metabolic process	30659	922		Maize_protoplasts	Metabolism
Top10%_Maize	TRUE	0.00160969	125	2241	26	0.011602	0.208	GO:0051346	gprofiler_full_zmays.ENSG	negative regulation of hydrolase activity	30659	3579		Maize_protoplasts	Metabolism
Top10%_Maize	TRUE	0.00193926	134	2241	27	0.0120482	0.201493	GO:0005777	gprofiler_full_zmays.ENSG	peroxisome	30659	5083		Maize_protoplasts	Localization
Top10%_Maize	TRUE	0.00193926	134	2241	27	0.0120482	0.201493	GO:0042579	gprofiler_full_zmays.ENSG	microbody	30659	5597		Maize_protoplasts	Localization
Top10%_Maize	TRUE	0.00198144	317	2241	48	0.021419	0.15142	GO:1901615	gprofiler_full_zmays.ENSG	organic hydroxy compound metabolic process	30659	4487		Maize_protoplasts	Metabolism
Top10%_Maize	TRUE	0.00224333	151	2241	29	0.0129407	0.192053	GO:0030170	gprofiler_full_zmays.ENSG	pyridoxal phosphate binding	30659	7479		Maize_protoplasts	Binding
Top10%_Maize	TRUE	0.00224333	151	2241	29	0.0129407	0.192053	GO:0070279	gprofiler_full_zmays.ENSG	vitamin B6 binding	30659	8173		Maize_protoplasts	Binding
Top10%_Maize	TRUE	0.00491795	1920	2241	193	0.0861223	0.100521	GO:0044248	gprofiler_full_zmays.ENSG	cellular catabolic process	30659	2933		Maize_protoplasts	Metabolism
Top10%_Maize	TRUE	0.00524586	2433	2241	236	0.10531	0.0969996	GO:0009056	gprofiler_full_zmays.ENSG	catabolic process	30659	903		Maize_protoplasts	Metabolism
Top10%_Maize	TRUE	0.00553521	87	2241	20	0.00892459	0.229885	GO:0009066	gprofiler_full_zmays.ENSG	aspartate family amino acid metabolic process	30659	913		Maize_protoplasts	Metabolism
Top10%_Maize	TRUE	0.00601363	35	2241	12	0.00535475	0.342857	GO:0009082	gprofiler_full_zmays.ENSG	branched-chain amino acid biosynthetic process	30659	923		Maize_protoplasts	Metabolism
Top10%_Maize	TRUE	0.00690745	238	2241	38	0.0169567	0.159664	GO:0010035	gprofiler_full_zmays.ENSG	response to inorganic substance	30659	1310		Maize_protoplasts	Stimulus
Top10%_Maize	TRUE	0.00811575	2113	2241	208	0.0928157	0.0984382	GO:1901575	gprofiler_full_zmays.ENSG	organic substance catabolic process	30659	4480		Maize_protoplasts	Metabolism
Top10%_Maize	TRUE	0.00842102	36	2241	12	0.00535475	0.333333	GO:0046961	gprofiler_full_zmays.ENSG	proton-transporting ATPase activity, rotational mechanism	30659	7876		Maize_protoplasts	Metabolism
Top10%_Maize	TRUE	0.00842102	36	2241	12	0.00535475	0.333333	GO:0044769	gprofiler_full_zmays.ENSG	ATPase activity, coupled to transmembrane movement of ions, rotational mechanism	30659	7802		Maize_protoplasts	Metabolism
Top10%_Maize	TRUE	0.00880063	68	2241	17	0.0075859	0.25	GO:0034440	gprofiler_full_zmays.ENSG	lipid oxidation	30659	2470		Maize_protoplasts	Metabolism
Top10%_Maize	TRUE	0.00880993	97	2241	21	0.00937082	0.216495	GO:0000302	gprofiler_full_zmays.ENSG	response to reactive oxygen species	30659	62		Maize_protoplasts	Stimulus
Top10%_Maize	TRUE	0.0104686	224	2241	36	0.0160643	0.160714	GO:0006631	gprofiler_full_zmays.ENSG	fatty acid metabolic process	30659	603		Maize_protoplasts	Metabolism
Top10%_Maize	TRUE	0.012135	9211	2241	765	0.341365	0.0830529	GO:0005737	gprofiler_full_zmays.ENSG	cytoplasm	30659	5055		Maize_protoplasts	Localization
Top10%_Maize	TRUE	0.0138329	541	2241	68	0.0303436	0.125693	GO:0016829	gprofiler_full_zmays.ENSG	lyase activity	30659	7277		Maize_protoplasts	Metabolism
Top10%_Maize	TRUE	0.0177819	514	2241	65	0.0290049	0.126459	GO:0005773	gprofiler_full_zmays.ENSG	vacuole	30659	5079		Maize_protoplasts	Localization
Top10%_Maize	TRUE	0.0182961	6	2241	5	0.00223115	0.833333	GO:0005983	gprofiler_full_zmays.ENSG	starch catabolic process	30659	247		Maize_protoplasts	Metabolism
Top10%_Maize	TRUE	0.0194718	203	2241	33	0.0147256	0.162562	GO:1901617	gprofiler_full_zmays.ENSG	organic hydroxy compound biosynthetic process	30659	4489		Maize_protoplasts	Metabolism
Top10%_Maize	TRUE	0.0214112	39	2241	12	0.00535475	0.307692	GO:0051259	gprofiler_full_zmays.ENSG	protein complex oligomerization	30659	3544		Maize_protoplasts	Protein Complex
Top10%_Maize	TRUE	0.0295697	53	2241	14	0.00624721	0.264151	GO:0019395	gprofiler_full_zmays.ENSG	fatty acid oxidation	30659	1912		Maize_protoplasts	Metabolism
Top10%_Maize	TRUE	0.0332309	716	2241	83	0.037037	0.115922	GO:0009628	gprofiler_full_zmays.ENSG	response to abiotic stimulus	30659	1125		Maize_protoplasts	Stimulus
Top10%_Maize	TRUE	0.0372486	54	2241	14	0.00624721	0.259259	GO:0009062	gprofiler_full_zmays.ENSG	fatty acid catabolic process	30659	909		Maize_protoplasts	Metabolism
Top10%_Maize	TRUE	0.0382102	61	2241	15	0.00669344	0.245902	GO:0042537	gprofiler_full_zmays.ENSG	benzene-containing compound metabolic process	30659	2708		Maize_protoplasts	Metabolism
Top10%_Maize	TRUE	0.049284	42	2241	12	0.00535475	0.285714	GO:0033176	gprofiler_full_zmays.ENSG	proton-transporting V-type ATPase complex	30659	5519		Maize_protoplasts	Protein Complex
Top10%_Maize	TRUE	7.78771e-05	2002	2228	209	0.0938061	0.104396	GO:0044281	gprofiler_full_zmays.ENSG	small molecule metabolic process	30659	2947		Tobacco_leaves	Metabolism
Top10%_Maize	TRUE	0.0041783	199	2228	34	0.0152603	0.170854	GO:0019842	gprofiler_full_zmays.ENSG	vitamin binding	30659	7440		Tobacco_leaves	Binding
Top10%_Maize	TRUE	0.00793039	36	2228	12	0.005386	0.333333	GO:0044769	gprofiler_full_zmays.ENSG	ATPase activity, coupled to transmembrane movement of ions, rotational mechanism	30659	7802		Tobacco_leaves	Metabolism
Top10%_Maize	TRUE	0.00793039	36	2228	12	0.005386	0.333333	GO:0046961	gprofiler_full_zmays.ENSG	proton-transporting ATPase activity, rotational mechanism	30659	7876		Tobacco_leaves	Metabolism
Top10%_Maize	TRUE	0.00965145	1206	2228	129	0.0578995	0.106965	GO:0006082	gprofiler_full_zmays.ENSG	organic acid metabolic process	30659	296		Tobacco_leaves	Metabolism
Top10%_Maize	TRUE	0.0162896	1162	2228	124	0.0556553	0.106713	GO:0019752	gprofiler_full_zmays.ENSG	carboxylic acid metabolic process	30659	1968		Tobacco_leaves	Metabolism
Top10%_Maize	TRUE	0.0183028	151	2228	27	0.0121185	0.178808	GO:0030170	gprofiler_full_zmays.ENSG	pyridoxal phosphate binding	30659	7479		Tobacco_leaves	Binding
Top10%_Maize	TRUE	0.0183028	151	2228	27	0.0121185	0.178808	GO:0070279	gprofiler_full_zmays.ENSG	vitamin B6 binding	30659	8173		Tobacco_leaves	Binding
Top10%_Maize	TRUE	0.0273949	1198	2228	126	0.056553	0.105175	GO:0043436	gprofiler_full_zmays.ENSG	oxoacid metabolic process	30659	2832		Tobacco_leaves	Metabolism
Top10%_Maize	TRUE	0.0368869	508	2228	63	0.0282765	0.124016	GO:0006397	gprofiler_full_zmays.ENSG	mRNA processing	30659	450		Tobacco_leaves	Metabolism
Top10%_Maize	TRUE	0.0465263	42	2228	12	0.005386	0.285714	GO:0033176	gprofiler_full_zmays.ENSG	proton-transporting V-type ATPase complex	30659	5519		Tobacco_leaves	Protein Complex
Arab in Tobacco - high Psi	TRUE	6.43139e-09	6447	1704	601	0.3527	0.0932217	GO:0050896	GO:BP	response to stimulus	23028	14092		Tobacco_leaves	Stimulus
Arab in Tobacco - high Psi	TRUE	2.39424e-07	2187	1704	239	0.140258	0.109282	GO:0009628	GO:BP	response to abiotic stimulus	23028	3626		Tobacco_leaves	Stimulus
Arab in Tobacco - high Psi	TRUE	1.0425e-06	3990	1704	389	0.228286	0.0974937	GO:0006950	GO:BP	response to stress	23028	2640		Tobacco_leaves	Stimulus
Arab in Tobacco - high Psi	TRUE	0.000137821	15485	1704	1241	0.728286	0.0801421	GO:0009987	GO:BP	cellular process	23028	3889		Tobacco_leaves	NA
Arab in Tobacco - high Psi	TRUE	0.000182679	2700	1704	268	0.157277	0.0992593	GO:0007275	GO:BP	multicellular organism development	23028	2871		Tobacco_leaves	Development
Arab in Tobacco - high Psi	TRUE	0.000717916	2972	1704	287	0.168427	0.096568	GO:0032501	GO:BP	multicellular organismal process	23028	8031		Tobacco_leaves	NA
Arab in Tobacco - high Psi	TRUE	0.00118686	2096	1704	212	0.124413	0.101145	GO:0048731	GO:BP	system development	23028	13728		Tobacco_leaves	Development
Arab in Tobacco - high Psi	TRUE	0.00138555	3116	1704	297	0.174296	0.0953145	GO:0042221	GO:BP	response to chemical	23028	10621		Tobacco_leaves	Stimulus
Arab in Tobacco - high Psi	TRUE	0.00336929	3173	1704	299	0.175469	0.0942326	GO:0048856	GO:BP	anatomical structure development	23028	13840		Tobacco_leaves	Development
Arab in Tobacco - high Psi	TRUE	0.00383842	354	1704	51	0.0299296	0.144068	GO:0014070	GO:BP	response to organic cyclic compound	23028	4755		Tobacco_leaves	Stimulus
Arab in Tobacco - high Psi	TRUE	0.0047192	1985	1704	199	0.116784	0.100252	GO:0009605	GO:BP	response to external stimulus	23028	3610		Tobacco_leaves	Stimulus
Arab in Tobacco - high Psi	TRUE	0.0049998	3335	1704	311	0.182512	0.0932534	GO:0032502	GO:BP	developmental process	23028	8032		Tobacco_leaves	Development
Arab in Tobacco - high Psi	TRUE	0.00570274	996	1704	112	0.0657277	0.11245	GO:0048367	GO:BP	shoot system development	23028	13440		Tobacco_leaves	Development
Arab in Tobacco - high Psi	TRUE	0.000140599	2404	1715	258	0.150437	0.107321	GO:0009507	GO:CC	chloroplast	21204	590		Tobacco_leaves	Localization
Arab in Tobacco - high Psi	TRUE	0.000971919	19661	1715	1634	0.95277	0.0831087	GO:0110165	GO:CC	cellular anatomical entity	21204	3449		Tobacco_leaves	Localization
Arab in Tobacco - high Psi	TRUE	0.00108111	2912	1715	298	0.173761	0.102335	GO:0009536	GO:CC	plastid	21204	618		Tobacco_leaves	Localization
Arab in Tobacco - high Psi	TRUE	0.00194974	10567	1715	940	0.548105	0.0889562	GO:0005737	GO:CC	cytoplasm	21204	309		Tobacco_leaves	Localization
Maize in Maize - low Psi	TRUE	1.02895e-06	2002	2225	218	0.0979775	0.108891	GO:0044281	gprofiler_full_zmays.ENSG	small molecule metabolic process	30659	2947		Maize_protoplasts	Metabolism
Maize in Maize - low Psi	TRUE	6.79559e-06	1198	2225	142	0.0638202	0.118531	GO:0043436	gprofiler_full_zmays.ENSG	oxoacid metabolic process	30659	2832		Maize_protoplasts	Metabolism
Maize in Maize - low Psi	TRUE	1.04289e-05	1206	2225	142	0.0638202	0.117745	GO:0006082	gprofiler_full_zmays.ENSG	organic acid metabolic process	30659	296		Maize_protoplasts	Metabolism
Maize in Maize - low Psi	TRUE	1.10323e-05	358	2225	58	0.0260674	0.162011	GO:1901605	gprofiler_full_zmays.ENSG	alpha-amino acid metabolic process	30659	4484		Maize_protoplasts	Metabolism
Maize in Maize - low Psi	TRUE	1.7861e-05	1162	2225	137	0.061573	0.1179	GO:0019752	gprofiler_full_zmays.ENSG	carboxylic acid metabolic process	30659	1968		Maize_protoplasts	Metabolism
Maize in Maize - low Psi	TRUE	0.000109857	565	2225	77	0.0346067	0.136283	GO:0006520	gprofiler_full_zmays.ENSG	cellular amino acid metabolic process	30659	530		Maize_protoplasts	Metabolism
Maize in Maize - low Psi	TRUE	0.000213733	168	2225	33	0.0148315	0.196429	GO:0046395	gprofiler_full_zmays.ENSG	carboxylic acid catabolic process	30659	3184		Maize_protoplasts	Metabolism
Maize in Maize - low Psi	TRUE	0.000213733	168	2225	33	0.0148315	0.196429	GO:0016054	gprofiler_full_zmays.ENSG	organic acid catabolic process	30659	1698		Maize_protoplasts	Metabolism
Maize in Maize - low Psi	TRUE	0.0013018	54	2225	16	0.00719101	0.296296	GO:0009081	gprofiler_full_zmays.ENSG	branched-chain amino acid metabolic process	30659	922		Maize_protoplasts	Metabolism
Maize in Maize - low Psi	TRUE	0.001348	269	2225	43	0.0193258	0.159851	GO:0044282	gprofiler_full_zmays.ENSG	small molecule catabolic process	30659	2948		Maize_protoplasts	Metabolism
Maize in Maize - low Psi	TRUE	0.00321153	92	2225	21	0.0094382	0.228261	GO:0009063	gprofiler_full_zmays.ENSG	cellular amino acid catabolic process	30659	910		Maize_protoplasts	Metabolism
Maize in Maize - low Psi	TRUE	0.0059907	88	2225	20	0.00898876	0.227273	GO:1901606	gprofiler_full_zmays.ENSG	alpha-amino acid catabolic process	30659	4485		Maize_protoplasts	Metabolism
