# Supplementary material for: Arabidopsis and maize terminator strength is determined by GC content, polyadenylation motifs and cleavage probability
Source: Nat Commun. 2024 Jul 12;15:5868. doi: 10.1038/s41467-024-50174-7 (PMC11245536; doi:10.1038/s41467-024-50174-7)
Supplement: Supplementary file 8 — Supplementary Data 5 [file 41467_2024_50174_MOESM8_ESM.xlsx]

## Sheet: Supplementary Data 5
id	N_luc	N_nano	rep	experiment	ratio_NL	ratio_NL_35S	assay
AT1G26300	21946	41790	1	1	0.9292	-5.27105	tobacco
AT3G23110	36923	457910	1	1	3.63247	-2.56778	tobacco
Zm00001d012972_T002	11382	10436	1	1	-0.125185	-6.32543	tobacco
AT3G22360_CDS	18601	2405	1	1	-2.95127	-9.15152	tobacco
AT5G07380_CDS	18157	2799	1	1	-2.69754	-8.89779	tobacco
Zm00001d025717_T001_CDS	17720	3481	1	1	-2.3478	-8.54805	tobacco
t35S	1904	371460	1	1	7.60803	1.40778	tobacco
HSP17.4	1342	283068	1	1	7.72062	1.52037	tobacco
AT1G26300	19039	33027	2	1	0.794688	-5.40556	tobacco
AT3G23110	32472	460886	2	1	3.82714	-2.37311	tobacco
Zm00001d012972_T002	43259	13461	2	1	-1.68421	-7.88446	tobacco
AT3G22360_CDS	21197	4017	2	1	-2.39967	-8.59992	tobacco
AT5G07380_CDS	24736	4954	2	1	-2.31995	-8.5202	tobacco
Zm00001d025717_T001_CDS	2901	4817	2	1	0.731585	-5.46866	tobacco
t35S	16384	454043	2	1	4.79247	-1.40778	tobacco
HSP17.4	4898	479848	2	1	6.61424	0.413991	tobacco
AT1G26300	45412	38220	1	2	-0.248746	-1.84652	tobacco
AT3G23110	63269	531770	1	2	3.07123	1.47346	tobacco
Zm00001d012972_T002	26452	10446	1	2	-1.34043	-2.9382	tobacco
AT3G22360_CDS	49785	6131	1	2	-3.02152	-4.61929	tobacco
AT5G07380_CDS	45844	5180	1	2	-3.14571	-4.74348	tobacco
Zm00001d025717_T001_CDS	57622	2160	1	2	-4.73752	-6.33529	tobacco
t35S	65176	279885	1	2	2.10242	0.504646	tobacco
HSP17.4	129638	299105	1	2	1.20616	-0.391612	tobacco
AT1G26300	51956	33543	2	2	-0.631279	-2.22905	tobacco
AT3G23110	58974	546637	2	2	3.21243	1.61466	tobacco
Zm00001d012972_T002	37009	15500	2	2	-1.25561	-2.85338	tobacco
AT3G22360_CDS	40508	3270	2	2	-3.63084	-5.22862	tobacco
AT5G07380_CDS	49503	3793	2	2	-3.7061	-5.30388	tobacco
Zm00001d025717_T001_CDS	59233	1660	2	2	-5.15715	-6.75492	tobacco
t35S	70125	149602	2	2	1.09313	-0.504646	tobacco
HSP17.4	36861	115512	2	2	1.64788	0.0501005	tobacco
t35S	142475	2635763	1	1	4.20944	0.512482	protoplasts
HSP17.4	133086	2710127	1	1	4.34793	0.650972	protoplasts
Zm00001d012972_T002	139138	1223955	1	1	3.13696	-0.559996	protoplasts
Zm00001d025717_T001_CDS	161591	492292	1	1	1.60717	-2.08979	protoplasts
Zm00001d047961_T001	100232	2478369	1	1	4.62798	0.931018	protoplasts
t35S	142338	2678380	2	1	4.23397	0.53701	protoplasts
HSP17.4	86479	2025103	2	1	4.5495	0.852544	protoplasts
Zm00001d012972_T002	157750	1475605	2	1	3.22559	-0.471363	protoplasts
Zm00001d025717_T001_CDS	147669	478483	2	1	1.6961	-2.00086	protoplasts
Zm00001d047961_T001	117350	3266461	2	1	4.79884	1.10188	protoplasts
t35S	150360	942104	3	1	2.64747	-1.04949	protoplasts
HSP17.4	70426	709591	3	1	3.33281	-0.36415	protoplasts
Zm00001d012972_T002	123649	519688	3	1	2.0714	-1.62556	protoplasts
Zm00001d025717_T001_CDS	118123	194531	3	1	0.71971	-2.97725	protoplasts
Zm00001d047961_T001	46700	597259	3	1	3.67686	-0.0200955	protoplasts
AT1G79150_r10	71107.5	739051	1	1	3.3776	-0.450734	tobacco_evolution
AT1G79150_r0	47081.5	21441	1	1	-1.13479	-4.96312	tobacco_evolution
AT1G79150_r3	64813.5	189914	1	1	1.55098	-2.27735	tobacco_evolution
AT5G64270_r3	35344.5	59880	1	1	0.760588	-3.06775	tobacco_evolution
AT5G64270_r10	86884.5	610582	1	1	2.81301	-1.01532	tobacco_evolution
AT5G64270_r0	43578.5	11771	1	1	-1.88838	-5.71671	tobacco_evolution
t35S	37117.5	1090139	1	1	4.87627	1.04793	tobacco_evolution
AT1G79150_r10	134990	1056165	2	1	2.96792	-0.860418	tobacco_evolution
AT1G79150_r0	12995.5	11108	2	1	-0.226413	-4.05475	tobacco_evolution
AT1G79150_r3	14003.5	22353	2	1	0.674681	-3.15365	tobacco_evolution
AT5G64270_r3	31040.5	38647	2	1	0.316205	-3.51213	tobacco_evolution
AT5G64270_r10	53941.5	551250	2	1	3.35324	-0.475095	tobacco_evolution
AT5G64270_r0	59013.5	17248	2	1	-1.77462	-5.60295	tobacco_evolution
t35S	140424	964769	2	1	2.7804	-1.04793	tobacco_evolution
AT1G79150_r10	94940.5	1052949	1	2	3.47127	0.396627	tobacco_evolution
AT1G79150_r0	92664.5	32389	1	2	-1.51651	-4.59115	tobacco_evolution
AT1G79150_r3	97985.5	344060	1	2	1.81202	-1.26262	tobacco_evolution
AT5G64270_r3	115018	126064	1	2	0.132303	-2.94234	tobacco_evolution
AT5G64270_r10	100970	900320	1	2	3.1565	0.0818631	tobacco_evolution
AT5G64270_r0	95907.5	18853	1	2	-2.34685	-5.42149	tobacco_evolution
t35S	155874	1258348	1	2	3.01307	-0.0615668	tobacco_evolution
AT1G79150_r10	63442.5	951067	2	2	3.90603	0.831385	tobacco_evolution
AT1G79150_r0	74477.5	23665	2	2	-1.65405	-4.72869	tobacco_evolution
AT1G79150_r3	114796	242232	2	2	1.07732	-1.99732	tobacco_evolution
AT5G64270_r3	74250.5	85941	2	2	0.210946	-2.8637	tobacco_evolution
AT5G64270_r10	137524	899261	2	2	2.70905	-0.36559	tobacco_evolution
AT5G64270_r0	48168.5	11006	2	2	-2.1298	-5.20444	tobacco_evolution
t35S	111820	983137	2	2	3.13621	0.0615668	tobacco_evolution
