# Supplementary material for: Arabidopsis and maize terminator strength is determined by GC content, polyadenylation motifs and cleavage probability
Source: Nat Commun. 2024 Jul 12;15:5868. doi: 10.1038/s41467-024-50174-7 (PMC11245536; doi:10.1038/s41467-024-50174-7)
Supplement: Supplementary file 9 — Supplementary Data 6 [file 41467_2024_50174_MOESM9_ESM.xlsx]

## Sheet: Supplementary Data 6
id	PAC location in terminator	UMI read counts per PAC	Sum of reads for top PACs	Percent of top reads	PAC Rank
t35S	60	623	20862	2.98629	4
t35S	174	15512	20862	74.3553	1
t35S	180	3430	20862	16.4414	2
t35S	189	1297	20862	6.21705	3
AT3G28540	16	2707	13712	19.7418	2
AT3G28540	114	250	13712	1.82322	5
AT3G28540	150	9446	13712	68.8886	1
AT3G28540	157	776	13712	5.65928	3
AT3G28540	222	533	13712	3.88711	4
AT2G44310	135	869	7167	12.125	2
AT2G44310	150	5577	7167	77.815	1
AT2G44310	159	334	7167	4.66025	4
AT2G44310	222	387	7167	5.39975	3
tAg7	102	419	7205	5.81541	4
tAg7	107	527	7205	7.31437	3
tAg7	118	632	7205	8.77169	2
tAg7	144	5627	7205	78.0985	1
AT1G71400	92	517	10398	4.97211	5
AT1G71400	97	772	10398	7.4245	4
AT1G71400	146	931	10398	8.95364	3
AT1G71400	150	4984	10398	47.9323	1
AT1G71400	222	3194	10398	30.7174	2
AT4G02380	99	367	7789	4.71177	6
AT4G02380	104	350	7789	4.49352	7
AT4G02380	113	219	7789	2.81166	8
AT4G02380	131	423	7789	5.43074	5
AT4G02380	150	1650	7789	21.1837	2
AT4G02380	156	649	7789	8.33226	3
AT4G02380	163	3495	7789	44.871	1
AT4G02380	222	636	7789	8.16536	4
AT1G53280	150	7014	7736	90.667	1
AT1G53280	166	392	7736	5.06722	2
AT1G53280	222	330	7736	4.26577	3
AT1G13470	111	249	7845	3.174	4
AT1G13470	138	909	7845	11.587	2
AT1G13470	150	5848	7845	74.5443	1
AT1G13470	157	187	7845	2.38368	6
AT1G13470	161	195	7845	2.48566	5
AT1G13470	222	457	7845	5.82537	3
Zm00001d009084_T001-AAAA	127	223	5724	3.89588	4
Zm00001d009084_T001-AAAA	131	156	5724	2.72537	5
Zm00001d009084_T001-AAAA	144	4489	5724	78.4242	1
Zm00001d009084_T001-AAAA	152	406	5724	7.09294	3
Zm00001d009084_T001-AAAA	222	450	5724	7.86164	2
AT2G16430	108	330	6340	5.20505	4
AT2G16430	132	370	6340	5.83596	3
AT2G16430	152	3544	6340	55.8991	1
AT2G16430	164	2096	6340	33.0599	2
AT4G35160	72	159	6382	2.49138	4
AT4G35160	109	154	6382	2.41304	5
AT4G35160	150	3156	6382	49.4516	1
AT4G35160	166	265	6382	4.1523	3
AT4G35160	222	2648	6382	41.4917	2
Zm00001d004343_T002	108	297	6526	4.55103	5
Zm00001d004343_T002	150	1320	6526	20.2268	3
Zm00001d004343_T002	155	3052	6526	46.7668	1
Zm00001d004343_T002	168	391	6526	5.99142	4
Zm00001d004343_T002	222	1466	6526	22.464	2
AT1G12400_2	150	1235	8374	14.748	2
AT1G12400_2	157	6572	8374	78.481	1
AT1G12400_2	222	567	8374	6.77096	3
AT3G63220	134	200	4695	4.25985	4
AT3G63220	154	1282	4695	27.3056	2
AT3G63220	164	2977	4695	63.4079	1
AT3G63220	222	236	4695	5.02662	3
AT3G07460	145	2627	6475	40.5714	2
AT3G07460	150	3445	6475	53.2046	1
AT3G07460	222	403	6475	6.22394	3
Zm00001d041604_T001	128	174	7612	2.28586	6
Zm00001d041604_T001	142	1772	7612	23.279	2
Zm00001d041604_T001	150	1579	7612	20.7436	3
Zm00001d041604_T001	164	2109	7612	27.7063	1
Zm00001d041604_T001	184	495	7612	6.50289	5
Zm00001d041604_T001	222	1483	7612	19.4824	4
AT4G34620	81	170	7404	2.29606	7.5
AT4G34620	122	170	7404	2.29606	7.5
AT4G34620	128	358	7404	4.83522	3
AT4G34620	137	307	7404	4.14641	5
AT4G34620	143	159	7404	2.14749	9
AT4G34620	150	5010	7404	67.6661	1
AT4G34620	164	666	7404	8.99514	2
AT4G34620	179	223	7404	3.01189	6
AT4G34620	222	341	7404	4.60562	4
Zm00001d002163_T003_2	124	304	6084	4.99671	6
Zm00001d002163_T003_2	132	226	6084	3.71466	7
Zm00001d002163_T003_2	145	1289	6084	21.1867	2
Zm00001d002163_T003_2	150	2158	6084	35.4701	1
Zm00001d002163_T003_2	158	918	6084	15.0888	3
Zm00001d002163_T003_2	164	407	6084	6.68968	5
Zm00001d002163_T003_2	222	782	6084	12.8534	4
Zm00001d052368_T001_2	150	1942	7957	24.4062	3
Zm00001d052368_T001_2	157	1978	7957	24.8586	2
Zm00001d052368_T001_2	163	3597	7957	45.2055	1
Zm00001d052368_T001_2	222	440	7957	5.52972	4
AT1G19510_2	82	376	6429	5.8485	5
AT1G19510_2	110	1133	6429	17.6233	2
AT1G19510_2	135	314	6429	4.88412	6
AT1G19510_2	151	2719	6429	42.2927	1
AT1G19510_2	164	1060	6429	16.4878	3
AT1G19510_2	222	827	6429	12.8636	4
Zm00001d040805_T004	119	2940	7028	41.8327	1
Zm00001d040805_T004	126	1012	7028	14.3995	4
Zm00001d040805_T004	137	177	7028	2.5185	5
Zm00001d040805_T004	150	1482	7028	21.0871	2
Zm00001d040805_T004	222	1417	7028	20.1622	3
AT3G62810-AAAA	169	4647	5973	77.8001	1
AT3G62810-AAAA	174	580	5973	9.71036	2
AT3G62810-AAAA	179	211	5973	3.53256	4
AT3G62810-AAAA	184	193	5973	3.23121	5
AT3G62810-AAAA	222	342	5973	5.72577	3
Zm00001d045130_T001	141	678	5511	12.3027	2
Zm00001d045130_T001	150	4254	5511	77.1911	1
Zm00001d045130_T001	158	282	5511	5.11704	4
Zm00001d045130_T001	222	297	5511	5.38922	3
AT5G64330	81	587	5712	10.2766	4
AT5G64330	107	887	5712	15.5287	2
AT5G64330	150	384	5712	6.72269	5
AT5G64330	160	648	5712	11.3445	3
AT5G64330	165	2908	5712	50.9104	1
AT5G64330	174	298	5712	5.21709	6
Zm00001d039339_T001	119	278	5922	4.69436	4
Zm00001d039339_T001	139	661	5922	11.1618	2
Zm00001d039339_T001	150	4658	5922	78.6559	1
Zm00001d039339_T001	222	325	5922	5.48801	3
Zm00001d039700_T001	94	1550	5596	27.6984	2
Zm00001d039700_T001	107	617	5596	11.0257	3
Zm00001d039700_T001	150	2911	5596	52.0193	1
Zm00001d039700_T001	155	518	5596	9.25661	4
Zm00001d021702_T001	150	4995	5184	96.3542	1
Zm00001d021702_T001	222	189	5184	3.64583	2
AT3G15356	132	370	7732	4.78531	2
AT3G15356	150	7362	7732	95.2147	1
AT5G45490	128	140	6571	2.13057	7
AT5G45490	137	126	6571	1.91752	9
AT5G45490	142	337	6571	5.1286	5
AT5G45490	150	2849	6571	43.3572	1
AT5G45490	155	920	6571	14.0009	3
AT5G45490	160	167	6571	2.54147	6
AT5G45490	168	1021	6571	15.538	2
AT5G45490	184	133	6571	2.02405	8
AT5G45490	222	878	6571	13.3617	4
AT5G41060	99	755	4594	16.4345	3
AT5G41060	105	1509	4594	32.8472	1
AT5G41060	118	199	4594	4.33174	6
AT5G41060	135	1215	4594	26.4475	2
AT5G41060	143	139	4594	3.02569	7
AT5G41060	150	451	4594	9.81715	4
AT5G41060	222	326	4594	7.09621	5
AT2G24200	98	202	7389	2.73379	5
AT2G24200	104	120	7389	1.62404	7
AT2G24200	113	395	7389	5.34578	4
AT2G24200	124	563	7389	7.61943	3
AT2G24200	142	2145	7389	29.0296	2
AT2G24200	150	3822	7389	51.7255	1
AT2G24200	222	142	7389	1.92178	6
AT5G46860	108	125	5047	2.47672	5
AT5G46860	122	164	5047	3.24946	4
AT5G46860	129	866	5047	17.1587	3
AT5G46860	150	2272	5047	45.0168	1
AT5G46860	222	1620	5047	32.0983	2
AT1G69935	17	288	5541	5.19762	5
AT1G69935	22	141	5541	2.54467	7
AT1G69935	95	346	5541	6.24436	4
AT1G69935	117	2976	5541	53.7087	1
AT1G69935	129	201	5541	3.6275	6
AT1G69935	150	1106	5541	19.9603	2
AT1G69935	222	483	5541	8.71684	3
Zm00001d006725_T001	126	177	7261	2.43768	4
Zm00001d006725_T001	132	776	7261	10.6872	3
Zm00001d006725_T001	150	2513	7261	34.6096	2
Zm00001d006725_T001	222	3795	7261	52.2655	1
Zm00001d014910_T001	115	744	5971	12.4602	3
Zm00001d014910_T001	128	131	5971	2.19394	8
Zm00001d014910_T001	150	2113	5971	35.3877	1
Zm00001d014910_T001	165	1717	5971	28.7557	2
Zm00001d014910_T001	169	404	5971	6.76604	5
Zm00001d014910_T001	184	267	5971	4.47161	6
Zm00001d014910_T001	189	138	5971	2.31117	7
Zm00001d014910_T001	222	457	5971	7.65366	4
AT1G17960	127	230	6293	3.65485	5
AT1G17960	148	3338	6293	53.0431	1
AT1G17960	154	434	6293	6.89655	3
AT1G17960	158	258	6293	4.09979	4
AT1G17960	165	1886	6293	29.9698	2
AT1G17960	222	147	6293	2.33593	6
AT5G67490	69	169	7103	2.37928	9
AT5G67490	92	374	7103	5.26538	4
AT5G67490	99	918	7103	12.9241	3
AT5G67490	110	2494	7103	35.1119	1
AT5G67490	120	285	7103	4.01239	7
AT5G67490	144	232	7103	3.26623	8
AT5G67490	150	1945	7103	27.3828	2
AT5G67490	165	319	7103	4.49106	6
AT5G67490	222	367	7103	5.16683	5
Zm00001d016542_T002	92	627	5506	11.3876	3
Zm00001d016542_T002	145	2012	5506	36.542	2
Zm00001d016542_T002	150	2741	5506	49.7821	1
Zm00001d016542_T002	222	126	5506	2.28841	4
Zm00001d009084_T001-ABBB	127	129	4380	2.94521	4
Zm00001d009084_T001-ABBB	144	3345	4380	76.3699	1
Zm00001d009084_T001-ABBB	152	365	4380	8.33333	3
Zm00001d009084_T001-ABBB	222	541	4380	12.3516	2
AT5G37010	132	6060	6318	95.9164	1
AT5G37010	142	151	6318	2.39	2
AT5G37010	150	107	6318	1.69357	3
AT4G39730	130	608	6146	9.89261	4
AT4G39730	150	4178	6146	67.9792	1
AT4G39730	158	638	6146	10.3807	3
AT4G39730	164	722	6146	11.7475	2
AT2G46375	17	167	6460	2.58514	8
AT2G46375	109	240	6460	3.71517	7
AT2G46375	117	1072	6460	16.5944	2
AT2G46375	123	251	6460	3.88545	6
AT2G46375	139	757	6460	11.7183	4
AT2G46375	151	2414	6460	37.3684	1
AT2G46375	164	555	6460	8.59133	5
AT2G46375	222	1004	6460	15.5418	3
AT2G29660	115	305	6241	4.88704	7
AT2G29660	122	124	6241	1.98686	8
AT2G29660	150	2383	6241	38.183	1
AT2G29660	158	356	6241	5.70421	5
AT2G29660	179	457	6241	7.32254	4
AT2G29660	184	500	6241	8.01154	3
AT2G29660	189	324	6241	5.19148	6
AT2G29660	222	1792	6241	28.7133	2
AT4G02830	14	757	7340	10.3134	3
AT4G02830	20	143	7340	1.94823	11
AT4G02830	26	523	7340	7.12534	4
AT4G02830	64	2586	7340	35.2316	1
AT4G02830	69	191	7340	2.60218	10
AT4G02830	96	508	7340	6.92098	5
AT4G02830	119	375	7340	5.10899	8
AT4G02830	154	348	7340	4.74114	9
AT4G02830	163	802	7340	10.9264	2
AT4G02830	167	490	7340	6.67575	7
AT4G02830	179	122	7340	1.66213	12
AT4G02830	222	495	7340	6.74387	6
AT2G30390	120	417	7056	5.90986	3
AT2G30390	143	258	7056	3.65646	4
AT2G30390	150	2871	7056	40.6888	2
AT2G30390	162	3271	7056	46.3577	1
AT2G30390	222	239	7056	3.38719	5
Zm00001d006336_T001	116	2404	6422	37.4338	1
Zm00001d006336_T001	123	474	6422	7.38088	5
Zm00001d006336_T001	136	2077	6422	32.3419	2
Zm00001d006336_T001	143	548	6422	8.53317	4
Zm00001d006336_T001	150	796	6422	12.3949	3
Zm00001d006336_T001	222	123	6422	1.91529	6
AT5G37940	94	266	6462	4.11637	3
AT5G37940	123	112	6462	1.73321	5
AT5G37940	150	5544	6462	85.7939	1
AT5G37940	165	124	6462	1.91891	4
AT5G37940	222	416	6462	6.43764	2
AT2G28720	110	416	7010	5.93438	4
AT2G28720	119	193	7010	2.75321	7
AT2G28720	127	137	7010	1.95435	8
AT2G28720	136	217	7010	3.09558	6
AT2G28720	150	2545	7010	36.3053	1
AT2G28720	157	243	7010	3.46648	5
AT2G28720	168	1426	7010	20.3424	3
AT2G28720	174	125	7010	1.78317	9
AT2G28720	222	1708	7010	24.3652	2
Zm00001d008900_T001	134	133	6269	2.12155	5
Zm00001d008900_T001	139	146	6269	2.32892	4
Zm00001d008900_T001	145	2435	6269	38.8419	2
Zm00001d008900_T001	150	3192	6269	50.9172	1
Zm00001d008900_T001	157	254	6269	4.05168	3
Zm00001d008900_T001	222	109	6269	1.73871	6
Zm00001d021536_T002	119	1050	4681	22.4311	1
Zm00001d021536_T002	140	591	4681	12.6255	4
Zm00001d021536_T002	150	664	4681	14.185	3
Zm00001d021536_T002	154	910	4681	19.4403	2
Zm00001d021536_T002	160	319	4681	6.81478	7
Zm00001d021536_T002	170	140	4681	2.99081	8
Zm00001d021536_T002	179	481	4681	10.2756	5
Zm00001d021536_T002	189	122	4681	2.60628	9
Zm00001d021536_T002	222	404	4681	8.63063	6
Zm00001d038381_T001	130	451	5830	7.73585	3
Zm00001d038381_T001	150	3294	5830	56.5009	1
Zm00001d038381_T001	222	2085	5830	35.7633	2
AT1G23380	15	2117	4754	44.5309	2
AT1G23380	151	2637	4754	55.4691	1
Zm00001d028153_T003	126	798	5932	13.4525	3
Zm00001d028153_T003	131	197	5932	3.32097	4
Zm00001d028153_T003	150	3560	5932	60.0135	1
Zm00001d028153_T003	222	1377	5932	23.2131	2
AT1G11670_2	21	413	5887	7.01546	4
AT1G11670_2	26	442	5887	7.50807	3
AT1G11670_2	35	271	5887	4.60336	5
AT1G11670_2	56	183	5887	3.10854	7
AT1G11670_2	120	200	5887	3.39732	6
AT1G11670_2	128	1387	5887	23.5604	2
AT1G11670_2	148	2869	5887	48.7345	1
AT1G11670_2	167	122	5887	2.07236	8
AT5G25250	94	806	5955	13.5348	3
AT5G25250	138	236	5955	3.96306	6
AT5G25250	144	472	5955	7.92611	4
AT5G25250	152	206	5955	3.45928	8
AT5G25250	158	1897	5955	31.8556	1
AT5G25250	163	1616	5955	27.1369	2
AT5G25250	184	331	5955	5.55835	5
AT5G25250	189	172	5955	2.88833	9
AT5G25250	222	219	5955	3.67758	7
AT1G13910	113	146	6855	2.12983	6
AT1G13910	125	178	6855	2.59664	5
AT1G13910	131	400	6855	5.83516	4
AT1G13910	146	494	6855	7.20642	3
AT1G13910	150	5129	6855	74.8213	1
AT1G13910	222	508	6855	7.41065	2
AT4G39650	134	136	3856	3.52697	4
AT4G39650	148	3208	3856	83.195	1
AT4G39650	164	372	3856	9.6473	2
AT4G39650	222	140	3856	3.63071	3
AT1G52905	106	275	5161	5.32842	4
AT1G52905	113	249	5161	4.82465	5
AT1G52905	128	1525	5161	29.5485	2
AT1G52905	150	2448	5161	47.4327	1
AT1G52905	161	664	5161	12.8657	3
AT1G14130	76	200	5060	3.95257	4
AT1G14130	144	1380	5060	27.2727	2
AT1G14130	150	3046	5060	60.1976	1
AT1G14130	166	138	5060	2.72727	5
AT1G14130	222	296	5060	5.8498	3
AT5G65740	117	193	6202	3.1119	5
AT5G65740	121	169	6202	2.72493	6
AT5G65740	150	989	6202	15.9465	4
AT5G65740	160	2058	6202	33.1828	1
AT5G65740	164	1107	6202	17.8491	3
AT5G65740	222	1686	6202	27.1848	2
AT1G61150	86	330	4706	7.01232	4
AT1G61150	100	344	4706	7.30982	3
AT1G61150	127	442	4706	9.39227	2
AT1G61150	147	3332	4706	70.8032	1
AT1G61150	222	258	4706	5.48236	5
Zm00001d044053_T001	125	360	4667	7.71373	3
Zm00001d044053_T001	134	788	4667	16.8845	2
Zm00001d044053_T001	142	213	4667	4.56396	6
Zm00001d044053_T001	150	266	4667	5.69959	4
Zm00001d044053_T001	154	237	4667	5.07821	5
Zm00001d044053_T001	167	2402	4667	51.4678	1
Zm00001d044053_T001	174	199	4667	4.26398	8
Zm00001d044053_T001	222	202	4667	4.32826	7
AT4G11310	72	210	5209	4.03148	5
AT4G11310	77	165	5209	3.16759	8
AT4G11310	95	546	5209	10.4819	2
AT4G11310	108	174	5209	3.34037	6
AT4G11310	116	170	5209	3.26358	7
AT4G11310	123	3166	5209	60.7794	1
AT4G11310	147	439	5209	8.42772	3
AT4G11310	222	339	5209	6.50797	4
AT3G59120	112	552	5400	10.2222	4
AT3G59120	124	1678	5400	31.0741	1
AT3G59120	130	1424	5400	26.3704	2
AT3G59120	142	241	5400	4.46296	6
AT3G59120	150	332	5400	6.14815	5
AT3G59120	222	1173	5400	21.7222	3
AT1G09740	97	564	4605	12.2476	4
AT1G09740	150	759	4605	16.4821	2
AT1G09740	167	2524	4605	54.81	1
AT1G09740	174	119	4605	2.58415	5
AT1G09740	222	639	4605	13.8762	3
Zm00001d030775_T001	130	172	5483	3.13697	4
Zm00001d030775_T001	150	4367	5483	79.6462	1
Zm00001d030775_T001	156	216	5483	3.93945	3
Zm00001d030775_T001	222	728	5483	13.2774	2
Zm00001d016180_T001	136	794	3565	22.2721	2
Zm00001d016180_T001	154	1258	3565	35.2875	1
Zm00001d016180_T001	168	638	3565	17.8962	4
Zm00001d016180_T001	184	184	3565	5.16129	5
Zm00001d016180_T001	222	691	3565	19.3829	3
AT2G36190	150	5692	6460	88.1115	1
AT2G36190	157	234	6460	3.62229	3
AT2G36190	222	534	6460	8.26625	2
Zm00001d010651_T001	85	324	5623	5.76205	3
Zm00001d010651_T001	150	4357	5623	77.4853	1
Zm00001d010651_T001	163	308	5623	5.4775	4
Zm00001d010651_T001	222	634	5623	11.2751	2
AT1G03340;AT1G03360	115	169	4222	4.00284	6
AT1G03340;AT1G03360	138	194	4222	4.59498	5
AT1G03340;AT1G03360	144	652	4222	15.4429	3
AT1G03340;AT1G03360	149	1717	4222	40.6679	1
AT1G03340;AT1G03360	165	393	4222	9.30838	4
AT1G03340;AT1G03360	222	1097	4222	25.9829	2
AT1G13420	150	2430	6832	35.5679	2
AT1G13420	164	762	6832	11.1534	3
AT1G13420	170	589	6832	8.62119	4
AT1G13420	179	163	6832	2.38583	5
AT1G13420	184	142	6832	2.07845	6
AT1G13420	189	116	6832	1.69789	7
AT1G13420	222	2630	6832	38.4953	1
AT3G47800	85	241	4556	5.28973	4
AT3G47800	100	212	4556	4.6532	5
AT3G47800	125	3229	4556	70.8736	1
AT3G47800	133	368	4556	8.07726	2
AT3G47800	150	366	4556	8.03336	3
AT3G47800	222	140	4556	3.07287	6
Zm00001d015778_T001	141	190	4323	4.3951	2
Zm00001d015778_T001	150	4133	4323	95.6049	1
AT3G58030	31	143	5658	2.52739	6
AT3G58030	132	382	5658	6.7515	5
AT3G58030	137	1124	5658	19.8657	2
AT3G58030	150	2877	5658	50.8484	1
AT3G58030	165	675	5658	11.93	3
AT3G58030	222	457	5658	8.07706	4
Zm00001d045815_T001	101	184	6185	2.97494	6
Zm00001d045815_T001	126	267	6185	4.3169	5
Zm00001d045815_T001	131	3288	6185	53.1609	1
Zm00001d045815_T001	137	391	6185	6.32175	4
Zm00001d045815_T001	141	159	6185	2.57074	7
Zm00001d045815_T001	150	1435	6185	23.2013	2
Zm00001d045815_T001	222	461	6185	7.45352	3
AT2G22660	129	205	4928	4.1599	4
AT2G22660	150	3655	4928	74.168	1
AT2G22660	157	693	4928	14.0625	2
AT2G22660	222	375	4928	7.60958	3
AT2G39370	15	238	5772	4.12335	5
AT2G39370	141	430	5772	7.44976	4
AT2G39370	145	4228	5772	73.2502	1
AT2G39370	150	433	5772	7.50173	3
AT2G39370	222	443	5772	7.67498	2
AT4G13930	18	142	3800	3.73684	4
AT4G13930	25	1306	3800	34.3684	2
AT4G13930	153	1994	3800	52.4737	1
AT4G13930	161	237	3800	6.23684	3
AT4G13930	165	121	3800	3.18421	5
AT2G28570	150	3235	5457	59.2817	1
AT2G28570	156	1122	5457	20.5607	2
AT2G28570	165	271	5457	4.9661	4
AT2G28570	222	829	5457	15.1915	3
AT2G05530	92	1170	5143	22.7494	2
AT2G05530	105	122	5143	2.37216	5
AT2G05530	133	165	5143	3.20824	3
AT2G05530	152	3559	5143	69.2009	1
AT2G05530	222	127	5143	2.46938	4
AT5G66050	69	426	6639	6.41663	5
AT5G66050	74	294	6639	4.42838	6
AT5G66050	116	201	6639	3.02756	8
AT5G66050	122	283	6639	4.26269	7
AT5G66050	131	127	6639	1.91294	9
AT5G66050	142	117	6639	1.76231	10
AT5G66050	150	2672	6639	40.247	1
AT5G66050	158	1362	6639	20.5151	2
AT5G66050	163	703	6639	10.5889	3
AT5G66050	222	454	6639	6.83838	4
AT2G41660	124	877	4048	21.665	2
AT2G41660	130	514	4048	12.6976	3
AT2G41660	150	2546	4048	62.8953	1
AT2G41660	222	111	4048	2.74209	4
AT5G44572	47	6932	6932	100	1
AT3G44540	69	1621	5401	30.013	2
AT3G44540	109	539	5401	9.97963	3
AT3G44540	130	265	5401	4.9065	4
AT3G44540	150	2976	5401	55.1009	1
AT2G17320	102	164	6367	2.57578	8
AT2G17320	132	136	6367	2.13601	9
AT2G17320	145	407	6367	6.39234	4
AT2G17320	150	1202	6367	18.8786	2
AT2G17320	155	298	6367	4.68038	6
AT2G17320	160	642	6367	10.0832	3
AT2G17320	168	2833	6367	44.4951	1
AT2G17320	174	294	6367	4.61756	7
AT2G17320	222	391	6367	6.14104	5
AT3G06860	130	1333	6090	21.8883	2
AT3G06860	134	448	6090	7.35632	5
AT3G06860	152	970	6090	15.9278	4
AT3G06860	161	1217	6090	19.9836	3
AT3G06860	166	1357	6090	22.2824	1
AT3G06860	184	260	6090	4.26929	7
AT3G06860	189	152	6090	2.49589	8
AT3G06860	222	353	6090	5.79639	6
Zm00001d006329_T001	138	202	5767	3.50269	4
Zm00001d006329_T001	145	1784	5767	30.9346	2
Zm00001d006329_T001	150	2587	5767	44.8587	1
Zm00001d006329_T001	222	1194	5767	20.704	3
AT4G34881	113	105	6651	1.57871	2
AT4G34881	127	6546	6651	98.4213	1
AT1G60670	101	940	6256	15.0256	3
AT1G60670	117	838	6256	13.3951	4
AT1G60670	131	171	6256	2.73338	7
AT1G60670	137	1361	6256	21.7551	2
AT1G60670	150	2538	6256	40.5691	1
AT1G60670	163	235	6256	3.75639	5
AT1G60670	222	173	6256	2.76535	6
AT1G18370	143	120	4714	2.54561	6
AT1G18370	148	2149	4714	45.5876	1
AT1G18370	162	363	4714	7.70047	4
AT1G18370	168	1482	4714	31.4383	2
AT1G18370	174	124	4714	2.63046	5
AT1G18370	222	476	4714	10.0976	3
Zm00001d020183_T006	133	278	4055	6.85573	3
Zm00001d020183_T006	138	2143	4055	52.8483	1
Zm00001d020183_T006	150	1220	4055	30.0863	2
Zm00001d020183_T006	161	276	4055	6.80641	4
Zm00001d020183_T006	222	138	4055	3.40321	5
Zm00001d049770_T001	143	353	5700	6.19298	2
Zm00001d049770_T001	150	4913	5700	86.193	1
Zm00001d049770_T001	179	154	5700	2.70175	4
Zm00001d049770_T001	222	280	5700	4.91228	3
AT3G56980	104	2219	4482	49.5091	1
AT3G56980	110	670	4482	14.9487	3
AT3G56980	136	408	4482	9.10308	5
AT3G56980	154	731	4482	16.3097	2
AT3G56980	222	454	4482	10.1294	4
AT4G10380_2	137	107	6746	1.58613	6
AT4G10380_2	142	137	6746	2.03083	5
AT4G10380_2	150	1228	6746	18.2034	2
AT4G10380_2	207	155	6746	2.29766	4
AT4G10380_2	217	224	6746	3.32049	3
AT4G10380_2	222	4895	6746	72.5615	1
AT2G27020	95	495	3979	12.4403	4
AT2G27020	106	1743	3979	43.805	1
AT2G27020	127	206	3979	5.17718	6
AT2G27020	134	210	3979	5.27771	5
AT2G27020	150	813	3979	20.4323	2
AT2G27020	222	512	3979	12.8676	3
Zm00001d030864_T001	130	598	5550	10.7748	4
Zm00001d030864_T001	150	2190	5550	39.4595	1
Zm00001d030864_T001	157	708	5550	12.7568	3
Zm00001d030864_T001	166	149	5550	2.68468	5
Zm00001d030864_T001	222	1905	5550	34.3243	2
AT3G02630	81	124	5305	2.33742	5
AT3G02630	131	97	5305	1.82846	6
AT3G02630	150	3934	5305	74.1565	1
AT3G02630	161	173	5305	3.26107	4
AT3G02630	165	426	5305	8.03016	3
AT3G02630	222	551	5305	10.3864	2
Zm00001d003601_T001	105	365	6838	5.33782	5
Zm00001d003601_T001	136	553	6838	8.08716	4
Zm00001d003601_T001	140	230	6838	3.36356	6
Zm00001d003601_T001	150	1204	6838	17.6075	3
Zm00001d003601_T001	163	1859	6838	27.1863	2
Zm00001d003601_T001	222	2627	6838	38.4177	1
Zm00001d027879_T002-AAAA	108	185	5915	3.12764	7
Zm00001d027879_T002-AAAA	114	230	5915	3.88842	5
Zm00001d027879_T002-AAAA	121	216	5915	3.65173	6
Zm00001d027879_T002-AAAA	128	239	5915	4.04057	4
Zm00001d027879_T002-AAAA	150	1387	5915	23.4489	2
Zm00001d027879_T002-AAAA	165	2818	5915	47.6416	1
Zm00001d027879_T002-AAAA	222	840	5915	14.2012	3
AT3G46230	133	114	4170	2.73381	4
AT3G46230	151	3466	4170	83.1175	1
AT3G46230	161	444	4170	10.6475	2
AT3G46230	168	146	4170	3.5012	3
AT3G50440	150	2240	4347	51.5298	1
AT3G50440	157	334	4347	7.68346	3
AT3G50440	164	1643	4347	37.7962	2
AT3G50440	174	130	4347	2.99057	4
Zm00001d009260_T001	150	2140	4774	44.8261	1
Zm00001d009260_T001	154	1752	4774	36.6988	2
Zm00001d009260_T001	166	342	4774	7.1638	4
Zm00001d009260_T001	222	540	4774	11.3113	3
AT5G01600	95	373	4753	7.84768	2
AT5G01600	130	127	4753	2.672	3
AT5G01600	150	4041	4753	85.02	1
AT5G01600	161	102	4753	2.14601	5
AT5G01600	165	110	4753	2.31433	4
Zm00001d015256_T001	69	193	5077	3.80146	8
Zm00001d015256_T001	109	108	5077	2.12724	11
Zm00001d015256_T001	118	148	5077	2.91511	9
Zm00001d015256_T001	123	143	5077	2.81662	10
Zm00001d015256_T001	128	338	5077	6.65747	7
Zm00001d015256_T001	133	465	5077	9.15895	4
Zm00001d015256_T001	141	412	5077	8.11503	5
Zm00001d015256_T001	146	371	5077	7.30747	6
Zm00001d015256_T001	150	1282	5077	25.2511	1
Zm00001d015256_T001	165	961	5077	18.9285	2
Zm00001d015256_T001	222	656	5077	12.921	3
Zm00001d038306_T001	150	4186	5265	79.5062	1
Zm00001d038306_T001	158	400	5265	7.59734	3
Zm00001d038306_T001	165	232	5265	4.40646	4
Zm00001d038306_T001	222	447	5265	8.49003	2
AT4G37760	80	148	4943	2.99413	7
AT4G37760	118	184	4943	3.72244	6
AT4G37760	131	293	4943	5.92757	4
AT4G37760	139	276	4943	5.58365	5
AT4G37760	150	1378	4943	27.8778	2
AT4G37760	157	2073	4943	41.9381	1
AT4G37760	222	591	4943	11.9563	3
Zm00001d034500_T001	95	340	6299	5.39768	5
Zm00001d034500_T001	100	125	6299	1.98444	8
Zm00001d034500_T001	113	442	6299	7.01699	4
Zm00001d034500_T001	117	586	6299	9.30306	3
Zm00001d034500_T001	150	1808	6299	28.703	2
Zm00001d034500_T001	154	258	6299	4.09589	6
Zm00001d034500_T001	164	204	6299	3.23861	7
Zm00001d034500_T001	222	2536	6299	40.2604	1
Zm00001d021890_T003	113	165	5728	2.88059	6
Zm00001d021890_T003	124	294	5728	5.13268	4
Zm00001d021890_T003	150	1456	5728	25.419	2
Zm00001d021890_T003	163	525	5728	9.1655	3
Zm00001d021890_T003	168	179	5728	3.125	5
Zm00001d021890_T003	222	3109	5728	54.2772	1
AT1G68440	42	284	4417	6.4297	3
AT1G68440	103	153	4417	3.46389	6
AT1G68440	124	2650	4417	59.9955	1
AT1G68440	150	994	4417	22.504	2
AT1G68440	158	173	4417	3.91669	4
AT1G68440	222	163	4417	3.69029	5
Zm00001d013089_T003	150	3457	5192	66.5832	1
Zm00001d013089_T003	163	243	5192	4.68028	3
Zm00001d013089_T003	222	1492	5192	28.7365	2
Zm00001d034491_T001	125	1946	4462	43.6127	1
Zm00001d034491_T001	133	487	4462	10.9144	3
Zm00001d034491_T001	150	334	4462	7.48543	4
Zm00001d034491_T001	156	101	4462	2.26356	5
Zm00001d034491_T001	222	1594	4462	35.7239	2
Zm00001d047961_T001	121	112	3045	3.67816	4
Zm00001d047961_T001	142	546	3045	17.931	2
Zm00001d047961_T001	150	2211	3045	72.6108	1
Zm00001d047961_T001	155	176	3045	5.77997	3
Zm00001d043216_T001	150	4799	5129	93.566	1
Zm00001d043216_T001	158	154	5129	3.00253	3
Zm00001d043216_T001	222	176	5129	3.43147	2
AT1G10588	133	305	6401	4.76488	2
AT1G10588	150	5546	6401	86.6427	1
AT1G10588	162	265	6401	4.13998	4
AT1G10588	222	285	6401	4.45243	3
Zm00001d050495_T001	36	206	5127	4.01794	5
Zm00001d050495_T001	132	131	5127	2.5551	6
Zm00001d050495_T001	153	1435	5127	27.9891	2
Zm00001d050495_T001	179	783	5127	15.2721	3
Zm00001d050495_T001	187	450	5127	8.77706	4
Zm00001d050495_T001	222	2122	5127	41.3887	1
AT1G79270	109	304	5082	5.9819	5
AT1G79270	118	116	5082	2.28257	6
AT1G79270	123	1482	5082	29.1617	1
AT1G79270	128	1465	5082	28.8272	2
AT1G79270	150	510	5082	10.0354	4
AT1G79270	222	1205	5082	23.7111	3
AT2G42280	112	367	4002	9.17041	2
AT2G42280	124	105	4002	2.62369	4
AT2G42280	150	3350	4002	83.7081	1
AT2G42280	222	180	4002	4.49775	3
AT2G31490	110	205	3219	6.36844	3
AT2G31490	137	2229	3219	69.2451	1
AT2G31490	147	785	3219	24.3865	2
AT2G47330	101	144	4583	3.14205	6
AT2G47330	116	326	4583	7.11324	3
AT2G47330	140	195	4583	4.25485	5
AT2G47330	150	2985	4583	65.132	1
AT2G47330	157	672	4583	14.6629	2
AT2G47330	222	261	4583	5.69496	4
AT4G17960	129	671	3826	17.5379	3
AT4G17960	146	1342	3826	35.0758	2
AT4G17960	157	333	3826	8.70361	4
AT4G17960	168	120	3826	3.13643	5
AT4G17960	222	1360	3826	35.5463	1
Zm00001d049500_T001	87	124	4617	2.68573	7
Zm00001d049500_T001	106	108	4617	2.33918	10
Zm00001d049500_T001	121	277	4617	5.99957	6
Zm00001d049500_T001	126	662	4617	14.3383	4
Zm00001d049500_T001	141	109	4617	2.36084	9
Zm00001d049500_T001	150	763	4617	16.5259	3
Zm00001d049500_T001	156	314	4617	6.80095	5
Zm00001d049500_T001	168	1025	4617	22.2006	2
Zm00001d049500_T001	184	115	4617	2.49079	8
Zm00001d049500_T001	222	1120	4617	24.2582	1
AT1G52150	125	95	4724	2.01101	5
AT1G52150	143	2615	4724	55.3556	1
AT1G52150	150	1290	4724	27.3074	2
AT1G52150	165	479	4724	10.1397	3
AT1G52150	222	245	4724	5.18628	4
Zm00001d014463_T001	132	1060	5009	21.1619	2
Zm00001d014463_T001	150	3787	5009	75.6039	1
Zm00001d014463_T001	222	162	5009	3.23418	3
AT1G74090	145	872	5271	16.5434	2
AT1G74090	150	4048	5271	76.7976	1
AT1G74090	165	249	5271	4.72396	3
AT1G74090	222	102	5271	1.93512	4
Zm00001d042182_T001	136	229	4523	5.06301	5
Zm00001d042182_T001	141	449	4523	9.92704	4
Zm00001d042182_T001	150	1830	4523	40.4599	1
Zm00001d042182_T001	157	1286	4523	28.4325	2
Zm00001d042182_T001	162	546	4523	12.0716	3
Zm00001d042182_T001	222	183	4523	4.04599	6
AT1G72840	98	495	4590	10.7843	3
AT1G72840	102	730	4590	15.9041	2
AT1G72840	138	230	4590	5.01089	5
AT1G72840	150	2651	4590	57.756	1
AT1G72840	222	484	4590	10.5447	4
Zm00001d016892_T001_2	119	707	6564	10.7709	2
Zm00001d016892_T001_2	125	370	6564	5.63681	4
Zm00001d016892_T001_2	139	100	6564	1.52346	5
Zm00001d016892_T001_2	150	622	6564	9.47593	3
Zm00001d016892_T001_2	222	4765	6564	72.5929	1
AT2G04390	125	799	5026	15.8973	4
AT2G04390	146	578	5026	11.5002	5
AT2G04390	150	1745	5026	34.7195	1
AT2G04390	163	874	5026	17.3896	3
AT2G04390	167	153	5026	3.04417	6
AT2G04390	222	877	5026	17.4493	2
Zm00001d002403_T001	85	173	3968	4.35988	5
Zm00001d002403_T001	89	227	3968	5.72077	4
Zm00001d002403_T001	134	259	3968	6.52722	3
Zm00001d002403_T001	138	564	3968	14.2137	2
Zm00001d002403_T001	150	2745	3968	69.1784	1
Zm00001d032661_T001	133	101	4435	2.27734	7
Zm00001d032661_T001	153	687	4435	15.4904	3
Zm00001d032661_T001	161	2456	4435	55.3777	1
Zm00001d032661_T001	169	183	4435	4.12627	4
Zm00001d032661_T001	184	111	4435	2.50282	5
Zm00001d032661_T001	189	102	4435	2.29989	6
Zm00001d032661_T001	222	795	4435	17.9256	2
Zm00001d041948_T002_2	112	110	4524	2.43148	6
Zm00001d041948_T002_2	117	121	4524	2.67462	5
Zm00001d041948_T002_2	132	2996	4524	66.2246	1
Zm00001d041948_T002_2	145	122	4524	2.69673	4
Zm00001d041948_T002_2	150	315	4524	6.96286	3
Zm00001d041948_T002_2	222	860	4524	19.0097	2
Zm00001d014946_T001	150	3118	4225	73.7988	1
Zm00001d014946_T001	167	352	4225	8.33136	3
Zm00001d014946_T001	222	755	4225	17.8698	2
AT1G03880	128	339	5500	6.16364	3
AT1G03880	150	3637	5500	66.1273	1
AT1G03880	157	1262	5500	22.9455	2
AT1G03880	222	262	5500	4.76364	4
Zm00001d020308_T001	130	360	4455	8.08081	4
Zm00001d020308_T001	150	1538	4455	34.523	2
Zm00001d020308_T001	156	491	4455	11.0213	3
Zm00001d020308_T001	170	205	4455	4.60157	5
Zm00001d020308_T001	222	1861	4455	41.7733	1
Zm00001d052424_T001	150	778	5862	13.2719	3
Zm00001d052424_T001	155	3748	5862	63.9372	1
Zm00001d052424_T001	167	1006	5862	17.1614	2
Zm00001d052424_T001	222	330	5862	5.62948	4
AT2G34690	133	271	4694	5.77333	5
AT2G34690	142	1735	4694	36.9621	2
AT2G34690	150	1770	4694	37.7077	1
AT2G34690	157	332	4694	7.07286	4
AT2G34690	163	247	4694	5.26204	6
AT2G34690	222	339	4694	7.22199	3
Zm00001d037290_T003	150	2563	4945	51.8301	1
Zm00001d037290_T003	218	105	4945	2.12336	3
Zm00001d037290_T003	222	2277	4945	46.0465	2
Zm00001d026572_T001	111	862	4704	18.3248	3
Zm00001d026572_T001	137	124	4704	2.63605	4
Zm00001d026572_T001	150	2260	4704	48.0442	1
Zm00001d026572_T001	157	95	4704	2.01956	5
Zm00001d026572_T001	163	93	4704	1.97704	6
Zm00001d026572_T001	222	1270	4704	26.9983	2
AT2G37950	100	427	5498	7.76646	5
AT2G37950	146	618	5498	11.2405	3
AT2G37950	150	3187	5498	57.9665	1
AT2G37950	169	681	5498	12.3863	2
AT2G37950	174	132	5498	2.40087	6
AT2G37950	222	453	5498	8.23936	4
AT5G48290	145	625	4505	13.8735	3
AT5G48290	150	722	4505	16.0266	2
AT5G48290	155	295	4505	6.54828	5
AT5G48290	161	2289	4505	50.8102	1
AT5G48290	166	417	4505	9.25638	4
AT5G48290	222	157	4505	3.48502	6
AT2G47900	150	3871	4405	87.8774	1
AT2G47900	155	373	4405	8.46765	2
AT2G47900	222	161	4405	3.65494	3
AT5G42030	131	2920	3439	84.9084	1
AT5G42030	150	146	3439	4.24542	3
AT5G42030	222	373	3439	10.8462	2
AT4G10280	128	144	2480	5.80645	4
AT4G10280	134	693	2480	27.9435	2
AT4G10280	140	1469	2480	59.2339	1
AT4G10280	222	174	2480	7.01613	3
Zm00001d008902_T001	95	158	6087	2.5957	4
Zm00001d008902_T001	112	156	6087	2.56284	5
Zm00001d008902_T001	118	609	6087	10.0049	3
Zm00001d008902_T001	138	142	6087	2.33284	7
Zm00001d008902_T001	145	151	6087	2.4807	6
Zm00001d008902_T001	150	1211	6087	19.8949	2
Zm00001d008902_T001	222	3660	6087	60.1281	1
AT1G26850	84	188	4289	4.38331	4
AT1G26850	112	668	4289	15.5747	3
AT1G26850	146	1030	4289	24.0149	2
AT1G26850	150	2262	4289	52.7396	1
AT1G26850	222	141	4289	3.28748	5
AT5G14105	98	243	4697	5.17352	5
AT5G14105	108	214	4697	4.5561	6
AT5G14105	113	555	4697	11.8161	4
AT5G14105	125	670	4697	14.2644	2
AT5G14105	133	181	4697	3.85352	7
AT5G14105	150	2196	4697	46.7532	1
AT5G14105	222	638	4697	13.5831	3
Zm00001d035558_T001	150	3925	4503	87.1641	1
Zm00001d035558_T001	163	119	4503	2.64268	3
Zm00001d035558_T001	184	103	4503	2.28736	4
Zm00001d035558_T001	222	356	4503	7.90584	2
Zm00001d033160_T001	150	2871	5270	54.4782	1
Zm00001d033160_T001	222	2399	5270	45.5218	2
AT1G72770	124	332	4425	7.50282	7
AT1G72770	129	1292	4425	29.1977	1
AT1G72770	134	585	4425	13.2203	3
AT1G72770	139	729	4425	16.4746	2
AT1G72770	145	358	4425	8.0904	6
AT1G72770	150	507	4425	11.4576	4
AT1G72770	162	229	4425	5.17514	8
AT1G72770	222	393	4425	8.88136	5
AT3G12680	124	847	4534	18.6811	2
AT3G12680	150	3157	4534	69.6295	1
AT3G12680	163	241	4534	5.31539	4
AT3G12680	222	289	4534	6.37406	3
Zm00001d027879_T002	98	119	5307	2.24232	8
Zm00001d027879_T002	108	225	5307	4.23968	6
Zm00001d027879_T002	114	271	5307	5.10646	4
Zm00001d027879_T002	121	232	5307	4.37158	5
Zm00001d027879_T002	128	212	5307	3.99472	7
Zm00001d027879_T002	150	1139	5307	21.4622	2
Zm00001d027879_T002	165	2260	5307	42.5853	1
Zm00001d027879_T002	222	849	5307	15.9977	3
Zm00001d007448_T001	151	2645	3333	79.3579	1
Zm00001d007448_T001	159	258	3333	7.74077	2
Zm00001d007448_T001	164	205	3333	6.15062	4
Zm00001d007448_T001	222	225	3333	6.75068	3
AT5G58220	80	98	4427	2.21369	10
AT5G58220	112	279	4427	6.30224	6
AT5G58220	116	1077	4427	24.328	2
AT5G58220	131	615	4427	13.892	3
AT5G58220	135	375	4427	8.47075	4
AT5G58220	142	114	4427	2.57511	8
AT5G58220	150	1294	4427	29.2297	1
AT5G58220	160	103	4427	2.32663	9
AT5G58220	166	141	4427	3.185	7
AT5G58220	222	331	4427	7.47685	5
Zm00001d020551_T001	149	785	3298	23.8023	2
Zm00001d020551_T001	154	1789	3298	54.245	1
Zm00001d020551_T001	163	278	3298	8.42935	4
Zm00001d020551_T001	222	446	3298	13.5233	3
Zm00001d048927_T001	124	100	4820	2.07469	6
Zm00001d048927_T001	130	106	4820	2.19917	4
Zm00001d048927_T001	150	3603	4820	74.751	1
Zm00001d048927_T001	165	562	4820	11.6598	2
Zm00001d048927_T001	187	101	4820	2.09544	5
Zm00001d048927_T001	222	348	4820	7.21992	3
AT3G55100	110	108	4677	2.30917	5
AT3G55100	130	917	4677	19.6066	3
AT3G55100	135	1768	4677	37.802	1
AT3G55100	150	1432	4677	30.6179	2
AT3G55100	156	161	4677	3.44238	4
AT3G55100	164	95	4677	2.03122	7
AT3G55100	184	106	4677	2.26641	6
AT3G55100	222	90	4677	1.92431	8
AT3G58690	108	259	4877	5.31064	6
AT3G58690	135	509	4877	10.4367	4
AT3G58690	139	130	4877	2.66557	7
AT3G58690	150	2167	4877	44.4331	1
AT3G58690	157	639	4877	13.1023	3
AT3G58690	164	386	4877	7.9147	5
AT3G58690	222	787	4877	16.137	2
AT2G36750	77	2602	4751	54.7674	1
AT2G36750	109	877	4751	18.4593	2
AT2G36750	150	851	4751	17.912	3
AT2G36750	161	279	4751	5.87245	4
AT2G36750	168	142	4751	2.98884	5
AT1G80530	134	196	5647	3.47087	7
AT1G80530	150	247	5647	4.374	5
AT1G80530	165	1504	5647	26.6336	2
AT1G80530	179	238	5647	4.21463	6
AT1G80530	184	1046	5647	18.5231	3
AT1G80530	189	526	5647	9.31468	4
AT1G80530	193	140	5647	2.47919	8
AT1G80530	222	1750	5647	30.9899	1
Zm00001d014883_T001-AAAA	110	127	4664	2.72298	3.5
Zm00001d014883_T001-AAAA	133	3660	4664	78.4734	1
Zm00001d014883_T001-AAAA	142	117	4664	2.50858	5
Zm00001d014883_T001-AAAA	150	127	4664	2.72298	3.5
Zm00001d014883_T001-AAAA	222	633	4664	13.572	2
AT3G05290	90	171	4639	3.68614	9
AT3G05290	97	336	4639	7.24294	6
AT3G05290	130	338	4639	7.28605	5
AT3G05290	136	212	4639	4.56995	7
AT3G05290	144	812	4639	17.5038	2
AT3G05290	155	424	4639	9.1399	4
AT3G05290	166	1359	4639	29.2951	1
AT3G05290	170	784	4639	16.9002	3
AT3G05290	222	203	4639	4.37594	8
AT4G30960	100	104	4875	2.13333	6
AT4G30960	125	1683	4875	34.5231	1
AT4G30960	150	1609	4875	33.0051	2
AT4G30960	154	613	4875	12.5744	4
AT4G30960	163	174	4875	3.56923	5
AT4G30960	222	692	4875	14.1949	3
Zm00001d045927_T002	150	2147	2968	72.3383	1
Zm00001d045927_T002	164	113	2968	3.80728	5
Zm00001d045927_T002	184	150	2968	5.05391	3
Zm00001d045927_T002	205	126	2968	4.24528	4
Zm00001d045927_T002	222	432	2968	14.5553	2
tMAS	29	352	7864	4.47609	2
tMAS	33	117	7864	1.48779	5
tMAS	149	98	7864	1.24619	6
tMAS	159	337	7864	4.28535	3
tMAS	167	288	7864	3.66226	4
tMAS	222	6672	7864	84.8423	1
AT1G21540	33	163	4206	3.87542	7
AT1G21540	46	121	4206	2.87684	9
AT1G21540	118	126	4206	2.99572	8
AT1G21540	142	214	4206	5.08797	4
AT1G21540	162	185	4206	4.39848	5
AT1G21540	166	2151	4206	51.1412	1
AT1G21540	174	250	4206	5.94389	3
AT1G21540	184	179	4206	4.25583	6
AT1G21540	189	111	4206	2.63909	10
AT1G21540	222	706	4206	16.7855	2
AT2G46455_2	110	670	5007	13.3813	4
AT2G46455_2	128	1395	5007	27.861	3
AT2G46455_2	133	94	5007	1.87737	5
AT2G46455_2	150	1436	5007	28.6798	1
AT2G46455_2	222	1412	5007	28.2005	2
AT3G22500	131	1663	4190	39.6897	1
AT3G22500	136	1352	4190	32.2673	2
AT3G22500	143	118	4190	2.81623	7
AT3G22500	150	181	4190	4.31981	5
AT3G22500	155	133	4190	3.17422	6
AT3G22500	165	362	4190	8.63962	4
AT3G22500	222	381	4190	9.09308	3
AT3G21780	117	143	3653	3.91459	5
AT3G21780	126	118	3653	3.23022	6
AT3G21780	134	110	3653	3.01122	7
AT3G21780	141	184	3653	5.03696	4
AT3G21780	146	754	3653	20.6406	2
AT3G21780	152	1906	3653	52.1763	1
AT3G21780	167	350	3653	9.58117	3
AT3G21780	222	88	3653	2.40898	8
AT2G32120	104	126	3119	4.03976	4
AT2G32120	123	687	3119	22.0263	2
AT2G32120	129	1995	3119	63.9628	1
AT2G32120	148	94	3119	3.01379	5
AT2G32120	222	217	3119	6.95736	3
AT5G60340	130	771	5934	12.9929	4
AT5G60340	146	2000	5934	33.7041	1
AT5G60340	150	1140	5934	19.2113	3
AT5G60340	154	1759	5934	29.6427	2
AT5G60340	167	147	5934	2.47725	5
AT5G60340	222	117	5934	1.97169	6
Zm00001d034414_T002	150	1869	4212	44.3732	1
Zm00001d034414_T002	159	1238	4212	29.3922	2
Zm00001d034414_T002	222	1105	4212	26.2346	3
Zm00001d031040_T008	107	90	3852	2.33645	4
Zm00001d031040_T008	120	424	3852	11.0073	2
Zm00001d031040_T008	132	314	3852	8.15161	3
Zm00001d031040_T008	151	3024	3852	78.5047	1
Zm00001d001881_T002	113	106	3794	2.79389	5
Zm00001d001881_T002	136	2353	3794	62.019	1
Zm00001d001881_T002	142	145	3794	3.82182	4
Zm00001d001881_T002	150	926	3794	24.407	2
Zm00001d001881_T002	222	264	3794	6.95836	3
AT5G40850	57	319	5503	5.79684	5
AT5G40850	132	165	5503	2.99836	6
AT5G40850	150	3758	5503	68.29	1
AT5G40850	156	121	5503	2.1988	7
AT5G40850	165	339	5503	6.16028	3
AT5G40850	179	362	5503	6.57823	2
AT5G40850	189	106	5503	1.92622	8
AT5G40850	222	333	5503	6.05124	4
AT5G42420	100	222	3160	7.02532	4
AT5G42420	107	1405	3160	44.462	1
AT5G42420	122	412	3160	13.038	3
AT5G42420	126	1038	3160	32.8481	2
AT5G42420	222	83	3160	2.62658	5
AT3G43740	72	117	4420	2.64706	10
AT3G43740	88	119	4420	2.69231	8
AT3G43740	92	282	4420	6.38009	3
AT3G43740	97	222	4420	5.02262	4
AT3G43740	104	118	4420	2.66968	9
AT3G43740	123	144	4420	3.25792	7
AT3G43740	150	2259	4420	51.1086	1
AT3G43740	156	797	4420	18.0317	2
AT3G43740	165	198	4420	4.47964	5
AT3G43740	222	164	4420	3.71041	6
AT2G27940	116	1392	3967	35.0895	2
AT2G27940	134	525	3967	13.2342	3
AT2G27940	153	1789	3967	45.0971	1
AT2G27940	166	114	3967	2.87371	5
AT2G27940	222	147	3967	3.70557	4
AT5G03360	123	667	5844	11.4134	4
AT5G03360	134	1130	5844	19.3361	2
AT5G03360	150	2678	5844	45.8248	1
AT5G03360	165	892	5844	15.2635	3
AT5G03360	222	477	5844	8.16222	5
AT3G15660	135	171	5250	3.25714	4
AT3G15660	150	1338	5250	25.4857	2
AT3G15660	155	363	5250	6.91429	3
AT3G15660	163	3253	5250	61.9619	1
AT3G15660	222	125	5250	2.38095	5
AT4G32040	129	957	3576	26.7617	2
AT4G32040	138	323	3576	9.03244	4
AT4G32040	144	154	3576	4.30649	5
AT4G32040	150	1671	3576	46.7282	1
AT4G32040	222	471	3576	13.1711	3
AT5G23940	90	166	5068	3.27545	7
AT5G23940	111	223	5068	4.40016	6
AT5G23940	127	1694	5068	33.4254	1
AT5G23940	134	140	5068	2.76243	8
AT5G23940	145	911	5068	17.9755	2
AT5G23940	150	898	5068	17.719	3
AT5G23940	160	782	5068	15.4301	4
AT5G23940	165	254	5068	5.01184	5
Zm00001d048834_T001	97	84	4184	2.00765	9
Zm00001d048834_T001	109	327	4184	7.81549	5
Zm00001d048834_T001	131	512	4184	12.2371	3
Zm00001d048834_T001	138	353	4184	8.4369	4
Zm00001d048834_T001	144	93	4184	2.22275	8
Zm00001d048834_T001	150	1846	4184	44.1205	1
Zm00001d048834_T001	157	122	4184	2.91587	7
Zm00001d048834_T001	163	176	4184	4.2065	6
Zm00001d048834_T001	222	671	4184	16.0373	2
AT5G62640	153	2156	2852	75.5961	1
AT5G62640	164	246	2852	8.62553	3
AT5G62640	222	450	2852	15.7784	2
AT4G17600	128	754	3785	19.9207	3
AT4G17600	139	495	3785	13.0779	4
AT4G17600	150	1352	3785	35.7199	1
AT4G17600	154	318	3785	8.40159	5
AT4G17600	222	866	3785	22.8798	2
Zm00001d048574_T001-AAAA	105	156	3701	4.21508	5
Zm00001d048574_T001-AAAA	124	99	3701	2.67495	6
Zm00001d048574_T001-AAAA	129	558	3701	15.077	3
Zm00001d048574_T001-AAAA	150	1816	3701	49.0678	1
Zm00001d048574_T001-AAAA	155	823	3701	22.2372	2
Zm00001d048574_T001-AAAA	222	249	3701	6.72791	4
Zm00001d051392_T001	132	173	4115	4.20413	6
Zm00001d051392_T001	137	306	4115	7.43621	5
Zm00001d051392_T001	144	123	4115	2.98906	7
Zm00001d051392_T001	150	2187	4115	53.147	1
Zm00001d051392_T001	157	445	4115	10.8141	2
Zm00001d051392_T001	161	96	4115	2.33293	8
Zm00001d051392_T001	165	341	4115	8.28676	4
Zm00001d051392_T001	222	444	4115	10.7898	3
AT2G42330	150	4640	5166	89.818	1
AT2G42330	159	107	5166	2.07123	3
AT2G42330	165	419	5166	8.11072	2
Zm00001d004348_T001	150	1482	4073	36.386	2
Zm00001d004348_T001	163	2591	4073	63.614	1
AT1G17300	101	92	4652	1.97764	6
AT1G17300	134	103	4652	2.2141	5
AT1G17300	150	1181	4652	25.3869	2
AT1G17300	154	2080	4652	44.712	1
AT1G17300	163	116	4652	2.49355	4
AT1G17300	222	1080	4652	23.2158	3
Zm00001d009084_T001-AABB	144	2422	3101	78.1038	1
Zm00001d009084_T001-AABB	152	277	3101	8.9326	3
Zm00001d009084_T001-AABB	222	402	3101	12.9636	2
AT4G00780	98	261	4916	5.30919	5
AT4G00780	150	2669	4916	54.2921	1
AT4G00780	157	1059	4916	21.5419	2
AT4G00780	166	638	4916	12.978	3
AT4G00780	222	289	4916	5.87876	4
AT5G47970	53	199	4136	4.81141	6
AT5G47970	63	1475	4136	35.6625	1
AT5G47970	135	696	4136	16.8279	3
AT5G47970	150	526	4136	12.7176	4
AT5G47970	156	779	4136	18.8346	2
AT5G47970	160	268	4136	6.47969	5
AT5G47970	166	193	4136	4.66634	7
AT1G69190	103	371	4318	8.59194	4
AT1G69190	124	839	4318	19.4303	2
AT1G69190	131	706	4318	16.3502	3
AT1G69190	150	2308	4318	53.4507	1
AT1G69190	222	94	4318	2.17693	5
Zm00001d029418_T002	118	187	4450	4.20225	5
Zm00001d029418_T002	136	457	4450	10.2697	3
Zm00001d029418_T002	142	544	4450	12.2247	2
Zm00001d029418_T002	150	2820	4450	63.3708	1
Zm00001d029418_T002	222	442	4450	9.93258	4
Zm00001d042209_T001	150	3231	4772	67.7075	1
Zm00001d042209_T001	154	1155	4772	24.2037	2
Zm00001d042209_T001	161	288	4772	6.03521	3
Zm00001d042209_T001	222	98	4772	2.05365	4
ArabidopsisPACs_Positional_random_1036	145	339	4393	7.71682	2
ArabidopsisPACs_Positional_random_1036	150	3848	4393	87.5939	1
ArabidopsisPACs_Positional_random_1036	222	206	4393	4.68928	3
Zm00001d045656_T002	122	327	5053	6.4714	3
Zm00001d045656_T002	166	3991	5053	78.9828	1
Zm00001d045656_T002	174	214	5053	4.23511	4
Zm00001d045656_T002	222	521	5053	10.3107	2
AT5G51950	81	122	4465	2.73236	7
AT5G51950	88	243	4465	5.44233	3.5
AT5G51950	108	291	4465	6.51736	2
AT5G51950	114	103	4465	2.30683	8
AT5G51950	121	243	4465	5.44233	3.5
AT5G51950	150	3105	4465	69.5409	1
AT5G51950	163	132	4465	2.95633	6
AT5G51950	222	226	4465	5.06159	5
AT5G63595	132	527	5144	10.2449	4
AT5G63595	136	1879	5144	36.528	1
AT5G63595	153	182	5144	3.5381	5
AT5G63595	160	1474	5144	28.6547	2
AT5G63595	164	1082	5144	21.0342	3
AT2G35830	129	139	4241	3.27753	4
AT2G35830	150	2466	4241	58.1467	1
AT2G35830	154	992	4241	23.3907	2
AT2G35830	166	539	4241	12.7093	3
AT2G35830	222	105	4241	2.47583	5
AT4G38240	134	1785	4751	37.571	1
AT4G38240	144	699	4751	14.7127	3
AT4G38240	150	1732	4751	36.4555	2
AT4G38240	222	535	4751	11.2608	4
AT5G39100	113	132	5019	2.63001	6
AT5G39100	138	172	5019	3.42698	4
AT5G39100	142	843	5019	16.7962	3
AT5G39100	150	2303	5019	45.8856	1
AT5G39100	154	1425	5019	28.3921	2
AT5G39100	222	144	5019	2.8691	5
AT4G15660	27	870	5831	14.9203	2
AT4G15660	31	332	5831	5.69371	3
AT4G15660	40	4629	5831	79.386	1
Zm00001d007862_T001	129	176	2793	6.30147	4
Zm00001d007862_T001	134	269	2793	9.63122	3
Zm00001d007862_T001	153	1320	2793	47.261	1
Zm00001d007862_T001	164	137	2793	4.90512	5
Zm00001d007862_T001	222	891	2793	31.9012	2
AT1G77770	20	119	7290	1.63237	3
AT1G77770	27	6932	7290	95.0892	1
AT1G77770	149	239	7290	3.27846	2
AT3G48800;AT3G48820	114	596	5179	11.508	2
AT3G48800;AT3G48820	142	256	5179	4.94304	4
AT3G48800;AT3G48820	146	257	5179	4.96235	3
AT3G48800;AT3G48820	222	4070	5179	78.5866	1
AT3G21540	97	114	5058	2.25386	10
AT3G21540	112	1229	5058	24.2981	1
AT3G21540	116	373	5058	7.37446	5
AT3G21540	145	212	5058	4.19138	9
AT3G21540	150	277	5058	5.47647	7
AT3G21540	159	758	5058	14.9862	3
AT3G21540	166	291	5058	5.75326	6
AT3G21540	184	450	5058	8.8968	4
AT3G21540	189	262	5058	5.17991	8
AT3G21540	222	1092	5058	21.5896	2
AT3G63040	130	361	4121	8.76001	2
AT3G63040	150	216	4121	5.24145	3
AT3G63040	165	3183	4121	77.2385	1
AT3G63040	174	148	4121	3.59136	5
AT3G63040	222	213	4121	5.16865	4
AT1G73655	134	1785	2612	68.3384	1
AT1G73655	148	382	2612	14.6248	3
AT1G73655	222	445	2612	17.0368	2
Zm00001d041830_T001	150	1590	5197	30.5946	2
Zm00001d041830_T001	179	131	5197	2.52069	5
Zm00001d041830_T001	184	371	5197	7.13873	3
Zm00001d041830_T001	189	203	5197	3.9061	4
Zm00001d041830_T001	222	2902	5197	55.8399	1
Zm00001d004554_T002	79	446	4781	9.32859	4
Zm00001d004554_T002	112	827	4781	17.2976	2
Zm00001d004554_T002	132	2231	4781	46.6639	1
Zm00001d004554_T002	150	382	4781	7.98996	5
Zm00001d004554_T002	155	219	4781	4.58063	6
Zm00001d004554_T002	179	96	4781	2.00795	7
Zm00001d004554_T002	222	580	4781	12.1314	3
AT5G09570	103	1520	3958	38.4032	1
AT5G09570	121	145	3958	3.66347	6
AT5G09570	126	417	3958	10.5356	5
AT5G09570	142	553	3958	13.9717	3
AT5G09570	147	143	3958	3.61294	7
AT5G09570	165	517	3958	13.0622	4
AT5G09570	222	663	3958	16.7509	2
Zm00001d026104_T002	150	2691	3294	81.694	1
Zm00001d026104_T002	222	603	3294	18.306	2
AT2G39060	95	564	4937	11.4239	3
AT2G39060	101	1593	4937	32.2666	2
AT2G39060	109	101	4937	2.04578	6
AT2G39060	157	441	4937	8.93255	4
AT2G39060	163	437	4937	8.85153	5
AT2G39060	222	1801	4937	36.4796	1
Zm00001d010030_T001	125	641	3828	16.745	3
Zm00001d010030_T001	136	461	3828	12.0428	4
Zm00001d010030_T001	150	1945	3828	50.8098	1
Zm00001d010030_T001	163	137	3828	3.57889	5
Zm00001d010030_T001	222	644	3828	16.8234	2
Zm00001d047837_T003	140	694	4385	15.8267	2
Zm00001d047837_T003	150	2897	4385	66.0661	1
Zm00001d047837_T003	156	530	4385	12.0867	3
Zm00001d047837_T003	222	264	4385	6.02052	4
AT1G77700_2	128	673	5238	12.8484	3
AT1G77700_2	144	276	5238	5.26919	5
AT1G77700_2	149	1276	5238	24.3604	2
AT1G77700_2	156	343	5238	6.5483	4
AT1G77700_2	169	158	5238	3.01642	6
AT1G77700_2	222	2512	5238	47.9572	1
Zm00001d026528_T001	123	1248	3515	35.505	2
Zm00001d026528_T001	130	105	3515	2.9872	5
Zm00001d026528_T001	135	355	3515	10.0996	4
Zm00001d026528_T001	150	1319	3515	37.5249	1
Zm00001d026528_T001	222	488	3515	13.8834	3
AT5G04370	116	582	4919	11.8317	2
AT5G04370	121	451	4919	9.16853	4
AT5G04370	128	467	4919	9.4938	3
AT5G04370	150	2827	4919	57.471	1
AT5G04370	165	444	4919	9.02622	5
AT5G04370	222	148	4919	3.00874	6
Zm00001d019155_T001	143	913	4041	22.5934	3
Zm00001d019155_T001	150	1556	4041	38.5053	1
Zm00001d019155_T001	156	1170	4041	28.9532	2
Zm00001d019155_T001	168	90	4041	2.22717	5
Zm00001d019155_T001	222	312	4041	7.72086	4
Zm00001d005480_T001	123	123	3805	3.23259	5
Zm00001d005480_T001	144	285	3805	7.49014	2
Zm00001d005480_T001	150	2898	3805	76.1629	1
Zm00001d005480_T001	162	280	3805	7.35874	3
Zm00001d005480_T001	222	219	3805	5.75558	4
AT3G07950	85	152	2620	5.80153	4
AT3G07950	150	1472	2620	56.1832	1
AT3G07950	164	625	2620	23.855	2
AT3G07950	222	371	2620	14.1603	3
Zm00001d023987_T002	110	143	5546	2.57843	4
Zm00001d023987_T002	150	1183	5546	21.3307	2
Zm00001d023987_T002	158	92	5546	1.65885	6.5
Zm00001d023987_T002	165	118	5546	2.12766	5
Zm00001d023987_T002	187	165	5546	2.97512	3
Zm00001d023987_T002	205	92	5546	1.65885	6.5
Zm00001d023987_T002	222	3753	5546	67.6704	1
AT5G10260	104	251	4175	6.01198	4
AT5G10260	127	2192	4175	52.503	1
AT5G10260	134	1227	4175	29.3892	2
AT5G10260	141	208	4175	4.98204	5
AT5G10260	222	297	4175	7.11377	3
AT5G22740	92	101	5434	1.85867	7
AT5G22740	96	986	5434	18.145	2
AT5G22740	106	732	5434	13.4707	3
AT5G22740	113	485	5434	8.92529	5
AT5G22740	134	631	5434	11.6121	4
AT5G22740	164	213	5434	3.91976	6
AT5G22740	222	2286	5434	42.0685	1
Zm00001d052978_T001	141	157	4073	3.85465	3
Zm00001d052978_T001	150	923	4073	22.6614	2
Zm00001d052978_T001	163	2993	4073	73.4839	1
Zm00001d031259_T003	128	171	4409	3.87843	7
Zm00001d031259_T003	136	298	4409	6.7589	5
Zm00001d031259_T003	148	150	4409	3.40213	8
Zm00001d031259_T003	154	105	4409	2.38149	9
Zm00001d031259_T003	170	2161	4409	49.0134	1
Zm00001d031259_T003	179	437	4409	9.91154	3
Zm00001d031259_T003	184	451	4409	10.2291	2
Zm00001d031259_T003	189	356	4409	8.07439	4
Zm00001d031259_T003	222	280	4409	6.35065	6
Zm00001d027841_T001	130	150	4277	3.50713	4
Zm00001d027841_T001	156	3269	4277	76.4321	1
Zm00001d027841_T001	205	564	4277	13.1868	2
Zm00001d027841_T001	217	106	4277	2.47837	5
Zm00001d027841_T001	222	188	4277	4.3956	3
Zm00001d009495_T001	102	102	5251	1.94249	7
Zm00001d009495_T001	129	557	5251	10.6075	4
Zm00001d009495_T001	134	320	5251	6.09408	5
Zm00001d009495_T001	150	1602	5251	30.5085	2
Zm00001d009495_T001	156	1942	5251	36.9834	1
Zm00001d009495_T001	163	136	5251	2.58998	6
Zm00001d009495_T001	222	592	5251	11.274	3
Zm00001d021675_T001	150	568	4530	12.5386	4
Zm00001d021675_T001	162	520	4530	11.479	5
Zm00001d021675_T001	169	307	4530	6.77704	8
Zm00001d021675_T001	174	431	4530	9.51435	7
Zm00001d021675_T001	179	667	4530	14.7241	3
Zm00001d021675_T001	184	882	4530	19.4702	1
Zm00001d021675_T001	189	706	4530	15.585	2
Zm00001d021675_T001	222	449	4530	9.9117	6
AT5G12020	146	690	4312	16.0019	2
AT5G12020	150	3622	4312	83.9981	1
AT5G18190	24	243	3810	6.37795	4
AT5G18190	32	142	3810	3.72703	5
AT5G18190	117	801	3810	21.0236	3
AT5G18190	121	86	3810	2.25722	6
AT5G18190	127	1357	3810	35.6168	1
AT5G18190	222	1181	3810	30.9974	2
Zm00001d029932_T001	150	2034	3985	51.0414	1
Zm00001d029932_T001	155	566	3985	14.2033	3
Zm00001d029932_T001	222	1385	3985	34.7553	2
Zm00001d034851_T001	117	427	5859	7.28793	3
Zm00001d034851_T001	129	346	5859	5.90544	4
Zm00001d034851_T001	138	162	5859	2.76498	5
Zm00001d034851_T001	144	97	5859	1.65557	6
Zm00001d034851_T001	150	633	5859	10.8039	2
Zm00001d034851_T001	222	4194	5859	71.5822	1
AT3G49620	57	137	4741	2.88969	4
AT3G49620	81	536	4741	11.3056	2
AT3G49620	150	3929	4741	82.8728	1
AT3G49620	222	139	4741	2.93187	3
Zm00001d025717_T001	124	244	3707	6.58214	3
Zm00001d025717_T001	150	3067	3707	82.7354	1
Zm00001d025717_T001	154	396	3707	10.6825	2
Zm00001d029030_T002	110	112	4311	2.59801	7
Zm00001d029030_T002	117	206	4311	4.77847	6
Zm00001d029030_T002	122	439	4311	10.1833	3
Zm00001d029030_T002	138	227	4311	5.2656	5
Zm00001d029030_T002	150	2288	4311	53.0735	1
Zm00001d029030_T002	165	738	4311	17.119	2
Zm00001d029030_T002	222	301	4311	6.98214	4
AT4G07820	89	147	4858	3.02594	4
AT4G07820	113	135	4858	2.77892	5
AT4G07820	130	498	4858	10.2511	2
AT4G07820	134	402	4858	8.27501	3
AT4G07820	150	3575	4858	73.59	1
AT4G07820	222	101	4858	2.07904	6
Zm00001d051044_T001	150	729	5118	14.2438	3
Zm00001d051044_T001	155	190	5118	3.71239	7
Zm00001d051044_T001	167	270	5118	5.2755	5
Zm00001d051044_T001	184	1195	5118	23.349	2
Zm00001d051044_T001	189	576	5118	11.2544	4
Zm00001d051044_T001	193	204	5118	3.98593	6
Zm00001d051044_T001	200	108	5118	2.1102	10
Zm00001d051044_T001	207	155	5118	3.02853	8
Zm00001d051044_T001	217	113	5118	2.20789	9
Zm00001d051044_T001	222	1578	5118	30.8324	1
AT3G45430	50	91	4238	2.14724	9
AT3G45430	95	881	4238	20.7881	2
AT3G45430	110	158	4238	3.72817	5
AT3G45430	116	1275	4238	30.0849	1
AT3G45430	122	106	4238	2.50118	7.5
AT3G45430	127	106	4238	2.50118	7.5
AT3G45430	135	139	4238	3.27985	6
AT3G45430	150	838	4238	19.7735	3
AT3G45430	222	644	4238	15.1958	4
Zm00001d027662_T001	94	145	3462	4.18833	6
Zm00001d027662_T001	111	164	3462	4.73715	5
Zm00001d027662_T001	116	272	3462	7.85673	4
Zm00001d027662_T001	129	143	3462	4.13056	7
Zm00001d027662_T001	145	276	3462	7.97227	3
Zm00001d027662_T001	150	1617	3462	46.7071	1
Zm00001d027662_T001	169	729	3462	21.0572	2
Zm00001d027662_T001	222	116	3462	3.35066	8
Zm00001d043367_T001	124	125	4728	2.64382	4
Zm00001d043367_T001	129	610	4728	12.9019	3
Zm00001d043367_T001	145	1510	4728	31.9374	2
Zm00001d043367_T001	150	2373	4728	50.1904	1
Zm00001d043367_T001	222	110	4728	2.32657	5
AT3G21950	115	169	4907	3.44406	6
AT3G21950	127	259	4907	5.27817	5
AT3G21950	146	1177	4907	23.9861	2
AT3G21950	150	2401	4907	48.9301	1
AT3G21950	157	493	4907	10.0469	3
AT3G21950	165	319	4907	6.50092	4
AT3G21950	222	89	4907	1.81374	7
AT3G18750	139	160	3541	4.5185	4
AT3G18750	150	106	3541	2.9935	6
AT3G18750	160	510	3541	14.4027	2
AT3G18750	166	2294	3541	64.784	1
AT3G18750	174	112	3541	3.16295	5
AT3G18750	222	359	3541	10.1384	3
AT2G39310	94	201	2935	6.84838	5
AT2G39310	111	406	2935	13.833	3
AT2G39310	121	1598	2935	54.4463	1
AT2G39310	131	247	2935	8.41567	4
AT2G39310	150	483	2935	16.4566	2
Zm00001d006109_T001	130	932	2911	32.0165	2
Zm00001d006109_T001	138	108	2911	3.71007	5
Zm00001d006109_T001	152	1271	2911	43.662	1
Zm00001d006109_T001	156	391	2911	13.4318	3
Zm00001d006109_T001	222	209	2911	7.17966	4
AT5G24810	31	123	3887	3.16439	7
AT5G24810	117	740	3887	19.0378	3
AT5G24810	128	295	3887	7.5894	6
AT5G24810	135	760	3887	19.5524	2
AT5G24810	148	555	3887	14.2784	4
AT5G24810	166	1056	3887	27.1675	1
AT5G24810	222	358	3887	9.21019	5
AT4G11220	116	198	4108	4.81986	5
AT4G11220	143	444	4108	10.8082	3
AT4G11220	150	2757	4108	67.113	1
AT4G11220	167	239	4108	5.81792	4
AT4G11220	222	470	4108	11.4411	2
Zm00001d014073_T003	88	123	4696	2.61925	10
Zm00001d014073_T003	118	160	4696	3.40716	7
Zm00001d014073_T003	123	362	4696	7.70869	5
Zm00001d014073_T003	131	133	4696	2.8322	9
Zm00001d014073_T003	150	578	4696	12.3083	3
Zm00001d014073_T003	154	746	4696	15.8859	2
Zm00001d014073_T003	159	200	4696	4.25894	6
Zm00001d014073_T003	164	375	4696	7.98552	4
Zm00001d014073_T003	184	146	4696	3.10903	8
Zm00001d014073_T003	222	1873	4696	39.885	1
AT4G27470	96	231	3867	5.97362	5
AT4G27470	106	137	3867	3.5428	7
AT4G27470	126	705	3867	18.2312	3
AT4G27470	132	207	3867	5.35299	6
AT4G27470	138	95	3867	2.45668	8
AT4G27470	150	1219	3867	31.5231	1
AT4G27470	159	801	3867	20.7137	2
AT4G27470	222	472	3867	12.2058	4
AT1G76990	86	180	4541	3.96388	6
AT1G76990	109	146	4541	3.21515	7
AT1G76990	113	337	4541	7.42127	5
AT1G76990	119	81	4541	1.78375	8
AT1G76990	136	541	4541	11.9137	4
AT1G76990	150	2108	4541	46.4215	1
AT1G76990	168	555	4541	12.222	3
AT1G76990	222	593	4541	13.0588	2
AT1G63500	99	92	3046	3.02035	5
AT1G63500	123	1489	3046	48.8838	1
AT1G63500	130	214	3046	7.02561	3
AT1G63500	150	1120	3046	36.7695	2
AT1G63500	222	131	3046	4.30072	4
Zm00001d046538_T002	134	388	4251	9.12726	4
Zm00001d046538_T002	146	803	4251	18.8897	2
Zm00001d046538_T002	150	2323	4251	54.646	1
Zm00001d046538_T002	156	211	4251	4.96354	5
Zm00001d046538_T002	222	526	4251	12.3736	3
AT1G07985_2-AAAA	125	123	2763	4.45168	5
AT1G07985_2-AAAA	130	398	2763	14.4046	2
AT1G07985_2-AAAA	150	1697	2763	61.4187	1
AT1G07985_2-AAAA	157	266	2763	9.62722	4
AT1G07985_2-AAAA	222	279	2763	10.0977	3
AT1G12350	88	632	4549	13.8932	4
AT1G12350	96	173	4549	3.80303	7
AT1G12350	105	178	4549	3.91295	6
AT1G12350	129	154	4549	3.38536	8
AT1G12350	136	1644	4549	36.1398	1
AT1G12350	150	834	4549	18.3337	2
AT1G12350	154	267	4549	5.86942	5
AT1G12350	222	667	4549	14.6626	3
Zm00001d026165_T002	125	172	4614	3.72779	4
Zm00001d026165_T002	143	199	4614	4.31296	3
Zm00001d026165_T002	150	3973	4614	86.1075	1
Zm00001d026165_T002	222	270	4614	5.85176	2
AT3G47570	87	1180	4653	25.36	2
AT3G47570	99	102	4653	2.19213	7.5
AT3G47570	116	125	4653	2.68644	5
AT3G47570	122	2518	4653	54.1156	1
AT3G47570	128	188	4653	4.0404	3
AT3G47570	139	123	4653	2.64346	6
AT3G47570	145	98	4653	2.10617	9
AT3G47570	151	87	4653	1.86976	10
AT3G47570	168	130	4653	2.7939	4
AT3G47570	222	102	4653	2.19213	7.5
AT1G22070	116	324	4465	7.25644	5
AT1G22070	120	545	4465	12.206	4
AT1G22070	150	566	4465	12.6764	3
AT1G22070	154	1436	4465	32.1613	1
AT1G22070	167	1238	4465	27.7268	2
AT1G22070	174	151	4465	3.38186	7
AT1G22070	222	205	4465	4.59127	6
Zm00001d036541_T002	135	113	5051	2.23718	4
Zm00001d036541_T002	153	1637	5051	32.4094	2
Zm00001d036541_T002	165	517	5051	10.2356	3
Zm00001d036541_T002	179	112	5051	2.21738	5
Zm00001d036541_T002	222	2672	5051	52.9004	1
Zm00001d012567_T001	140	96	5190	1.84971	6
Zm00001d012567_T001	146	240	5190	4.62428	5
Zm00001d012567_T001	150	2173	5190	41.869	1
Zm00001d012567_T001	159	1748	5190	33.6802	2
Zm00001d012567_T001	165	419	5190	8.07322	4
Zm00001d012567_T001	222	514	5190	9.90366	3
Zm00001d012839_T001	121	350	4880	7.17213	7
Zm00001d012839_T001	138	723	4880	14.8156	3
Zm00001d012839_T001	142	511	4880	10.4713	5
Zm00001d012839_T001	150	1196	4880	24.5082	1
Zm00001d012839_T001	158	276	4880	5.65574	8
Zm00001d012839_T001	165	388	4880	7.95082	6
Zm00001d012839_T001	169	601	4880	12.3156	4
Zm00001d012839_T001	222	835	4880	17.1107	2
AT5G04550	95	80	3346	2.39091	5
AT5G04550	134	1548	3346	46.2642	1
AT5G04550	140	780	3346	23.3114	2
AT5G04550	150	492	3346	14.7041	3
AT5G04550	222	446	3346	13.3293	4
AT5G10625	134	1882	3680	51.1413	1
AT5G10625	146	288	3680	7.82609	5
AT5G10625	150	442	3680	12.0109	3
AT5G10625	164	333	3680	9.04891	4
AT5G10625	222	735	3680	19.9728	2
Zm00001d045988_T001	150	2049	2231	91.8422	1
Zm00001d045988_T001	222	182	2231	8.15778	2
Zm00001d005149_T001	101	356	4229	8.41807	5
Zm00001d005149_T001	120	532	4229	12.5798	3
Zm00001d005149_T001	154	1093	4229	25.8454	2
Zm00001d005149_T001	158	428	4229	10.1206	4
Zm00001d005149_T001	164	272	4229	6.43178	6
Zm00001d005149_T001	179	119	4229	2.8139	7
Zm00001d005149_T001	222	1429	4229	33.7905	1
Zm00001d015208_T003	140	823	4429	18.5821	3
Zm00001d015208_T003	150	586	4429	13.231	4
Zm00001d015208_T003	158	1265	4429	28.5618	2
Zm00001d015208_T003	222	1755	4429	39.6252	1
Zm00001d037280_T001	126	287	3871	7.4141	5
Zm00001d037280_T001	132	315	3871	8.13743	4
Zm00001d037280_T001	147	1470	3871	37.9747	1
Zm00001d037280_T001	153	365	3871	9.42909	3
Zm00001d037280_T001	158	229	3871	5.91578	6
Zm00001d037280_T001	184	153	3871	3.95247	7
Zm00001d037280_T001	189	94	3871	2.42831	8
Zm00001d037280_T001	222	958	3871	24.7481	2
AT5G16900	121	104	5500	1.89091	5
AT5G16900	125	96	5500	1.74545	6
AT5G16900	150	1257	5500	22.8545	2
AT5G16900	155	158	5500	2.87273	4
AT5G16900	163	3658	5500	66.5091	1
AT5G16900	222	227	5500	4.12727	3
Zm00001d048690_T001	99	104	3781	2.7506	9
Zm00001d048690_T001	122	503	3781	13.3034	4
Zm00001d048690_T001	127	264	3781	6.98228	7
Zm00001d048690_T001	135	170	3781	4.49617	8
Zm00001d048690_T001	146	498	3781	13.1711	5
Zm00001d048690_T001	150	618	3781	16.3449	3
Zm00001d048690_T001	156	278	3781	7.35255	6
Zm00001d048690_T001	165	683	3781	18.064	1
Zm00001d048690_T001	222	663	3781	17.535	2
AT1G19397	150	3753	4503	83.3444	1
AT1G19397	165	424	4503	9.41594	2
AT1G19397	222	326	4503	7.23962	3
Zm00001d038695_T001	146	288	4371	6.58888	4
Zm00001d038695_T001	150	573	4371	13.1091	2
Zm00001d038695_T001	155	230	4371	5.26195	5
Zm00001d038695_T001	169	2712	4371	62.0453	1
Zm00001d038695_T001	179	114	4371	2.6081	6
Zm00001d038695_T001	222	454	4371	10.3866	3
Zm00001d027611_T001	43	73	3702	1.97191	9
Zm00001d027611_T001	68	443	3702	11.9665	4
Zm00001d027611_T001	85	176	3702	4.75419	6
Zm00001d027611_T001	111	731	3702	19.7461	2
Zm00001d027611_T001	123	80	3702	2.16099	8
Zm00001d027611_T001	137	183	3702	4.94327	5
Zm00001d027611_T001	150	108	3702	2.91734	7
Zm00001d027611_T001	154	497	3702	13.4252	3
Zm00001d027611_T001	222	1411	3702	38.1145	1
Zm00001d011919_T001	150	1136	2454	46.2918	1
Zm00001d011919_T001	161	327	2454	13.3252	3
Zm00001d011919_T001	165	213	2454	8.67971	4
Zm00001d011919_T001	170	173	2454	7.04971	5
Zm00001d011919_T001	184	77	2454	3.13773	6
Zm00001d011919_T001	222	528	2454	21.5159	2
AT2G36260	118	1232	3304	37.2881	1
AT2G36260	135	286	3304	8.65617	4
AT2G36260	139	736	3304	22.276	2
AT2G36260	149	279	3304	8.44431	5
AT2G36260	164	606	3304	18.3414	3
AT2G36260	222	165	3304	4.99395	6
Zm00001d009978_T001	106	117	3163	3.69902	5
Zm00001d009978_T001	112	253	3163	7.99874	3
Zm00001d009978_T001	136	94	3163	2.97186	6
Zm00001d009978_T001	142	81	3163	2.56086	7
Zm00001d009978_T001	150	1608	3163	50.8378	1
Zm00001d009978_T001	162	766	3163	24.2175	2
Zm00001d009978_T001	222	244	3163	7.7142	4
AT5G41210	115	92	3702	2.48514	7
AT5G41210	136	735	3702	19.8541	2
AT5G41210	150	1823	3702	49.2437	1
AT5G41210	159	145	3702	3.9168	5
AT5G41210	165	537	3702	14.5057	3
AT5G41210	174	100	3702	2.70124	6
AT5G41210	222	270	3702	7.29335	4
AT1G56220	130	689	4786	14.3962	3
AT1G56220	150	437	4786	9.1308	4
AT1G56220	163	227	4786	4.743	7
AT1G56220	184	1636	4786	34.183	1
AT1G56220	189	1157	4786	24.1747	2
AT1G56220	200	230	4786	4.80568	6
AT1G56220	208	158	4786	3.3013	8
AT1G56220	222	252	4786	5.26536	5
AT1G51405	128	139	4908	2.83211	5
AT1G51405	150	3116	4908	63.4882	1
AT1G51405	154	1024	4908	20.8639	2
AT1G51405	168	343	4908	6.98859	3
AT1G51405	222	286	4908	5.82722	4
Zm00001d015662_T001	47	79	3579	2.20732	7
Zm00001d015662_T001	119	310	3579	8.66164	4
Zm00001d015662_T001	125	200	3579	5.58815	5
Zm00001d015662_T001	130	137	3579	3.82788	6
Zm00001d015662_T001	137	760	3579	21.235	2
Zm00001d015662_T001	150	1726	3579	48.2258	1
Zm00001d015662_T001	222	367	3579	10.2543	3
AT4G13180	102	538	3625	14.8414	3
AT4G13180	108	447	3625	12.331	4
AT4G13180	123	254	3625	7.0069	5
AT4G13180	150	90	3625	2.48276	7
AT4G13180	168	1242	3625	34.2621	1
AT4G13180	179	219	3625	6.04138	6
AT4G13180	222	835	3625	23.0345	2
AT3G59650	164	3044	3636	83.7184	1
AT3G59650	174	122	3636	3.35534	3
AT3G59650	222	470	3636	12.9263	2
Zm00001d031136_T002	150	3530	3873	91.1438	1
Zm00001d031136_T002	222	343	3873	8.85618	2
AT4G01060	84	109	4470	2.43848	7
AT4G01060	133	218	4470	4.87696	4
AT4G01060	150	2788	4470	62.3714	1
AT4G01060	157	871	4470	19.4855	2
AT4G01060	162	111	4470	2.48322	6
AT4G01060	170	137	4470	3.06488	5
AT4G01060	222	236	4470	5.27964	3
Zm00001d039936_T001	150	99	5154	1.92084	7
Zm00001d039936_T001	163	1235	5154	23.962	2
Zm00001d039936_T001	184	215	5154	4.17152	3
Zm00001d039936_T001	189	130	5154	2.52231	4
Zm00001d039936_T001	207	117	5154	2.27008	5
Zm00001d039936_T001	217	102	5154	1.97905	6
Zm00001d039936_T001	222	3256	5154	63.1742	1
AT5G61820	91	755	5018	15.0458	3
AT5G61820	150	1464	5018	29.175	2
AT5G61820	154	511	5018	10.1833	4
AT5G61820	169	1744	5018	34.7549	1
AT5G61820	174	261	5018	5.20128	5
AT5G61820	184	133	5018	2.65046	7
AT5G61820	222	150	5018	2.98924	6
AT4G37330	99	153	4453	3.43589	4
AT4G37330	116	107	4453	2.40287	5
AT4G37330	134	1977	4453	44.397	1
AT4G37330	150	1972	4453	44.2848	2
AT4G37330	222	244	4453	5.47945	3
AT3G44890	110	404	3883	10.4043	4
AT3G44890	116	629	3883	16.1988	3
AT3G44890	131	913	3883	23.5127	1
AT3G44890	141	820	3883	21.1177	2
AT3G44890	150	235	3883	6.05202	7
AT3G44890	155	238	3883	6.12928	6
AT3G44890	162	166	3883	4.27505	9
AT3G44890	166	301	3883	7.75174	5
AT3G44890	222	177	3883	4.55833	8
AT3G21750	92	860	4417	19.4702	2
AT3G21750	117	796	4417	18.0213	3
AT3G21750	128	242	4417	5.47883	6
AT3G21750	150	1337	4417	30.2694	1
AT3G21750	165	399	4417	9.03328	5
AT3G21750	179	195	4417	4.41476	7
AT3G21750	189	104	4417	2.35454	8
AT3G21750	222	484	4417	10.9577	4
AT1G26665	150	3726	4156	89.6535	1
AT1G26665	158	430	4156	10.3465	2
AT1G16160	80	173	3646	4.74493	5
AT1G16160	84	102	3646	2.79759	6
AT1G16160	124	586	3646	16.0724	2
AT1G16160	130	471	3646	12.9183	3
AT1G16160	150	1771	3646	48.5738	1
AT1G16160	163	77	3646	2.1119	7
AT1G16160	222	466	3646	12.7811	4
Zm00001d003846_T002_2-AAAA	144	215	4657	4.61671	5
Zm00001d003846_T002_2-AAAA	150	2821	4657	60.5755	1
Zm00001d003846_T002_2-AAAA	155	713	4657	15.3103	2
Zm00001d003846_T002_2-AAAA	163	278	4657	5.96951	3
Zm00001d003846_T002_2-AAAA	179	214	4657	4.59523	6
Zm00001d003846_T002_2-AAAA	184	77	4657	1.65342	8
Zm00001d003846_T002_2-AAAA	189	78	4657	1.6749	7
Zm00001d003846_T002_2-AAAA	222	261	4657	5.60447	4
AT5G63570	120	263	3971	6.62302	4
AT5G63570	127	837	3971	21.0778	2
AT5G63570	150	2211	3971	55.6787	1
AT5G63570	167	660	3971	16.6205	3
Zm00001d037234_T001	123	130	3220	4.03727	4
Zm00001d037234_T001	131	116	3220	3.60248	5
Zm00001d037234_T001	136	226	3220	7.01863	3
Zm00001d037234_T001	150	2271	3220	70.528	1
Zm00001d037234_T001	222	477	3220	14.8137	2
Zm00001d036010_T003	151	3603	3812	94.5173	1
Zm00001d036010_T003	222	209	3812	5.48269	2
Zm00001d006040_T001	105	409	3705	11.0391	4
Zm00001d006040_T001	111	82	3705	2.21323	8
Zm00001d006040_T001	117	99	3705	2.67206	7
Zm00001d006040_T001	146	867	3705	23.4008	3
Zm00001d006040_T001	150	940	3705	25.3711	2
Zm00001d006040_T001	154	984	3705	26.5587	1
Zm00001d006040_T001	184	148	3705	3.9946	6
Zm00001d006040_T001	222	176	3705	4.75034	5
AT1G48420_2	108	139	3976	3.49598	6
AT1G48420_2	117	622	3976	15.6439	2
AT1G48420_2	131	297	3976	7.46982	4
AT1G48420_2	135	74	3976	1.86117	7
AT1G48420_2	150	2267	3976	57.0171	1
AT1G48420_2	156	231	3976	5.80986	5
AT1G48420_2	222	346	3976	8.70221	3
AT1G26300	106	154	4264	3.61163	5
AT1G26300	122	1522	4264	35.6942	2
AT1G26300	127	509	4264	11.9371	3
AT1G26300	131	133	4264	3.11914	6
AT1G26300	150	1775	4264	41.6276	1
AT1G26300	222	171	4264	4.01032	4
AT3G57020	100	450	4346	10.3543	4
AT3G57020	105	712	4346	16.3829	3
AT3G57020	124	862	4346	19.8343	2
AT3G57020	150	2225	4346	51.1965	1
AT3G57020	222	97	4346	2.23194	5
AT1G34410	137	327	3979	8.21815	2
AT1G34410	150	3311	3979	83.2119	1
AT1G34410	163	117	3979	2.94044	4
AT1G34410	222	224	3979	5.62956	3
Zm00001d038998_T003	139	277	3609	7.67526	3
Zm00001d038998_T003	150	676	3609	18.731	2
Zm00001d038998_T003	156	2530	3609	70.1025	1
Zm00001d038998_T003	222	126	3609	3.49127	4
Zm00001d011157_T001	77	332	4728	7.022	4
Zm00001d011157_T001	91	365	4728	7.71997	3
Zm00001d011157_T001	117	543	4728	11.4848	2
Zm00001d011157_T001	132	316	4728	6.68359	5
Zm00001d011157_T001	142	286	4728	6.04907	6
Zm00001d011157_T001	166	189	4728	3.99746	7
Zm00001d011157_T001	218	94	4728	1.98816	8
Zm00001d011157_T001	222	2603	4728	55.055	1
AT1G14250	117	104	3853	2.6992	5
AT1G14250	123	83	3853	2.15417	6
AT1G14250	128	261	3853	6.77394	3
AT1G14250	135	2683	3853	69.6341	1
AT1G14250	150	236	3853	6.1251	4
AT1G14250	165	486	3853	12.6135	2
Zm00001d028665_T001	48	115	3212	3.58032	3
Zm00001d028665_T001	124	95	3212	2.95766	5
Zm00001d028665_T001	150	2513	3212	78.2379	1
Zm00001d028665_T001	159	105	3212	3.26899	4
Zm00001d028665_T001	222	384	3212	11.9552	2
Zm00001d012741_T001	72	113	3781	2.98863	7
Zm00001d012741_T001	90	171	3781	4.52261	6
Zm00001d012741_T001	121	76	3781	2.01005	8
Zm00001d012741_T001	129	185	3781	4.89289	5
Zm00001d012741_T001	145	442	3781	11.69	2
Zm00001d012741_T001	150	2091	3781	55.3028	1
Zm00001d012741_T001	158	294	3781	7.77572	4
Zm00001d012741_T001	222	409	3781	10.8172	3
AT5G39990	117	581	4889	11.8838	3
AT5G39990	130	344	4889	7.0362	4
AT5G39990	136	186	4889	3.80446	5
AT5G39990	150	2585	4889	52.8738	1
AT5G39990	157	96	4889	1.96359	6
AT5G39990	165	86	4889	1.75905	7
AT5G39990	222	1011	4889	20.6791	2
AT4G07408	164	3008	3448	87.239	1
AT4G07408	174	131	3448	3.7993	3
AT4G07408	222	309	3448	8.96172	2
Zm00001d009084_T001	127	103	2576	3.99845	4
Zm00001d009084_T001	144	2018	2576	78.3385	1
Zm00001d009084_T001	152	218	2576	8.46273	3
Zm00001d009084_T001	222	237	2576	9.20031	2
AT4G34430	102	891	3045	29.2611	1
AT4G34430	120	786	3045	25.8128	2
AT4G34430	137	142	3045	4.66338	6
AT4G34430	150	661	3045	21.7077	3
AT4G34430	167	324	3045	10.6404	4
AT4G34430	222	241	3045	7.91461	5
AT3G18630	115	274	2359	11.6151	2
AT3G18630	122	100	2359	4.23908	5
AT3G18630	137	75	2359	3.17931	6
AT3G18630	150	1530	2359	64.858	1
AT3G18630	158	115	2359	4.87495	4
AT3G18630	222	265	2359	11.2336	3
AT4G19940	87	225	4145	5.42823	4
AT4G19940	103	176	4145	4.24608	7
AT4G19940	129	219	4145	5.28347	5
AT4G19940	141	171	4145	4.12545	8
AT4G19940	150	665	4145	16.0434	3
AT4G19940	163	1458	4145	35.1749	1
AT4G19940	187	194	4145	4.68034	6
AT4G19940	222	1037	4145	25.0181	2
Zm00001d004342_T001	101	94	4032	2.33135	5
Zm00001d004342_T001	150	2352	4032	58.3333	1
Zm00001d004342_T001	160	781	4032	19.37	2
Zm00001d004342_T001	164	702	4032	17.4107	3
Zm00001d004342_T001	222	103	4032	2.55456	4
Zm00001d029978_T001	145	770	3725	20.6711	3
Zm00001d029978_T001	150	869	3725	23.3289	2
Zm00001d029978_T001	163	1365	3725	36.6443	1
Zm00001d029978_T001	222	721	3725	19.3557	4
Zm00001d029716_T001	133	271	3879	6.98634	4
Zm00001d029716_T001	150	1125	3879	29.0023	2
Zm00001d029716_T001	155	1772	3879	45.6819	1
Zm00001d029716_T001	179	115	3879	2.96468	5
Zm00001d029716_T001	184	86	3879	2.21707	7
Zm00001d029716_T001	189	101	3879	2.60376	6
Zm00001d029716_T001	222	409	3879	10.544	3
Zm00001d012060_T001_2	150	615	3109	19.7813	3
Zm00001d012060_T001_2	156	983	3109	31.6179	2
Zm00001d012060_T001_2	222	1511	3109	48.6008	1
AT5G22530_2	121	174	3796	4.58377	6
AT5G22530_2	129	617	3796	16.254	2
AT5G22530_2	134	191	3796	5.03161	5
AT5G22530_2	150	2036	3796	53.6354	1
AT5G22530_2	154	402	3796	10.5901	3
AT5G22530_2	165	88	3796	2.31823	7
AT5G22530_2	222	288	3796	7.58693	4
AT1G08770	117	80	4034	1.98314	8
AT1G08770	127	1373	4034	34.0357	1
AT1G08770	134	156	4034	3.86713	6
AT1G08770	150	1107	4034	27.4417	2
AT1G08770	159	181	4034	4.48686	4
AT1G08770	166	888	4034	22.0129	3
AT1G08770	184	162	4034	4.01587	5
AT1G08770	189	87	4034	2.15667	7
Zm00001d034679_T001	129	2580	3583	72.0067	1
Zm00001d034679_T001	155	259	3583	7.22858	3
Zm00001d034679_T001	222	744	3583	20.7647	2
AT5G47830	91	89	4099	2.17126	6
AT5G47830	128	261	4099	6.36741	5
AT5G47830	145	1052	4099	25.6648	2
AT5G47830	150	1316	4099	32.1054	1
AT5G47830	155	518	4099	12.6372	4
AT5G47830	161	863	4099	21.0539	3
AT3G17600	96	917	4682	19.5856	3
AT3G17600	109	217	4682	4.63477	6
AT3G17600	118	251	4682	5.36096	5
AT3G17600	132	1039	4682	22.1914	2
AT3G17600	143	1224	4682	26.1427	1
AT3G17600	153	842	4682	17.9838	4
AT3G17600	222	192	4682	4.10081	7
AT2G03980	64	79	3616	2.18473	6
AT2G03980	93	93	3616	2.5719	4
AT2G03980	118	86	3616	2.37832	5
AT2G03980	150	2855	3616	78.9546	1
AT2G03980	161	206	3616	5.6969	3
AT2G03980	222	297	3616	8.2135	2
AT1G25682	115	135	4416	3.05707	5
AT1G25682	132	1233	4416	27.9212	2
AT1G25682	136	587	4416	13.2926	4
AT1G25682	150	1802	4416	40.8062	1
AT1G25682	222	659	4416	14.923	3
AT1G74990	107	471	3121	15.0913	2
AT1G74990	129	1744	3121	55.8795	1
AT1G74990	139	105	3121	3.36431	6
AT1G74990	152	72	3121	2.30695	7
AT1G74990	164	243	3121	7.78597	4
AT1G74990	179	150	3121	4.80615	5
AT1G74990	222	336	3121	10.7658	3
AT4G35300	76	77	2516	3.06041	6
AT4G35300	109	98	2516	3.89507	5
AT4G35300	114	624	2516	24.8013	2
AT4G35300	127	453	2516	18.0048	4
AT4G35300	150	611	2516	24.2846	3
AT4G35300	154	653	2516	25.9539	1
Zm00001d016916_T003	135	187	3464	5.39838	5
Zm00001d016916_T003	141	253	3464	7.3037	3
Zm00001d016916_T003	150	1205	3464	34.7864	2
Zm00001d016916_T003	166	151	3464	4.35912	6
Zm00001d016916_T003	184	200	3464	5.77367	4
Zm00001d016916_T003	189	130	3464	3.75289	7
Zm00001d016916_T003	205	85	3464	2.45381	8
Zm00001d016916_T003	222	1253	3464	36.1721	1
AT5G45670	109	939	4024	23.335	2
AT5G45670	124	369	4024	9.16998	5
AT5G45670	135	136	4024	3.37972	6
AT5G45670	150	845	4024	20.999	3
AT5G45670	155	1329	4024	33.0268	1
AT5G45670	222	406	4024	10.0895	4
AT1G05060	127	133	4667	2.8498	4
AT1G05060	150	2599	4667	55.6889	1
AT1G05060	156	1443	4667	30.9192	2
AT1G05060	166	274	4667	5.87101	3
AT1G05060	179	125	4667	2.67838	5
AT1G05060	222	93	4667	1.99271	6
AT5G47890	124	407	4019	10.1269	4
AT5G47890	129	124	4019	3.08534	5
AT5G47890	133	106	4019	2.63747	7
AT5G47890	140	1235	4019	30.729	2
AT5G47890	150	530	4019	13.1874	3
AT5G47890	158	113	4019	2.81164	6
AT5G47890	165	104	4019	2.58771	8
AT5G47890	207	87	4019	2.16472	9
AT5G47890	222	1313	4019	32.6698	1
AT5G23460	165	2479	2838	87.3502	1
AT5G23460	174	198	2838	6.97674	2
AT5G23460	222	161	2838	5.67301	3
AT5G64341;AT5G64342	131	2491	3375	73.8074	1
AT5G64341;AT5G64342	152	801	3375	23.7333	2
AT5G64341;AT5G64342	161	83	3375	2.45926	3
Zm00001d047269_T001	51	2256	4152	54.3353	1
Zm00001d047269_T001	150	478	4152	11.5125	4
Zm00001d047269_T001	157	156	4152	3.75723	6
Zm00001d047269_T001	165	539	4152	12.9817	2
Zm00001d047269_T001	170	212	4152	5.10597	5
Zm00001d047269_T001	222	511	4152	12.3073	3
AT2G03090	127	399	3351	11.9069	5
AT2G03090	142	674	3351	20.1134	3
AT2G03090	147	402	3351	11.9964	4
AT2G03090	159	142	3351	4.23754	6
AT2G03090	170	883	3351	26.3503	1
AT2G03090	179	89	3351	2.65592	7
AT2G03090	222	762	3351	22.7395	2
AT3G22530	129	193	2943	6.55793	4
AT3G22530	137	122	2943	4.14543	5
AT3G22530	150	1248	2943	42.4057	1
AT3G22530	157	840	2943	28.5423	2
AT3G22530	164	540	2943	18.3486	3
Zm00001d013526_T002	114	99	4893	2.0233	6
Zm00001d013526_T002	132	529	4893	10.8114	3
Zm00001d013526_T002	142	1319	4893	26.9569	2
Zm00001d013526_T002	151	109	4893	2.22767	5
Zm00001d013526_T002	162	426	4893	8.70632	4
Zm00001d013526_T002	184	82	4893	1.67586	7
Zm00001d013526_T002	222	2329	4893	47.5986	1
AT3G44760	110	170	3643	4.66648	5
AT3G44760	134	1436	3643	39.4181	1
AT3G44760	152	893	3643	24.5128	2
AT3G44760	158	289	3643	7.93302	4
AT3G44760	163	719	3643	19.7365	3
AT3G44760	222	136	3643	3.73319	6
Zm00001d036654_T002	150	2855	3199	89.2466	1
Zm00001d036654_T002	222	344	3199	10.7534	2
AT5G14660	137	2227	3386	65.7708	1
AT5G14660	150	187	3386	5.52274	4
AT5G14660	163	761	3386	22.4749	2
AT5G14660	222	211	3386	6.23154	3
AT1G27970	91	255	3828	6.66144	4
AT1G27970	104	2811	3828	73.4326	1
AT1G27970	114	256	3828	6.68757	3
AT1G27970	119	73	3828	1.907	7
AT1G27970	123	83	3828	2.16823	6
AT1G27970	127	260	3828	6.79206	2
AT1G27970	162	90	3828	2.3511	5
Zm00001d020975_T001	128	116	4063	2.85503	5
Zm00001d020975_T001	139	930	4063	22.8895	3
Zm00001d020975_T001	150	1198	4063	29.4856	1
Zm00001d020975_T001	156	75	4063	1.84593	6
Zm00001d020975_T001	168	588	4063	14.4721	4
Zm00001d020975_T001	222	1156	4063	28.4519	2
AT5G13970	139	301	3711	8.11102	4
AT5G13970	145	1707	3711	45.9984	1
AT5G13970	150	1034	3711	27.8631	2
AT5G13970	222	669	3711	18.0275	3
AT4G31510	106	240	4713	5.0923	5
AT4G31510	121	1050	4713	22.2788	2
AT4G31510	138	299	4713	6.34415	4
AT4G31510	150	2626	4713	55.7182	1
AT4G31510	222	498	4713	10.5665	3
AT3G24480	104	356	4739	7.51213	4
AT3G24480	117	1753	4739	36.9909	1
AT3G24480	163	1595	4739	33.6569	2
AT3G24480	222	1035	4739	21.8401	3
Zm00001d014649_T001	113	242	5289	4.57553	6
Zm00001d014649_T001	118	319	5289	6.03139	5
Zm00001d014649_T001	124	143	5289	2.70372	7.5
Zm00001d014649_T001	135	143	5289	2.70372	7.5
Zm00001d014649_T001	139	351	5289	6.63642	4
Zm00001d014649_T001	150	2011	5289	38.0223	1
Zm00001d014649_T001	155	1203	5289	22.7453	2
Zm00001d014649_T001	222	877	5289	16.5816	3
AT2G39780	124	1857	3897	47.652	1
AT2G39780	150	338	3897	8.67334	3
AT2G39780	167	1423	3897	36.5153	2
AT2G39780	222	279	3897	7.15935	4
AT5G12210	113	233	2783	8.37226	2
AT5G12210	127	78	2783	2.80273	4
AT5G12210	148	2356	2783	84.6568	1
AT5G12210	222	116	2783	4.16816	3
Zm00001d005203_T001_2	137	76	4011	1.89479	5
Zm00001d005203_T001_2	150	3356	4011	83.6699	1
Zm00001d005203_T001_2	156	102	4011	2.54301	4
Zm00001d005203_T001_2	169	141	4011	3.51533	3
Zm00001d005203_T001_2	222	336	4011	8.37696	2
AT1G50050	88	74	4041	1.83123	10
AT1G50050	98	388	4041	9.60158	3
AT1G50050	102	186	4041	4.60282	6
AT1G50050	118	385	4041	9.52734	4
AT1G50050	122	260	4041	6.43405	5
AT1G50050	128	1313	4041	32.492	1
AT1G50050	150	1043	4041	25.8104	2
AT1G50050	156	184	4041	4.55333	7
AT1G50050	162	122	4041	3.01905	8
AT1G50050	222	86	4041	2.12819	9
Zm00001d002097_T001	115	291	3247	8.96212	3
Zm00001d002097_T001	126	115	3247	3.54173	5
Zm00001d002097_T001	133	433	3247	13.3354	2
Zm00001d002097_T001	140	113	3247	3.48014	6
Zm00001d002097_T001	156	2101	3247	64.7059	1
Zm00001d002097_T001	222	194	3247	5.97475	4
AT1G68862	118	120	3611	3.32318	6
AT1G68862	125	206	3611	5.70479	5
AT1G68862	131	1877	3611	51.9801	1
AT1G68862	141	620	3611	17.1698	2
AT1G68862	150	361	3611	9.99723	3
AT1G68862	166	348	3611	9.63722	4
AT1G68862	222	79	3611	2.18776	7
Zm00001d045517_T001	40	1067	3059	34.8807	1
Zm00001d045517_T001	49	881	3059	28.8003	2
Zm00001d045517_T001	123	98	3059	3.20366	6
Zm00001d045517_T001	133	531	3059	17.3586	3
Zm00001d045517_T001	151	316	3059	10.3302	4
Zm00001d045517_T001	162	166	3059	5.42661	5
AT2G26660	144	181	3419	5.29395	2
AT2G26660	150	3024	3419	88.4469	1
AT2G26660	156	120	3419	3.5098	3
AT2G26660	222	94	3419	2.74934	4
AT2G36500	131	105	3962	2.65018	2
AT2G36500	150	3857	3962	97.3498	1
AT5G40382	79	251	4594	5.46365	6
AT5G40382	94	170	4594	3.70048	7
AT5G40382	132	162	4594	3.52634	8
AT5G40382	136	135	4594	2.93862	9
AT5G40382	150	345	4594	7.5098	5
AT5G40382	165	1178	4594	25.6421	1
AT5G40382	179	101	4594	2.19852	10
AT5G40382	184	755	4594	16.4345	3
AT5G40382	189	480	4594	10.4484	4
AT5G40382	222	1017	4594	22.1376	2
Zm00001d008601_T001	110	168	4055	4.14303	4
Zm00001d008601_T001	128	453	4055	11.1714	2
Zm00001d008601_T001	137	152	4055	3.74846	5
Zm00001d008601_T001	150	2731	4055	67.349	1
Zm00001d008601_T001	164	102	4055	2.51541	6
Zm00001d008601_T001	222	449	4055	11.0727	3
Zm00001d024800_T001	106	132	3774	3.49762	4
Zm00001d024800_T001	133	505	3774	13.381	2
Zm00001d024800_T001	150	2613	3774	69.2369	1
Zm00001d024800_T001	165	430	3774	11.3937	3
Zm00001d024800_T001	222	94	3774	2.49073	5
AT5G03280	93	753	4736	15.8995	3
AT5G03280	98	2781	4736	58.7204	1
AT5G03280	126	1034	4736	21.8328	2
AT5G03280	184	92	4736	1.94257	4
AT5G03280	205	76	4736	1.60473	5
AT3G46600	86	211	4757	4.43557	7
AT3G46600	123	111	4757	2.3334	9
AT3G46600	150	306	4757	6.43263	5
AT3G46600	154	224	4757	4.70885	6
AT3G46600	179	588	4757	12.3607	3
AT3G46600	184	1550	4757	32.5836	1
AT3G46600	189	1115	4757	23.4391	2
AT3G46600	199	151	4757	3.17427	8
AT3G46600	222	501	4757	10.5318	4
AT4G04610	150	1904	3765	50.571	1
AT4G04610	154	1197	3765	31.7928	2
AT4G04610	184	173	3765	4.59495	4
AT4G04610	189	118	3765	3.13413	5
[truncated: 192,657 more rows]
